# Supplementary material for: Methylation and gene expression patterns in adamantinomatous craniopharyngioma highlight a panel of genes associated with disease progression-free survival
Source: Front Endocrinol (Lausanne). 2025 Jun 12;16:1585618. doi: 10.3389/fendo.2025.1585618 (PMC12197951; doi:10.3389/fendo.2025.1585618)
Supplement: Supplementary file 4 [file Table1.xlsx]

## Sheet: Transcript-dataset 
Table S1: Transcriptome dataset from a cohort of tissue samples from 15 patients with adamantinomatous craniopharyngioma (ACP): expression levels of 61,860 genes annotated into the reference genome GRCh38.
ensembl_ID	ACP_002	ACP_003	ACP_004	ACP_008	ACP_010	ACP_012	ACP_015	ACP_019	ACP_023	ACP_024	ACP_027	ACP_028	ACP_031	ACP_033	ACP_034
ENSG00000160072	100227376812104	99005241492271	881127211038579	965327891248331	850797549960422	91798983469478	101110989299468	917105844404763	102873693745714	917374968745091	917888903279421	995065571081085	1018800229274	102162928879338	105791275129774
ENSG00000234396	446482797165066	366862385237601	458497402840459	512116611114686	446264358419452	455687783376533	532764252200797	412870538125067	408617299262433	45507475873305	477128067534834	341678455363877	559991983220143	382991678114491	465791878387358
ENSG00000225972	492968086894065	528324942053711	52335069759524	494998585194537	460442018514054	371525095031024	137160763579963	106058421771058	685107430661852	665196762036662	715746994468249	810528397586671	841958395141154	737332563439136	106985864047428
ENSG00000224315	330064521525609	279328413190609	346223376684408	279328413190609	279328413190609	333155855424474	364702399027291	328015050680129	279328413190609	279328413190609	279328413190609	279328413190609	656917443462701	35340023904085	327541880442809
ENSG00000198744	644192355156239	485116634932231	472587298421954	519913406633666	374229685518018	448951009750285	739685729023114	440303794292885	719113658793777	398234282888142	514197654732765	588451961941397	437443902652025	495382235477595	419110720456907
ENSG00000279928	330064521525609	279328413190609	373121424443631	279328413190609	374229685518018	279328413190609	398424303337059	386248609795994	408617299262433	279328413190609	279328413190609	341678455363877	493951987627082	369568897826246	394864867593413
ENSG00000228037	425932574185681	351156772521949	38375411758353	469840986059596	279328413190609	371525095031024	475943119997764	34786267672057	557610478502862	364562598195611	414232835139443	512268925591736	475629830792822	445600256505617	394864867593413
ENSG00000142611	425932574185681	366862385237601	898767858670714	575202255357311	938546631744644	833619810148543	614293923030646	894472682743847	635979773151445	771704514355447	872880798509877	512268925591736	717539227003086	601087855957925	411645607103813
ENSG00000225630	10756374048952	100947074647841	106392008388707	10953904772684	105347796756423	735676569870778	142409911470398	961120365376512	114144454865717	102100545033347	101520788702112	120187651154175	102286445583461	10346181343637	120875732935136
ENSG00000284616	279328413190609	279328413190609	279328413190609	279328413190609	279328413190609	279328413190609	279328413190609	279328413190609	279328413190609	279328413190609	279328413190609	279328413190609	437443902652025	279328413190609	279328413190609
ENSG00000157911	109399650747086	109673185930682	114568485699491	11023879925825	117860636131852	11361463069424	113542570890921	11607561137835	109775685093905	118879381874801	118733987819751	107696165824795	105079393686319	10856884949693	110004756733338
ENSG00000269896	790011408815431	82312299131932	652735205621548	755804437045864	657345884953843	699669328792353	768698692682703	643683021854679	625042672192223	652697578988426	713529832867448	551374717981976	638184467083618	701455947435182	853467822059505
ENSG00000237973	934529062283491	9149949026665	903644229949868	95496637408461	110234216404178	858761729851637	155791164852894	840468396528559	107162662303956	896185757554515	888281612811556	128285615559788	100367867389129	108770851311239	851939233289924
ENSG00000228463	509213950059584	410530887888429	579394794384311	612737090373669	473146914804144	426054230763841	475943119997764	451890556885962	462443401142389	415443440744073	46422327072797	567408989829564	51000923103388	559572226457308	546040826773497
ENSG00000260972	279328413190609	330378194023252	401883244680394	279328413190609	357268327870145	371525095031024	279328413190609	386248609795994	279328413190609	519494836635459	376392724311023	279328413190609	279328413190609	279328413190609	385244676535245
ENSG00000157933	123968633047529	127820703187031	124239165956138	122489864891995	127371102658612	124616982352228	11685100144298	126465718344127	119080288609976	126111629171715	123612401726162	12032869040321	102573764250392	12519027178965	127848095836406
ENSG00000224340	330064521525609	279328413190609	326840184278524	279328413190609	279328413190609	279328413190609	279328413190609	279328413190609	279328413190609	279328413190609	279328413190609	279328413190609	493951987627082	33198944768902	279328413190609
ENSG00000226545	458422204042648	279328413190609	346223376684408	414175168258365	334771102996956	371525095031024	443565400814065	34786267672057	279328413190609	329011334933893	376392724311023	279328413190609	576429311404019	279328413190609	347202584324758
ENSG00000268663	279328413190609	279328413190609	279328413190609	279328413190609	279328413190609	279328413190609	279328413190609	279328413190609	279328413190609	279328413190609	279328413190609	279328413190609	337672401192213	279328413190609	279328413190609
ENSG00000226374	350719781614567	351156772521949	279328413190609	331880331878741	279328413190609	279328413190609	279328413190609	279328413190609	279328413190609	279328413190609	279328413190609	279328413190609	493951987627082	279328413190609	374471178524772
ENSG00000229280	279328413190609	279328413190609	279328413190609	279328413190609	279328413190609	279328413190609	364702399027291	279328413190609	279328413190609	279328413190609	279328413190609	279328413190609	36129577422369	279328413190609	279328413190609
ENSG00000142655	101914735493424	103879508616499	100079243220302	101251704472735	102257227553823	100674757466943	101686209325496	102227427560733	101000713744703	102420578833088	101465602203861	991179121055024	985715678608881	988548808662544	105258317476416
ENSG00000232596	279328413190609	279328413190609	279328413190609	279328413190609	279328413190609	279328413190609	279328413190609	279328413190609	279328413190609	279328413190609	279328413190609	279328413190609	437443902652025	279328413190609	279328413190609
ENSG00000235054	279328413190609	366862385237601	326840184278524	331880331878741	374229685518018	333155855424474	279328413190609	279328413190609	279328413190609	279328413190609	336065144377845	279328413190609	514956121667464	279328413190609	385244676535245
ENSG00000232663	279328413190609	279328413190609	279328413190609	279328413190609	279328413190609	279328413190609	279328413190609	279328413190609	279328413190609	279328413190609	279328413190609	279328413190609	279328413190609	279328413190609	279328413190609
ENSG00000240409	721595346751872	62213759352006	664195373535922	669503634637939	606698763031191	397092741527319	124511007012365	560711183775136	783193590009476	593627496814867	627271243818904	819870107880079	662089046351147	59679541182894	621271494364126
ENSG00000229344	488570475690563	42677633710345	41720185080881	480505185768233	438487138769551	371525095031024	619354289922905	434049165249426	477666986515257	42309227165684	414232835139443	100613359512178	437443902652025	414439247035528	444760849108033
ENSG00000231510	279328413190609	279328413190609	279328413190609	279328413190609	279328413190609	279328413190609	279328413190609	279328413190609	279328413190609	279328413190609	279328413190609	279328413190609	337672401192213	279328413190609	279328413190609
ENSG00000149527	108986677043589	957351577969125	976790948086823	109991829569668	929789640101401	98784084369975	106647321005664	910785108348243	826984193503289	843045049152411	950856679365395	738746365511683	103066473823635	117062367255036	11533960377662
ENSG00000284739	279328413190609	279328413190609	279328413190609	279328413190609	279328413190609	279328413190609	279328413190609	279328413190609	279328413190609	279328413190609	279328413190609	279328413190609	279328413190609	279328413190609	279328413190609
ENSG00000171621	952057608312526	919382882484821	931432106424563	10690444187805	104751009549781	976157040792252	996000506129412	907197570171664	10078684503219	949753588278412	971468699597624	10630536243389	911055575303366	115603949823833	107012973871585
ENSG00000272235	279328413190609	379911921292654	393251592460485	353248375355282	374229685518018	397092741527319	398424303337059	395951171565474	378406498340088	44331508271813	424239799500541	401333053956774	461755873890921	382991678114491	362086387860431
ENSG00000284694	279328413190609	279328413190609	279328413190609	279328413190609	279328413190609	279328413190609	279328413190609	279328413190609	279328413190609	279328413190609	279328413190609	279328413190609	406520867408042	33198944768902	279328413190609
ENSG00000230021	596505371914327	6382889538558	622246918376875	635930124706124	857226166995308	555489685945031	597925819130291	576618277105034	596331310857202	565162630842068	573178271082184	101952064858047	625634148439607	776932146456255	608440038428449
ENSG00000287356	783038688730646	813992566970386	740821608710203	693407072103465	723221314547752	678233659668756	939034648411398	767881974717664	613191542211536	768243841159243	807090822584476	480341303881522	853586997032511	657812303154893	887446933239355
ENSG00000224387	46929585499153	440942184699163	38375411758353	464148517560877	400475415407727	371525095031024	279328413190609	404764740219961	365540215887752	329011334933893	433411820670259	38573592717356	493951987627082	556697992692937	513581113854283
ENSG00000285629	128899833880145	129075893345682	11538223747133	126462119550146	116996945919419	120927065083882	139900302432154	114732728136652	121258883978021	118239610899947	119080573819386	125284112106812	14067790418411	120973037781353	125434884207097
ENSG00000173673	279328413190609	279328413190609	279328413190609	279328413190609	279328413190609	279328413190609	279328413190609	279328413190609	279328413190609	279328413190609	279328413190609	279328413190609	488129719624314	279328413190609	279328413190609
ENSG00000142583	793119154425502	568711514078602	110231599552208	943608972527801	113618721503765	113646712409321	817297654042159	113654038562422	122209121799589	115099950421722	117382211358164	136472505498974	725369707192389	11222632685736	669017709798719
ENSG00000284674	279328413190609	279328413190609	279328413190609	279328413190609	279328413190609	279328413190609	279328413190609	279328413190609	279328413190609	279328413190609	279328413190609	279328413190609	279328413190609	279328413190609	279328413190609
ENSG00000272161	379311427362629	401357342713041	326840184278524	404776954102938	357268327870145	355022995667918	501673623567509	362884162455066	279328413190609	349251974164468	433411820670259	279328413190609	488129719624314	279328413190609	426092425713301
ENSG00000237094	512981499702123	630442687531527	52632899043812	494998585194537	49527139538152	4794536284823	364702399027291	48121563811583	531679746273625	436964053625679	483117336201533	603857509835238	54133634958627	504229542751897	570076004125899
ENSG00000224338	279328413190609	279328413190609	279328413190609	279328413190609	279328413190609	279328413190609	279328413190609	279328413190609	279328413190609	279328413190609	279328413190609	279328413190609	36129577422369	279328413190609	279328413190609
ENSG00000074800	141351272056184	144761229843451	143471810773619	144752751800015	145976963959048	143843471561983	141787770699062	143097823697701	148482105726499	144864586173214	1474152734641	154390869292483	137648555732563	142719762918377	144760702439443
ENSG00000116786	112063930197087	11697502467166	119569148711285	118804092816828	118941169843469	120307756285928	111833904086582	118665760629152	132395061649942	119425186097524	119616783304659	132572572533656	105136214867754	122170364831964	119202269142114
ENSG00000287727	390585825442216	366862385237601	373121424443631	369385764955093	334771102996956	385216049750206	279328413190609	404764740219961	365540215887752	349251974164468	433411820670259	533224209922254	709257019159199	431094727956338	411645607103813
ENSG00000228423	418154006858254	379911921292654	38375411758353	414175168258365	334771102996956	371525095031024	609045874859236	279328413190609	389587733068182	329011334933893	336065144377845	341678455363877	640172567921933	35340023904085	403605404982016
ENSG00000286448	433200507151621	366862385237601	453417307157655	451906542814977	400475415407727	333155855424474	279328413190609	34786267672057	350061516634857	329011334933893	336065144377845	38573592717356	379074619280032	458514782538271	411645607103813
ENSG00000131686	512981499702123	410530887888429	393251592460485	694503636702559	357268327870145	572744825425065	398424303337059	691002066567892	329592123612085	45507475873305	523123916134029	279328413190609	671902427304462	33198944768902	558579720002384
ENSG00000229305	279328413190609	279328413190609	279328413190609	279328413190609	279328413190609	279328413190609	364702399027291	279328413190609	329592123612085	279328413190609	279328413190609	341678455363877	428070282360415	33198944768902	327541880442809
ENSG00000284703	330064521525609	330378194023252	279328413190609	279328413190609	279328413190609	279328413190609	364702399027291	328015050680129	279328413190609	279328413190609	279328413190609	279328413190609	533100419279993	279328413190609	279328413190609
ENSG00000226457	366334925865922	366862385237601	373121424443631	279328413190609	357268327870145	279328413190609	398424303337059	375380523740593	279328413190609	279328413190609	279328413190609	279328413190609	393787606558457	369568897826246	347202584324758
ENSG00000173614	904046543280615	909546790731072	905096198961013	908467760855584	895936629313165	882045305157229	85646093177315	895403229194091	887191494944862	861901599676169	911532512610228	940489422436979	818323459967333	881045227366904	858253161911054
ENSG00000248527	128885009115846	120020465913496	123030723675829	128295420732074	122375417096715	123365800243024	151487650998191	117737409301715	132022593336016	122597725333899	125706955311047	135853133123493	119922904758568	126633005932217	121965460033729
ENSG00000215720	279328413190609	279328413190609	326840184278524	369385764955093	279328413190609	279328413190609	364702399027291	279328413190609	279328413190609	279328413190609	279328413190609	38573592717356	533100419279993	279328413190609	327541880442809
ENSG00000241326	679848073686677	705291536707458	686576421791857	714839166671877	684569720702017	685740921480997	706032586773379	677954863614284	680778480870708	677790167152764	705488446621581	750719151692584	566801769760253	69060498316136	661127086924584
ENSG00000233623	400641605171841	351156772521949	279328413190609	353248375355282	334771102996956	279328413190609	279328413190609	279328413190609	329592123612085	279328413190609	279328413190609	341678455363877	573293447406312	279328413190609	362086387860431
ENSG00000162592	714692877983325	784729862379385	709182643256363	684318724733106	693423809719539	701864642397764	57940123594793	71642813223147	644728286680177	669905487937655	67680745912678	632791208706966	706800171014357	657812303154893	762392351354107
ENSG00000116254	749805283227333	716322987109039	953840968280108	711966545943613	981038819939596	74484652665987	103618469839859	715622392204844	491256843424012	653997911892767	693157686515344	588451961941397	784370038477722	541352851625591	700404575019479
ENSG00000233645	279328413190609	330378194023252	279328413190609	279328413190609	279328413190609	279328413190609	279328413190609	279328413190609	279328413190609	279328413190609	279328413190609	279328413190609	379074619280032	33198944768902	279328413190609
ENSG00000204624	648467401400476	850651663586461	763467411892326	559119060610776	82670413098362	767927671389227	523179140961785	806137498253343	399562612262558	724984549006148	623125574523973	437531384734206	744695432106425	458514782538271	740159464185488
ENSG00000142606	916326336405592	850999295582201	9581906640125	845281887260934	991631843980774	886645271577524	868341684748578	93666430286341	996549261133734	937298864334051	915983833540954	102754658687646	821149276174043	789361919471756	849771609130302
ENSG00000235146	330064521525609	366862385237601	279328413190609	279328413190609	279328413190609	279328413190609	279328413190609	328015050680129	279328413190609	407200584799104	359065557653574	279328413190609	279328413190609	33198944768902	327541880442809
ENSG00000225931	409767827259351	330378194023252	373121424443631	394413105005879	357268327870145	426054230763841	398424303337059	412870538125067	477666986515257	377292999478829	390745032285786	551374717981976	528787692111603	431094727956338	426092425713301
ENSG00000171729	100930754343367	926549100332163	873109964994928	985655189369597	920972430793037	950665165676543	988190353947222	892829636862721	111160526214096	869325860850496	92109731096021	119208784751201	905863371938302	99010736539383	967852309353538
ENSG00000279457	807725278295537	736898016738481	700904185132314	707047283693881	627617633046234	713372856400791	905963656561716	675837728864953	757938829214116	789883637086231	742745337144949	776469209522587	779222076551851	785918667657189	829360391043574
ENSG00000162571	509213950059584	470335260283383	448113648996009	458181111226187	430148548820214	528502923679134	55804067502731	472185880224612	365540215887752	407200584799104	514197654732765	401333053956774	738868489136344	423083220768105	460865104590654
ENSG00000229393	46929585499153	45941547492859	346223376684408	464148517560877	446264358419452	407670227451279	364702399027291	457287997205904	399562612262558	279328413190609	433411820670259	38573592717356	566801769760253	553762721793142	560956450637936
ENSG00000037637	102521653183838	104714237377099	101876009633787	102971204062555	101461443541856	103008675335749	100409560198127	109622790717221	110230632273825	102140939687754	10132670519259	106460108823932	101031125089125	104955145139364	105173956209022
ENSG00000287586	545792611521485	544146018285261	38375411758353	353248375355282	334771102996956	279328413190609	460821252994466	328015050680129	378406498340088	364562598195611	279328413190609	341678455363877	573293447406312	279328413190609	49575352459052
ENSG00000159423	109732916860209	108854047255109	117392061557548	110462590576283	120875792614041	120001597407744	103173259371722	123338214196987	100944739192576	118866734054208	122235504763093	101272812830885	103831332779753	108133712000457	118008103479932
ENSG00000142599	12536976893992	130748625504557	121397446801793	126384469264197	11963900948211	123989312288329	124797892787129	125939807219978	123894582736583	120965084596112	121298238834028	124218054945139	117724759773501	124123384529496	131232973859867
ENSG00000227169	279328413190609	279328413190609	279328413190609	279328413190609	279328413190609	279328413190609	279328413190609	279328413190609	279328413190609	279328413190609	279328413190609	279328413190609	279328413190609	279328413190609	279328413190609
ENSG00000283356	279328413190609	279328413190609	279328413190609	279328413190609	279328413190609	279328413190609	279328413190609	279328413190609	279328413190609	279328413190609	279328413190609	279328413190609	337672401192213	279328413190609	279328413190609
ENSG00000011021	992841804185959	103113496793042	112135538281947	975461494580258	112286426318796	110875923566346	95953681389347	113531491786196	107199061956846	111650541802891	10983793468658	104429247827366	975914889597331	100946442585325	10189812169741
ENSG00000142615	330064521525609	366862385237601	346223376684408	331880331878741	357268327870145	355022995667918	279328413190609	362884162455066	329592123612085	349251974164468	403176699914171	341678455363877	50487111194606	431094727956338	327541880442809
ENSG00000215704	479297838028291	531639677847682	496784514117276	451906542814977	430148548820214	407670227451279	423316601979845	497565554781415	462443401142389	475655014809407	499576171182579	472886224585612	616605094136274	553762721793142	529303887572086
ENSG00000157916	119181851843562	117954428312693	119992364695951	120989386948553	122972853040552	120581155077993	121420796838729	121055283898191	122718899743338	124150039999995	122816610000008	123230729719632	118168120732578	120712404805309	117925712566253
ENSG00000157881	937571083207379	939330979437153	905508376390253	947808918653776	900374281081712	932751350724328	930740646150064	950601055781216	991176152674318	892536024542066	910682375980623	976469575741128	914903666790489	958572739415483	939178861228438
ENSG00000238290	463978630187876	453568345059665	489213107161218	404776954102938	438487138769551	426054230763841	592018389986466	49366726971377	431875006415706	415443440744073	523123916134029	4148022985281	606960838176607	369568897826246	374471178524772
ENSG00000225387	279328413190609	279328413190609	279328413190609	279328413190609	279328413190609	279328413190609	279328413190609	279328413190609	279328413190609	329011334933893	279328413190609	279328413190609	279328413190609	279328413190609	279328413190609
ENSG00000048707	113659410260382	114993374027029	126075142650068	116618007052326	124779847803397	120219975748409	111151336677133	126395613583709	114922760709031	116692633581135	121599225880153	113954694345878	118066653300609	121459794404693	121132460074078
ENSG00000158748	484017914632353	733797618594413	409825576429017	527282363217927	479046851272096	355022995667918	443565400814065	362884162455066	451140164987796	388359290738166	390745032285786	366844481848042	645975539552483	458514782538271	506735757623263
ENSG00000225196	279328413190609	279328413190609	279328413190609	279328413190609	279328413190609	279328413190609	279328413190609	279328413190609	279328413190609	279328413190609	279328413190609	279328413190609	406520867408042	279328413190609	279328413190609
ENSG00000162444	887994003262389	913652046933601	614654632479117	86190667011615	606698763031191	697439889130149	958601506553948	711524438456422	75069766072802	699132203927351	683848209654427	642003834898637	103196799719335	684855041007505	818926780912437
ENSG00000279625	279328413190609	279328413190609	346223376684408	279328413190609	279328413190609	279328413190609	279328413190609	279328413190609	279328413190609	279328413190609	279328413190609	341678455363877	36129577422369	33198944768902	279328413190609
ENSG00000180758	887462397813924	846771341014138	918864431562823	896356834327571	8075127577759	795967129470834	848631199990319	772851238668723	86759193865597	753503684824973	80767270138109	968626380375284	830886636646975	99010736539383	957441890190035
ENSG00000184677	108289310608674	110750571996034	106156765533478	106534361490377	104237735045682	107127940328029	957660094975353	10471383758952	1118929992548	100429828978802	102697056673708	109367007123529	970852045467397	112681402933812	107557785355707
ENSG00000230679	46929585499153	480377934932525	481170688360431	430803120029706	49527139538152	4794536284823	523179140961785	50135109963973	438657363221123	508912661424666	488839027905745	447391242564891	588313519328155	43857482992592	49575352459052
ENSG00000270136	111775483946166	114386354231438	115226838212145	122800726971055	11406070987807	10898378249258	13093594362067	110132362598309	130713282496227	1172269374227	119190231157643	125692536156498	116550241813308	12013426842114	107006201190059
ENSG00000288398	785220319657911	84712844533507	900055937081041	825171580073604	891047609722674	820386620327532	869216291013729	87896440787956	774305788674867	81431236669686	901288045410818	728149967074729	653362597607213	805442093862775	789913731613238
ENSG00000224621	379311427362629	418959442927348	38375411758353	445285882117984	374229685518018	397092741527319	443565400814065	375380523740593	350061516634857	364562598195611	336065144377845	341678455363877	488129719624314	394642624664951	506735757623263
ENSG00000285833	446482797165066	603906728012209	562364274242467	414175168258365	558807908029069	585652350869779	398424303337059	578749446009122	365540215887752	44331508271813	424239799500541	341678455363877	556457345235783	33198944768902	506735757623263
ENSG00000131697	912348122401579	946310322863098	977292263032928	921684050402967	973693717046231	955613761098206	838205291403835	986038720930926	948186796353027	907946313005852	983964820615679	947055255145639	90985059028279	921597042750771	942988456672326
ENSG00000284692	350719781614567	351156772521949	436734435735508	279328413190609	388289165385568	448951009750285	364702399027291	412870538125067	279328413190609	65138528355253	433411820670259	279328413190609	475629830792822	279328413190609	438868633599471
ENSG00000284745	279328413190609	279328413190609	326840184278524	279328413190609	334771102996956	279328413190609	279328413190609	279328413190609	279328413190609	329011334933893	279328413190609	279328413190609	379074619280032	279328413190609	279328413190609
ENSG00000280222	350719781614567	279328413190609	510729958268625	404776954102938	509698370139881	572744825425065	57940123594793	457287997205904	531679746273625	5413670005326	560632076151737	480341303881522	585435654265738	611280085605674	327541880442809
ENSG00000227634	279328413190609	330378194023252	279328413190609	369385764955093	279328413190609	279328413190609	279328413190609	34786267672057	329592123612085	349251974164468	279328413190609	279328413190609	514956121667464	33198944768902	279328413190609
ENSG00000285945	279328413190609	279328413190609	36090257929507	279328413190609	279328413190609	333155855424474	279328413190609	386248609795994	279328413190609	388359290738166	336065144377845	279328413190609	279328413190609	33198944768902	279328413190609
ENSG00000229162	330064521525609	410530887888429	373121424443631	382783370602407	279328413190609	371525095031024	279328413190609	328015050680129	365540215887752	364562598195611	359065557653574	366844481848042	406520867408042	405024839153546	327541880442809
ENSG00000197921	330064521525609	42677633710345	503941355396029	382783370602407	430148548820214	371525095031024	501673623567509	472185880224612	365540215887752	42309227165684	403176699914171	341678455363877	582497468574038	43857482992592	374471178524772
ENSG00000233755	279328413190609	279328413190609	279328413190609	279328413190609	279328413190609	279328413190609	364702399027291	279328413190609	279328413190609	279328413190609	279328413190609	341678455363877	337672401192213	279328413190609	279328413190609
ENSG00000233929	350719781614567	366862385237601	38375411758353	369385764955093	334771102996956	355022995667918	364702399027291	412870538125067	389587733068182	415443440744073	376392724311023	38573592717356	461755873890921	423083220768105	394864867593413
ENSG00000271742	350719781614567	330378194023252	326840184278524	331880331878741	279328413190609	279328413190609	364702399027291	328015050680129	365540215887752	329011334933893	336065144377845	38573592717356	461755873890921	279328413190609	362086387860431
ENSG00000226396	579288777863636	538036049369105	401883244680394	550318778541849	466956712115396	434204260256583	646427520599488	386248609795994	586011874960067	501358834359004	376392724311023	567408989829564	656917443462701	52406558841785	551194063225073
ENSG00000169504	124033369626404	124934732299428	138313830635496	126033010961108	142422486245327	140437131698401	123559525553203	141953540342789	128386962615884	136499148793385	13842347067366	13007858834682	102961358707628	129535686999226	123560061895125
ENSG00000234166	958545655324406	898241764024939	550550865520256	882248243510473	561946381850994	708255944244862	972884034357498	658873546693483	646135508948475	617286137918023	655021988075787	612352599867525	850880478472704	77125806472659	956997564639076
ENSG00000235282	279328413190609	279328413190609	279328413190609	279328413190609	279328413190609	279328413190609	279328413190609	279328413190609	279328413190609	279328413190609	279328413190609	279328413190609	279328413190609	279328413190609	279328413190609
ENSG00000055070	12130951895771	122505203548738	120655940483698	125650652226775	121494470185952	121935704926065	120942297933908	121608130926905	125038751281386	121475619758548	122349713677011	125258398649885	10984550763017	123096536598875	124976342981917
ENSG00000175087	957238354985655	956351627343212	859049117121526	863603394210502	864131453877951	899349199828393	854543002131438	900863834575829	872891802868835	891794861401504	853116315834044	877213027018956	711672518553851	871425931709979	905913535747233
ENSG00000157191	10587165680858	105836934701883	112323277261371	112961358251257	114801723019588	113630680469556	113376349197546	114289210640834	121209413368647	113603929251535	116863946168594	1248207424233	104884510281208	112192458137436	107472773395407
ENSG00000284699	379311427362629	330378194023252	326840184278524	353248375355282	279328413190609	333155855424474	443565400814065	279328413190609	279328413190609	279328413190609	279328413190609	279328413190609	461755873890921	33198944768902	362086387860431
ENSG00000230035	279328413190609	279328413190609	279328413190609	279328413190609	279328413190609	279328413190609	279328413190609	279328413190609	279328413190609	279328413190609	279328413190609	279328413190609	279328413190609	279328413190609	279328413190609
ENSG00000235185	330064521525609	279328413190609	279328413190609	279328413190609	279328413190609	355022995667918	279328413190609	34786267672057	329592123612085	349251974164468	279328413190609	366844481848042	36129577422369	279328413190609	279328413190609
ENSG00000225643	425932574185681	391248016406886	409825576429017	422804672755949	453561485985164	448951009750285	460821252994466	420395152874457	378406498340088	436964053625679	449810396891583	456493819464734	563438648492997	394642624664951	419110720456907
ENSG00000284666	279328413190609	279328413190609	279328413190609	279328413190609	334771102996956	279328413190609	279328413190609	279328413190609	279328413190609	279328413190609	279328413190609	279328413190609	337672401192213	279328413190609	279328413190609
ENSG00000228943	279328413190609	279328413190609	346223376684408	279328413190609	279328413190609	279328413190609	279328413190609	279328413190609	279328413190609	279328413190609	279328413190609	279328413190609	393787606558457	279328413190609	279328413190609
ENSG00000234397	330064521525609	279328413190609	279328413190609	279328413190609	279328413190609	279328413190609	279328413190609	279328413190609	279328413190609	279328413190609	279328413190609	279328413190609	337672401192213	279328413190609	374471178524772
ENSG00000284309	279328413190609	279328413190609	279328413190609	279328413190609	279328413190609	279328413190609	279328413190609	279328413190609	279328413190609	279328413190609	279328413190609	279328413190609	393787606558457	279328413190609	327541880442809
ENSG00000162511	103348029646074	81533286940306	138253637578018	136165123996537	13782663778511	138609842928517	11432003477483	132940355637014	15804797962128	138477958339443	140342351116287	165571052037144	967848252036942	140871601113703	104784153343491
ENSG00000158014	484017914632353	366862385237601	41720185080881	422804672755949	388289165385568	434204260256583	398424303337059	34786267672057	477666986515257	388359290738166	477128067534834	4148022985281	596609337595201	445600256505617	327541880442809
ENSG00000204138	113030361246895	115920159236378	102419386113607	110083311022407	105357872749437	107856131983475	108904443539111	106820059196597	106905260287873	102868534477155	103244967617335	107619890277627	103390107240169	108111231798746	113492608924197
ENSG00000233419	279328413190609	279328413190609	279328413190609	279328413190609	279328413190609	279328413190609	279328413190609	279328413190609	279328413190609	279328413190609	279328413190609	279328413190609	437443902652025	279328413190609	279328413190609
ENSG00000235263	279328413190609	279328413190609	279328413190609	279328413190609	279328413190609	279328413190609	398424303337059	279328413190609	279328413190609	279328413190609	279328413190609	279328413190609	446111705810013	279328413190609	279328413190609
ENSG00000228176	366334925865922	279328413190609	279328413190609	279328413190609	279328413190609	279328413190609	279328413190609	279328413190609	279328413190609	279328413190609	279328413190609	279328413190609	428070282360415	279328413190609	347202584324758
ENSG00000231251	279328413190609	279328413190609	279328413190609	279328413190609	279328413190609	279328413190609	279328413190609	279328413190609	279328413190609	279328413190609	279328413190609	279328413190609	337672401192213	279328413190609	279328413190609
ENSG00000142675	101753528060578	897489170099923	742106683406418	939482529627158	68715578081464	786005152365948	982340881034024	751853526327549	579435003403862	690371765329306	690558976190736	555560853265622	975147462939405	76058314894602	839089418445406
ENSG00000197245	452600584789637	480377934932525	585281180630394	766781878145956	733785955827862	614532912646127	826966072311698	574454083165778	719113658793777	648723899829601	716842867666971	692244167098149	676567603176494	811403140053534	597988914119836
ENSG00000261025	279328413190609	279328413190609	279328413190609	279328413190609	357268327870145	417256668560767	279328413190609	328015050680129	279328413190609	388359290738166	403176699914171	279328413190609	437443902652025	35340023904085	279328413190609
ENSG00000116237	113050131225126	108712885475482	115601372329686	114060257250534	117046309547691	115252390020412	105322225561089	113430043757681	118633084467672	112442189655937	115351697877141	118867158812823	959518195571694	118250038145836	109512184157871
ENSG00000130772	889577161534918	880137037686995	882098736597379	888626678238191	880408121438271	882045305157229	904605656223758	84415454609971	876037250367846	841999264130556	871395601059387	923266804882958	872019527890745	860773670981414	812607016518992
ENSG00000215899	279328413190609	279328413190609	279328413190609	279328413190609	279328413190609	279328413190609	279328413190609	279328413190609	279328413190609	279328413190609	279328413190609	279328413190609	279328413190609	279328413190609	279328413190609
ENSG00000271398	279328413190609	379911921292654	326840184278524	382783370602407	279328413190609	333155855424474	398424303337059	328015050680129	365540215887752	349251974164468	359065557653574	279328413190609	51000923103388	279328413190609	362086387860431
ENSG00000225011	279328413190609	279328413190609	279328413190609	279328413190609	279328413190609	279328413190609	364702399027291	279328413190609	279328413190609	279328413190609	279328413190609	279328413190609	446111705810013	279328413190609	347202584324758
ENSG00000235069	279328413190609	279328413190609	279328413190609	279328413190609	279328413190609	279328413190609	279328413190609	279328413190609	279328413190609	279328413190609	279328413190609	279328413190609	279328413190609	279328413190609	279328413190609
ENSG00000284676	279328413190609	279328413190609	279328413190609	331880331878741	279328413190609	333155855424474	279328413190609	279328413190609	350061516634857	279328413190609	279328413190609	279328413190609	52433312452318	33198944768902	279328413190609
ENSG00000237058	418154006858254	401357342713041	496784514117276	422804672755949	534575418320193	385216049750206	501673623567509	508610734652437	399562612262558	547021461787135	579051560830711	341678455363877	499525077030399	33198944768902	503175841862088
ENSG00000233399	350719781614567	279328413190609	326840184278524	331880331878741	279328413190609	279328413190609	279328413190609	362884162455066	389587733068182	279328413190609	279328413190609	401333053956774	428070282360415	33198944768902	327541880442809
ENSG00000090020	107778864252943	105721037395323	106177677249988	11935570223004	10829989137492	107161469108017	103229667894704	102265866268049	112565033035903	101235771839953	105334378640103	114261289281166	918081423898782	119463874401385	112964524473094
ENSG00000157978	106303793155709	988454865690723	90591937918634	10921757752354	948063650305471	932092131281776	108751680403538	909948974936047	991430552844285	850160521853255	928065459806594	965365666889739	985357677719762	108051112771474	106911048276011
ENSG00000226944	497221861818669	42677633710345	41720185080881	499491158963055	453561485985164	417256668560767	628963345499638	386248609795994	451140164987796	430241836325323	449810396891583	500415204537818	468885563054764	46449080466427	513581113854283
ENSG00000270282	366334925865922	330378194023252	346223376684408	279328413190609	279328413190609	333155855424474	443565400814065	279328413190609	279328413190609	329011334933893	336065144377845	279328413190609	468885563054764	369568897826246	394864867593413
ENSG00000130770	113128941324688	107257068457046	107715669157787	115485604922435	10724357566503	107565994802891	121798705962586	103897459578325	10850502735415	108856141172937	107929951274402	111670209512762	121064822559885	108051112771474	109743772208188
ENSG00000229044	844327441675484	84460993644827	919985617616877	884891792469958	923227778554923	88079345489583	912568229220543	88457149037741	84629998334328	924655673265315	891238862616824	901521451438498	857553827004925	815244426446415	83395922299196
ENSG00000162512	118439802496465	123384141037314	139402477192975	121606083124695	145188070026144	142603612910813	114995604774629	147049468622256	130814083324208	145003247029446	145849653003941	140724353968182	950449332606198	118616706445645	124902075023898
ENSG00000158006	914792265293107	821853531372414	913318992475725	925687245571178	923227778554923	923703893155159	939570986382584	899967971572682	921716440765119	916124967347784	917347160501279	967702244795791	794818206156612	92627881545055	878782793274523
ENSG00000214812	279328413190609	279328413190609	373121424443631	279328413190609	374229685518018	279328413190609	279328413190609	279328413190609	350061516634857	279328413190609	279328413190609	279328413190609	41783625573593	279328413190609	279328413190609
ENSG00000126698	11226872324691	110896461696031	115941668889837	116172237866266	115812304503509	113763738736788	121146992537704	116507560270787	116083663350697	118793793116796	118800649319623	11836761073832	112580452266534	111993290009469	11383000237512
ENSG00000229447	446482797165066	418959442927348	36090257929507	422804672755949	388289165385568	417256668560767	475943119997764	404764740219961	462443401142389	415443440744073	279328413190609	4148022985281	54133634958627	414439247035528	465791878387358
ENSG00000229607	279328413190609	279328413190609	326840184278524	279328413190609	279328413190609	279328413190609	279328413190609	279328413190609	279328413190609	279328413190609	279328413190609	279328413190609	36129577422369	279328413190609	279328413190609
ENSG00000130766	914792265293107	861380045961332	931087818726182	955502513265695	961637828211946	967978435725563	884898911233844	988734813670177	95796693902565	958592033024145	962625152438501	957871969420111	757438357251606	100393786303068	860297817484288
ENSG00000168528	107227524849416	973071262924662	120077664574148	127600638817061	110887279370407	100044253910233	972031632077501	858023209912631	105429879333761	944350460045595	978208399338129	108156069949809	986251019556043	130375320192847	107053543326303
ENSG00000196581	929444713476871	105324999806638	880638982634974	812760695398956	817686420319483	92206054787092	642258255492763	917305197988862	574872086821583	104803837942286	836995700294897	537992586660316	890452051124062	817127339882989	993152410510866
ENSG00000169403	790011408815431	558328185728913	102758823383232	10366858185774	106975959776726	103812113417187	850628858316754	986038720930926	12142528393285	102646295319032	104696777259971	130804014336982	642133282985762	108547037731257	863169353636941
ENSG00000084628	906867165152279	739932960593501	585281180630394	911161175016467	635191487736412	755730653749123	628963345499638	781282956592422	528469510092447	538449723621831	663189025298002	563571008363128	738868489136344	516480664737248	836033262990925
ENSG00000060688	103250938213256	102102994011505	958047767661602	10453613673748	961447186798443	970531695803992	101591918051435	964606556938478	997405318580552	972546933429124	977494780090637	100344517809076	106885773172696	101056923791823	103803269177074
ENSG00000171612	95492167641413	895717691899169	102346896464664	963820321573518	101813402708196	999755282014472	997441379644708	112017489499159	822133505094216	102450221171002	101685092690107	866867322107893	103118745550896	837584521737094	969221629669782
ENSG00000270927	279328413190609	279328413190609	279328413190609	279328413190609	279328413190609	279328413190609	279328413190609	279328413190609	279328413190609	279328413190609	279328413190609	279328413190609	437443902652025	279328413190609	279328413190609
ENSG00000188910	829193734754794	645725066830164	930915366206709	95424840784207	808618131501014	729521092704061	654417104578425	612435464895828	528469510092447	646011884046977	72634670579438	528282505237977	71982040330192	101093563628568	922846738138382
ENSG00000230523	279328413190609	279328413190609	279328413190609	331880331878741	279328413190609	279328413190609	279328413190609	279328413190609	279328413190609	279328413190609	279328413190609	279328413190609	588313519328155	279328413190609	347202584324758
ENSG00000116138	97870471322352	101963468807279	998542613048601	982139086370494	100464476854415	982039331347745	945342715699048	101117723140529	949382425384894	96544118417043	974239071808453	976032698699976	911055575303366	10134746941157	971251542023501
ENSG00000158161	100009497427312	101898614574947	97232849373529	964827116648769	973342810587453	978251233931832	940637716197305	977765303358024	100349353810706	939450774747542	94335062265076	102287969474401	911355255041338	103409965095379	100156132230519
ENSG00000142684	913464233737101	845694689538436	83159995236005	92458634623558	897133418529143	817490169316253	971603534585487	797254655239544	834345415668889	865809886767996	853961166425742	839754292770392	978944408777127	79272477046209	774460970881834
ENSG00000234619	330064521525609	330378194023252	279328413190609	279328413190609	357268327870145	279328413190609	279328413190609	328015050680129	279328413190609	279328413190609	279328413190609	279328413190609	59926934350809	279328413190609	279328413190609
ENSG00000121769	679848073686677	630442687531527	992252946755264	888626678238191	891977015391559	867638209420085	100028065670228	870122494063559	105470917821489	843045049152411	906939419506312	108571112481398	892513617551463	707593137061414	722410717213848
ENSG00000142627	122323441871487	132446931146307	99077922722681	117532559306039	100978395239256	109611877548031	114162581513834	983669024006456	914100567620711	915074959547059	102453869980921	916816757883449	115582782025506	121391255179428	124860867587576
ENSG00000284668	279328413190609	279328413190609	279328413190609	279328413190609	279328413190609	279328413190609	279328413190609	279328413190609	279328413190609	279328413190609	279328413190609	279328413190609	446111705810013	279328413190609	279328413190609
ENSG00000233234	279328413190609	279328413190609	279328413190609	279328413190609	279328413190609	279328413190609	279328413190609	279328413190609	279328413190609	279328413190609	279328413190609	279328413190609	393787606558457	279328413190609	279328413190609
ENSG00000142632	123382204774258	123340095121583	828824609491709	115463191495869	837010594722174	997952937823213	112366587649451	999830992108393	89384250870611	871907696516451	940142651838618	824323266303047	112258703545653	106248687097856	126297986246475
ENSG00000234593	350719781614567	330378194023252	373121424443631	331880331878741	334771102996956	279328413190609	532764252200797	328015050680129	279328413190609	45507475873305	279328413190609	279328413190609	552829930345056	279328413190609	327541880442809
ENSG00000158292	87524201236543	87842482473532	904889667656322	925687245571178	82670413098362	789600345022694	801457885350549	862461844135442	10033765978974	708276855230039	813365786063524	933022056704474	761729056970059	103769050121003	934920584981374
ENSG00000270605	598516358749583	605839311988599	517188898454131	570045090848174	500258164317728	570013702337004	755882927044199	50135109963973	650275678293119	682108022828488	543158499067304	506474694899438	724276863090632	65494850514431	601559363571183
ENSG00000189337	107513079980136	109736247693806	109448129962173	108552314434682	113613039010284	112799818312191	100545821637882	111576346393974	937325596663666	114572942278265	110414263378754	90188770922589	109489272989353	108734986380116	10988318129275
ENSG00000232912	446482797165066	434079211323538	401883244680394	438271338997475	357268327870145	385216049750206	489447363924245	427431253987533	445063928134143	44331508271813	403176699914171	480341303881522	703034181031467	470191306064498	438868633599471
ENSG00000235084	458422204042648	440942184699163	468065993190191	523648222110215	505062535743363	426054230763841	475943119997764	457287997205904	399562612262558	519494836635459	477128067534834	456493819464734	488129719624314	431094727956338	438868633599471
ENSG00000235143	279328413190609	279328413190609	326840184278524	279328413190609	279328413190609	279328413190609	279328413190609	279328413190609	329592123612085	279328413190609	279328413190609	279328413190609	41783625573593	279328413190609	279328413190609
ENSG00000225478	279328413190609	279328413190609	279328413190609	279328413190609	279328413190609	279328413190609	279328413190609	279328413190609	279328413190609	279328413190609	279328413190609	279328413190609	279328413190609	279328413190609	279328413190609
ENSG00000225077	707441746240016	681435274611053	74589440853845	721326568755587	737442923470719	757220425851594	279328413190609	6890705408207	720785962702997	60133837100405	691864221107046	772035296719579	662089046351147	728952474874091	647773098058784
ENSG00000028137	85201999841462	616910613736881	11058486054462	112412132031078	115982101114501	114072974569698	993811846229979	108602026431133	126424666519542	115484944884658	117010570497731	13403969830518	727530770007671	119881118312822	935093351759775
ENSG00000238249	279328413190609	279328413190609	326840184278524	353248375355282	279328413190609	279328413190609	364702399027291	279328413190609	279328413190609	329011334933893	359065557653574	279328413190609	499525077030399	279328413190609	385244676535245
ENSG00000204464	379311427362629	279328413190609	326840184278524	369385764955093	374229685518018	333155855424474	279328413190609	362884162455066	445063928134143	377292999478829	279328413190609	38573592717356	549104513698881	35340023904085	347202584324758
ENSG00000233372	279328413190609	279328413190609	279328413190609	279328413190609	279328413190609	279328413190609	279328413190609	279328413190609	279328413190609	279328413190609	279328413190609	279328413190609	279328413190609	279328413190609	279328413190609
ENSG00000283259	279328413190609	279328413190609	36090257929507	331880331878741	334771102996956	333155855424474	279328413190609	412870538125067	279328413190609	329011334933893	359065557653574	279328413190609	379074619280032	279328413190609	279328413190609
ENSG00000284543	548677730199926	489686807617986	750190919326031	862587757673271	770378292710342	685740921480997	541717593207364	612435464895828	759217128678545	60133837100405	663189025298002	648542033445667	629941938443675	953031539054065	596169166817024
ENSG00000130939	115835252082501	12258547885447	110999657770663	115645961790219	109774402402949	11160778618873	109716895302294	112680564358653	11426970241877	106687649789632	109413979667777	113098767353455	110422976094272	118089459726447	119470285227855
ENSG00000175147	940918378691687	899982692068514	963930773028626	881057595424857	101487811118978	101737238854799	884114681608088	988248348142279	885876522606471	107530806798213	9948312297294	924835233112781	868838706058435	868180847175277	934227441002283
ENSG00000127472	279328413190609	440942184699163	673778037335666	4752855563121	769658494515325	918232495342288	565531403086071	789248141484286	572533453222199	742764902664879	876167595338543	533224209922254	468885563054764	565147747538902	374471178524772
ENSG00000060656	120194854211322	119902764546951	109403640244285	121292047532048	106867507750248	106580603092208	121372854486312	1070147087915	103375141322608	944005948869786	104563574079701	995257171962913	10664261869675	124433925558694	127731001455039
ENSG00000163867	953749233235557	957185400175012	966515299492465	952437700239524	964467621215489	970531695803992	931308666476704	971882787195031	105306058734726	98225912303468	948251852977586	103206722204132	947450564701351	100161452126986	942661152834713
ENSG00000232768	366334925865922	351156772521949	279328413190609	279328413190609	357268327870145	279328413190609	279328413190609	34786267672057	329592123612085	329011334933893	279328413190609	279328413190609	533100419279993	33198944768902	279328413190609
ENSG00000230214	279328413190609	279328413190609	279328413190609	279328413190609	279328413190609	279328413190609	279328413190609	279328413190609	279328413190609	279328413190609	279328413190609	279328413190609	279328413190609	279328413190609	279328413190609
ENSG00000189280	843967834413712	767207067395207	86705916439907	940475776960152	72121413439661	6845167250397	766936270293245	63961820694317	521811051717006	606856735678791	736217886924757	426747709097846	8692401673719	918389242043305	904852742401197
ENSG00000134698	104554127587901	105679418813487	105924713511102	102114442574654	102244734516266	104462537462006	952858609352227	105089558191147	113581003838842	10535495404955	101354591788664	114649021121184	103235669002104	105912012885673	108038691446909
ENSG00000134690	781935352496051	776817075315589	564610621314803	706042868959157	592478651959147	80097480792988	55804067502731	55072886837316	816259968345977	529303479787484	590106535515593	757850013831625	760881090848758	65494850514431	702155549629101
ENSG00000272420	530377404568361	418959442927348	458497402840459	4752855563121	460442018514054	434204260256583	523179140961785	446239014011657	41693939110073	508912661424666	457230182572172	401333053956774	537280532672427	46449080466427	523233309353231
ENSG00000132881	713806265151134	775650325383971	834322862829902	738394547228372	789197082540582	769976748349853	79721004749105	853443573330654	724883478624129	723398576512441	838878523960259	687457619459092	689714863018848	757785943607709	738817483019885
ENSG00000273274	596505371914327	615124530634209	651536905236802	464148517560877	582131135549902	740750709576789	682538457834923	759793979890089	41693939110073	771704514355447	590106535515593	341678455363877	618916849568936	405024839153546	432660291687889
ENSG00000116251	138411764031191	138960325625289	124738333373104	13415063850979	126234635846378	128337699336645	144230403901305	125148554590574	128588106799595	128438653459822	128246119249201	131415141482425	144719475288349	12899400699789	135935289553749
ENSG00000272510	5542726122567	599960272364562	577376314624605	512116611114686	597379926365138	570013702337004	423316601979845	582916751038006	507413161659603	512534074094305	531495381368854	528282505237977	461755873890921	59679541182894	537928797258592
ENSG00000158286	951375364174255	879853076994319	742106683406418	89143525376931	742759666630453	818462135899093	986653540178261	756183524354205	918381153865834	769406667699911	739051727551629	916486557822657	761729056970059	960315752196448	964511912430268
ENSG00000236648	279328413190609	279328413190609	326840184278524	279328413190609	279328413190609	279328413190609	279328413190609	279328413190609	279328413190609	279328413190609	279328413190609	279328413190609	337672401192213	279328413190609	279328413190609
ENSG00000232273	330064521525609	279328413190609	279328413190609	353248375355282	279328413190609	355022995667918	279328413190609	34786267672057	329592123612085	279328413190609	279328413190609	341678455363877	488129719624314	35340023904085	279328413190609
ENSG00000009709	279328413190609	279328413190609	326840184278524	279328413190609	334771102996956	279328413190609	279328413190609	34786267672057	279328413190609	279328413190609	336065144377845	279328413190609	579496302532333	279328413190609	279328413190609
ENSG00000287396	279328413190609	279328413190609	279328413190609	279328413190609	279328413190609	279328413190609	279328413190609	279328413190609	279328413190609	279328413190609	279328413190609	341678455363877	279328413190609	279328413190609	279328413190609
ENSG00000223589	279328413190609	330378194023252	279328413190609	279328413190609	279328413190609	279328413190609	279328413190609	279328413190609	279328413190609	279328413190609	279328413190609	279328413190609	428070282360415	279328413190609	327541880442809
ENSG00000158008	775711084818643	757574899086929	110808916382902	773870767207729	100633167420947	911024080103063	646427520599488	987637950162406	614946486901222	113613038168581	115644350538893	542599975396283	728599234169013	55076364921741	745405546295984
ENSG00000130940	11756389384149	115440921291572	98026410810845	111996027258497	945955167941467	102658331062213	982340881034024	10228504728166	780474624668291	8622060272447	956964039235109	773825281666405	113460244647474	11000597160907	124391525260366
ENSG00000116771	669327393986787	663418564770282	671703365332293	680756222839153	684569720702017	676943264088112	737526531866619	638237059671055	614946486901222	623835320156683	669402297038769	668396108855758	678089462529081	684855041007505	628738546105866
ENSG00000237301	488570475690563	464995722525644	510729958268625	404776954102938	500258164317728	441810309624217	423316601979845	518806674854564	350061516634857	512534074094305	483117336201533	38573592717356	582497468574038	414439247035528	49575352459052
ENSG00000162585	113040249622536	115504340817393	106114850942662	112966692939061	10684935288182	108187411370498	119899470393736	106285355194634	10649889167174	110939512382968	107956419248466	105806150591196	117596224827896	108885023574956	112313579439404
ENSG00000163879	884774571194524	585205134394954	120183585047234	820698624329741	116092603408326	113837718795922	985878949668465	120953166498761	764219713574411	118449524758166	120854488399212	761771539025691	761729056970059	813815917301435	669017709798719
ENSG00000227527	536753945641868	52144135063688	485254781001794	512116611114686	484685237252109	53925625492817	55804067502731	472185880224612	42465996641464	593627496814867	539380456434293	464961224002346	576429311404019	46449080466427	53224007066148
ENSG00000116954	985339707248855	10129012448855	105093080860464	105071456466355	106218086703876	106788295634604	100979986888816	107629771600562	111292518156461	108307677925269	1077968780642	11072398618293	923960250752519	106577683066245	101053405268094
ENSG00000228589	516645545018619	547101769182315	548061767140667	494998585194537	534575418320193	516821189245896	423316601979845	49366726971377	486884587537236	501358834359004	539380456434293	506474694899438	475629830792822	470191306064498	438868633599471
ENSG00000163873	636769122268451	764700863106488	108465938257757	861222349909854	11366976347423	120189465309671	512859552677097	108390166758225	499583482452716	110151156451701	103960087053295	464961224002346	559991983220143	954842385844288	803438339502537
ENSG00000117215	350719781614567	351156772521949	442562283824398	770047437038017	679253144132844	79136483748964	398424303337059	420395152874457	852758390199746	505189697620632	592739328470982	118690727844785	585435654265738	780594325555654	59056428001495
ENSG00000196449	913241701377411	915439757099519	896376079850892	945724231527552	889170633435648	920398262502721	903234747062966	8840706698507	932626691986009	875279768828981	872880798509877	990982022621971	927215036094054	960488900649623	911103529627152
ENSG00000230163	579288777863636	56099779629133	537627721456984	589621699585963	55230887136744	532182666788097	597925819130291	539965888183465	604074384799782	532421079568844	543158499067304	585157349891245	596609337595201	618935786800662	601559363571183
ENSG00000227538	279328413190609	279328413190609	279328413190609	279328413190609	279328413190609	279328413190609	279328413190609	279328413190609	279328413190609	279328413190609	336065144377845	279328413190609	379074619280032	279328413190609	279328413190609
ENSG00000232208	279328413190609	279328413190609	373121424443631	279328413190609	334771102996956	355022995667918	279328413190609	362884162455066	329592123612085	349251974164468	376392724311023	341678455363877	36129577422369	35340023904085	362086387860431
ENSG00000236500	279328413190609	279328413190609	279328413190609	279328413190609	279328413190609	279328413190609	279328413190609	279328413190609	279328413190609	279328413190609	279328413190609	279328413190609	379074619280032	279328413190609	279328413190609
ENSG00000044012	279328413190609	279328413190609	279328413190609	279328413190609	279328413190609	279328413190609	279328413190609	279328413190609	279328413190609	279328413190609	279328413190609	279328413190609	393787606558457	279328413190609	279328413190609
ENSG00000179051	13009974771951	129184172351084	11467323365716	125060874878768	114926797402969	119702847328946	118813628579662	115822849832379	124870989004085	116958648682861	115372799659638	124969202068534	10855371593401	126106318296334	129648042373846
ENSG00000215895	330064521525609	279328413190609	346223376684408	331880331878741	279328413190609	279328413190609	364702399027291	279328413190609	279328413190609	279328413190609	279328413190609	279328413190609	279328413190609	33198944768902	327541880442809
ENSG00000231868	446482797165066	279328413190609	472587298421954	414175168258365	446264358419452	407670227451279	398424303337059	375380523740593	378406498340088	415443440744073	449810396891583	279328413190609	493951987627082	534699280741032	432660291687889
ENSG00000284650	409767827259351	401357342713041	41720185080881	394413105005879	49527139538152	426054230763841	398424303337059	508610734652437	279328413190609	505189697620632	457230182572172	279328413190609	446111705810013	35340023904085	403605404982016
ENSG00000237329	350719781614567	279328413190609	326840184278524	279328413190609	279328413190609	333155855424474	279328413190609	279328413190609	350061516634857	279328413190609	279328413190609	38573592717356	573293447406312	33198944768902	327541880442809
ENSG00000236948	390585825442216	330378194023252	326840184278524	279328413190609	279328413190609	279328413190609	279328413190609	328015050680129	279328413190609	388359290738166	336065144377845	341678455363877	393787606558457	33198944768902	347202584324758
ENSG00000126067	109732916860209	106235396384482	111266445249948	112993336828388	113121657803648	112890157767202	114488691993737	110071038535168	113173551859888	11306079246677	112609776232786	116504389075057	108191214738388	109680081929462	108619636032775
ENSG00000274944	792605831099281	768443992892085	798962037965907	81886983151342	769658494515325	79252926993475	7755402179336	735932595882441	789000527779586	75479137052914	784404707136137	826190430381076	820025590242218	79216971954751	740159464185488
ENSG00000132906	985069257359132	100332417707795	927951679081515	953164713139501	907202183518339	920398262502721	9885720127436	964175362910022	881313739427612	926029662445629	941066518298618	935650892134907	957792862585185	950457543199734	102156412479402
ENSG00000197312	113114197187399	112883921934941	101408634083741	109491620816682	100178866845026	105966271501315	103836026454649	103863136356348	112897013197997	99073611174426	100315074069073	115356264252394	105736032436462	111884007531743	115524702778882
ENSG00000284748	379311427362629	410530887888429	326840184278524	414175168258365	357268327870145	333155855424474	279328413190609	34786267672057	279328413190609	329011334933893	359065557653574	279328413190609	454187005092663	279328413190609	327541880442809
ENSG00000272078	104266464632978	103418950545435	860743275177503	996121164720677	841023288533545	911024080103063	77884280203935	903737542787315	719113658793777	74756205928875	830205116203615	696876018148234	101240651387643	983179261388943	111533212918472
ENSG00000173660	118544800735875	115952912674967	108818232574487	118987973599302	106749090649851	109926331612154	123621295427184	105616398146172	113581003838842	111151665569211	110354670084993	116831158385045	130869782199613	110214891634987	114027049316372
ENSG00000224592	648467401400476	686969786961836	566821202656294	596311155348466	625659339548428	673000753942021	614293923030646	685127573250683	365540215887752	676690040252905	715746994468249	279328413190609	783645787426552	585453664109622	692249334861657
ENSG00000233728	726562884070206	775650325383971	834322862829902	651506073554455	810803759094954	692874241308202	745975342992911	765617123348813	616679938910642	739950066534119	742745337144949	673851512370511	647858496991137	587796478037189	625798705580608
ENSG00000230451	350719781614567	279328413190609	36090257929507	331880331878741	400475415407727	355022995667918	279328413190609	386248609795994	279328413190609	349251974164468	46422327072797	279328413190609	279328413190609	279328413190609	347202584324758
ENSG00000231606	279328413190609	351156772521949	346223376684408	394413105005879	388289165385568	333155855424474	364702399027291	279328413190609	329592123612085	349251974164468	376392724311023	279328413190609	499525077030399	394642624664951	279328413190609
ENSG00000215900	279328413190609	279328413190609	279328413190609	279328413190609	334771102996956	279328413190609	279328413190609	279328413190609	279328413190609	279328413190609	279328413190609	279328413190609	393787606558457	279328413190609	279328413190609
ENSG00000284632	279328413190609	279328413190609	279328413190609	279328413190609	279328413190609	279328413190609	279328413190609	279328413190609	279328413190609	279328413190609	279328413190609	279328413190609	393787606558457	279328413190609	279328413190609
ENSG00000241014	68097068775863	701417544844316	685631535845683	675863979631114	702915314300221	670310725381457	661982930796041	674767298230544	710446912243872	724984549006148	658345068654707	673851512370511	738868489136344	738951513143433	799512592119405
ENSG00000054118	121084882196017	124903979576284	121909707312944	120383475609311	122838546774522	121683960610693	118396702112159	122668066186022	123775242757888	123377406509966	122772488425976	12421459692776	108589470066655	123798429681932	125429217855052
ENSG00000254553	785220319657911	808503094627054	73010527650996	740788535269767	701762664383734	765149388074922	763345332132158	809542753347583	73577135547505	699132203927351	704301992084123	707135141802695	72206591442333	754211189587262	77603100066239
ENSG00000284653	279328413190609	279328413190609	279328413190609	331880331878741	279328413190609	279328413190609	279328413190609	328015050680129	279328413190609	279328413190609	279328413190609	279328413190609	337672401192213	33198944768902	279328413190609
ENSG00000237749	350719781614567	379911921292654	346223376684408	353248375355282	279328413190609	355022995667918	364702399027291	279328413190609	279328413190609	279328413190609	359065557653574	279328413190609	454187005092663	33198944768902	327541880442809
ENSG00000276747	279328413190609	330378194023252	346223376684408	331880331878741	388289165385568	355022995667918	279328413190609	386248609795994	279328413190609	329011334933893	336065144377845	341678455363877	482032468635613	279328413190609	279328413190609
ENSG00000284705	279328413190609	279328413190609	346223376684408	279328413190609	430148548820214	355022995667918	364702399027291	362884162455066	329592123612085	329011334933893	433411820670259	279328413190609	475629830792822	279328413190609	279328413190609
ENSG00000228776	279328413190609	279328413190609	279328413190609	279328413190609	279328413190609	279328413190609	279328413190609	279328413190609	279328413190609	279328413190609	279328413190609	279328413190609	393787606558457	279328413190609	279328413190609
ENSG00000159339	279328413190609	351156772521949	727296526103205	519913406633666	357268327870145	468136831891241	279328413190609	434049165249426	600256018039647	501358834359004	546835151139917	437531384734206	585435654265738	748300143919582	479502535942697
ENSG00000223814	792605831099281	888673431657565	41720185080881	651506073554455	460442018514054	53925625492817	646427520599488	457287997205904	537881318762037	415443440744073	518734997152498	472886224585612	685465147781851	775065523481074	785107797715526
ENSG00000197982	973079613649644	944506144198674	107055912258336	103277200711242	107401794262595	104259213129033	103809010627021	106792036471848	103730866148003	111178640447824	107159104733033	104470079216886	104089732496463	102934748551993	961954850526278
ENSG00000261781	279328413190609	279328413190609	279328413190609	279328413190609	279328413190609	279328413190609	279328413190609	279328413190609	279328413190609	279328413190609	279328413190609	279328413190609	36129577422369	279328413190609	279328413190609
ENSG00000183317	618930105327055	689125073648356	724431776094798	680756222839153	688431512584828	679512525462689	624240157436674	736632380665535	408617299262433	505189697620632	483117336201533	523153578196628	701756558209742	504229542751897	479502535942697
ENSG00000183386	907563784639298	100211151803634	950716205834735	984492651695424	981371516706211	997533794752876	934115690735768	987147765281292	103039553868424	103441888283709	982244580408382	106329277879579	91779541275586	978368480681018	933530949956528
ENSG00000284743	279328413190609	279328413190609	279328413190609	279328413190609	279328413190609	279328413190609	279328413190609	279328413190609	279328413190609	279328413190609	279328413190609	279328413190609	279328413190609	279328413190609	279328413190609
ENSG00000158315	812282477893952	558328185728913	717769254215223	781821961620387	780764493071515	742403061602801	697666905785533	660069341951215	628254424710638	724984549006148	720081187443264	612352599867525	678089462529081	893682700869859	68556918144255
ENSG00000204084	921044142569584	952796180436335	936666078656634	941265479511814	97970030620029	947928504920825	959069918301202	956943706627983	989253714805486	970264954410396	959822366150198	101050586309532	90894019828764	101190817321135	969221629669782
ENSG00000186973	68097068775863	735356176056019	796791046655548	754371448733888	76600450176488	713372856400791	923145301970468	774470258563237	41693939110073	657829290434854	881831972345222	426747709097846	932739943710912	622613857337598	574420982094507
ENSG00000271806	753900236684033	830913209421069	734218084342544	695591877225505	68715578081464	701864642397764	57940123594793	680041137234094	507413161659603	6733379825724	699455547147923	500415204537818	828778920602719	702497217423753	754149509448289
ENSG00000146463	115100167946405	118187480542494	110605373658693	110525898464737	11057497054828	113080271140402	105965093480292	113265332917278	108304394318941	109013563989624	108441778217093	10913281490784	106436811635704	11000597160907	114441598524017
ENSG00000279214	350719781614567	330378194023252	326840184278524	279328413190609	334771102996956	397092741527319	398424303337059	412870538125067	350061516634857	470820317227369	376392724311023	4148022985281	393787606558457	394642624664951	347202584324758
ENSG00000183520	964754394105692	962249922195331	924204525457007	980198129770434	938993122164166	955613761098206	989332314318519	959939323415549	974742532507053	978370832177221	970157422707997	997913201564571	100288727269053	965254550567701	936809732418332
ENSG00000271741	980112395619926	965582405554897	991120655100094	101747680401058	101100682151928	999341350639904	101810979910567	974586431072587	10538872377097	981463202784863	97202704686739	107209880258541	100757183609397	101032445431191	978203428846672
ENSG00000214141	279328413190609	279328413190609	326840184278524	279328413190609	279328413190609	279328413190609	279328413190609	279328413190609	279328413190609	329011334933893	279328413190609	279328413190609	337672401192213	279328413190609	279328413190609
ENSG00000142686	922304477981439	92468654004211	104424508290189	966654852643772	104443095159872	102485705684249	962306889603003	103923148509566	103951097489662	107143932427055	105056868358959	104250964055037	820025590242218	992205891788523	964230022634849
ENSG00000224751	279328413190609	279328413190609	346223376684408	279328413190609	279328413190609	279328413190609	279328413190609	279328413190609	279328413190609	279328413190609	279328413190609	279328413190609	54133634958627	279328413190609	327541880442809
ENSG00000279096	350719781614567	330378194023252	279328413190609	279328413190609	279328413190609	279328413190609	398424303337059	328015050680129	279328413190609	329011334933893	279328413190609	279328413190609	537280532672427	35340023904085	374471178524772
ENSG00000117148	279328413190609	279328413190609	279328413190609	279328413190609	279328413190609	279328413190609	279328413190609	328015050680129	329592123612085	279328413190609	279328413190609	279328413190609	428070282360415	279328413190609	279328413190609
ENSG00000230585	366334925865922	366862385237601	326840184278524	331880331878741	279328413190609	371525095031024	279328413190609	34786267672057	350061516634857	279328413190609	336065144377845	341678455363877	585435654265738	33198944768902	385244676535245
ENSG00000117000	978846101233361	101073808787423	946441685305691	949863905204751	937649483054531	984050426051554	874355366926808	100706636608311	99130340884022	959058900804888	951286280252152	102600767053599	865586128624416	994957267166915	102222628633314
ENSG00000284989	109463123230554	113273220503687	105652794802338	10615453692668	104666721982586	107541551242206	101779888288523	107629771600562	105197881124322	104669054230841	105206959973715	102303771486722	104259462936646	110253729539965	110713448959332
ENSG00000231630	279328413190609	279328413190609	279328413190609	279328413190609	279328413190609	279328413190609	279328413190609	279328413190609	279328413190609	279328413190609	279328413190609	279328413190609	36129577422369	279328413190609	279328413190609
ENSG00000092853	790534045420772	700432476644835	577376314624605	743143317037902	57942030906087	796532212678489	66916809485401	574454083165778	89483905315473	572264975770581	61219777283601	85059311887365	73985619210138	725458657487071	724659985443119
ENSG00000255811	613648584827232	480377934932525	596361007321198	64852413948966	59976801639737	50842661196233	501673623567509	440303794292885	408617299262433	465791546611666	499576171182579	401333053956774	468885563054764	642881145531789	695019610368939
ENSG00000134697	107534813414452	108176134295489	987785837209329	105117480283107	996351021623264	101304007342532	107404503524985	103471265897259	107762311621307	101019405816691	102620702840321	108468465894979	103719157290948	106652551442019	105650571054578
ENSG00000187513	530377404568361	67449845594151	645389520403596	849435262054828	723221314547752	729521092704061	8424665603261	683114627008522	944363256149186	772273290313694	72837592880672	924835233112781	673474450034458	953031539054065	734019376799311
ENSG00000238145	279328413190609	279328413190609	279328413190609	279328413190609	279328413190609	279328413190609	279328413190609	279328413190609	279328413190609	279328413190609	279328413190609	279328413190609	279328413190609	279328413190609	279328413190609
ENSG00000225142	279328413190609	279328413190609	279328413190609	279328413190609	279328413190609	279328413190609	279328413190609	279328413190609	279328413190609	279328413190609	336065144377845	279328413190609	41783625573593	279328413190609	279328413190609
ENSG00000230138	366334925865922	279328413190609	468065993190191	512116611114686	446264358419452	397092741527319	279328413190609	420395152874457	467726771886044	364562598195611	470841753679438	447391242564891	428070282360415	531246546384833	327541880442809
ENSG00000223390	642738349923265	644268582997392	670654633904246	686645427431314	673731460108101	661922919958189	475943119997764	645012580064621	675176461644947	631618271304315	642740784355501	707135141802695	588313519328155	69060498316136	657607243831792
ENSG00000285823	279328413190609	279328413190609	279328413190609	331880331878741	279328413190609	279328413190609	364702399027291	279328413190609	329592123612085	279328413190609	279328413190609	341678455363877	41783625573593	279328413190609	279328413190609
ENSG00000284720	279328413190609	279328413190609	279328413190609	279328413190609	279328413190609	279328413190609	279328413190609	279328413190609	279328413190609	279328413190609	279328413190609	279328413190609	379074619280032	279328413190609	279328413190609
ENSG00000225028	425932574185681	498370717206562	279328413190609	404776954102938	334771102996956	371525095031024	541717593207364	362884162455066	41693939110073	329011334933893	376392724311023	366844481848042	685465147781851	405024839153546	426092425713301
ENSG00000225671	279328413190609	279328413190609	279328413190609	279328413190609	279328413190609	279328413190609	279328413190609	279328413190609	279328413190609	279328413190609	279328413190609	279328413190609	279328413190609	279328413190609	279328413190609
ENSG00000116151	845043976126961	893148654426562	852661112196744	805878390103908	862246256155249	817001716487654	919500138158583	858921935910068	706828200944772	831854344539687	887616128520789	715380219414352	920349321464082	769966200148859	935093351759775
ENSG00000226147	418154006858254	485116634932231	393251592460485	422804672755949	400475415407727	455687783376533	423316601979845	420395152874457	467726771886044	377292999478829	403176699914171	523153578196628	570085439375861	490723494700515	444760849108033
ENSG00000182873	743435610283975	749376197904102	603290668676613	620285576022497	67513198446748	636797863278253	676009383590716	669291593768003	560211776099063	647374342502991	664767850153823	506474694899438	757438357251606	666074419014442	772873630373124
ENSG00000006555	947212712941782	920887670854646	806517378967439	882544375757973	734708956343033	775302505152052	860221905245623	71481210531516	590231044636096	626999880609141	714642693290461	551374717981976	820588528432281	923398540195021	954453534944711
ENSG00000236111	279328413190609	330378194023252	279328413190609	279328413190609	279328413190609	279328413190609	279328413190609	279328413190609	279328413190609	279328413190609	279328413190609	279328413190609	393787606558457	279328413190609	279328413190609
ENSG00000066056	5542726122567	713643576471689	861582947040662	928510867709253	951169687148761	950858668926203	879317571694244	949489732938746	988607166426971	853429242651232	910397879850272	109279629951367	724276863090632	106535921020053	854679130004292
ENSG00000214114	915232238869545	898990450886054	911750932648262	925027714837859	891047609722674	88874271818952	900453203617786	853133029122159	904210662978087	882590411127824	899456390558144	933022056704474	890452051124062	902224360189382	872259049432519
ENSG00000173436	10534214741323	103379898682013	10968493957955	111864213881175	108176148002033	10453302932912	119926038751351	106109977728302	113345515585768	111312763426921	110362132722875	117753046558208	114325491078171	108842314792282	104383524673191
ENSG00000116544	463978630187876	489686807617986	705103110758147	59411650993197	743626987317077	578051680678583	661982930796041	598448152504378	63895609271277	653997911892767	553905985734581	603857509835238	692479561918994	607291030356137	630185952875706
ENSG00000231900	279328413190609	279328413190609	279328413190609	279328413190609	279328413190609	279328413190609	279328413190609	279328413190609	279328413190609	279328413190609	279328413190609	279328413190609	279328413190609	279328413190609	279328413190609
ENSG00000236723	877542320349756	861056591560348	889414027356457	900071884878469	879063469239063	906887191958045	83711999598048	905909768031762	95844695058982	864319210259232	902796852179305	969315617357273	778471395766368	906815660229227	865426103629172
ENSG00000232467	279328413190609	279328413190609	279328413190609	279328413190609	279328413190609	333155855424474	279328413190609	279328413190609	350061516634857	279328413190609	336065144377845	279328413190609	437443902652025	279328413190609	279328413190609
ENSG00000117016	95984121394718	103301476374056	109269341916208	100114753752495	111798477099114	987090686103905	828130262340078	104697630360223	902807924101857	936028595567087	102785628362909	829249601136683	773104096948181	104719908692335	105806006567662
ENSG00000121310	119431538088404	115726216397525	107852760949844	112284082881267	103058727559512	103097722357168	126487642473124	110265262555684	104150064666409	11206700729359	112597001841146	100701871444497	124809059783405	111282748490575	123369567714262
ENSG00000169213	744157443693119	81971259427402	918488757652207	851284314295269	100421994178097	645135297099211	813497948877747	751224177725953	767260267305046	608649273638621	618855071571856	789804471934528	813683631700914	59679541182894	821227020260965
ENSG00000163866	920621571434098	898741320212174	983415983830887	98258331479698	100293790299984	971205000931892	951386434170671	951232274190091	102272575113025	985916432419195	978030325219694	107836759286663	954056540706108	984063690691118	927470917857092
ENSG00000225779	279328413190609	330378194023252	326840184278524	279328413190609	334771102996956	279328413190609	279328413190609	279328413190609	279328413190609	329011334933893	279328413190609	341678455363877	437443902652025	369568897826246	279328413190609
ENSG00000284601	330064521525609	330378194023252	279328413190609	382783370602407	279328413190609	279328413190609	279328413190609	279328413190609	279328413190609	329011334933893	279328413190609	279328413190609	428070282360415	279328413190609	347202584324758
ENSG00000237130	279328413190609	279328413190609	279328413190609	279328413190609	279328413190609	279328413190609	279328413190609	279328413190609	329592123612085	279328413190609	279328413190609	279328413190609	482032468635613	279328413190609	279328413190609
ENSG00000143001	632121863826881	571190482514478	620760656617859	630904350387343	711817614052978	60837367656921	745975342992911	652739531005944	42465996641464	60133837100405	759100455638725	506474694899438	670312933941055	495382235477595	618170998375988
ENSG00000229716	279328413190609	279328413190609	326840184278524	279328413190609	279328413190609	279328413190609	279328413190609	279328413190609	279328413190609	279328413190609	279328413190609	279328413190609	437443902652025	279328413190609	279328413190609
ENSG00000226133	379311427362629	391248016406886	279328413190609	353248375355282	279328413190609	279328413190609	279328413190609	279328413190609	365540215887752	329011334933893	279328413190609	366844481848042	461755873890921	458514782538271	347202584324758
ENSG00000227416	279328413190609	279328413190609	279328413190609	279328413190609	279328413190609	279328413190609	279328413190609	279328413190609	279328413190609	329011334933893	279328413190609	279328413190609	337672401192213	279328413190609	279328413190609
ENSG00000232335	505336401676401	470335260283383	38375411758353	4752855563121	421141565634952	528502923679134	279328413190609	446239014011657	583853719904865	42309227165684	403176699914171	591671005399797	406520867408042	520326627744984	475096102759405
ENSG00000260971	446482797165066	489686807617986	442562283824398	394413105005879	357268327870145	417256668560767	541717593207364	446239014011657	514805932174387	465791546611666	403176699914171	480341303881522	645975539552483	382991678114491	450372282478292
ENSG00000259832	279328413190609	279328413190609	279328413190609	279328413190609	279328413190609	279328413190609	279328413190609	279328413190609	279328413190609	279328413190609	279328413190609	279328413190609	337672401192213	279328413190609	279328413190609
ENSG00000284696	279328413190609	330378194023252	346223376684408	279328413190609	279328413190609	279328413190609	279328413190609	328015050680129	279328413190609	329011334933893	279328413190609	279328413190609	41783625573593	279328413190609	279328413190609
ENSG00000238242	279328413190609	279328413190609	279328413190609	331880331878741	279328413190609	279328413190609	398424303337059	328015050680129	279328413190609	279328413190609	279328413190609	279328413190609	428070282360415	279328413190609	279328413190609
ENSG00000285839	106113328808918	10695503969229	107443895933422	110918474198187	10900522126996	107752032065553	109463316670855	10870065867651	112769090556871	112677285024978	10957245636219	116109518510519	107065486730052	109374168921752	105096833692183
ENSG00000237290	400641605171841	391248016406886	36090257929507	382783370602407	388289165385568	417256668560767	279328413190609	457287997205904	279328413190609	388359290738166	359065557653574	279328413190609	50487111194606	279328413190609	394864867593413
ENSG00000232762	279328413190609	330378194023252	326840184278524	279328413190609	279328413190609	279328413190609	279328413190609	279328413190609	279328413190609	279328413190609	279328413190609	279328413190609	379074619280032	279328413190609	279328413190609
ENSG00000117419	108755729743251	108453885015956	111431926195785	107312700687848	111479144812965	110706664278907	110520026548201	11102225224798	102686035652561	114470339776125	114152306034136	102398221781962	111563816493097	102685677422976	107655257605546
ENSG00000162384	102315242828343	971272887059459	103346992277469	103119737124903	103739367462366	101429121061647	112366587649451	103427060310144	10529776611868	108779963676528	105710018218354	10452434191767	106322353635451	100329623477637	100035826994544
ENSG00000162391	719900580470259	605839311988599	759554834560613	788223105518855	623673645211968	638504876168624	723842370825567	679001801291017	86759193865597	53546875070628	749859587755133	827421901570975	676567603176494	846627792652407	708953266493944
ENSG00000174348	905933073905869	889738987888612	104471624844061	10246106705271	103129430502141	93600299776946	117430502538121	941292480409575	124649289551778	101907110451749	105429209483567	938800177968342	949073028452745	118995461665615	972455918051343
ENSG00000154198	366334925865922	330378194023252	279328413190609	331880331878741	279328413190609	279328413190609	443565400814065	279328413190609	329592123612085	279328413190609	279328413190609	279328413190609	337672401192213	431094727956338	279328413190609
ENSG00000117859	115679680515139	115651244450507	112121704882541	116363164536364	113994438435421	11260020612722	114591509477574	116262318149072	118048710881418	115165515309336	114884928042993	118263501811349	111285100804682	117561699765086	116170623399248
ENSG00000228121	330064521525609	330378194023252	279328413190609	331880331878741	279328413190609	279328413190609	279328413190609	279328413190609	279328413190609	349251974164468	279328413190609	341678455363877	337672401192213	279328413190609	279328413190609
ENSG00000253313	736010686809666	712739211433531	555398083906288	69880790206557	522710584740329	570013702337004	679311142417669	508610734652437	408617299262433	512534074094305	563876426686913	401333053956774	673474450034458	715387990800589	695019610368939
ENSG00000162396	826373899785232	858112376126785	747751507421949	775122974400473	76600450176488	777249943910592	718975205399928	773932605766719	719952244607485	761674738668029	763901489561675	762735447365111	676567603176494	730668036492313	795021383367936
ENSG00000203995	588160952657511	434079211323538	41720185080881	451906542814977	430148548820214	4794536284823	541717593207364	427431253987533	389587733068182	398234282888142	403176699914171	38573592717356	685465147781851	445600256505617	540686580934504
ENSG00000227742	279328413190609	279328413190609	442562283824398	331880331878741	374229685518018	385216049750206	279328413190609	386248609795994	350061516634857	475655014809407	424239799500541	341678455363877	468885563054764	33198944768902	279328413190609
ENSG00000284686	877827295721361	98629690077879	106542205433306	928080046010514	107278885615312	110315046365706	8349245785244	114289210640834	890555342014837	106314960297777	107093748825625	943809695137351	688312250911589	923398540195021	960659117877734
ENSG00000162378	100884914585646	106770739935097	109880252374094	995175843339417	110405599520471	10684831363858	996000506129412	110132362598309	1067485853546	103367980000236	103559214249086	108113901334563	895885392564785	101980560473188	101635121876954
ENSG00000233079	330064521525609	279328413190609	279328413190609	279328413190609	279328413190609	279328413190609	364702399027291	279328413190609	279328413190609	279328413190609	279328413190609	279328413190609	428070282360415	279328413190609	279328413190609
ENSG00000259818	366334925865922	379911921292654	401883244680394	394413105005879	279328413190609	371525095031024	398424303337059	34786267672057	329592123612085	279328413190609	359065557653574	341678455363877	51000923103388	33198944768902	347202584324758
ENSG00000229444	366334925865922	279328413190609	36090257929507	279328413190609	357268327870145	279328413190609	460821252994466	362884162455066	329592123612085	279328413190609	336065144377845	279328413190609	499525077030399	279328413190609	327541880442809
ENSG00000240563	400641605171841	6382889538558	503941355396029	438271338997475	357268327870145	407670227451279	532764252200797	412870538125067	491256843424012	329011334933893	539380456434293	597896042777317	576429311404019	414439247035528	419110720456907
ENSG00000234318	350719781614567	330378194023252	36090257929507	369385764955093	334771102996956	333155855424474	279328413190609	279328413190609	365540215887752	279328413190609	279328413190609	341678455363877	428070282360415	369568897826246	327541880442809
ENSG00000284773	825966524422944	800842484102756	817535090678949	842575133969041	862625272804353	823226001077807	849633489300101	790693784553993	850749977177603	840592976518081	805919967155207	89967607885331	87123087652554	827501161218498	893792202879574
ENSG00000234481	279328413190609	279328413190609	279328413190609	279328413190609	279328413190609	279328413190609	279328413190609	279328413190609	279328413190609	279328413190609	279328413190609	279328413190609	36129577422369	279328413190609	279328413190609
ENSG00000117862	107138512349106	108364201259291	10870175441248	111990321215739	110637975525369	10903534287903	10942672454004	109806040862156	113435454518439	113239447763771	110406827665391	116911707205541	108080664060983	110156438029554	105959785190898
ENSG00000235612	279328413190609	279328413190609	279328413190609	279328413190609	279328413190609	279328413190609	279328413190609	34786267672057	279328413190609	349251974164468	279328413190609	341678455363877	337672401192213	279328413190609	279328413190609
ENSG00000228369	330064521525609	279328413190609	326840184278524	331880331878741	279328413190609	333155855424474	279328413190609	34786267672057	279328413190609	329011334933893	336065144377845	341678455363877	51000923103388	279328413190609	279328413190609
ENSG00000183431	114325608918137	116510444945536	108006981950923	114503318922816	109774402402949	110220538444247	115181197303804	110104520334882	112148049550516	11123243936269	110287332059887	113547573297122	109080940789266	112299437448174	114126640452816
ENSG00000227485	279328413190609	279328413190609	279328413190609	279328413190609	279328413190609	279328413190609	279328413190609	279328413190609	279328413190609	279328413190609	279328413190609	279328413190609	379074619280032	279328413190609	279328413190609
ENSG00000224609	567342677779287	601947305826127	532095801026343	4752855563121	500258164317728	524720394564022	532764252200797	518806674854564	549499120026728	5413670005326	531495381368854	506474694899438	623430212775786	495382235477595	49951714540791
ENSG00000235545	488570475690563	544146018285261	641569625775397	469840986059596	619616855461695	60837367656921	523179140961785	664754853692722	438657363221123	633124963906632	590106535515593	426747709097846	692479561918994	423083220768105	558579720002384
ENSG00000236646	330064521525609	279328413190609	279328413190609	279328413190609	279328413190609	279328413190609	279328413190609	279328413190609	279328413190609	279328413190609	279328413190609	279328413190609	406520867408042	279328413190609	279328413190609
ENSG00000169174	887994003262389	947025722706924	689374253415254	718582057513113	514177920255821	572744825425065	759662497702508	525197044408214	507413161659603	436964053625679	550415952823611	38573592717356	762572055854659	55076364921741	842082121073276
ENSG00000232198	279328413190609	279328413190609	279328413190609	279328413190609	279328413190609	279328413190609	279328413190609	279328413190609	279328413190609	279328413190609	279328413190609	279328413190609	279328413190609	279328413190609	279328413190609
ENSG00000238063	330064521525609	279328413190609	326840184278524	331880331878741	279328413190609	333155855424474	279328413190609	279328413190609	279328413190609	329011334933893	279328413190609	279328413190609	488129719624314	394642624664951	327541880442809
ENSG00000227104	279328413190609	279328413190609	279328413190609	279328413190609	279328413190609	279328413190609	279328413190609	279328413190609	279328413190609	279328413190609	279328413190609	279328413190609	337672401192213	279328413190609	279328413190609
ENSG00000243725	988016679292566	968224855070965	946596548109917	972479597459734	948063650305471	954298059419737	102743014727549	948530307816159	959877474976027	969544368647534	967498557983364	9809786325435	954056540706108	960488900649623	992109590772244
ENSG00000171872	350719781614567	330378194023252	453417307157655	331880331878741	438487138769551	50842661196233	460821252994466	375380523740593	491256843424012	484804178076457	470841753679438	506474694899438	488129719624314	414439247035528	279328413190609
ENSG00000162407	108788949432723	117231794191865	125387309698104	113199487441859	126134768007313	129287688572358	119917188067477	134061062654509	109787843038489	130650309903406	128392243312025	114895241551659	889410109754367	111999018851467	115729676774522
ENSG00000285079	279328413190609	279328413190609	38375411758353	353248375355282	421141565634952	279328413190609	279328413190609	375380523740593	329592123612085	364562598195611	336065144377845	341678455363877	36129577422369	369568897826246	279328413190609
ENSG00000169218	390585825442216	44742314238534	38375411758353	414175168258365	334771102996956	279328413190609	398424303337059	328015050680129	279328413190609	329011334933893	279328413190609	279328413190609	52433312452318	35340023904085	374471178524772
ENSG00000163877	948613653454595	977037461222467	923842523606396	95496637408461	947854183623321	948125711944546	923145301970468	967448707050442	920682424788814	945720334793811	930067063692152	933022056704474	838029992879473	949153113135484	989646621577006
ENSG00000228929	606285097921297	587410294671579	442562283824398	584978228730882	473146914804144	397092741527319	523179140961785	412870538125067	462443401142389	449339800313783	470841753679438	464961224002346	696529126212528	445600256505617	49951714540791
ENSG00000224570	279328413190609	279328413190609	279328413190609	279328413190609	279328413190609	279328413190609	279328413190609	279328413190609	350061516634857	279328413190609	279328413190609	279328413190609	41783625573593	279328413190609	279328413190609
ENSG00000224980	330064521525609	330378194023252	326840184278524	279328413190609	279328413190609	279328413190609	364702399027291	279328413190609	279328413190609	279328413190609	336065144377845	279328413190609	337672401192213	279328413190609	327541880442809
ENSG00000278967	279328413190609	330378194023252	373121424443631	353248375355282	279328413190609	355022995667918	279328413190609	279328413190609	329592123612085	364562598195611	279328413190609	341678455363877	667079936869291	279328413190609	385244676535245
ENSG00000157184	958870637502422	945411054358657	975783061079392	987524556309326	970325129185963	985882260276053	987807682700556	991976233556941	103365660658197	969544368647534	989170813842704	105276195953399	920067776828228	987117176567947	961811453671678
ENSG00000272491	533603040203501	480377934932525	532095801026343	494998585194537	460442018514054	5357653608253	523179140961785	512096682787228	534815840591718	712639544689447	600354339501141	437531384734206	528787692111603	534699280741032	460865104590654
ENSG00000198815	11226872324691	115746972980846	109258093751546	109879959374582	1101766332556	114335040915371	111053474499418	11517478757996	106845775059331	113530850125074	109674540463936	106983303794137	104331597662478	109442712380233	116840345359036
ENSG00000134744	109386922670372	112664730039123	104565398797244	104612478367284	102940113786119	105343617327931	102087829576376	107866033928505	101342990690427	103404981473014	10360695803517	101822015324255	112485360341191	109490499765314	112010310891536
ENSG00000233910	279328413190609	279328413190609	279328413190609	279328413190609	279328413190609	279328413190609	279328413190609	279328413190609	279328413190609	279328413190609	279328413190609	279328413190609	393787606558457	279328413190609	279328413190609
ENSG00000287703	279328413190609	279328413190609	279328413190609	279328413190609	279328413190609	279328413190609	364702399027291	279328413190609	279328413190609	279328413190609	279328413190609	279328413190609	379074619280032	279328413190609	279328413190609
ENSG00000283039	279328413190609	279328413190609	279328413190609	279328413190609	279328413190609	279328413190609	279328413190609	279328413190609	329592123612085	279328413190609	279328413190609	279328413190609	36129577422369	279328413190609	327541880442809
ENSG00000229032	279328413190609	279328413190609	279328413190609	279328413190609	279328413190609	279328413190609	279328413190609	279328413190609	279328413190609	279328413190609	279328413190609	279328413190609	36129577422369	279328413190609	279328413190609
ENSG00000229294	279328413190609	279328413190609	279328413190609	279328413190609	279328413190609	279328413190609	279328413190609	279328413190609	279328413190609	279328413190609	279328413190609	279328413190609	393787606558457	279328413190609	279328413190609
ENSG00000232993	724100584842694	700432476644835	83961906485229	849435262054828	846629046820444	738236023716602	107234903635286	739397946970446	105380478550552	844427731080407	860547446978748	750719151692584	72206591442333	98982524106242	77706825542639
ENSG00000234088	279328413190609	279328413190609	279328413190609	279328413190609	279328413190609	279328413190609	279328413190609	279328413190609	279328413190609	279328413190609	279328413190609	279328413190609	279328413190609	279328413190609	279328413190609
ENSG00000236973	279328413190609	279328413190609	279328413190609	279328413190609	279328413190609	279328413190609	279328413190609	279328413190609	279328413190609	279328413190609	279328413190609	279328413190609	499525077030399	279328413190609	347202584324758
ENSG00000227947	379311427362629	279328413190609	326840184278524	445285882117984	357268327870145	279328413190609	585851696247785	279328413190609	350061516634857	279328413190609	279328413190609	341678455363877	446111705810013	33198944768902	279328413190609
ENSG00000277397	279328413190609	279328413190609	279328413190609	279328413190609	279328413190609	279328413190609	279328413190609	279328413190609	279328413190609	279328413190609	279328413190609	279328413190609	337672401192213	279328413190609	279328413190609
ENSG00000271200	55964950248891	558328185728913	442562283824398	464148517560877	453561485985164	385216049750206	619354289922905	518806674854564	486884587537236	620598550070731	531495381368854	426747709097846	695191941119583	43857482992592	639924992625547
ENSG00000235446	279328413190609	279328413190609	279328413190609	279328413190609	279328413190609	333155855424474	279328413190609	279328413190609	279328413190609	279328413190609	279328413190609	279328413190609	379074619280032	279328413190609	279328413190609
ENSG00000261196	279328413190609	279328413190609	279328413190609	279328413190609	279328413190609	279328413190609	279328413190609	279328413190609	279328413190609	279328413190609	279328413190609	279328413190609	279328413190609	279328413190609	279328413190609
ENSG00000162385	980671644646043	960147697318537	90734873464252	993951255952456	920972430793037	91798983469478	105370840359991	919480091679028	94312510833841	928355042456577	933018331997551	981611430104437	103274433837958	940075320986914	974572512797744
ENSG00000231413	279328413190609	279328413190609	279328413190609	279328413190609	279328413190609	279328413190609	279328413190609	328015050680129	279328413190609	279328413190609	279328413190609	279328413190609	279328413190609	279328413190609	279328413190609
ENSG00000234264	330064521525609	279328413190609	279328413190609	331880331878741	334771102996956	333155855424474	279328413190609	328015050680129	350061516634857	279328413190609	279328413190609	341678455363877	406520867408042	279328413190609	279328413190609
ENSG00000242391	379311427362629	351156772521949	279328413190609	279328413190609	334771102996956	385216049750206	279328413190609	328015050680129	279328413190609	279328413190609	279328413190609	279328413190609	428070282360415	33198944768902	374471178524772
ENSG00000223883	279328413190609	330378194023252	326840184278524	331880331878741	279328413190609	279328413190609	279328413190609	279328413190609	279328413190609	279328413190609	279328413190609	279328413190609	446111705810013	279328413190609	279328413190609
ENSG00000284808	279328413190609	351156772521949	279328413190609	279328413190609	279328413190609	333155855424474	279328413190609	279328413190609	279328413190609	279328413190609	279328413190609	279328413190609	41783625573593	279328413190609	327541880442809
ENSG00000242267	516645545018619	401357342713041	393251592460485	414175168258365	374229685518018	417256668560767	443565400814065	440303794292885	41693939110073	508912661424666	376392724311023	366844481848042	54133634958627	394642624664951	537928797258592
ENSG00000237227	279328413190609	279328413190609	326840184278524	279328413190609	279328413190609	279328413190609	279328413190609	279328413190609	279328413190609	279328413190609	279328413190609	279328413190609	279328413190609	279328413190609	279328413190609
ENSG00000275350	279328413190609	279328413190609	279328413190609	279328413190609	279328413190609	279328413190609	279328413190609	279328413190609	279328413190609	279328413190609	376392724311023	279328413190609	482032468635613	33198944768902	279328413190609
ENSG00000116652	433200507151621	480377934932525	520305108064956	464148517560877	49527139538152	468136831891241	512859552677097	512096682787228	451140164987796	519494836635459	470841753679438	4148022985281	728599234169013	394642624664951	49575352459052
ENSG00000123080	83428855696391	825628849538145	101725055873585	823844209636829	100688962079135	102930305735968	933558639152404	102848929812975	954232801239226	11210749479514	996721916627203	880219847894215	902401277829798	806955635717612	823116231947915
ENSG00000285778	330064521525609	279328413190609	346223376684408	353248375355282	357268327870145	279328413190609	279328413190609	279328413190609	279328413190609	349251974164468	279328413190609	279328413190609	36129577422369	369568897826246	279328413190609
ENSG00000077549	125491215911818	122314384855675	128951461156303	130963534409797	130499266893861	128877304154396	133877401214505	126265287561351	138092452004521	131607440680105	131717286901834	140590483694818	124447820088954	13088849577397	123813725580671
ENSG00000233407	279328413190609	279328413190609	279328413190609	279328413190609	279328413190609	279328413190609	279328413190609	328015050680129	279328413190609	279328413190609	279328413190609	279328413190609	279328413190609	279328413190609	279328413190609
ENSG00000225675	330064521525609	279328413190609	401883244680394	331880331878741	421141565634952	333155855424474	443565400814065	328015050680129	279328413190609	279328413190609	376392724311023	341678455363877	437443902652025	405024839153546	327541880442809
ENSG00000237622	279328413190609	279328413190609	326840184278524	279328413190609	279328413190609	279328413190609	279328413190609	279328413190609	279328413190609	279328413190609	279328413190609	279328413190609	279328413190609	279328413190609	279328413190609
ENSG00000162598	400641605171841	366862385237601	102732314172069	369385764955093	984494444608003	850082674163832	279328413190609	102644723066499	279328413190609	931961896583714	107472403046907	366844481848042	50487111194606	414439247035528	374471178524772
ENSG00000280317	279328413190609	279328413190609	279328413190609	279328413190609	279328413190609	279328413190609	279328413190609	279328413190609	279328413190609	279328413190609	279328413190609	279328413190609	393787606558457	279328413190609	347202584324758
ENSG00000162415	821407707541004	85030319130064	867595518181779	831631024402331	884693613400789	859492309024405	817297654042159	901086933485457	588137315578675	835925414763733	853116315834044	617745087769563	777716780697745	741346262459903	875948639672122
ENSG00000162600	833128711622769	824798395230659	857621951086163	832051532780632	868920637203066	869349763956748	864789222295935	875279294992265	858939836781393	859132433466462	907811840685177	880219847894215	888360585269942	878011780491768	798625482653234
ENSG00000116704	992969999103013	102209410268881	935667764606468	945914998474873	945529747537988	938552546447956	85646093177315	953264863431666	985330229119221	885982403680382	941755555432179	969544633123939	999189840965616	102049219077856	102859564810849
ENSG00000227644	350719781614567	401357342713041	409825576429017	404776954102938	430148548820214	355022995667918	532764252200797	404764740219961	552256249442336	465791546611666	414232835139443	38573592717356	519726436779962	470191306064498	450372282478292
ENSG00000157193	816699953693584	882667830436798	924023638103646	826049750146054	977156616988366	944129414400129	743909220323605	965607691884351	858301498874821	858197431369652	941984504957776	878938879938401	807665516154877	879232827431342	793184943390732
ENSG00000116205	898727614765571	922376921345323	101476336266496	881951501875604	980036100814781	972042236786275	866576394007324	983038895033067	918170115167202	977962547782297	974421885168964	941604693783149	829836631429273	928239684133721	873851876376176
ENSG00000198841	805861258155815	795329102275611	828473903642342	845664450574466	818716709555508	82133930998845	755882927044199	809962806695223	846647210063249	830723801812509	820445684165083	857722846147898	769143979250672	854777386037435	816589228647367
ENSG00000116212	104975144715823	101073808787423	96282854341301	105254677266493	939660276985901	968663736153912	107127882194509	966601926453579	942947359273473	943487634338837	985495690116118	928835076473763	10588755366747	10138337958861	10386235632287
ENSG00000234204	279328413190609	279328413190609	279328413190609	279328413190609	279328413190609	279328413190609	279328413190609	279328413190609	279328413190609	279328413190609	279328413190609	279328413190609	337672401192213	279328413190609	279328413190609
ENSG00000233099	279328413190609	279328413190609	326840184278524	279328413190609	334771102996956	279328413190609	279328413190609	328015050680129	279328413190609	349251974164468	279328413190609	279328413190609	279328413190609	279328413190609	279328413190609
ENSG00000233994	330064521525609	410530887888429	36090257929507	394413105005879	334771102996956	355022995667918	279328413190609	362884162455066	378406498340088	279328413190609	336065144377845	38573592717356	41783625573593	33198944768902	362086387860431
ENSG00000237180	279328413190609	330378194023252	279328413190609	279328413190609	279328413190609	333155855424474	279328413190609	279328413190609	279328413190609	279328413190609	279328413190609	279328413190609	468885563054764	279328413190609	279328413190609
ENSG00000213561	279328413190609	279328413190609	279328413190609	331880331878741	374229685518018	279328413190609	279328413190609	34786267672057	279328413190609	377292999478829	279328413190609	341678455363877	36129577422369	369568897826246	279328413190609
ENSG00000233973	279328413190609	279328413190609	279328413190609	279328413190609	279328413190609	279328413190609	279328413190609	279328413190609	279328413190609	279328413190609	279328413190609	279328413190609	36129577422369	279328413190609	279328413190609
ENSG00000237552	279328413190609	279328413190609	326840184278524	279328413190609	357268327870145	279328413190609	279328413190609	34786267672057	279328413190609	279328413190609	359065557653574	279328413190609	36129577422369	279328413190609	279328413190609
ENSG00000132854	425932574185681	601947305826127	888722094807096	812760695398956	561946381850994	53925625492817	739685729023114	508610734652437	605945499456722	505189697620632	494318156349721	736458192860094	552829930345056	733203582426888	622796676734841
ENSG00000227556	279328413190609	279328413190609	279328413190609	279328413190609	279328413190609	279328413190609	279328413190609	279328413190609	279328413190609	279328413190609	279328413190609	279328413190609	279328413190609	279328413190609	279328413190609
ENSG00000162616	879525421273858	935517344302989	106582898318921	980947745385374	10276034421349	995135368451416	993811846229979	106154022375805	10084343439963	103096842891059	10175300419638	100070570588513	859282424863303	103677564202602	913930368036068
ENSG00000162607	107614223720208	108954038078899	105160507555448	103432964095617	104292061243687	105372079684254	104469677452973	108657590020103	10445226123066	1044473088218	103936812150451	104195661275801	959946323498918	102026369165132	109294170469023
ENSG00000233602	366334925865922	401357342713041	424102286141043	369385764955093	374229685518018	333155855424474	279328413190609	434049165249426	389587733068182	329011334933893	359065557653574	366844481848042	653362597607213	35340023904085	362086387860431
ENSG00000233271	579288777863636	538036049369105	571139652982308	580175629617004	650888412972779	578051680678583	723842370825567	610760951093328	389587733068182	567570594659837	690558976190736	464961224002346	618916849568936	46449080466427	586699477844096
ENSG00000285954	279328413190609	279328413190609	436734435735508	369385764955093	279328413190609	355022995667918	279328413190609	362884162455066	456923105500186	329011334933893	424239799500541	38573592717356	406520867408042	452230940186828	327541880442809
ENSG00000233333	279328413190609	279328413190609	279328413190609	279328413190609	279328413190609	279328413190609	279328413190609	279328413190609	279328413190609	279328413190609	279328413190609	279328413190609	279328413190609	279328413190609	279328413190609
ENSG00000154027	5542726122567	45941547492859	957043509794582	765454623964938	898320357665645	819907903264859	66562066392167	708159706903222	932817616868763	852781400601079	732350383816939	993329614034898	634122926857998	645995107058517	578634723610836
ENSG00000234108	279328413190609	279328413190609	279328413190609	279328413190609	279328413190609	279328413190609	279328413190609	279328413190609	279328413190609	279328413190609	279328413190609	279328413190609	337672401192213	279328413190609	279328413190609
ENSG00000232676	279328413190609	279328413190609	279328413190609	279328413190609	279328413190609	279328413190609	279328413190609	279328413190609	279328413190609	279328413190609	279328413190609	279328413190609	337672401192213	279328413190609	279328413190609
ENSG00000225167	279328413190609	279328413190609	279328413190609	279328413190609	279328413190609	279328413190609	279328413190609	279328413190609	279328413190609	279328413190609	279328413190609	279328413190609	41783625573593	279328413190609	279328413190609
ENSG00000132122	918704528908086	966364634065105	102960458321786	869874769318297	100923710972009	103906845912949	96321855170874	101415983829525	835098854092735	103087401831898	998123845308017	832245187327813	9236856739443	837989732714549	936980252468144
ENSG00000213579	279328413190609	279328413190609	279328413190609	331880331878741	279328413190609	279328413190609	279328413190609	279328413190609	279328413190609	279328413190609	279328413190609	279328413190609	36129577422369	279328413190609	279328413190609
ENSG00000137960	492968086894065	571190482514478	616205995185359	623914182477068	681936106901632	604113131944787	572638752584408	663597803968895	671706861288188	648723899829601	61219777283601	630391677343748	649716903814478	64904246956933	588645180599413
ENSG00000237852	330064521525609	330378194023252	279328413190609	279328413190609	334771102996956	371525095031024	279328413190609	34786267672057	365540215887752	349251974164468	279328413190609	341678455363877	41783625573593	33198944768902	279328413190609
ENSG00000116745	474395947182594	410530887888429	845040901056435	464148517560877	768935078933781	831865193015685	460821252994466	88802936210904	389587733068182	739950066534119	847500700005402	279328413190609	556457345235783	279328413190609	520092407992678
ENSG00000132855	390585825442216	351156772521949	373121424443631	331880331878741	357268327870145	385216049750206	364702399027291	404764740219961	42465996641464	329011334933893	376392724311023	38573592717356	706800171014357	382991678114491	411645607103813
ENSG00000285407	366334925865922	279328413190609	279328413190609	490345743084882	334771102996956	279328413190609	541717593207364	328015050680129	329592123612085	279328413190609	359065557653574	279328413190609	514956121667464	431094727956338	347202584324758
ENSG00000272855	279328413190609	366862385237601	346223376684408	279328413190609	279328413190609	333155855424474	279328413190609	375380523740593	279328413190609	364562598195611	279328413190609	279328413190609	379074619280032	279328413190609	279328413190609
ENSG00000270549	279328413190609	279328413190609	36090257929507	279328413190609	279328413190609	279328413190609	279328413190609	279328413190609	279328413190609	279328413190609	279328413190609	279328413190609	482032468635613	279328413190609	279328413190609
ENSG00000237163	279328413190609	279328413190609	279328413190609	279328413190609	279328413190609	279328413190609	279328413190609	279328413190609	329592123612085	279328413190609	279328413190609	279328413190609	36129577422369	279328413190609	279328413190609
ENSG00000229636	279328413190609	279328413190609	279328413190609	279328413190609	279328413190609	279328413190609	279328413190609	279328413190609	279328413190609	279328413190609	279328413190609	279328413190609	337672401192213	279328413190609	279328413190609
ENSG00000116675	613648584827232	664692934609155	111921954566384	710019025747432	113498916561599	111138862041965	694766276687436	10760990730067	68722380755446	10994127585267	994672548205237	70427805577908	734848390079918	663373129557379	647773098058784
ENSG00000162433	922722154223271	107618638522851	11156679364059	98258331479698	111616867916947	10022142335754	100747830485905	110429684131482	908564744613973	100038514862646	109596078427806	991572511855516	860990543072239	868180847175277	101674388659735
ENSG00000213625	111710593974142	109327805553724	118216462806956	116004699254333	12086548238463	12041172440599	119622027007746	117946056870817	124266851225985	121963600445272	118180632013945	125623695164417	104004112498046	119121866266566	112081963570482
ENSG00000227207	279328413190609	279328413190609	326840184278524	331880331878741	279328413190609	279328413190609	279328413190609	279328413190609	279328413190609	430241836325323	336065144377845	279328413190609	279328413190609	279328413190609	279328413190609
ENSG00000227016	330064521525609	279328413190609	279328413190609	279328413190609	279328413190609	279328413190609	398424303337059	279328413190609	279328413190609	279328413190609	279328413190609	279328413190609	337672401192213	279328413190609	279328413190609
ENSG00000233664	279328413190609	279328413190609	279328413190609	279328413190609	279328413190609	279328413190609	279328413190609	279328413190609	279328413190609	279328413190609	279328413190609	279328413190609	36129577422369	279328413190609	279328413190609
ENSG00000158966	112765818771642	114138064804569	113072328048614	110701696711306	11276443954513	107864108641964	101433383279216	108471539722274	771995384812491	101742181966974	10705626922703	745400192809263	109556218685416	101549788506523	119176065897153
ENSG00000213703	379311427362629	330378194023252	326840184278524	369385764955093	279328413190609	333155855424474	364702399027291	34786267672057	350061516634857	398234282888142	390745032285786	366844481848042	533100419279993	279328413190609	374471178524772
ENSG00000203965	852360093362554	87256600016543	867862948738399	816550712450554	852431777546277	872713103497183	8349245785244	889486296178969	743072573045276	858821439351468	871021899042223	698387302618934	911355255041338	817594248950121	845336063085159
ENSG00000223479	279328413190609	279328413190609	346223376684408	279328413190609	279328413190609	279328413190609	279328413190609	279328413190609	279328413190609	279328413190609	279328413190609	279328413190609	279328413190609	279328413190609	279328413190609
ENSG00000233674	400641605171841	351156772521949	36090257929507	382783370602407	334771102996956	279328413190609	475943119997764	328015050680129	378406498340088	377292999478829	336065144377845	366844481848042	488129719624314	279328413190609	362086387860431
ENSG00000153898	625679211590593	694375599365296	560080939463478	764115016327829	644124604538211	689351965584907	697666905785533	592823136715563	80280467055334	640427881324397	600354339501141	779065459564893	790729435299309	888360888704493	770188538024477
ENSG00000117069	953580960690659	836779124975227	63896488337825	854912757640854	683258967862469	68695474409666	858353681809591	682097443236721	647528969824037	60133837100405	696969497868559	547057392255137	857553827004925	622613857337598	822363516568823
ENSG00000125703	882587646088573	880703287019226	938805676278289	86561345324915	93877004971815	902086790027384	86297962003322	912442971851344	949552423370294	944005948869786	915434873807394	977988309223208	819460444404488	911021661082566	822740365687883
ENSG00000285041	279328413190609	279328413190609	326840184278524	279328413190609	334771102996956	333155855424474	423316601979845	279328413190609	279328413190609	279328413190609	376392724311023	279328413190609	393787606558457	279328413190609	279328413190609
ENSG00000285808	330064521525609	279328413190609	279328413190609	279328413190609	279328413190609	279328413190609	279328413190609	279328413190609	279328413190609	279328413190609	279328413190609	279328413190609	41783625573593	279328413190609	279328413190609
ENSG00000229440	279328413190609	279328413190609	279328413190609	279328413190609	279328413190609	279328413190609	279328413190609	279328413190609	279328413190609	279328413190609	279328413190609	279328413190609	279328413190609	279328413190609	279328413190609
ENSG00000234144	279328413190609	279328413190609	279328413190609	279328413190609	279328413190609	279328413190609	279328413190609	279328413190609	279328413190609	329011334933893	279328413190609	279328413190609	279328413190609	279328413190609	279328413190609
ENSG00000213540	330064521525609	330378194023252	279328413190609	279328413190609	279328413190609	279328413190609	364702399027291	328015050680129	279328413190609	349251974164468	279328413190609	279328413190609	499525077030399	35340023904085	327541880442809
ENSG00000277670	279328413190609	279328413190609	279328413190609	279328413190609	279328413190609	279328413190609	364702399027291	279328413190609	279328413190609	279328413190609	279328413190609	279328413190609	279328413190609	279328413190609	279328413190609
ENSG00000227466	350719781614567	279328413190609	326840184278524	331880331878741	279328413190609	279328413190609	279328413190609	328015050680129	279328413190609	329011334933893	279328413190609	279328413190609	662089046351147	279328413190609	279328413190609
ENSG00000154007	279328413190609	279328413190609	279328413190609	279328413190609	279328413190609	279328413190609	279328413190609	279328413190609	279328413190609	279328413190609	279328413190609	279328413190609	36129577422369	279328413190609	279328413190609
ENSG00000230498	390585825442216	330378194023252	279328413190609	279328413190609	279328413190609	355022995667918	364702399027291	328015050680129	329592123612085	279328413190609	359065557653574	38573592717356	51000923103388	279328413190609	374471178524772
ENSG00000285782	279328413190609	330378194023252	279328413190609	353248375355282	279328413190609	279328413190609	364702399027291	279328413190609	329592123612085	279328413190609	336065144377845	279328413190609	528787692111603	279328413190609	347202584324758
ENSG00000162618	556987195686176	713643576471689	809752191929585	899020171238825	944675123965126	873045162541573	847621893413906	88457149037741	966522965962023	890050521853974	92109731096021	997159312879719	67502938516639	102977629678793	827187328086017
ENSG00000224493	279328413190609	279328413190609	279328413190609	279328413190609	279328413190609	279328413190609	279328413190609	279328413190609	279328413190609	279328413190609	279328413190609	279328413190609	337672401192213	279328413190609	279328413190609
ENSG00000131233	548677730199926	485116634932231	542944065351647	512116611114686	505062535743363	524720394564022	512859552677097	472185880224612	495486546898207	522844279706313	514197654732765	512268925591736	670312933941055	575669630934754	479502535942697
ENSG00000272371	379311427362629	330378194023252	346223376684408	279328413190609	279328413190609	333155855424474	364702399027291	34786267672057	279328413190609	279328413190609	336065144377845	279328413190609	493951987627082	279328413190609	347202584324758
ENSG00000287647	279328413190609	279328413190609	510729958268625	279328413190609	334771102996956	385216049750206	423316601979845	395951171565474	329592123612085	4891448866523	376392724311023	401333053956774	279328413190609	33198944768902	374471178524772
ENSG00000229225	279328413190609	279328413190609	279328413190609	279328413190609	279328413190609	279328413190609	279328413190609	279328413190609	279328413190609	279328413190609	279328413190609	279328413190609	279328413190609	279328413190609	327541880442809
ENSG00000230863	366334925865922	351156772521949	346223376684408	279328413190609	334771102996956	279328413190609	279328413190609	328015050680129	279328413190609	279328413190609	279328413190609	279328413190609	379074619280032	33198944768902	279328413190609
ENSG00000213560	279328413190609	279328413190609	326840184278524	331880331878741	279328413190609	279328413190609	279328413190609	279328413190609	329592123612085	279328413190609	336065144377845	366844481848042	337672401192213	33198944768902	279328413190609
ENSG00000287224	330064521525609	351156772521949	346223376684408	331880331878741	279328413190609	333155855424474	423316601979845	279328413190609	279328413190609	279328413190609	359065557653574	279328413190609	393787606558457	33198944768902	347202584324758
ENSG00000225598	279328413190609	279328413190609	279328413190609	331880331878741	279328413190609	279328413190609	279328413190609	279328413190609	279328413190609	279328413190609	279328413190609	279328413190609	337672401192213	369568897826246	279328413190609
ENSG00000286455	279328413190609	279328413190609	36090257929507	331880331878741	334771102996956	279328413190609	279328413190609	279328413190609	279328413190609	349251974164468	279328413190609	279328413190609	337672401192213	279328413190609	279328413190609
ENSG00000225087	390585825442216	366862385237601	279328413190609	369385764955093	279328413190609	355022995667918	364702399027291	279328413190609	279328413190609	279328413190609	279328413190609	279328413190609	475629830792822	279328413190609	347202584324758
ENSG00000224986	366334925865922	366862385237601	346223376684408	382783370602407	374229685518018	355022995667918	398424303337059	375380523740593	329592123612085	415443440744073	359065557653574	341678455363877	576429311404019	369568897826246	347202584324758
ENSG00000280378	533603040203501	440942184699163	401883244680394	485519566655433	430148548820214	462069725880946	637963225430582	427431253987533	534815840591718	465791546611666	390745032285786	447391242564891	585435654265738	490723494700515	491878200464847
ENSG00000188786	945442183564698	989521861878605	106163739474246	969110475498641	105042197283655	104643110997296	928445927419602	108175149408888	997283335247228	101731811059739	103960087053295	998663170862598	802663219657866	100265173992176	975096844198589
ENSG00000230053	279328413190609	279328413190609	279328413190609	279328413190609	279328413190609	279328413190609	489447363924245	279328413190609	279328413190609	329011334933893	279328413190609	279328413190609	379074619280032	279328413190609	279328413190609
ENSG00000137941	611843355373815	593825241183461	112001256508533	661477796657949	110270089504635	107327954002731	830430805284491	110451466101125	684037399266167	110640514163172	105565096148052	662724241007162	676567603176494	710566029288105	615001121292514
ENSG00000273338	379311427362629	366862385237601	38375411758353	353248375355282	388289165385568	441810309624217	279328413190609	386248609795994	389587733068182	460550212058623	336065144377845	38573592717356	638184467083618	431094727956338	450372282478292
ENSG00000223720	409767827259351	366862385237601	346223376684408	369385764955093	279328413190609	279328413190609	279328413190609	279328413190609	329592123612085	279328413190609	279328413190609	366844481848042	454187005092663	431094727956338	362086387860431
ENSG00000224326	279328413190609	279328413190609	279328413190609	331880331878741	279328413190609	279328413190609	279328413190609	279328413190609	279328413190609	279328413190609	279328413190609	279328413190609	279328413190609	369568897826246	279328413190609
ENSG00000286548	512981499702123	475456310225642	507379116494857	485519566655433	558807908029069	629757207220834	646427520599488	485501257449771	365540215887752	484804178076457	494318156349721	487384395866379	681085482136595	458514782538271	676495532363229
ENSG00000066135	115543204335227	117950868104077	106930843163212	111180417380503	107296508234259	110227309580422	106057942871456	109925046031954	1094931865603	105200794231962	106867396602825	107975995808705	103222724207504	117078487590405	115562188044397
ENSG00000230027	330064521525609	279328413190609	279328413190609	279328413190609	279328413190609	279328413190609	364702399027291	279328413190609	279328413190609	279328413190609	336065144377845	279328413190609	36129577422369	279328413190609	327541880442809
ENSG00000233061	279328413190609	279328413190609	326840184278524	331880331878741	279328413190609	279328413190609	364702399027291	328015050680129	279328413190609	329011334933893	279328413190609	279328413190609	488129719624314	33198944768902	279328413190609
ENSG00000272094	279328413190609	279328413190609	279328413190609	279328413190609	279328413190609	279328413190609	279328413190609	34786267672057	279328413190609	329011334933893	279328413190609	279328413190609	379074619280032	279328413190609	279328413190609
ENSG00000228853	279328413190609	279328413190609	279328413190609	279328413190609	279328413190609	279328413190609	279328413190609	279328413190609	279328413190609	279328413190609	279328413190609	279328413190609	279328413190609	279328413190609	279328413190609
ENSG00000215874	350719781614567	279328413190609	279328413190609	353248375355282	279328413190609	279328413190609	398424303337059	34786267672057	279328413190609	279328413190609	279328413190609	279328413190609	533100419279993	33198944768902	347202584324758
ENSG00000232453	516645545018619	494101105128925	689374253415254	591887074666751	68715578081464	597470883828492	700510022805096	656451483814436	699304916877183	697231175244207	687912269783663	805620150227972	585435654265738	508439989436122	465791878387358
ENSG00000260386	279328413190609	279328413190609	279328413190609	353248375355282	334771102996956	333155855424474	279328413190609	328015050680129	279328413190609	279328413190609	279328413190609	279328413190609	482032468635613	279328413190609	279328413190609
ENSG00000284895	350719781614567	410530887888429	430595334756657	369385764955093	388289165385568	448951009750285	279328413190609	362884162455066	399562612262558	398234282888142	414232835139443	437531384734206	406520867408042	382991678114491	385244676535245
ENSG00000117174	965376335103771	963528534179317	104361445883169	939880649689772	104378559861782	100542896343099	913212351735752	10512108712838	952910974957608	10429177139175	104970395363482	968165052647361	87967751183382	992621958414918	98459081891131
ENSG00000237413	279328413190609	279328413190609	279328413190609	279328413190609	279328413190609	279328413190609	398424303337059	279328413190609	279328413190609	279328413190609	279328413190609	279328413190609	393787606558457	33198944768902	327541880442809
ENSG00000184313	876970674439879	746536065007157	83159995236005	810340292700927	745346092188835	793107974924545	962306889603003	791172458955028	878003754357687	82094093396066	858112714407774	823695463670873	958226134384423	781195734490335	930888738503517
ENSG00000284645	279328413190609	330378194023252	346223376684408	279328413190609	334771102996956	355022995667918	279328413190609	328015050680129	279328413190609	329011334933893	336065144377845	279328413190609	36129577422369	279328413190609	279328413190609
ENSG00000225605	279328413190609	279328413190609	279328413190609	279328413190609	279328413190609	279328413190609	398424303337059	279328413190609	431875006415706	349251974164468	279328413190609	366844481848042	379074619280032	279328413190609	327541880442809
ENSG00000225446	330064521525609	351156772521949	326840184278524	279328413190609	374229685518018	279328413190609	398424303337059	362884162455066	329592123612085	279328413190609	390745032285786	279328413190609	446111705810013	279328413190609	327541880442809
ENSG00000288543	44003141875468	391248016406886	326840184278524	331880331878741	357268327870145	407670227451279	279328413190609	362884162455066	329592123612085	279328413190609	336065144377845	341678455363877	51000923103388	33198944768902	394864867593413
ENSG00000122420	651247821886123	691248421263703	704273099646671	816550712450554	825239821313009	668946494578105	711350458393534	623633236102555	815831125255008	349251974164468	696969497868559	675624702706169	696529126212528	900922623787942	543389852678864
ENSG00000284240	279328413190609	279328413190609	36090257929507	394413105005879	279328413190609	333155855424474	364702399027291	328015050680129	503556399998125	279328413190609	359065557653574	632791208706966	446111705810013	382991678114491	279328413190609
ENSG00000236290	390585825442216	351156772521949	279328413190609	353248375355282	334771102996956	279328413190609	364702399027291	328015050680129	279328413190609	329011334933893	336065144377845	279328413190609	570085439375861	33198944768902	411645607103813
ENSG00000143013	125718775467405	119581997321374	123769511125519	126980147506762	126110887707251	124509218623016	128920559489575	126228875970141	117099618156397	132632268497491	126718827937834	116060912585372	12742293435392	123254907151184	134063291615816
ENSG00000226084	710204022810296	709063677296993	534889854491038	657289203559182	473146914804144	545981526450297	737526531866619	48964865304445	537881318762037	519494836635459	509500720603437	574781227890592	806431130258484	504229542751897	570076004125899
ENSG00000134748	111158183836555	113960745170632	109944773422151	107555327794192	115143101820618	107385772763657	114175768453106	11438895511458	103488425956278	108779963676528	109285932827872	104618813274851	106825367690486	104422785449442	113067249364907
ENSG00000142892	926427789322269	959658186520744	103993387856231	975616741959342	10438933581311	102772277626222	954798424652546	103364944031719	101419167859517	106009717520549	103060508179441	102724011413387	824468701506551	101395329810407	931951438336897
ENSG00000219102	400641605171841	42677633710345	373121424443631	414175168258365	400475415407727	333155855424474	279328413190609	328015050680129	350061516634857	377292999478829	336065144377845	366844481848042	337672401192213	394642624664951	362086387860431
ENSG00000184005	776862967104452	804723699933569	796791046655548	664203468084773	896835151042168	747249169230614	810907980670395	86873422090189	739468304063259	795788612434289	825151036543542	754837101273349	735864003026426	714436467696737	723164393044638
ENSG00000230953	446482797165066	510405860570414	52632899043812	422804672755949	466956712115396	47392220670686	364702399027291	48964865304445	408617299262433	430241836325323	403176699914171	4148022985281	733825550524069	452230940186828	516876326240174
ENSG00000287743	418154006858254	366862385237601	373121424443631	382783370602407	334771102996956	355022995667918	279328413190609	34786267672057	389587733068182	377292999478829	359065557653574	401333053956774	428070282360415	382991678114491	347202584324758
ENSG00000229332	279328413190609	279328413190609	279328413190609	279328413190609	279328413190609	279328413190609	279328413190609	328015050680129	279328413190609	279328413190609	279328413190609	279328413190609	279328413190609	279328413190609	279328413190609
ENSG00000227937	279328413190609	279328413190609	279328413190609	279328413190609	279328413190609	279328413190609	279328413190609	279328413190609	279328413190609	279328413190609	279328413190609	341678455363877	279328413190609	279328413190609	279328413190609
ENSG00000229752	279328413190609	279328413190609	326840184278524	279328413190609	279328413190609	279328413190609	364702399027291	279328413190609	279328413190609	279328413190609	336065144377845	279328413190609	279328413190609	279328413190609	279328413190609
ENSG00000237505	505336401676401	475456310225642	453417307157655	414175168258365	466956712115396	48984559054898	423316601979845	50135109963973	41693939110073	497413065795329	46422327072797	4148022985281	629941938443675	431094727956338	503175841862088
ENSG00000285462	279328413190609	330378194023252	279328413190609	279328413190609	279328413190609	279328413190609	279328413190609	279328413190609	279328413190609	279328413190609	279328413190609	279328413190609	337672401192213	279328413190609	279328413190609
ENSG00000233216	330064521525609	330378194023252	279328413190609	279328413190609	334771102996956	279328413190609	279328413190609	328015050680129	279328413190609	279328413190609	279328413190609	279328413190609	446111705810013	279328413190609	279328413190609
ENSG00000197273	279328413190609	279328413190609	279328413190609	279328413190609	279328413190609	279328413190609	279328413190609	279328413190609	279328413190609	279328413190609	279328413190609	279328413190609	379074619280032	279328413190609	279328413190609
ENSG00000226804	279328413190609	279328413190609	279328413190609	279328413190609	279328413190609	279328413190609	279328413190609	279328413190609	279328413190609	279328413190609	279328413190609	279328413190609	279328413190609	279328413190609	279328413190609
ENSG00000285325	279328413190609	366862385237601	326840184278524	279328413190609	334771102996956	279328413190609	279328413190609	279328413190609	279328413190609	279328413190609	376392724311023	279328413190609	566801769760253	279328413190609	347202584324758
ENSG00000230728	44003141875468	330378194023252	393251592460485	382783370602407	279328413190609	355022995667918	398424303337059	362884162455066	378406498340088	388359290738166	376392724311023	4148022985281	499525077030399	35340023904085	374471178524772
ENSG00000162402	110993946972909	114737614850127	113972283475688	108824955267423	113349194801334	117219299051126	103116629415605	116163774454078	114665073869415	113304714409878	110997036336117	11573469470124	111643502510495	11381565083545	112587617822709
ENSG00000232846	279328413190609	279328413190609	279328413190609	279328413190609	334771102996956	333155855424474	279328413190609	279328413190609	279328413190609	279328413190609	279328413190609	279328413190609	437443902652025	279328413190609	279328413190609
ENSG00000219201	418154006858254	453568345059665	481170688360431	394413105005879	466956712115396	407670227451279	279328413190609	497565554781415	456923105500186	407200584799104	441898746545429	401333053956774	36129577422369	423083220768105	523233309353231
ENSG00000230787	350719781614567	475456310225642	279328413190609	279328413190609	334771102996956	333155855424474	279328413190609	279328413190609	329592123612085	279328413190609	359065557653574	279328413190609	337672401192213	369568897826246	327541880442809
ENSG00000116641	108081719452593	110188432660866	121525424336558	102799557975306	1206925515031	121245963532085	984317178011386	122496730274642	105978242084571	118624294388507	117015275593383	107943983371994	106426443806693	106367653291809	111749373978966
ENSG00000235927	581560069172443	66720807940521	664195373535922	637566669267269	561946381850994	599719927591018	460821252994466	658873546693483	679675480042756	644636272340474	567046665386114	673851512370511	591133554503222	59679541182894	503175841862088
ENSG00000223920	279328413190609	279328413190609	279328413190609	279328413190609	279328413190609	279328413190609	279328413190609	279328413190609	329592123612085	279328413190609	279328413190609	279328413190609	482032468635613	33198944768902	279328413190609
ENSG00000237453	279328413190609	279328413190609	326840184278524	279328413190609	279328413190609	355022995667918	398424303337059	328015050680129	279328413190609	279328413190609	279328413190609	279328413190609	446111705810013	279328413190609	362086387860431
ENSG00000172260	845043976126961	910239166357311	108454045656076	814668164125894	11044812905839	967806600698357	108809156309814	10661565030899	677443648985374	108208688094274	104133462080281	615074521669381	75568560052023	876160601550129	83185490271587
ENSG00000285473	279328413190609	279328413190609	326840184278524	353248375355282	279328413190609	279328413190609	279328413190609	279328413190609	279328413190609	279328413190609	336065144377845	279328413190609	337672401192213	279328413190609	279328413190609
ENSG00000237959	279328413190609	279328413190609	279328413190609	279328413190609	279328413190609	279328413190609	279328413190609	279328413190609	279328413190609	279328413190609	279328413190609	279328413190609	279328413190609	279328413190609	279328413190609
ENSG00000231364	279328413190609	279328413190609	279328413190609	331880331878741	279328413190609	279328413190609	279328413190609	279328413190609	279328413190609	279328413190609	279328413190609	279328413190609	549104513698881	394642624664951	279328413190609
ENSG00000234578	279328413190609	366862385237601	326840184278524	331880331878741	357268327870145	333155855424474	364702399027291	34786267672057	365540215887752	364562598195611	359065557653574	279328413190609	428070282360415	33198944768902	327541880442809
ENSG00000117480	115559815828203	111648725372085	981848654246098	104792186866006	937424321258604	943926663352042	11564094962468	104583667047226	739468304063259	993821338990985	108861752951615	712684138108258	12203533115718	922950270943167	122848179315314
ENSG00000137944	990905082822113	103545143916124	962274254029189	104545701563596	969063969084525	980630426425831	987423993617143	949170633104198	970397511280483	100281459577229	960226113901283	988394931050095	102695170385805	987260980835739	101012408820191
ENSG00000229505	279328413190609	279328413190609	326840184278524	331880331878741	279328413190609	279328413190609	364702399027291	279328413190609	279328413190609	329011334933893	279328413190609	279328413190609	475629830792822	279328413190609	279328413190609
ENSG00000228187	279328413190609	279328413190609	279328413190609	279328413190609	279328413190609	279328413190609	279328413190609	279328413190609	279328413190609	279328413190609	279328413190609	279328413190609	437443902652025	279328413190609	279328413190609
ENSG00000285201	330064521525609	279328413190609	279328413190609	279328413190609	279328413190609	279328413190609	279328413190609	328015050680129	279328413190609	279328413190609	279328413190609	279328413190609	379074619280032	279328413190609	279328413190609
ENSG00000182183	458422204042648	366862385237601	706748866510547	627452282934755	570957202236207	645135297099211	585851696247785	646329844951105	554959313954794	667570512280377	716842867666971	567408989829564	625634148439607	763327017501905	419110720456907
ENSG00000236407	279328413190609	279328413190609	279328413190609	279328413190609	279328413190609	279328413190609	279328413190609	279328413190609	279328413190609	279328413190609	279328413190609	279328413190609	279328413190609	279328413190609	279328413190609
ENSG00000271949	805861258155815	879853076994319	844413521278898	793805306135608	81922910499599	820863752411333	489447363924245	803967605083077	782653888571304	742066342518007	757463843890524	829249601136683	712865195009402	828800839106323	780135924748578
ENSG00000227062	279328413190609	279328413190609	279328413190609	279328413190609	279328413190609	279328413190609	279328413190609	279328413190609	279328413190609	279328413190609	279328413190609	279328413190609	279328413190609	279328413190609	279328413190609
ENSG00000067334	105206676567757	104243179194007	104926921035519	105300121169413	10588207373349	104146151078104	106150198495628	106307128226707	10589093744996	105379145187042	105833088838641	108794396628975	951812628701849	105486559256869	107248036608027
ENSG00000235011	279328413190609	279328413190609	279328413190609	279328413190609	279328413190609	279328413190609	279328413190609	328015050680129	279328413190609	279328413190609	279328413190609	279328413190609	279328413190609	279328413190609	279328413190609
ENSG00000235673	279328413190609	330378194023252	279328413190609	279328413190609	279328413190609	279328413190609	279328413190609	279328413190609	279328413190609	279328413190609	279328413190609	279328413190609	428070282360415	33198944768902	279328413190609
ENSG00000226938	279328413190609	279328413190609	279328413190609	279328413190609	279328413190609	279328413190609	279328413190609	279328413190609	279328413190609	279328413190609	279328413190609	279328413190609	337672401192213	279328413190609	279328413190609
ENSG00000213559	330064521525609	279328413190609	279328413190609	279328413190609	279328413190609	279328413190609	279328413190609	279328413190609	279328413190609	279328413190609	279328413190609	279328413190609	393787606558457	33198944768902	279328413190609
ENSG00000287587	350719781614567	279328413190609	279328413190609	331880331878741	357268327870145	279328413190609	279328413190609	279328413190609	279328413190609	364562598195611	359065557653574	279328413190609	446111705810013	33198944768902	279328413190609
ENSG00000142949	146185781999369	1486334461883	136511087791238	142495595283365	1369799909047	137243721184174	137948042964805	138813473100555	103460188088156	132313221971576	135913112829509	914489322708089	125607384353491	140646118605095	1512193220798
ENSG00000116133	122649562066047	120066663920564	131008734593489	115601596711177	129176215994839	130481424776716	109260901578957	128267141129464	119470631377966	128792719344965	125706955311047	124674089566901	121516390381752	121280308588828	118851898137571
ENSG00000232882	400641605171841	366862385237601	36090257929507	331880331878741	374229685518018	279328413190609	279328413190609	386248609795994	350061516634857	279328413190609	359065557653574	366844481848042	446111705810013	35340023904085	374471178524772
ENSG00000171502	492968086894065	391248016406886	698324535673039	660095205580156	645845888993969	638504876168624	532764252200797	617343285563215	743072573045276	666388565041176	757463843890524	719331737933227	649716903814478	802883644568628	572265423433473
ENSG00000162399	458422204042648	379911921292654	36090257929507	353248375355282	357268327870145	333155855424474	443565400814065	386248609795994	279328413190609	329011334933893	457230182572172	279328413190609	499525077030399	279328413190609	374471178524772
ENSG00000116157	940365862731061	881548513548141	808547631851964	903948882431195	788565665228318	872713103497183	901153635118737	835636342637688	81838524681628	882326153686304	861749566571619	919107230370784	101808777999532	80645288636905	880557767812059
ENSG00000143036	886661297007303	787992331603109	883783313823499	854912757640854	957776289096525	924866352270071	887226331005412	95664069469796	80968932760103	894494036684756	100611422379786	639755992585266	847190886115699	870460051713264	893100803870892
ENSG00000232672	279328413190609	279328413190609	279328413190609	279328413190609	279328413190609	279328413190609	279328413190609	279328413190609	279328413190609	279328413190609	279328413190609	279328413190609	406520867408042	279328413190609	279328413190609
ENSG00000230817	279328413190609	351156772521949	279328413190609	331880331878741	279328413190609	279328413190609	364702399027291	279328413190609	279328413190609	329011334933893	279328413190609	279328413190609	533100419279993	279328413190609	374471178524772
ENSG00000235613	606285097921297	453568345059665	41720185080881	684318724733106	479046851272096	397092741527319	939034648411398	386248609795994	60779214038243	613894396117407	433411820670259	563571008363128	703034181031467	547697810496486	580694885837873
ENSG00000065243	108927642790748	113302735904404	107153890778164	105245571282442	107146025300812	109780438906556	995638027726894	110254234200887	106049282243636	106971807802089	104075901609321	104401962555246	105736032436462	108934691210524	111060269146744
ENSG00000226759	350719781614567	279328413190609	326840184278524	331880331878741	279328413190609	279328413190609	279328413190609	279328413190609	279328413190609	349251974164468	279328413190609	279328413190609	604443312016698	279328413190609	279328413190609
ENSG00000226960	279328413190609	330378194023252	279328413190609	279328413190609	279328413190609	279328413190609	279328413190609	279328413190609	279328413190609	279328413190609	279328413190609	279328413190609	279328413190609	279328413190609	327541880442809
ENSG00000234080	350719781614567	279328413190609	279328413190609	279328413190609	279328413190609	279328413190609	279328413190609	279328413190609	329592123612085	279328413190609	279328413190609	279328413190609	454187005092663	279328413190609	279328413190609
ENSG00000237899	390585825442216	453568345059665	424102286141043	438271338997475	400475415407727	455687783376533	423316601979845	420395152874457	378406498340088	436964053625679	509500720603437	4148022985281	528787692111603	405024839153546	49575352459052
ENSG00000225492	698820764368877	568711514078602	754949043467351	699864080029286	824255283545268	948519318970925	890272253732315	718818576657449	528469510092447	774526185301261	727364899376354	517821694852107	741811473710545	631412310201033	813010226717418
ENSG00000223905	279328413190609	279328413190609	279328413190609	279328413190609	279328413190609	279328413190609	279328413190609	279328413190609	279328413190609	279328413190609	279328413190609	279328413190609	337672401192213	279328413190609	279328413190609
ENSG00000227290	330064521525609	279328413190609	346223376684408	279328413190609	334771102996956	333155855424474	279328413190609	34786267672057	279328413190609	388359290738166	359065557653574	279328413190609	563438648492997	279328413190609	279328413190609
ENSG00000229486	279328413190609	279328413190609	279328413190609	279328413190609	279328413190609	279328413190609	279328413190609	279328413190609	279328413190609	279328413190609	279328413190609	279328413190609	41783625573593	279328413190609	279328413190609
ENSG00000282898	279328413190609	279328413190609	279328413190609	279328413190609	279328413190609	279328413190609	279328413190609	328015050680129	279328413190609	279328413190609	279328413190609	279328413190609	279328413190609	279328413190609	279328413190609
ENSG00000285409	279328413190609	279328413190609	279328413190609	279328413190609	279328413190609	279328413190609	279328413190609	279328413190609	279328413190609	279328413190609	279328413190609	279328413190609	393787606558457	279328413190609	279328413190609
ENSG00000231090	279328413190609	279328413190609	279328413190609	353248375355282	334771102996956	333155855424474	364702399027291	279328413190609	378406498340088	364562598195611	336065144377845	341678455363877	36129577422369	35340023904085	279328413190609
ENSG00000117528	996638944751482	983691669610416	111451270337704	995175843339417	110384287642729	112415254641191	955279329643547	114422050610456	100066047218004	111065005446759	109666713435427	991768805685906	940527467662573	103232273704908	987621522645089
ENSG00000271723	103143377441001	98764940716097	989750068022286	100114753752495	971040872275143	98573049277479	108243723790073	982024928125839	101430017548777	100281459577229	101214616585922	101441456762034	103053376244009	986973228800851	105342188288053
ENSG00000172339	787369393308246	75353394414798	911356239311965	853833781024372	905806116110443	843314260267034	871808722775027	843823309539746	801387360776882	901608549338408	911249690165394	809143019371792	899830142294751	761961622575905	786566491967177
ENSG00000036549	108391996649252	112592640526494	107257672911169	105534149120639	103281441719227	105055861926705	988952664433496	105608788255962	108018736242387	1033122992336	102569574843044	108844664656747	102396576126402	103728461322216	109119696522883
ENSG00000287724	832350263655928	872864664616527	976161844436774	765454623964938	943383618655598	979841714323073	460821252994466	930798225038809	820063186614318	856309037131846	884241846128345	847426172070456	840497761439612	863511420049856	825351073353482
ENSG00000058799	958545655324406	949150876391133	962413026184023	101106807621892	990075994036318	975994682659213	990841000389637	91790161076111	969216389587183	979319025679328	98966479032389	10041670023497	934535530736345	986540521632362	959205630856986
ENSG00000225191	279328413190609	279328413190609	279328413190609	279328413190609	279328413190609	279328413190609	279328413190609	279328413190609	279328413190609	279328413190609	279328413190609	279328413190609	337672401192213	279328413190609	279328413190609
ENSG00000287870	463978630187876	494101105128925	557759329005296	382783370602407	490086449911431	50402173519216	585851696247785	50135109963973	350061516634857	557677383295172	514197654732765	341678455363877	488129719624314	382991678114491	450372282478292
ENSG00000235563	366334925865922	279328413190609	373121424443631	369385764955093	357268327870145	355022995667918	501673623567509	328015050680129	399562612262558	329011334933893	279328413190609	279328413190609	488129719624314	35340023904085	327541880442809
ENSG00000232048	279328413190609	279328413190609	279328413190609	279328413190609	279328413190609	279328413190609	279328413190609	279328413190609	279328413190609	279328413190609	279328413190609	279328413190609	428070282360415	279328413190609	279328413190609
ENSG00000232857	279328413190609	279328413190609	279328413190609	279328413190609	279328413190609	279328413190609	279328413190609	279328413190609	279328413190609	329011334933893	279328413190609	341678455363877	41783625573593	279328413190609	279328413190609
ENSG00000273637	915889692856306	953309498533021	989635262446122	978078242371876	99423887633386	100792410658372	873511473163709	100706636608311	102735656519473	985916432419195	998433543403029	103873489196202	891142519706972	994547891400542	937490606396664
ENSG00000203985	390585825442216	330378194023252	346223376684408	369385764955093	357268327870145	371525095031024	279328413190609	328015050680129	350061516634857	364562598195611	336065144377845	4148022985281	454187005092663	33198944768902	279328413190609
ENSG00000228838	366334925865922	485116634932231	510729958268625	414175168258365	526782177436075	53925625492817	364702399027291	582916751038006	42465996641464	42309227165684	449810396891583	506474694899438	393787606558457	495382235477595	411645607103813
ENSG00000283761	109683103226103	111543631053653	107790607950047	107438437020822	10900522126996	109427019120326	101623417004819	111914608935626	107264350785362	107222141738892	105955118423929	111072162832072	100256949252714	108899231785047	109877630718261
ENSG00000189433	689648200779999	510405860570414	697454236959254	724019622983081	663523837113449	570013702337004	532764252200797	497565554781415	438657363221123	526112468015456	557309923633311	401333053956774	528787692111603	734869433384227	783139599649916
ENSG00000230759	279328413190609	279328413190609	279328413190609	279328413190609	279328413190609	279328413190609	279328413190609	279328413190609	279328413190609	279328413190609	279328413190609	279328413190609	279328413190609	279328413190609	279328413190609
ENSG00000231866	279328413190609	279328413190609	36090257929507	331880331878741	279328413190609	279328413190609	279328413190609	328015050680129	329592123612085	279328413190609	359065557653574	279328413190609	279328413190609	279328413190609	327541880442809
ENSG00000179178	869023081592132	673308908736463	52632899043812	780025655686553	769658494515325	71635768822833	766936270293245	691958153950359	399562612262558	58120476524597	669402297038769	500415204537818	780711798199441	657812303154893	703023086695141
ENSG00000142700	379311427362629	379911921292654	38375411758353	430803120029706	374229685518018	397092741527319	654417104578425	457287997205904	477666986515257	388359290738166	390745032285786	401333053956774	638184467083618	279328413190609	450372282478292
ENSG00000285525	350719781614567	279328413190609	430595334756657	279328413190609	484685237252109	397092741527319	279328413190609	505030756376292	279328413190609	460550212058623	477128067534834	341678455363877	279328413190609	33198944768902	327541880442809
ENSG00000236098	366334925865922	279328413190609	279328413190609	279328413190609	357268327870145	407670227451279	398424303337059	362884162455066	350061516634857	349251974164468	279328413190609	279328413190609	36129577422369	369568897826246	327541880442809
ENSG00000233514	330064521525609	379911921292654	346223376684408	369385764955093	279328413190609	279328413190609	279328413190609	279328413190609	279328413190609	377292999478829	279328413190609	279328413190609	36129577422369	279328413190609	279328413190609
ENSG00000127124	887728445502471	869239201662822	896156665513011	937070453200998	974567266670637	949107722928433	870085624135597	871770968407703	878838400798808	866696950732263	922936443194505	944355718594312	912844383863999	911751329113111	965494211089297
ENSG00000266993	899219341899944	879283472538884	891696781560536	89527757307343	897133418529143	885432889819627	867461740941778	877133623263355	940797107661567	908388529002512	928317184636655	94243552443336	836528794596586	932713962419376	907594741161338
ENSG00000223675	279328413190609	279328413190609	393251592460485	331880331878741	453561485985164	426054230763841	279328413190609	375380523740593	279328413190609	349251974164468	414232835139443	279328413190609	279328413190609	33198944768902	279328413190609
ENSG00000162604	953074962019625	961283470118681	965160796554792	989792549410875	965954447730699	947731027907906	100098182934831	956032754541638	976020921319902	980796564728036	978741306519059	100033648052861	104907574855327	937053611858278	93457442936291
ENSG00000229316	279328413190609	279328413190609	279328413190609	279328413190609	279328413190609	333155855424474	279328413190609	279328413190609	279328413190609	279328413190609	279328413190609	279328413190609	36129577422369	279328413190609	279328413190609
ENSG00000116171	115526573693176	115617798115325	124460537974024	117590742306172	122859521155522	120465093643262	117014322740551	123091108717992	120699443872713	122719335468397	123103242512998	125158323864397	113849840842831	120009892313108	115282462746276
ENSG00000287406	279328413190609	279328413190609	401883244680394	279328413190609	460442018514054	333155855424474	364702399027291	52203977376822	279328413190609	407200584799104	509500720603437	279328413190609	36129577422369	279328413190609	347202584324758
ENSG00000225767	366334925865922	279328413190609	326840184278524	331880331878741	334771102996956	371525095031024	364702399027291	328015050680129	279328413190609	329011334933893	376392724311023	279328413190609	601880057327922	35340023904085	279328413190609
ENSG00000234099	350719781614567	279328413190609	279328413190609	331880331878741	279328413190609	279328413190609	460821252994466	279328413190609	279328413190609	279328413190609	279328413190609	279328413190609	393787606558457	279328413190609	347202584324758
ENSG00000137936	926224399467586	100923911977112	105609387846561	998788441008327	105448241391809	992551628489603	828130262340078	110576078193082	934901277999881	102009241365272	109627514468594	9347799264658	969458055443516	104757805242933	958473357962297
ENSG00000235308	390585825442216	351156772521949	393251592460485	382783370602407	357268327870145	371525095031024	279328413190609	279328413190609	365540215887752	329011334933893	359065557653574	341678455363877	52433312452318	405024839153546	411645607103813
ENSG00000232752	330064521525609	279328413190609	279328413190609	279328413190609	279328413190609	279328413190609	279328413190609	279328413190609	279328413190609	279328413190609	279328413190609	279328413190609	337672401192213	279328413190609	279328413190609
ENSG00000235829	350719781614567	330378194023252	279328413190609	279328413190609	279328413190609	279328413190609	279328413190609	279328413190609	279328413190609	279328413190609	279328413190609	279328413190609	528787692111603	279328413190609	327541880442809
ENSG00000143032	279328413190609	279328413190609	346223376684408	279328413190609	279328413190609	279328413190609	279328413190609	279328413190609	279328413190609	279328413190609	46422327072797	279328413190609	446111705810013	279328413190609	279328413190609
ENSG00000226745	479297838028291	330378194023252	373121424443631	331880331878741	334771102996956	371525095031024	364702399027291	328015050680129	279328413190609	279328413190609	279328413190609	279328413190609	428070282360415	279328413190609	279328413190609
ENSG00000178028	108309906372424	110267492809962	102136436471825	106757546985396	10499062867708	10461317193302	115218031014817	106043657592817	106949713796509	106695006247346	105554688649671	101903433569235	10883729819782	107213987620348	111373945298436
ENSG00000280040	409767827259351	42677633710345	401883244680394	382783370602407	400475415407727	434204260256583	443565400814065	446239014011657	279328413190609	449339800313783	449810396891583	38573592717356	279328413190609	35340023904085	385244676535245
ENSG00000168710	117603573201669	115977429046821	14693765356107	118148851536916	148140249088833	136079337176127	119375957628224	147124185583696	12289633438071	149492446477402	14923100084468	124155683460983	10648853930868	12220428518281	118949915564875
ENSG00000117519	128066202051468	117940182203732	137696373040562	126645139374503	14267563910281	139197825821182	128604055076402	138770740991873	118757617077671	137080864119562	143011745819044	112244448314725	129857545244006	125584263193004	122146851958606
ENSG00000270507	279328413190609	279328413190609	279328413190609	279328413190609	279328413190609	279328413190609	279328413190609	279328413190609	279328413190609	279328413190609	279328413190609	279328413190609	279328413190609	279328413190609	279328413190609
ENSG00000238037	279328413190609	279328413190609	279328413190609	279328413190609	279328413190609	279328413190609	279328413190609	279328413190609	279328413190609	279328413190609	279328413190609	279328413190609	279328413190609	279328413190609	279328413190609
ENSG00000215869	279328413190609	279328413190609	326840184278524	353248375355282	279328413190609	333155855424474	279328413190609	279328413190609	365540215887752	279328413190609	403176699914171	366844481848042	51000923103388	33198944768902	327541880442809
ENSG00000134215	113304705542743	130117636781802	873109964994928	106197236874925	755250367043975	101846569726238	10388990680476	9356153354925	96712586577332	862812960803265	944479252832332	102997520825126	102217184588391	107190026350439	118292821739788
ENSG00000227935	279328413190609	330378194023252	326840184278524	279328413190609	279328413190609	279328413190609	279328413190609	279328413190609	279328413190609	329011334933893	279328413190609	279328413190609	41783625573593	33198944768902	279328413190609
ENSG00000229887	350719781614567	330378194023252	279328413190609	279328413190609	279328413190609	279328413190609	364702399027291	279328413190609	350061516634857	329011334933893	279328413190609	279328413190609	406520867408042	279328413190609	385244676535245
ENSG00000228502	572244611639632	510405860570414	409825576429017	530821424136884	430148548820214	434204260256583	489447363924245	375380523740593	42465996641464	407200584799104	403176699914171	648542033445667	596609337595201	431094727956338	470530385535163
ENSG00000236268	425932574185681	279328413190609	279328413190609	369385764955093	279328413190609	333155855424474	398424303337059	34786267672057	279328413190609	329011334933893	359065557653574	341678455363877	488129719624314	35340023904085	470530385535163
ENSG00000271277	279328413190609	279328413190609	279328413190609	279328413190609	279328413190609	279328413190609	279328413190609	279328413190609	279328413190609	279328413190609	279328413190609	279328413190609	279328413190609	279328413190609	279328413190609
ENSG00000236888	330064521525609	279328413190609	279328413190609	279328413190609	279328413190609	279328413190609	279328413190609	279328413190609	279328413190609	279328413190609	279328413190609	279328413190609	36129577422369	279328413190609	279328413190609
ENSG00000279778	418154006858254	351156772521949	401883244680394	445285882117984	421141565634952	385216049750206	423316601979845	395951171565474	42465996641464	364562598195611	376392724311023	341678455363877	41783625573593	35340023904085	394864867593413
ENSG00000232015	279328413190609	279328413190609	279328413190609	279328413190609	279328413190609	279328413190609	279328413190609	279328413190609	329592123612085	329011334933893	279328413190609	279328413190609	406520867408042	279328413190609	279328413190609
ENSG00000230955	739771071086355	709991421849445	703438258889149	766781878145956	766742758805266	690535702354502	899749353658391	71642813223147	784266962385139	801461022094497	756638504074068	807039651056752	670312933941055	802883644568628	759502382516014
ENSG00000230828	279328413190609	279328413190609	279328413190609	279328413190609	279328413190609	279328413190609	279328413190609	279328413190609	279328413190609	279328413190609	279328413190609	279328413190609	279328413190609	279328413190609	279328413190609
ENSG00000188641	82799198321161	824381366674613	998326503175333	947996950111904	103907410227109	106967605726037	921940454557842	993980382123822	117722881940165	102039740174411	105955118423929	121206906832359	792105295888595	108334472857559	854980373434723
ENSG00000152078	790534045420772	799359639719762	101810161641705	782415784905312	100350910510475	970193861031672	785229058365667	107083594893247	518354216705721	969544368647534	985495690116118	594817954165764	695191941119583	779990394203102	737462857937123
ENSG00000237279	279328413190609	279328413190609	279328413190609	279328413190609	279328413190609	279328413190609	279328413190609	279328413190609	350061516634857	279328413190609	279328413190609	279328413190609	406520867408042	279328413190609	279328413190609
ENSG00000233359	279328413190609	279328413190609	279328413190609	279328413190609	279328413190609	279328413190609	279328413190609	279328413190609	279328413190609	279328413190609	279328413190609	279328413190609	279328413190609	279328413190609	279328413190609
ENSG00000237954	279328413190609	279328413190609	279328413190609	279328413190609	279328413190609	279328413190609	364702399027291	279328413190609	279328413190609	279328413190609	279328413190609	279328413190609	337672401192213	33198944768902	279328413190609
ENSG00000185668	787369393308246	769058492380424	706748866510547	781821961620387	825239821313009	939392478804106	7539552466227	856816126957557	534815840591718	827664935748027	804739518493144	606746345602919	762572055854659	803398982072419	765785410344732
ENSG00000171492	112593521995302	116123658761705	111339685637913	110601503033516	110305873624657	1048607859539	106580531889487	105752694172913	103721616476421	109069818301021	106156234892955	106994717531776	940282710766146	109510931715213	107234707134507
ENSG00000233129	330064521525609	279328413190609	279328413190609	279328413190609	279328413190609	279328413190609	279328413190609	279328413190609	279328413190609	279328413190609	279328413190609	279328413190609	337672401192213	279328413190609	279328413190609
ENSG00000170989	77337929828997	668449247529037	109624729392632	100205464510206	113151030550338	103769809576372	822212928184539	113566611500301	105536337541517	104820597706893	110083411342601	110573428126425	760028098457273	11319655179932	818539812573334
ENSG00000258634	930831302767615	103737157346125	861303599411362	91043158183203	887905604678394	862020570919214	946877551004576	841483094257882	879943800469689	853752075247239	887949254549169	828033713648962	806431130258484	94244792210026	947810926367469
ENSG00000233557	279328413190609	279328413190609	279328413190609	279328413190609	279328413190609	279328413190609	364702399027291	279328413190609	279328413190609	279328413190609	279328413190609	279328413190609	279328413190609	279328413190609	279328413190609
ENSG00000237897	279328413190609	351156772521949	279328413190609	279328413190609	279328413190609	279328413190609	279328413190609	279328413190609	279328413190609	279328413190609	279328413190609	279328413190609	279328413190609	279328413190609	279328413190609
ENSG00000116299	108682376045666	835624884289274	10023782309987	896893451138602	945529747537988	897681349486966	103285856709594	941461074934387	738736480384136	900679982995576	854801094918293	844188087133421	783645787426552	731518198271958	641263412914656
ENSG00000137962	967990070494892	102304518310846	961159244247079	101501823849919	103773132975446	104177074164591	102887860038178	989098589254569	990921303064136	99576180905577	979448800746835	966772150510943	935044476534432	10715801595681	937829841894629
ENSG00000227832	279328413190609	279328413190609	279328413190609	279328413190609	279328413190609	279328413190609	279328413190609	279328413190609	279328413190609	279328413190609	279328413190609	279328413190609	279328413190609	279328413190609	279328413190609
ENSG00000286692	330064521525609	330378194023252	279328413190609	279328413190609	334771102996956	355022995667918	279328413190609	375380523740593	279328413190609	279328413190609	376392724311023	279328413190609	461755873890921	33198944768902	279328413190609
ENSG00000260464	583795090167787	62213759352006	62804097014025	547255915714496	617544070320898	578051680678583	523179140961785	590897000407858	495486546898207	53546875070628	573178271082184	500415204537818	614254971107945	485891072942248	596169166817024
ENSG00000237435	279328413190609	279328413190609	279328413190609	279328413190609	279328413190609	279328413190609	364702399027291	279328413190609	329592123612085	279328413190609	279328413190609	279328413190609	406520867408042	279328413190609	327541880442809
ENSG00000231996	279328413190609	279328413190609	279328413190609	279328413190609	279328413190609	279328413190609	279328413190609	279328413190609	279328413190609	279328413190609	279328413190609	279328413190609	279328413190609	279328413190609	279328413190609
ENSG00000273204	46929585499153	534875422711041	463374436082054	499491158963055	466956712115396	47392220670686	512859552677097	512096682787228	456923105500186	475655014809407	457230182572172	437531384734206	533100419279993	504229542751897	470530385535163
ENSG00000079739	104302737761442	106615337585866	113299446121878	106180172058883	110976257401243	108572122502947	103059776280912	112469217732979	111199148767271	105674214257498	113768608541364	112252375157295	101979178382228	111360787382869	103760915409966
ENSG00000117154	579288777863636	52144135063688	100529254083364	716722806429507	986592884443514	991388275746054	7539552466227	107885548908082	966069131654309	112157944907871	952567458967629	900047047248892	645975539552483	79216971954751	520092407992678
ENSG00000162377	973226621160518	980332136750419	941074908401168	935849118057775	935381890002593	979841714323073	845581830237318	970649416493147	95971922660815	958592033024145	947373018337072	942159112279431	82226426811107	934382594129104	960514426474144
ENSG00000224613	390585825442216	351156772521949	373121424443631	369385764955093	388289165385568	385216049750206	423316601979845	404764740219961	389587733068182	364562598195611	414232835139443	279328413190609	437443902652025	279328413190609	362086387860431
ENSG00000215871	279328413190609	330378194023252	279328413190609	279328413190609	334771102996956	279328413190609	279328413190609	279328413190609	279328413190609	279328413190609	279328413190609	279328413190609	393787606558457	279328413190609	347202584324758
ENSG00000287372	279328413190609	279328413190609	63896488337825	279328413190609	739237104563892	407670227451279	279328413190609	687112621870787	279328413190609	552452350949815	784404707136137	279328413190609	36129577422369	279328413190609	279328413190609
ENSG00000232542	279328413190609	279328413190609	279328413190609	279328413190609	279328413190609	279328413190609	364702399027291	279328413190609	350061516634857	329011334933893	279328413190609	366844481848042	337672401192213	35340023904085	279328413190609
ENSG00000231095	279328413190609	279328413190609	279328413190609	279328413190609	334771102996956	279328413190609	279328413190609	279328413190609	279328413190609	329011334933893	279328413190609	279328413190609	337672401192213	279328413190609	279328413190609
ENSG00000116774	115924558958264	104362393577802	103507136286751	126327540604162	114590825459862	11481086290058	119172306339785	108257740771893	117385935705829	107043776135427	110672127937042	989395464617234	99080926070989	118569563268646	961236436470568
ENSG00000287756	279328413190609	279328413190609	326840184278524	279328413190609	334771102996956	279328413190609	398424303337059	279328413190609	279328413190609	329011334933893	279328413190609	279328413190609	662089046351147	33198944768902	327541880442809
ENSG00000269113	107330683343726	119821675162152	731489330367224	946675553238951	728119902837406	838337695897864	931874458624878	661255207153697	853090422219334	610419355561055	767015448270027	781615724168446	998863801179916	108230723439182	107181265739005
ENSG00000284652	390585825442216	434079211323538	52335069759524	404776954102938	548940805980964	468136831891241	364702399027291	531298566245839	365540215887752	60133837100405	587423440782819	426747709097846	393787606558457	485891072942248	403605404982016
ENSG00000023909	103182583301895	989654683188192	10313353104288	103130288338328	108151271446818	102062776652222	101012849189696	105555406329154	975879436311483	102714296481715	106305253404832	101772942893137	945809643345066	110768057970821	107700520255515
ENSG00000069702	982887208265691	104633800959825	102977859330881	105327318956805	111010334125013	101639355328736	124244560619594	110538266588173	102272575113025	964097124004508	108585945607945	958861056209752	950677445294154	10578921302446	998590268327965
ENSG00000232185	279328413190609	279328413190609	279328413190609	279328413190609	279328413190609	279328413190609	279328413190609	279328413190609	279328413190609	279328413190609	336065144377845	279328413190609	379074619280032	279328413190609	279328413190609
ENSG00000230489	551503567243338	644268582997392	279328413190609	451906542814977	374229685518018	434204260256583	532764252200797	362884162455066	378406498340088	349251974164468	376392724311023	401333053956774	678089462529081	431094727956338	582725152411381
ENSG00000228399	379311427362629	279328413190609	326840184278524	331880331878741	279328413190609	279328413190609	364702399027291	279328413190609	329592123612085	364562598195611	359065557653574	279328413190609	337672401192213	33198944768902	362086387860431
ENSG00000236776	279328413190609	279328413190609	279328413190609	279328413190609	279328413190609	279328413190609	279328413190609	279328413190609	279328413190609	279328413190609	279328413190609	279328413190609	475629830792822	279328413190609	279328413190609
ENSG00000285928	446482797165066	489686807617986	590930303248585	512116611114686	57942030906087	549224425224327	550120954130252	574454083165778	579435003403862	637551544273172	579051560830711	551374717981976	493951987627082	613233184060681	450372282478292
ENSG00000224685	279328413190609	279328413190609	279328413190609	279328413190609	279328413190609	279328413190609	279328413190609	279328413190609	279328413190609	279328413190609	279328413190609	341678455363877	41783625573593	279328413190609	279328413190609
ENSG00000287076	279328413190609	279328413190609	279328413190609	279328413190609	279328413190609	279328413190609	279328413190609	279328413190609	279328413190609	329011334933893	359065557653574	279328413190609	461755873890921	279328413190609	279328413190609
ENSG00000237480	279328413190609	279328413190609	279328413190609	279328413190609	334771102996956	279328413190609	364702399027291	279328413190609	279328413190609	329011334933893	279328413190609	279328413190609	446111705810013	33198944768902	279328413190609
ENSG00000271252	350719781614567	366862385237601	279328413190609	331880331878741	334771102996956	279328413190609	279328413190609	279328413190609	279328413190609	279328413190609	279328413190609	279328413190609	279328413190609	279328413190609	327541880442809
ENSG00000230427	330064521525609	279328413190609	346223376684408	279328413190609	374229685518018	279328413190609	443565400814065	375380523740593	329592123612085	388359290738166	390745032285786	279328413190609	454187005092663	279328413190609	279328413190609
ENSG00000235794	279328413190609	279328413190609	279328413190609	279328413190609	279328413190609	279328413190609	279328413190609	279328413190609	279328413190609	279328413190609	279328413190609	279328413190609	379074619280032	279328413190609	279328413190609
ENSG00000286758	366334925865922	330378194023252	41720185080881	331880331878741	453561485985164	50402173519216	443565400814065	457287997205904	279328413190609	505189697620632	457230182572172	341678455363877	51000923103388	279328413190609	327541880442809
ENSG00000237337	279328413190609	279328413190609	279328413190609	279328413190609	279328413190609	279328413190609	279328413190609	34786267672057	329592123612085	279328413190609	279328413190609	341678455363877	279328413190609	279328413190609	347202584324758
ENSG00000233983	279328413190609	279328413190609	326840184278524	279328413190609	279328413190609	279328413190609	279328413190609	279328413190609	279328413190609	279328413190609	279328413190609	279328413190609	279328413190609	279328413190609	279328413190609
ENSG00000198198	117527726747842	120523664780527	115092293441996	116799072835572	113743173405789	115888047695724	119181625849875	11554265871834	116725090424253	114158080016209	115905804906548	114527701525782	123536350534383	115473988970195	121434621256107
ENSG00000225183	279328413190609	330378194023252	346223376684408	331880331878741	334771102996956	333155855424474	279328413190609	279328413190609	279328413190609	279328413190609	279328413190609	279328413190609	337672401192213	279328413190609	279328413190609
ENSG00000230402	279328413190609	279328413190609	373121424443631	279328413190609	388289165385568	355022995667918	279328413190609	375380523740593	279328413190609	388359290738166	336065144377845	341678455363877	279328413190609	33198944768902	279328413190609
ENSG00000116793	840690350918275	761505461554292	100047316975543	868576957696077	965584175383744	971372837303846	782071330710531	981770318834125	994324356161746	965143584548361	964984943393538	982659962819482	787937645239891	946889130850548	772873630373124
ENSG00000134201	569815219091946	616910613736881	104565398797244	746224220440494	858009957254684	697439889130149	116017059963043	810381639016236	827777003341068	529303479787484	113938461081202	581783431191938	528787692111603	742920887953874	605041624907587
ENSG00000238122	279328413190609	279328413190609	279328413190609	279328413190609	279328413190609	333155855424474	279328413190609	279328413190609	279328413190609	279328413190609	279328413190609	279328413190609	279328413190609	279328413190609	279328413190609
ENSG00000260879	787901687979541	892368933290154	715477915273292	768097005148966	726180462571563	80097480792988	703297876811432	748678882394293	794083782439088	705594134103959	693157686515344	832245187327813	744695432106425	688332622015767	817762744484452
ENSG00000213366	106677340085679	106410779079796	10955875768194	103130288338328	106831175137713	103684827905691	11717581580943	110494931625895	105754964226435	110511256880799	112762193107228	894764588685192	112210163598536	991649262952167	11533960377662
ENSG00000230864	279328413190609	279328413190609	279328413190609	279328413190609	279328413190609	279328413190609	279328413190609	279328413190609	279328413190609	279328413190609	279328413190609	341678455363877	493951987627082	279328413190609	279328413190609
ENSG00000283354	279328413190609	279328413190609	279328413190609	279328413190609	279328413190609	279328413190609	279328413190609	279328413190609	279328413190609	279328413190609	279328413190609	279328413190609	279328413190609	279328413190609	279328413190609
ENSG00000232918	279328413190609	279328413190609	279328413190609	279328413190609	279328413190609	279328413190609	475943119997764	279328413190609	279328413190609	279328413190609	279328413190609	279328413190609	36129577422369	33198944768902	279328413190609
ENSG00000236360	409767827259351	401357342713041	552995768729336	404776954102938	6133051998722	455687783376533	423316601979845	560711183775136	378406498340088	516059709424956	535494965429735	38573592717356	461755873890921	369568897826246	403605404982016
ENSG00000183298	497221861818669	45941547492859	373121424443631	550318778541849	460442018514054	371525095031024	532764252200797	328015050680129	41693939110073	364562598195611	403176699914171	456493819464734	606960838176607	369568897826246	460865104590654
ENSG00000234332	330064521525609	279328413190609	279328413190609	445285882117984	357268327870145	333155855424474	279328413190609	279328413190609	486884587537236	349251974164468	336065144377845	341678455363877	537280532672427	369568897826246	279328413190609
ENSG00000117525	117553053230399	98805269859661	116435810544493	132987152351756	128287493179501	125175307570082	139406662662369	119415714184282	127687278410032	111713004158915	12290757767728	119882701097323	112974449582612	129345908429655	11017434705662
ENSG00000225079	330064521525609	279328413190609	346223376684408	451906542814977	484685237252109	397092741527319	501673623567509	375380523740593	41693939110073	42309227165684	424239799500541	500415204537818	393787606558457	458514782538271	362086387860431
ENSG00000226483	279328413190609	279328413190609	279328413190609	279328413190609	279328413190609	279328413190609	279328413190609	279328413190609	279328413190609	279328413190609	279328413190609	279328413190609	279328413190609	279328413190609	279328413190609
ENSG00000224238	279328413190609	330378194023252	61149993409583	382783370602407	57942030906087	60625947346522	398424303337059	578749446009122	560211776099063	591631897201523	614451840699039	464961224002346	588313519328155	520326627744984	347202584324758
ENSG00000229537	330064521525609	330378194023252	393251592460485	331880331878741	334771102996956	355022995667918	279328413190609	375380523740593	279328413190609	42309227165684	279328413190609	279328413190609	279328413190609	279328413190609	279328413190609
ENSG00000162699	279328413190609	279328413190609	279328413190609	279328413190609	279328413190609	279328413190609	364702399027291	279328413190609	279328413190609	279328413190609	279328413190609	279328413190609	279328413190609	279328413190609	279328413190609
ENSG00000162692	72978165651941	494101105128925	911750932648262	932121808565068	112342396909714	961659660165376	115412904807095	956337044899732	113977263603774	934009578000413	991461701520747	997348154734713	77695818980675	104927118460515	81500952520148
ENSG00000203914	279328413190609	279328413190609	279328413190609	279328413190609	334771102996956	279328413190609	279328413190609	279328413190609	279328413190609	329011334933893	279328413190609	279328413190609	454187005092663	33198944768902	327541880442809
ENSG00000270457	366334925865922	330378194023252	326840184278524	369385764955093	388289165385568	355022995667918	364702399027291	328015050680129	350061516634857	388359290738166	403176699914171	401333053956774	379074619280032	279328413190609	374471178524772
ENSG00000203858	279328413190609	279328413190609	279328413190609	279328413190609	279328413190609	279328413190609	279328413190609	362884162455066	365540215887752	329011334933893	336065144377845	426747709097846	461755873890921	33198944768902	347202584324758
ENSG00000231987	279328413190609	279328413190609	279328413190609	279328413190609	279328413190609	279328413190609	364702399027291	279328413190609	279328413190609	279328413190609	279328413190609	279328413190609	279328413190609	279328413190609	279328413190609
ENSG00000228057	379311427362629	44742314238534	458497402840459	469840986059596	484685237252109	355022995667918	460821252994466	404764740219961	467726771886044	449339800313783	424239799500541	500415204537818	482032468635613	405024839153546	432660291687889
ENSG00000261593	279328413190609	279328413190609	279328413190609	279328413190609	279328413190609	279328413190609	279328413190609	279328413190609	279328413190609	279328413190609	279328413190609	279328413190609	279328413190609	279328413190609	279328413190609
ENSG00000224445	279328413190609	279328413190609	326840184278524	279328413190609	357268327870145	279328413190609	279328413190609	375380523740593	350061516634857	279328413190609	414232835139443	279328413190609	337672401192213	35340023904085	347202584324758
ENSG00000229842	330064521525609	279328413190609	326840184278524	279328413190609	279328413190609	333155855424474	279328413190609	279328413190609	279328413190609	279328413190609	279328413190609	279328413190609	36129577422369	279328413190609	279328413190609
ENSG00000270631	279328413190609	279328413190609	279328413190609	279328413190609	279328413190609	279328413190609	279328413190609	279328413190609	279328413190609	279328413190609	279328413190609	279328413190609	279328413190609	279328413190609	279328413190609
ENSG00000229201	279328413190609	279328413190609	279328413190609	279328413190609	279328413190609	279328413190609	279328413190609	279328413190609	279328413190609	279328413190609	279328413190609	279328413190609	279328413190609	279328413190609	279328413190609
ENSG00000181656	479297838028291	401357342713041	820162745294707	556247492348765	927393989924199	689351965584907	619354289922905	735229387975289	552256249442336	954320797960329	600354339501141	4148022985281	566801769760253	590100815847645	438868633599471
ENSG00000122481	917195677633073	888673431657565	864620571571046	894462793344144	841900029551558	84772993941086	929023038811377	853753450053987	849735179834589	881530463282809	863731090986819	840316032631584	947217287175309	882538351875155	875427300297982
ENSG00000198162	110954021883604	114576556603701	116149040350272	111858455454278	114366013981972	113994981457778	124381647810573	112778143117718	110412160467004	109958882996907	110384497502716	110102895557043	11008088626022	113275407756571	110152576132151
ENSG00000238198	583795090167787	541125140573928	61149993409583	556247492348765	617544070320898	484754680547502	676009383590716	596598016179697	543813273230616	583353163323647	623125574523973	447391242564891	807665516154877	43857482992592	596169166817024
ENSG00000171517	111180691172953	115487456184591	837655722503991	112632154475922	72121413439661	928975297851066	105988361911904	919676192638626	609614952395419	729640058729094	962426749478607	487384395866379	968454035563279	938067898186902	1191410540397
ENSG00000228852	484017914632353	453568345059665	424102286141043	394413105005879	438487138769551	4794536284823	501673623567509	485501257449771	408617299262433	449339800313783	441898746545429	38573592717356	636168193877981	485891072942248	465791878387358
ENSG00000203864	279328413190609	279328413190609	279328413190609	279328413190609	334771102996956	279328413190609	279328413190609	362884162455066	279328413190609	329011334933893	336065144377845	279328413190609	279328413190609	33198944768902	279328413190609
ENSG00000233482	279328413190609	279328413190609	279328413190609	279328413190609	279328413190609	279328413190609	279328413190609	279328413190609	279328413190609	279328413190609	279328413190609	279328413190609	337672401192213	279328413190609	279328413190609
ENSG00000230250	279328413190609	279328413190609	279328413190609	279328413190609	279328413190609	279328413190609	279328413190609	279328413190609	279328413190609	279328413190609	359065557653574	279328413190609	279328413190609	279328413190609	279328413190609
ENSG00000232878	551503567243338	502505597460668	630851663014947	608806272245259	68715578081464	734813191180167	489447363924245	645012580064621	835474101555381	650060800886792	72837592880672	873698087994135	468885563054764	754933281066303	560956450637936
ENSG00000143079	107664530908634	108077644268647	10774069203251	10556981882394	106858433171895	113496383569928	949899078643652	109628552658034	11239359761656	105831233361821	104075901609321	117195765043986	914318294393953	109820651316668	105959785190898
ENSG00000232450	44003141875468	410530887888429	507379116494857	414175168258365	500258164317728	524720394564022	364702399027291	497565554781415	534815840591718	484804178076457	539380456434293	563571008363128	475629830792822	499880391297078	347202584324758
ENSG00000223575	418154006858254	330378194023252	36090257929507	414175168258365	279328413190609	279328413190609	679311142417669	279328413190609	350061516634857	388359290738166	336065144377845	341678455363877	537280532672427	369568897826246	411645607103813
ENSG00000230768	279328413190609	279328413190609	279328413190609	279328413190609	279328413190609	279328413190609	279328413190609	279328413190609	279328413190609	279328413190609	279328413190609	279328413190609	279328413190609	279328413190609	279328413190609
ENSG00000235202	279328413190609	279328413190609	279328413190609	279328413190609	279328413190609	279328413190609	279328413190609	279328413190609	279328413190609	279328413190609	279328413190609	279328413190609	279328413190609	279328413190609	279328413190609
ENSG00000272715	418154006858254	330378194023252	36090257929507	369385764955093	411320135853346	385216049750206	423316601979845	395951171565474	350061516634857	480311645941971	433411820670259	279328413190609	475629830792822	369568897826246	411645607103813
ENSG00000235038	350719781614567	351156772521949	500411654544951	331880331878741	460442018514054	385216049750206	279328413190609	457287997205904	279328413190609	407200584799104	414232835139443	279328413190609	41783625573593	279328413190609	327541880442809
ENSG00000143093	106530632219368	110016663287471	105249922374841	105318258723781	104845248116745	105466550677073	10205732957297	106139355762791	105156057395813	102191274461934	103749248594927	104126233332875	10095555057497	107301506680062	106418581448285
ENSG00000226415	569815219091946	552829192537944	589072412711055	575202255357311	509698370139881	484754680547502	364702399027291	476781179366543	552256249442336	53546875070628	535494965429735	574781227890592	51000923103388	504229542751897	513581113854283
ENSG00000085491	107678872228292	112792572103707	954867692059831	103890410583529	933078077292163	102817605433139	984317178011386	101117723140529	112694769755208	960450505653733	934471625601183	116569162714836	980435638365551	996986899009614	106842695598853
ENSG00000173947	726562884070206	707190000814039	11504716489544	775745017301722	11349318667274	110145845438403	823415991334401	115535009942702	495486546898207	115987942564283	11881726667745	528282505237977	716384905175066	700407063410258	661127086924584
ENSG00000241361	279328413190609	279328413190609	448113648996009	279328413190609	279328413190609	279328413190609	279328413190609	279328413190609	350061516634857	279328413190609	336065144377845	366844481848042	379074619280032	279328413190609	279328413190609
ENSG00000230434	279328413190609	279328413190609	279328413190609	279328413190609	279328413190609	279328413190609	279328413190609	279328413190609	279328413190609	279328413190609	279328413190609	279328413190609	279328413190609	279328413190609	279328413190609
ENSG00000230718	279328413190609	279328413190609	279328413190609	279328413190609	279328413190609	279328413190609	279328413190609	279328413190609	350061516634857	279328413190609	279328413190609	279328413190609	36129577422369	279328413190609	279328413190609
ENSG00000134198	775131669230787	599960272364562	776631881114475	729258863935375	85840026028207	71437471064949	66562066392167	737328775605928	672872770248075	726553205196528	825664495008247	684175374001995	73985619210138	695044393175114	723914135449628
ENSG00000235595	279328413190609	279328413190609	279328413190609	279328413190609	279328413190609	333155855424474	279328413190609	279328413190609	350061516634857	279328413190609	279328413190609	341678455363877	36129577422369	279328413190609	279328413190609
ENSG00000226053	279328413190609	330378194023252	409825576429017	279328413190609	421141565634952	385216049750206	364702399027291	48964865304445	329592123612085	329011334933893	494318156349721	279328413190609	279328413190609	279328413190609	347202584324758
ENSG00000226128	279328413190609	279328413190609	279328413190609	279328413190609	279328413190609	279328413190609	279328413190609	279328413190609	279328413190609	279328413190609	279328413190609	279328413190609	337672401192213	279328413190609	279328413190609
ENSG00000198799	103113902963195	105696080656843	932118226157197	99463286527392	948898488377885	966250803999043	101591918051435	972970333103641	953903478522385	957182294215529	922413365473975	947055255145639	101922601602942	98273500494286	104154215507095
ENSG00000279513	379311427362629	401357342713041	409825576429017	353248375355282	388289165385568	397092741527319	279328413190609	386248609795994	350061516634857	364562598195611	359065557653574	366844481848042	537280532672427	35340023904085	279328413190609
ENSG00000117620	101236420274482	997030208896476	992478342462515	948746634348316	100033912945781	993561922466063	933558639152404	100577754943879	971860442023373	987583454749695	974968939237477	986372801258089	100016356212104	980492965255126	980111609639249
ENSG00000280186	675267443609631	725740762625426	61149993409583	647009452186954	604426134993467	654536046256596	679311142417669	578749446009122	609614952395419	672202946240306	621006403356586	600908288318175	67502938516639	562388005778661	714648110636534
ENSG00000223906	330064521525609	330378194023252	279328413190609	279328413190609	279328413190609	279328413190609	279328413190609	279328413190609	279328413190609	279328413190609	279328413190609	279328413190609	279328413190609	279328413190609	279328413190609
ENSG00000162688	10141454584418	104334969876245	102419386113607	963314276570481	101275508591717	10193103566621	939034648411398	100150755160945	991048784148493	967800132944786	989170813842704	997725098433644	951132591272256	10351347609861	101888465987418
ENSG00000197106	55964950248891	597944819931169	953840968280108	720417546187722	952596595242624	570013702337004	777200979058992	719606630550319	534815840591718	569937570187836	595323716964136	725685215506151	700467453704841	598957982050414	584726402950531
ENSG00000259946	330064521525609	330378194023252	326840184278524	331880331878741	279328413190609	279328413190609	279328413190609	34786267672057	399562612262558	279328413190609	279328413190609	279328413190609	279328413190609	33198944768902	279328413190609
ENSG00000236137	501341686610545	45941547492859	442562283824398	570045090848174	541946482842837	564385198691403	512859552677097	457287997205904	613191542211536	480311645941971	470841753679438	658813906891633	514956121667464	590100815847645	526302677431466
ENSG00000203859	366334925865922	351156772521949	279328413190609	279328413190609	279328413190609	333155855424474	364702399027291	622086718594532	644728286680177	497413065795329	597861490614939	906211751017968	691103879101994	565147747538902	56329310157154
ENSG00000228086	562261584333491	510405860570414	603290668676613	556247492348765	592478651959147	583164361352229	443565400814065	602077090509931	521811051717006	560217657235422	514197654732765	528282505237977	54133634958627	592367952949415	59056428001495
ENSG00000213421	279328413190609	279328413190609	279328413190609	279328413190609	279328413190609	279328413190609	279328413190609	279328413190609	279328413190609	279328413190609	279328413190609	279328413190609	393787606558457	279328413190609	279328413190609
ENSG00000234020	279328413190609	279328413190609	529243069571109	279328413190609	555596607305438	407670227451279	279328413190609	386248609795994	350061516634857	544223377148263	570146217979483	279328413190609	393787606558457	279328413190609	362086387860431
ENSG00000060718	103644926304044	102943202762486	966919182551931	101654514155938	965954447730699	112227901238037	101337419345466	105991863652866	137861675162701	105322635968028	940605324748519	111661956160428	882995234974939	113596848807152	968812196699257
ENSG00000236804	279328413190609	279328413190609	326840184278524	331880331878741	357268327870145	333155855424474	364702399027291	279328413190609	279328413190609	329011334933893	336065144377845	279328413190609	41783625573593	279328413190609	327541880442809
ENSG00000231072	279328413190609	279328413190609	279328413190609	279328413190609	279328413190609	279328413190609	279328413190609	279328413190609	279328413190609	279328413190609	279328413190609	279328413190609	393787606558457	279328413190609	279328413190609
ENSG00000273406	279328413190609	279328413190609	36090257929507	353248375355282	279328413190609	279328413190609	364702399027291	279328413190609	279328413190609	329011334933893	359065557653574	279328413190609	428070282360415	279328413190609	279328413190609
ENSG00000185946	100653505075664	103794266523925	96583963787929	951156543304858	902972773058602	940227548366267	994545095351652	966460311813531	10221106230855	952706201940157	908101478914396	932431306792544	10442721962722	978062412501234	105073616309854
ENSG00000162627	990123054622957	105687752140634	102714614263022	957803027807391	103626241537555	102794959332621	923145301970468	10818151940475	936769744237498	106687649789632	100285101632015	958367360577658	971247866501765	981393967047365	909256574246777
ENSG00000226715	425932574185681	42677633710345	346223376684408	519913406633666	453561485985164	355022995667918	489447363924245	279328413190609	350061516634857	364562598195611	403176699914171	456493819464734	591133554503222	35340023904085	426092425713301
ENSG00000162695	964910130932626	959002910614364	950866549083795	9929915596589	970862269171111	992116469915845	975411429568951	957094974228928	107286048232214	985528983694727	956964039235109	108540395118621	911055575303366	105981717754421	960079479394465
ENSG00000134184	102835864383516	470335260283383	115352766378783	105006775449721	500258164317728	417256668560767	110228399895108	528282171819838	111379846625789	591631897201523	12220270689011	956124578259131	101665223808387	531246546384833	114966027254662
ENSG00000265808	10424829380953	10467854321581	111619434236175	106977332205411	109995190078811	110875923566346	104495485039399	11192935115377	113812709864968	109194048049537	10934209321588	117882363561488	975339702703056	110433603328741	103408842741598
ENSG00000261290	279328413190609	279328413190609	279328413190609	279328413190609	279328413190609	279328413190609	279328413190609	279328413190609	279328413190609	279328413190609	279328413190609	279328413190609	279328413190609	279328413190609	279328413190609
ENSG00000225923	279328413190609	279328413190609	279328413190609	279328413190609	279328413190609	279328413190609	279328413190609	279328413190609	279328413190609	279328413190609	279328413190609	279328413190609	36129577422369	279328413190609	279328413190609
ENSG00000134247	119626969368316	123072957748774	11468868739309	119717631091447	116586588757538	122435102299609	103727658256619	114301716478776	1202563301621	113567435961317	113920982575705	113748998444168	985536789222927	124263588603275	12474644129362
ENSG00000187481	279328413190609	279328413190609	279328413190609	279328413190609	279328413190609	279328413190609	279328413190609	279328413190609	279328413190609	329011334933893	279328413190609	279328413190609	279328413190609	279328413190609	279328413190609
ENSG00000116752	102735251756228	100654833318678	101428010008068	103003161572021	101787624106128	996269008564897	104751053018625	102023926626926	958766073173913	10158583002299	10210108084038	996970223492161	103092633362532	976056981566105	101063636201668
ENSG00000162664	106951286700073	105696080656843	103690372123111	999710457235169	100992033977782	100167141070103	103116629415605	102654068171123	980750659137945	104404271922476	102658930272461	973828243487343	104872964151125	103575228062275	105470855266458
ENSG00000236866	330064521525609	351156772521949	279328413190609	279328413190609	334771102996956	279328413190609	279328413190609	328015050680129	279328413190609	279328413190609	279328413190609	279328413190609	468885563054764	279328413190609	327541880442809
ENSG00000134253	974397318771281	983553240113723	714705937779989	862247616064717	765262438492233	826010519445909	922544136363096	808275195335327	74235891040388	780545810917847	805919967155207	622939786394653	968454035563279	764004887736171	963806152360367
ENSG00000277655	279328413190609	279328413190609	373121424443631	331880331878741	279328413190609	279328413190609	279328413190609	279328413190609	279328413190609	329011334933893	336065144377845	341678455363877	279328413190609	279328413190609	279328413190609
ENSG00000223416	400641605171841	366862385237601	326840184278524	369385764955093	279328413190609	279328413190609	279328413190609	34786267672057	279328413190609	329011334933893	279328413190609	38573592717356	393787606558457	33198944768902	279328413190609
ENSG00000213226	279328413190609	330378194023252	279328413190609	279328413190609	279328413190609	279328413190609	279328413190609	279328413190609	279328413190609	279328413190609	279328413190609	279328413190609	337672401192213	279328413190609	279328413190609
ENSG00000179571	330064521525609	279328413190609	279328413190609	331880331878741	279328413190609	279328413190609	279328413190609	279328413190609	279328413190609	279328413190609	279328413190609	341678455363877	337672401192213	33198944768902	279328413190609
ENSG00000227850	330064521525609	330378194023252	36090257929507	353248375355282	279328413190609	333155855424474	279328413190609	328015050680129	279328413190609	279328413190609	279328413190609	279328413190609	279328413190609	279328413190609	279328413190609
ENSG00000243967	279328413190609	279328413190609	279328413190609	279328413190609	279328413190609	279328413190609	279328413190609	279328413190609	279328413190609	279328413190609	279328413190609	279328413190609	279328413190609	279328413190609	279328413190609
ENSG00000235777	279328413190609	279328413190609	326840184278524	279328413190609	279328413190609	279328413190609	279328413190609	279328413190609	329592123612085	279328413190609	336065144377845	366844481848042	337672401192213	279328413190609	279328413190609
ENSG00000260246	895741513675058	366862385237601	101904138450767	913088903276613	438487138769551	385216049750206	102178944578176	427431253987533	982518880557317	497413065795329	10905091090697	821795477985889	864761389059339	475643389436104	101417222981227
ENSG00000173218	105839125810205	105629317508822	97154944599469	105435600231254	950964685948194	995419614771164	893255170225029	93313766414785	918591884218596	892782234850691	924752419075212	893219080345996	88800903948295	107380611338446	105560993009379
ENSG00000285532	330064521525609	279328413190609	346223376684408	331880331878741	357268327870145	333155855424474	364702399027291	34786267672057	350061516634857	329011334933893	336065144377845	341678455363877	488129719624314	35340023904085	279328413190609
ENSG00000226755	279328413190609	279328413190609	279328413190609	279328413190609	279328413190609	333155855424474	279328413190609	328015050680129	329592123612085	279328413190609	279328413190609	279328413190609	36129577422369	279328413190609	347202584324758
ENSG00000232650	400641605171841	391248016406886	36090257929507	279328413190609	388289165385568	355022995667918	423316601979845	279328413190609	329592123612085	349251974164468	424239799500541	279328413190609	446111705810013	33198944768902	403605404982016
ENSG00000183508	886124746671923	105629317508822	771509637146198	925467736915683	951169687148761	961838971332427	998868003463617	825833499825381	871146736984934	800063721935975	813365786063524	875026251080791	809497489745126	112455659185273	100177898523715
ENSG00000277095	279328413190609	330378194023252	279328413190609	331880331878741	279328413190609	333155855424474	279328413190609	279328413190609	279328413190609	329011334933893	279328413190609	279328413190609	279328413190609	279328413190609	327541880442809
ENSG00000236806	330064521525609	330378194023252	346223376684408	331880331878741	357268327870145	279328413190609	279328413190609	279328413190609	329592123612085	329011334933893	336065144377845	366844481848042	475629830792822	33198944768902	347202584324758
ENSG00000234283	484017914632353	351156772521949	279328413190609	331880331878741	357268327870145	397092741527319	443565400814065	362884162455066	279328413190609	377292999478829	359065557653574	279328413190609	493951987627082	405024839153546	385244676535245
ENSG00000237188	104888440315175	10742791407189	107759430746851	10414824854659	10588207373349	105755539994585	97912138465369	106270821562385	113207150174757	106628662690573	109564573737228	108984490396153	102908512528224	103667363194649	10386235632287
ENSG00000232780	279328413190609	279328413190609	326840184278524	279328413190609	279328413190609	279328413190609	279328413190609	279328413190609	279328413190609	279328413190609	279328413190609	341678455363877	379074619280032	279328413190609	279328413190609
ENSG00000274927	279328413190609	279328413190609	279328413190609	279328413190609	279328413190609	279328413190609	279328413190609	279328413190609	279328413190609	329011334933893	336065144377845	279328413190609	468885563054764	279328413190609	279328413190609
ENSG00000264145	279328413190609	330378194023252	279328413190609	331880331878741	279328413190609	279328413190609	279328413190609	279328413190609	279328413190609	279328413190609	279328413190609	279328413190609	393787606558457	279328413190609	279328413190609
ENSG00000238256	279328413190609	279328413190609	279328413190609	279328413190609	279328413190609	333155855424474	279328413190609	279328413190609	279328413190609	279328413190609	279328413190609	279328413190609	337672401192213	279328413190609	279328413190609
ENSG00000198765	279328413190609	279328413190609	279328413190609	279328413190609	279328413190609	279328413190609	279328413190609	279328413190609	279328413190609	279328413190609	279328413190609	279328413190609	428070282360415	279328413190609	279328413190609
ENSG00000224335	279328413190609	279328413190609	279328413190609	279328413190609	279328413190609	333155855424474	279328413190609	279328413190609	279328413190609	279328413190609	336065144377845	279328413190609	279328413190609	279328413190609	279328413190609
ENSG00000277702	452600584789637	524927019111671	38375411758353	458181111226187	357268327870145	385216049750206	364702399027291	34786267672057	438657363221123	349251974164468	359065557653574	341678455363877	570085439375861	382991678114491	426092425713301
ENSG00000143398	108702418617431	108563505109813	103540625472219	106068755993065	102784443317786	106138061854899	100814542999286	104906917270711	10742271273714	10395780204849	102773008509939	10571916575155	106311903191771	10965988830962	109988238470098
ENSG00000196505	862840011049914	839060242917027	864347053233319	864276532283385	861866240532175	841674421471344	801457885350549	857722385304562	913665437657672	813887780095119	829208379403103	964420334098044	883722254279648	891186306301461	796383509784036
ENSG00000225871	583795090167787	597944819931169	652735205621548	577711068288011	76072786924747	729521092704061	532764252200797	74008110579964	583853719904865	745525696383323	739051727551629	585157349891245	760028098457273	611280085605674	671194419100282
ENSG00000223489	330064521525609	279328413190609	279328413190609	279328413190609	279328413190609	279328413190609	279328413190609	279328413190609	279328413190609	279328413190609	279328413190609	279328413190609	488129719624314	279328413190609	279328413190609
ENSG00000230546	279328413190609	279328413190609	279328413190609	279328413190609	279328413190609	279328413190609	279328413190609	279328413190609	279328413190609	279328413190609	279328413190609	279328413190609	279328413190609	279328413190609	279328413190609
ENSG00000213262	279328413190609	279328413190609	279328413190609	331880331878741	334771102996956	355022995667918	279328413190609	279328413190609	279328413190609	329011334933893	336065144377845	279328413190609	36129577422369	382991678114491	279328413190609
ENSG00000287015	279328413190609	279328413190609	279328413190609	279328413190609	334771102996956	279328413190609	443565400814065	279328413190609	279328413190609	329011334933893	279328413190609	279328413190609	475629830792822	279328413190609	327541880442809
ENSG00000241720	809565490473232	702395894339322	100342582752516	815612512527066	998874877011401	728619816079734	103645844518921	946103448511307	670531369729434	915074959547059	101186457821208	821156541862048	787231159163425	726340108427636	839425025780922
ENSG00000235526	279328413190609	279328413190609	279328413190609	279328413190609	279328413190609	279328413190609	279328413190609	279328413190609	279328413190609	279328413190609	279328413190609	279328413190609	279328413190609	369568897826246	279328413190609
ENSG00000228347	279328413190609	279328413190609	326840184278524	279328413190609	279328413190609	279328413190609	279328413190609	279328413190609	279328413190609	279328413190609	279328413190609	279328413190609	337672401192213	279328413190609	279328413190609
ENSG00000276975	433200507151621	585205134394954	84155602466607	540917263796877	770378292710342	776603720051549	628963345499638	831722722214359	491256843424012	734887475555819	670914317802446	464961224002346	696529126212528	520326627744984	426092425713301
ENSG00000236012	279328413190609	279328413190609	346223376684408	279328413190609	279328413190609	279328413190609	279328413190609	279328413190609	279328413190609	279328413190609	336065144377845	279328413190609	279328413190609	279328413190609	279328413190609
ENSG00000270911	279328413190609	279328413190609	326840184278524	279328413190609	279328413190609	333155855424474	279328413190609	279328413190609	389587733068182	329011334933893	279328413190609	279328413190609	41783625573593	35340023904085	279328413190609
ENSG00000272824	446482797165066	366862385237601	476951637604918	394413105005879	479046851272096	371525095031024	512859552677097	48121563811583	378406498340088	519494836635459	488839027905745	426747709097846	582497468574038	512520939545877	460865104590654
ENSG00000134200	479297838028291	440942184699163	500411654544951	331880331878741	357268327870145	279328413190609	72142940201213	661255207153697	462443401142389	329011334933893	499576171182579	500415204537818	468885563054764	279328413190609	394864867593413
ENSG00000234257	279328413190609	279328413190609	279328413190609	279328413190609	279328413190609	333155855424474	279328413190609	279328413190609	279328413190609	279328413190609	279328413190609	279328413190609	279328413190609	279328413190609	279328413190609
ENSG00000065183	103720563125227	106870861127635	9826947164125	987952530045587	980872183369594	992841006635787	930740646150064	999943370984978	970103136283375	959058900804888	987010483917812	987992766410496	925325348341038	10134746941157	102613667083653
ENSG00000227082	425932574185681	366862385237601	810151484465315	564689523206575	843637674735151	76373987303072	55804067502731	76215158617994	62008446307922	804215610056252	739051727551629	523153578196628	559991983220143	618935786800662	438868633599471
ENSG00000228626	400641605171841	330378194023252	346223376684408	353248375355282	357268327870145	333155855424474	398424303337059	328015050680129	329592123612085	329011334933893	279328413190609	279328413190609	36129577422369	33198944768902	374471178524772
ENSG00000226126	279328413190609	279328413190609	279328413190609	279328413190609	279328413190609	279328413190609	279328413190609	279328413190609	279328413190609	279328413190609	279328413190609	279328413190609	337672401192213	279328413190609	279328413190609
ENSG00000163393	816699953693584	760857778216915	916213930248686	862247616064717	882731507071168	797095087786251	676009383590716	8747450772773	998981786132855	794821108225731	84393296060041	939647273121722	799446221089856	904283003718082	818151802308147
ENSG00000163156	964129759924054	936480247683942	96101926005207	101143168504997	958751408463868	968150066299569	105002172191124	945449330202513	10120044264293	101278658332235	980678626992992	104014448914304	109132618851749	954120772836056	93799916091746
ENSG00000143631	791573663353821	871666277037661	969846935456241	929582325403258	870721087737284	8779364127699	541717593207364	748035458437479	672872770248075	650060800886792	847059531548292	571143872481801	695191941119583	664730157296642	738141765892785
ENSG00000156150	811382495956121	101636242084644	735563278124781	833721404428724	776699473838629	75039150729263	905286254778484	728740732067162	768458729296103	742764902664879	786437815651146	72692287611473	726454301458257	846627792652407	815406077557592
ENSG00000228453	279328413190609	279328413190609	279328413190609	279328413190609	279328413190609	279328413190609	279328413190609	279328413190609	279328413190609	279328413190609	279328413190609	279328413190609	279328413190609	279328413190609	279328413190609
ENSG00000274642	330064521525609	330378194023252	688447700205462	394413105005879	615440500380309	636797863278253	364702399027291	774470258563237	581661797904203	605041152353169	592739328470982	656817836292874	428070282360415	414439247035528	327541880442809
ENSG00000177551	624021805548317	56099779629133	814084707578754	879857034395172	76747724855016	696312035186681	489447363924245	748035458437479	543813273230616	593627496814867	738113306788026	506474694899438	576429311404019	896136615619286	677532587102389
ENSG00000197323	112674859214933	112858604948461	108887670721782	109189884693743	108332711130388	10850362731541	111724965817852	111342940042287	110481820750053	110093161903833	106637436204175	110385248813343	10701579044667	110836511974834	112559986081767
ENSG00000237975	867807497479668	856115624017266	875410232552299	965327891248331	86450555346411	830088952454533	823415991334401	735229387975289	718270147829196	731158971288909	867996894807868	594817954165764	733825550524069	68602364005374	736780728769007
ENSG00000261168	463978630187876	52144135063688	393251592460485	4752855563121	460442018514054	462069725880946	541717593207364	434049165249426	41693939110073	470820317227369	488839027905745	366844481848042	528787692111603	470191306064498	438868633599471
ENSG00000287980	330064521525609	279328413190609	279328413190609	279328413190609	279328413190609	279328413190609	398424303337059	279328413190609	279328413190609	279328413190609	279328413190609	279328413190609	428070282360415	279328413190609	279328413190609
ENSG00000229283	279328413190609	330378194023252	326840184278524	279328413190609	279328413190609	333155855424474	279328413190609	279328413190609	279328413190609	279328413190609	279328413190609	279328413190609	279328413190609	279328413190609	279328413190609
ENSG00000271419	279328413190609	279328413190609	279328413190609	279328413190609	279328413190609	279328413190609	279328413190609	279328413190609	279328413190609	279328413190609	279328413190609	279328413190609	279328413190609	279328413190609	279328413190609
ENSG00000226172	279328413190609	279328413190609	279328413190609	353248375355282	279328413190609	279328413190609	364702399027291	279328413190609	477666986515257	329011334933893	336065144377845	341678455363877	393787606558457	33198944768902	327541880442809
ENSG00000079335	84822502412924	809895193684385	892824749642663	885762314787701	886629380409011	8779364127699	904605656223758	901975893805663	834722627174274	925049579023432	845281231411101	835759597365154	827177656172732	862490846474777	901186541214201
ENSG00000143119	82799198321161	591719306165712	113072328048614	114025605259612	113944534304921	117198436819513	956712498942607	108731343472252	133641777667891	112051795138461	11547784806298	140617135419511	846253542210003	12529320215236	844043286856953
ENSG00000237278	663129827773437	756240484816777	651536905236802	647009452186954	650888412972779	651470812255963	423316601979845	677954863614284	583853719904865	58960754758556	61219777283601	606746345602919	716384905175066	629695696181858	690372284478033
ENSG00000285062	592395077271922	573626108233084	681788394843851	572647519729914	733785955827862	718313654695905	682538457834923	743449045893774	583853719904865	731912449876314	751584497682372	617745087769563	712865195009402	573112718239167	662281349846227
ENSG00000233432	279328413190609	279328413190609	279328413190609	331880331878741	334771102996956	279328413190609	364702399027291	279328413190609	329592123612085	329011334933893	279328413190609	279328413190609	379074619280032	279328413190609	279328413190609
ENSG00000227700	279328413190609	279328413190609	409825576429017	382783370602407	421141565634952	434204260256583	364702399027291	34786267672057	279328413190609	364562598195611	279328413190609	279328413190609	379074619280032	279328413190609	279328413190609
ENSG00000229911	279328413190609	279328413190609	279328413190609	279328413190609	279328413190609	279328413190609	279328413190609	279328413190609	279328413190609	279328413190609	279328413190609	279328413190609	279328413190609	279328413190609	279328413190609
ENSG00000143520	463978630187876	434079211323538	373121424443631	445285882117984	374229685518018	407670227451279	423316601979845	386248609795994	350061516634857	279328413190609	477128067534834	279328413190609	50487111194606	445600256505617	374471178524772
ENSG00000171943	781935352496051	772092246720639	100227305170547	906476829723954	10074454177075	998370866578827	983134651856949	10657299478049	102844225329214	107792167754852	101059058729314	102739343189053	733825550524069	959968830516136	778610259694126
ENSG00000270719	279328413190609	279328413190609	279328413190609	279328413190609	279328413190609	279328413190609	279328413190609	279328413190609	279328413190609	279328413190609	279328413190609	279328413190609	36129577422369	279328413190609	279328413190609
ENSG00000155761	826373899785232	765331517266481	951914586933144	713887998476621	933773093056516	892848252542151	759662497702508	986532682483721	753373171084527	839884654246694	100012509929015	712684138108258	75568560052023	783576562596451	770188538024477
ENSG00000230806	366334925865922	330378194023252	540311731267312	445285882117984	514177920255821	441810309624217	364702399027291	485501257449771	456923105500186	519494836635459	470841753679438	4148022985281	475629830792822	431094727956338	374471178524772
ENSG00000116830	917844261982124	956518767907803	947368377918901	915933028581114	912655115474291	950471402492381	85929081953535	887785102252182	921510229765725	848163112918482	881484393348721	926695107350786	878178105838801	940274535190131	885998137974393
ENSG00000234422	279328413190609	279328413190609	279328413190609	279328413190609	279328413190609	279328413190609	279328413190609	279328413190609	279328413190609	279328413190609	279328413190609	279328413190609	279328413190609	279328413190609	279328413190609
ENSG00000227056	279328413190609	279328413190609	326840184278524	353248375355282	279328413190609	279328413190609	279328413190609	279328413190609	329592123612085	279328413190609	279328413190609	279328413190609	585435654265738	279328413190609	279328413190609
ENSG00000143614	109501073107344	112858604948461	106093847891439	106782133573094	108332711130388	106528209369821	104365982933805	110869770553383	108969029809262	109680538010391	10564808693942	107254771637118	100894804598283	109483682679806	113062798242042
ENSG00000227091	330064521525609	391248016406886	634966128492747	422804672755949	55230887136744	407670227451279	398424303337059	457287997205904	365540215887752	364562598195611	376392724311023	464961224002346	41783625573593	279328413190609	347202584324758
ENSG00000169418	523686229482937	88322424754091	626614483016988	66819690291667	718149773247043	636797863278253	820999737267935	609066366624622	830129597499242	662782915100342	666329421483361	820514760321765	684020090450139	85763025597405	645204807532304
ENSG00000214204	279328413190609	279328413190609	279328413190609	279328413190609	279328413190609	279328413190609	279328413190609	279328413190609	329592123612085	279328413190609	279328413190609	279328413190609	279328413190609	279328413190609	279328413190609
ENSG00000081026	100711706395287	972324662455212	101154349809689	923476979234797	100827511850548	999064735057117	884898911233844	103086596438802	847683900193285	95686713904504	967306750466914	746479836762011	888360585269942	901705074741695	985932179619762
ENSG00000225650	279328413190609	279328413190609	279328413190609	279328413190609	279328413190609	279328413190609	279328413190609	279328413190609	279328413190609	279328413190609	336065144377845	279328413190609	537280532672427	279328413190609	279328413190609
ENSG00000227179	330064521525609	279328413190609	326840184278524	331880331878741	357268327870145	279328413190609	279328413190609	328015050680129	279328413190609	388359290738166	336065144377845	279328413190609	36129577422369	279328413190609	327541880442809
ENSG00000224965	542845547082427	475456310225642	346223376684408	519913406633666	411320135853346	434204260256583	609045874859236	386248609795994	41693939110073	398234282888142	499576171182579	38573592717356	645975539552483	485891072942248	63444175537052
ENSG00000228127	379311427362629	351156772521949	476951637604918	331880331878741	541946482842837	355022995667918	364702399027291	518806674854564	431875006415706	388359290738166	477128067534834	401333053956774	468885563054764	33198944768902	438868633599471
ENSG00000226984	350719781614567	279328413190609	279328413190609	279328413190609	279328413190609	279328413190609	279328413190609	328015050680129	279328413190609	329011334933893	279328413190609	279328413190609	51000923103388	279328413190609	327541880442809
ENSG00000186150	492968086894065	704332801507843	472587298421954	654426935688565	490086449911431	499464773664625	838205291403835	412870538125067	625042672192223	415443440744073	509500720603437	563571008363128	545275397423601	613233184060681	374471178524772
ENSG00000143554	102200445519474	102791255532956	941876773632976	100886696407029	908584866433782	945741243957253	102830096315383	923543239319743	110988229539566	89974539915538	970533291145778	109328238145255	962698604282615	988691193519402	101387252843903
ENSG00000143458	985879090625482	928995679896122	992252946755264	974994747425612	966139228092142	947731027907906	10487715900398	971882787195031	942234164458552	976593192981984	978563889448008	947855361548704	966424784499826	992066935809641	998479045441997
ENSG00000230932	279328413190609	279328413190609	279328413190609	279328413190609	279328413190609	279328413190609	279328413190609	279328413190609	279328413190609	279328413190609	279328413190609	279328413190609	406520867408042	279328413190609	279328413190609
ENSG00000073754	279328413190609	279328413190609	36090257929507	369385764955093	334771102996956	407670227451279	512859552677097	328015050680129	514805932174387	279328413190609	359065557653574	38573592717356	379074619280032	35340023904085	385244676535245
ENSG00000228826	330064521525609	279328413190609	279328413190609	331880331878741	334771102996956	279328413190609	279328413190609	279328413190609	279328413190609	279328413190609	279328413190609	279328413190609	379074619280032	33198944768902	279328413190609
ENSG00000233907	279328413190609	279328413190609	279328413190609	279328413190609	279328413190609	279328413190609	279328413190609	279328413190609	279328413190609	279328413190609	279328413190609	279328413190609	393787606558457	279328413190609	279328413190609
ENSG00000225036	279328413190609	279328413190609	279328413190609	279328413190609	279328413190609	279328413190609	279328413190609	279328413190609	279328413190609	279328413190609	279328413190609	279328413190609	36129577422369	279328413190609	279328413190609
ENSG00000228420	279328413190609	279328413190609	279328413190609	279328413190609	279328413190609	279328413190609	279328413190609	279328413190609	279328413190609	329011334933893	279328413190609	279328413190609	279328413190609	279328413190609	279328413190609
ENSG00000233839	279328413190609	279328413190609	279328413190609	279328413190609	279328413190609	279328413190609	364702399027291	279328413190609	329592123612085	279328413190609	279328413190609	279328413190609	393787606558457	279328413190609	279328413190609
ENSG00000250890	279328413190609	279328413190609	279328413190609	279328413190609	279328413190609	279328413190609	279328413190609	279328413190609	279328413190609	279328413190609	279328413190609	279328413190609	279328413190609	279328413190609	279328413190609
ENSG00000232240	279328413190609	279328413190609	279328413190609	279328413190609	279328413190609	279328413190609	279328413190609	279328413190609	279328413190609	279328413190609	279328413190609	279328413190609	279328413190609	279328413190609	279328413190609
ENSG00000280649	695827980837005	690190680170883	814472188788056	708044717153632	869643517456266	842906046096745	788319029133919	879483248068108	688270385686327	874723204633423	907521619610636	734133010321711	806431130258484	730668036492313	759502382516014
ENSG00000131781	761117721857233	773882277891861	872334981697436	724019622983081	825729579477049	824624985096647	694766276687436	837033537033891	820063186614318	832976088577947	830205116203615	79373061723397	803930170702155	783576562596451	725401983398647
ENSG00000223599	350719781614567	330378194023252	401883244680394	382783370602407	334771102996956	333155855424474	279328413190609	328015050680129	389587733068182	377292999478829	336065144377845	341678455363877	611865160488094	33198944768902	347202584324758
ENSG00000230921	279328413190609	279328413190609	279328413190609	279328413190609	279328413190609	279328413190609	279328413190609	279328413190609	279328413190609	279328413190609	279328413190609	279328413190609	279328413190609	279328413190609	279328413190609
ENSG00000286151	350719781614567	379911921292654	279328413190609	331880331878741	334771102996956	333155855424474	279328413190609	328015050680129	329592123612085	279328413190609	279328413190609	279328413190609	406520867408042	394642624664951	279328413190609
ENSG00000234388	279328413190609	279328413190609	279328413190609	279328413190609	279328413190609	279328413190609	279328413190609	279328413190609	279328413190609	279328413190609	279328413190609	279328413190609	36129577422369	279328413190609	279328413190609
ENSG00000235015	279328413190609	279328413190609	279328413190609	279328413190609	279328413190609	279328413190609	279328413190609	279328413190609	279328413190609	279328413190609	279328413190609	279328413190609	393787606558457	279328413190609	279328413190609
ENSG00000271736	379311427362629	730628869723479	279328413190609	331880331878741	279328413190609	279328413190609	364702399027291	279328413190609	279328413190609	329011334933893	336065144377845	341678455363877	406520867408042	35340023904085	347202584324758
ENSG00000235988	279328413190609	330378194023252	279328413190609	331880331878741	279328413190609	371525095031024	279328413190609	34786267672057	350061516634857	329011334933893	279328413190609	366844481848042	379074619280032	279328413190609	279328413190609
ENSG00000233717	279328413190609	279328413190609	279328413190609	279328413190609	334771102996956	279328413190609	364702399027291	279328413190609	279328413190609	279328413190609	279328413190609	279328413190609	446111705810013	279328413190609	279328413190609
ENSG00000231551	659278005615776	571190482514478	733540737104455	589621699585963	777384996958465	646745771583166	703297876811432	785320611162363	616679938910642	811313647236598	82255594061531	639755992585266	859711355344444	642881145531789	655211525409759
ENSG00000227295	279328413190609	42677633710345	409825576429017	394413105005879	411320135853346	426054230763841	279328413190609	375380523740593	399562612262558	388359290738166	336065144377845	426747709097846	428070282360415	423083220768105	411645607103813
ENSG00000163155	849616600757571	867081471745621	821643027032408	83781335755352	813489981364014	814534303983608	829285123846744	85437121248765	801387360776882	838457481584821	815581496135569	773825281666405	813093005956128	799752296647136	818926780912437
ENSG00000243613	844327441675484	911614025021151	833307789881322	764115016327829	774623099941238	847334056654365	66562066392167	839104258840571	774877642313136	75479137052914	793656218903209	771131888238931	779222076551851	798160722889606	858253161911054
ENSG00000241975	488570475690563	531639677847682	472587298421954	4752855563121	479046851272096	512689953278421	398424303337059	462456150341803	528469510092447	45507475873305	424239799500541	517821694852107	645975539552483	475643389436104	529303887572086
ENSG00000271143	350719781614567	279328413190609	279328413190609	279328413190609	430148548820214	279328413190609	279328413190609	375380523740593	279328413190609	329011334933893	336065144377845	279328413190609	36129577422369	279328413190609	279328413190609
ENSG00000270976	279328413190609	279328413190609	279328413190609	279328413190609	279328413190609	279328413190609	279328413190609	279328413190609	279328413190609	279328413190609	279328413190609	279328413190609	279328413190609	279328413190609	279328413190609
ENSG00000228217	330064521525609	330378194023252	373121424443631	353248375355282	334771102996956	355022995667918	279328413190609	328015050680129	279328413190609	279328413190609	336065144377845	341678455363877	379074619280032	279328413190609	279328413190609
ENSG00000270342	279328413190609	279328413190609	279328413190609	279328413190609	279328413190609	279328413190609	279328413190609	279328413190609	279328413190609	279328413190609	279328413190609	279328413190609	279328413190609	279328413190609	279328413190609
ENSG00000143552	425932574185681	401357342713041	373121424443631	394413105005879	654153677772173	417256668560767	475943119997764	427431253987533	365540215887752	415443440744073	449810396891583	401333053956774	673474450034458	58064715870048	419110720456907
ENSG00000175984	816264250523917	807097413942781	798962037965907	827790198870208	710734559989279	76373987303072	822212928184539	727258141000346	722439020478148	693351792092442	712408278827383	642003834898637	827177656172732	864861043787536	853467822059505
ENSG00000231100	279328413190609	279328413190609	279328413190609	279328413190609	279328413190609	279328413190609	279328413190609	279328413190609	279328413190609	279328413190609	279328413190609	279328413190609	36129577422369	279328413190609	279328413190609
ENSG00000116824	676426419239344	440942184699163	68751511618867	968785464387471	894122614689693	100582581390903	977484283840757	692907905803815	936769744237498	705594134103959	795563670998931	9347799264658	670312933941055	957693270663103	760085037958333
ENSG00000235887	279328413190609	279328413190609	326840184278524	279328413190609	334771102996956	279328413190609	279328413190609	34786267672057	279328413190609	279328413190609	279328413190609	279328413190609	36129577422369	279328413190609	279328413190609
ENSG00000237460	279328413190609	279328413190609	279328413190609	331880331878741	279328413190609	279328413190609	279328413190609	279328413190609	279328413190609	329011334933893	279328413190609	279328413190609	279328413190609	33198944768902	279328413190609
ENSG00000236327	279328413190609	279328413190609	279328413190609	279328413190609	334771102996956	279328413190609	279328413190609	279328413190609	329592123612085	279328413190609	336065144377845	279328413190609	499525077030399	279328413190609	279328413190609
ENSG00000223804	639785026580965	578373398503087	862971623892941	665547049454294	795363527470691	763029904868696	72142940201213	909529083375093	715709474148011	874444114869148	832178146360864	753818611484338	696529126212528	722781385356742	670110206236807
ENSG00000236887	279328413190609	279328413190609	279328413190609	279328413190609	334771102996956	279328413190609	279328413190609	279328413190609	279328413190609	279328413190609	279328413190609	279328413190609	379074619280032	279328413190609	279328413190609
ENSG00000024526	738278699030438	736129163472387	493053888443429	600600402497828	484685237252109	71437471064949	489447363924245	505030756376292	776579699868481	508912661424666	518734997152498	728149967074729	701756558209742	570508040936809	665689216694709
ENSG00000236480	279328413190609	330378194023252	409825576429017	353248375355282	400475415407727	333155855424474	279328413190609	279328413190609	350061516634857	349251974164468	336065144377845	279328413190609	406520867408042	279328413190609	279328413190609
ENSG00000235756	279328413190609	279328413190609	279328413190609	279328413190609	279328413190609	279328413190609	279328413190609	279328413190609	279328413190609	279328413190609	279328413190609	279328413190609	337672401192213	279328413190609	279328413190609
ENSG00000173810	279328413190609	279328413190609	279328413190609	279328413190609	279328413190609	279328413190609	279328413190609	279328413190609	279328413190609	279328413190609	336065144377845	279328413190609	279328413190609	279328413190609	279328413190609
ENSG00000235005	279328413190609	279328413190609	326840184278524	279328413190609	334771102996956	279328413190609	279328413190609	279328413190609	279328413190609	279328413190609	279328413190609	279328413190609	279328413190609	279328413190609	279328413190609
ENSG00000271890	279328413190609	279328413190609	279328413190609	279328413190609	279328413190609	279328413190609	279328413190609	279328413190609	279328413190609	279328413190609	279328413190609	279328413190609	379074619280032	279328413190609	279328413190609
ENSG00000238107	44003141875468	379911921292654	326840184278524	369385764955093	411320135853346	434204260256583	364702399027291	386248609795994	329592123612085	407200584799104	46422327072797	279328413190609	406520867408042	394642624664951	460865104590654
ENSG00000227425	279328413190609	279328413190609	279328413190609	279328413190609	279328413190609	279328413190609	279328413190609	279328413190609	279328413190609	279328413190609	279328413190609	279328413190609	279328413190609	279328413190609	279328413190609
ENSG00000233222	803019214094829	857449860039813	777134223177423	715784075245512	722221230189126	783557507190802	679311142417669	780255601968099	720785962702997	707388175638126	751584497682372	719331737933227	754801149526956	757785943607709	813010226717418
ENSG00000225279	484017914632353	379911921292654	520305108064956	438271338997475	514177920255821	499464773664625	443565400814065	534249390744172	365540215887752	58120476524597	553905985734581	341678455363877	468885563054764	369568897826246	526302677431466
ENSG00000229101	279328413190609	279328413190609	279328413190609	279328413190609	279328413190609	279328413190609	279328413190609	279328413190609	279328413190609	279328413190609	279328413190609	279328413190609	279328413190609	279328413190609	279328413190609
ENSG00000224927	279328413190609	279328413190609	279328413190609	279328413190609	334771102996956	279328413190609	279328413190609	279328413190609	279328413190609	279328413190609	336065144377845	279328413190609	279328413190609	279328413190609	279328413190609
ENSG00000239216	279328413190609	279328413190609	279328413190609	353248375355282	279328413190609	279328413190609	279328413190609	279328413190609	462443401142389	329011334933893	336065144377845	341678455363877	36129577422369	33198944768902	327541880442809
ENSG00000283360	379311427362629	42677633710345	38375411758353	414175168258365	388289165385568	407670227451279	364702399027291	395951171565474	408617299262433	377292999478829	390745032285786	426747709097846	528787692111603	405024839153546	426092425713301
ENSG00000117262	76428242622873	752849277807697	742744939613883	75651561443361	730980850089937	721198545709087	814775682320216	733812567181977	75204163576894	757961049428971	739051727551629	728149967074729	836024900620384	726340108427636	734019376799311
ENSG00000227907	279328413190609	279328413190609	279328413190609	279328413190609	279328413190609	279328413190609	279328413190609	279328413190609	279328413190609	279328413190609	279328413190609	279328413190609	36129577422369	279328413190609	279328413190609
ENSG00000143624	122323441871487	12577850592207	116700207000917	115350599046959	114542945610497	11736036774952	118956279009306	118189969227604	115782038758338	118377710847982	117771328286821	112887987866844	116483248359229	116703084826772	122622761357336
ENSG00000227970	279328413190609	279328413190609	279328413190609	279328413190609	279328413190609	279328413190609	279328413190609	279328413190609	279328413190609	279328413190609	279328413190609	279328413190609	393787606558457	279328413190609	327541880442809
ENSG00000261055	330064521525609	279328413190609	326840184278524	353248375355282	279328413190609	279328413190609	398424303337059	279328413190609	329592123612085	329011334933893	279328413190609	279328413190609	36129577422369	279328413190609	279328413190609
ENSG00000231613	366334925865922	279328413190609	373121424443631	414175168258365	374229685518018	279328413190609	364702399027291	362884162455066	399562612262558	398234282888142	424239799500541	279328413190609	428070282360415	382991678114491	279328413190609
ENSG00000137947	919132745808566	888405807815583	924385186235657	954068356510331	926181076221767	919919783593653	955758636648751	953264863431666	948186796353027	937118080848574	933988819580445	977556014526267	902719470532998	931237904485433	902057599053159
ENSG00000236689	279328413190609	279328413190609	279328413190609	279328413190609	279328413190609	279328413190609	279328413190609	279328413190609	279328413190609	279328413190609	279328413190609	279328413190609	393787606558457	279328413190609	279328413190609
ENSG00000233589	46929585499153	52144135063688	373121424443631	382783370602407	334771102996956	468136831891241	279328413190609	34786267672057	514805932174387	364562598195611	376392724311023	512268925591736	454187005092663	43857482992592	432660291687889
ENSG00000117586	620647738183951	547101769182315	699189584580662	670798532168139	685868586631778	664773905616261	650478261511119	635433880424841	785332393392432	67105883059799	773048273412425	88523287346005	52433312452318	671328508481898	666807348350831
ENSG00000230946	366334925865922	279328413190609	346223376684408	353248375355282	334771102996956	355022995667918	279328413190609	328015050680129	378406498340088	279328413190609	279328413190609	366844481848042	59926934350809	35340023904085	347202584324758
ENSG00000226028	279328413190609	279328413190609	279328413190609	279328413190609	279328413190609	279328413190609	279328413190609	279328413190609	279328413190609	279328413190609	279328413190609	279328413190609	36129577422369	279328413190609	279328413190609
ENSG00000162728	400641605171841	470335260283383	123835207256451	480505185768233	107083602585607	117290005824708	512859552677097	108446550737726	350061516634857	120186832847877	106423369747937	341678455363877	644067365980475	46449080466427	520092407992678
ENSG00000229021	400641605171841	366862385237601	409825576429017	458181111226187	411320135853346	385216049750206	398424303337059	328015050680129	399562612262558	44331508271813	359065557653574	279328413190609	499525077030399	452230940186828	385244676535245
ENSG00000203825	279328413190609	279328413190609	279328413190609	279328413190609	279328413190609	279328413190609	279328413190609	279328413190609	279328413190609	279328413190609	279328413190609	341678455363877	428070282360415	279328413190609	279328413190609
ENSG00000184371	927843543811605	747963141424577	113697806010065	110551144037137	122443376238261	11956175744119	105611486922831	117065229064738	119805244312541	119848024167108	119846700094309	118377980429336	685465147781851	116540950480686	886240616918404
ENSG00000233449	279328413190609	279328413190609	279328413190609	279328413190609	279328413190609	279328413190609	279328413190609	279328413190609	279328413190609	279328413190609	279328413190609	279328413190609	279328413190609	279328413190609	279328413190609
ENSG00000242943	279328413190609	279328413190609	279328413190609	279328413190609	279328413190609	279328413190609	279328413190609	279328413190609	279328413190609	279328413190609	279328413190609	279328413190609	279328413190609	279328413190609	279328413190609
ENSG00000233203	44003141875468	391248016406886	373121424443631	458181111226187	421141565634952	407670227451279	443565400814065	279328413190609	445063928134143	349251974164468	359065557653574	426747709097846	446111705810013	475643389436104	385244676535245
ENSG00000232499	44003141875468	366862385237601	401883244680394	414175168258365	357268327870145	355022995667918	398424303337059	375380523740593	389587733068182	398234282888142	359065557653574	366844481848042	537280532672427	369568897826246	374471178524772
ENSG00000232265	350719781614567	279328413190609	393251592460485	394413105005879	438487138769551	417256668560767	279328413190609	395951171565474	365540215887752	279328413190609	457230182572172	366844481848042	585435654265738	43857482992592	374471178524772
ENSG00000163154	618930105327055	434079211323538	843783399134857	857046783750398	855645686392449	84653901468625	718975205399928	757397103265859	939527829908174	826889966795838	853116315834044	962029537263738	663772120483359	812373104469765	580694885837873
ENSG00000232995	636769122268451	659525791330655	649109668691446	614662276384801	655758706465447	618494994381393	628963345499638	651480436779131	562765118632395	617286137918023	651619672760408	585157349891245	773104096948181	59459910093019	66342636067825
ENSG00000236957	279328413190609	279328413190609	279328413190609	331880331878741	279328413190609	279328413190609	279328413190609	279328413190609	279328413190609	279328413190609	279328413190609	279328413190609	437443902652025	35340023904085	279328413190609
ENSG00000238087	279328413190609	279328413190609	326840184278524	279328413190609	334771102996956	279328413190609	398424303337059	279328413190609	329592123612085	279328413190609	336065144377845	279328413190609	337672401192213	279328413190609	327541880442809
ENSG00000227777	350719781614567	279328413190609	279328413190609	279328413190609	279328413190609	279328413190609	279328413190609	279328413190609	365540215887752	279328413190609	336065144377845	341678455363877	279328413190609	33198944768902	347202584324758
ENSG00000177173	330064521525609	279328413190609	453417307157655	394413105005879	400475415407727	417256668560767	279328413190609	412870538125067	491256843424012	377292999478829	376392724311023	506474694899438	446111705810013	431094727956338	385244676535245
ENSG00000277406	556987195686176	589581329556753	575328244527557	582597518459673	56501537923749	53925625492817	614293923030646	590897000407858	598307334499827	606856735678791	587423440782819	658813906891633	549104513698881	527703692485437	548641580016838
ENSG00000238022	279328413190609	279328413190609	279328413190609	279328413190609	279328413190609	279328413190609	279328413190609	279328413190609	279328413190609	279328413190609	279328413190609	279328413190609	279328413190609	279328413190609	279328413190609
ENSG00000231671	279328413190609	279328413190609	279328413190609	331880331878741	279328413190609	279328413190609	364702399027291	279328413190609	279328413190609	279328413190609	279328413190609	279328413190609	279328413190609	279328413190609	279328413190609
ENSG00000162729	113163285824771	117796942003701	121970440183912	111921672085813	117448329751484	117553130623395	113963317176138	116975499480498	106399328537497	124204769057341	116042327209423	108489053722835	101794486693786	111252620768261	112555375641883
ENSG00000143158	10508708695496	104215527713219	108382483429152	106171632075219	107627311704229	108022722561668	112909110849027	109308178063528	106559821504148	11066287594689	109197236692333	110820575458348	110925163033339	992760381041675	97678787724776
ENSG00000271092	897986866027531	876692036364842	896376079850892	884015983112137	871078495680225	872380277991913	913853610333906	904174613149504	825786741098573	883380290233973	875806073634643	82864293957323	920349321464082	870460051713264	855880345376078
ENSG00000238118	279328413190609	279328413190609	326840184278524	279328413190609	279328413190609	279328413190609	279328413190609	279328413190609	279328413190609	329011334933893	279328413190609	341678455363877	279328413190609	279328413190609	279328413190609
ENSG00000276118	279328413190609	279328413190609	279328413190609	279328413190609	279328413190609	279328413190609	279328413190609	279328413190609	279328413190609	279328413190609	279328413190609	279328413190609	279328413190609	279328413190609	279328413190609
ENSG00000232148	279328413190609	279328413190609	279328413190609	279328413190609	279328413190609	279328413190609	279328413190609	279328413190609	279328413190609	279328413190609	279328413190609	279328413190609	437443902652025	279328413190609	279328413190609
ENSG00000278811	635236850557314	731427630475811	700049447007193	652973980112924	679253144132844	697439889130149	501673623567509	70383972771692	735020418913138	648723899829601	710138536281109	670237797293941	727530770007671	65494850514431	63303726616971
ENSG00000000460	887195858384871	87256600016543	829523471413432	842184272368533	847051363197683	855427521576189	862066229992796	841145654687524	883747302757305	851476916962103	837468716875855	870095321409962	873972488725616	872703788840358	856179091904992
ENSG00000188859	611843355373815	6382889538558	742106683406418	642366318041222	788565665228318	81942759064618	708716151457273	769001175118603	694394245303657	785290395547512	727364899376354	680816139278371	692479561918994	72981281562858	650295928991987
ENSG00000275075	279328413190609	279328413190609	279328413190609	279328413190609	279328413190609	279328413190609	279328413190609	279328413190609	279328413190609	279328413190609	279328413190609	279328413190609	279328413190609	279328413190609	279328413190609
ENSG00000135862	123480814229604	126248839587148	121551844043628	126146839729139	120559723584885	121393445003893	116883813949959	118510975603847	130945061658401	113694760644414	118340298184605	131051580255168	101865802062453	134856068827905	124815600173392
ENSG00000232952	379311427362629	401357342713041	36090257929507	369385764955093	334771102996956	279328413190609	279328413190609	34786267672057	350061516634857	279328413190609	359065557653574	341678455363877	393787606558457	35340023904085	362086387860431
ENSG00000158473	479297838028291	440942184699163	688447700205462	75072526034894	75120612638974	734813191180167	565531403086071	692907905803815	87828250697094	810009127998289	703105644349311	85722510910289	579496302532333	944589046298043	56329310157154
ENSG00000227722	279328413190609	279328413190609	279328413190609	279328413190609	279328413190609	279328413190609	279328413190609	279328413190609	279328413190609	279328413190609	279328413190609	279328413190609	36129577422369	279328413190609	279328413190609
ENSG00000285922	279328413190609	279328413190609	401883244680394	279328413190609	279328413190609	371525095031024	364702399027291	451890556885962	350061516634857	349251974164468	424239799500541	279328413190609	428070282360415	279328413190609	279328413190609
ENSG00000275801	279328413190609	279328413190609	36090257929507	369385764955093	334771102996956	279328413190609	279328413190609	279328413190609	41693939110073	279328413190609	376392724311023	447391242564891	36129577422369	405024839153546	279328413190609
ENSG00000143198	108391996649252	107942894571242	11616647795963	114565517128924	114241402092407	111851783215835	11640621692721	11034770758313	116796292639715	115937649605496	117414278995212	122238421428314	116774707912846	108430148062461	106531036394219
ENSG00000143318	409767827259351	379911921292654	760120329270588	422804672755949	781430977337554	68695474409666	364702399027291	804839487987214	609614952395419	718532811991382	742745337144949	70427805577908	533100419279993	394642624664951	444760849108033
ENSG00000232188	279328413190609	279328413190609	279328413190609	279328413190609	279328413190609	279328413190609	279328413190609	279328413190609	279328413190609	279328413190609	279328413190609	341678455363877	36129577422369	279328413190609	279328413190609
ENSG00000232212	279328413190609	279328413190609	279328413190609	279328413190609	279328413190609	279328413190609	279328413190609	279328413190609	279328413190609	279328413190609	279328413190609	279328413190609	393787606558457	279328413190609	279328413190609
ENSG00000143621	122077223536482	124003460943493	11529734528593	119724310418047	115219574118239	118563913229872	114540192331085	117003168071717	118698761924413	117123789884069	118361739795117	120664317418846	127781412974943	118518620816804	123406564276968
ENSG00000241042	279328413190609	279328413190609	38375411758353	331880331878741	279328413190609	279328413190609	279328413190609	328015050680129	477666986515257	329011334933893	359065557653574	512268925591736	337672401192213	33198944768902	279328413190609
ENSG00000143155	106784493884137	103340740817238	990436989329372	103161895754667	983187758400798	10134165552495	101748729511145	100844971165331	102221332674644	9799925110372	985833688288821	104056469642661	10022510107867	101359449405655	102832448912414
ENSG00000260322	279328413190609	279328413190609	279328413190609	279328413190609	279328413190609	279328413190609	279328413190609	279328413190609	279328413190609	279328413190609	279328413190609	279328413190609	428070282360415	279328413190609	279328413190609
ENSG00000223495	279328413190609	279328413190609	346223376684408	279328413190609	279328413190609	279328413190609	279328413190609	34786267672057	279328413190609	279328413190609	279328413190609	279328413190609	437443902652025	279328413190609	279328413190609
ENSG00000143156	989336763792177	934936501564632	101340612668306	974994747425612	101141215175907	940019233783879	107319952809112	994913962142778	930121392577317	102341233525086	103772827836043	863087459310864	950677445294154	937257040525999	972589118998673
ENSG00000198771	732929912579131	691248421263703	101418325298971	102472110996025	104772004718475	109115995858004	928445927419602	106665256209437	119006710638145	11345739892856	107814692240963	123104291814729	746586434241445	119811299408185	776550562130587
ENSG00000225462	279328413190609	330378194023252	279328413190609	279328413190609	334771102996956	279328413190609	279328413190609	279328413190609	279328413190609	279328413190609	336065144377845	279328413190609	279328413190609	279328413190609	279328413190609
ENSG00000237756	366334925865922	279328413190609	326840184278524	331880331878741	279328413190609	279328413190609	364702399027291	279328413190609	279328413190609	349251974164468	279328413190609	279328413190609	41783625573593	279328413190609	327541880442809
ENSG00000116147	446482797165066	45941547492859	123028557710915	608806272245259	12891687403476	122634130439408	66916809485401	132638430794003	623409120398771	134619706016648	120756819104163	551374717981976	579496302532333	761274036278803	624305631388483
ENSG00000213064	107338023657945	109755112594783	10955875768194	107717399882338	112015972567409	108700621666375	995274636210599	110369613582689	115400036484706	110505610642833	111160317088966	119203890981424	102641338202709	112271361819706	107886538640179
ENSG00000203307	279328413190609	379911921292654	279328413190609	331880331878741	279328413190609	333155855424474	364702399027291	279328413190609	329592123612085	364562598195611	359065557653574	38573592717356	454187005092663	405024839153546	347202584324758
ENSG00000143179	105078506784903	108874100939811	929876298523569	100960440608164	951782948420328	100167141070103	967692387349556	966034631803966	102566244533628	948922576715839	965763038878872	105781351252292	973794563011212	103169032852462	109670743565792
ENSG00000271187	279328413190609	279328413190609	279328413190609	279328413190609	279328413190609	279328413190609	279328413190609	279328413190609	279328413190609	279328413190609	279328413190609	279328413190609	279328413190609	279328413190609	279328413190609
ENSG00000274562	279328413190609	279328413190609	279328413190609	279328413190609	279328413190609	279328413190609	279328413190609	279328413190609	279328413190609	279328413190609	279328413190609	279328413190609	279328413190609	279328413190609	279328413190609
ENSG00000143315	994499517391505	98230136020521	984014297345819	966984694398289	985950455837173	990803062122848	102772100369313	964750002322882	963470079300885	1038327853079	974604467137612	982450865110057	8692401673719	942251689160014	970713019000145
ENSG00000116199	10680735222974	10999195699808	112282275040737	107081972285084	110880412121855	109115995858004	10094704955589	111157603130063	107169949585489	107108242092124	107435895614092	109093410574661	946280385949209	110655336929784	109346103825797
ENSG00000231175	279328413190609	279328413190609	279328413190609	279328413190609	279328413190609	279328413190609	279328413190609	279328413190609	279328413190609	279328413190609	279328413190609	279328413190609	279328413190609	279328413190609	279328413190609
ENSG00000143185	44003141875468	279328413190609	373121424443631	544123217894304	430148548820214	441810309624217	565531403086071	420395152874457	456923105500186	42309227165684	390745032285786	537992586660316	406520867408042	578180552992593	347202584324758
ENSG00000235145	366334925865922	279328413190609	279328413190609	353248375355282	357268327870145	333155855424474	364702399027291	328015050680129	365540215887752	388359290738166	359065557653574	279328413190609	570085439375861	279328413190609	279328413190609
ENSG00000116260	13071078653958	130518021046099	116100102616718	119794257276141	118996064706227	122934632971559	111630930921959	116251402030916	123967535050098	117718199339887	117838135493377	125567125356504	101765861538189	125162699212481	120558858089031
ENSG00000272931	611843355373815	659525791330655	442562283824398	527282363217927	430148548820214	47392220670686	646427520599488	412870538125067	445063928134143	42309227165684	376392724311023	426747709097846	573293447406312	495382235477595	659963419660837
ENSG00000143190	104402021136847	106410779079796	102428421761542	101595978218466	104677284899398	100608977567147	108597282327879	101577939435568	103628792103706	103561187472713	100103947356992	104306055640891	989247654459737	103305706004297	107040032847177
ENSG00000225475	350719781614567	279328413190609	279328413190609	279328413190609	279328413190609	279328413190609	364702399027291	279328413190609	279328413190609	279328413190609	279328413190609	341678455363877	379074619280032	279328413190609	362086387860431
ENSG00000230898	279328413190609	279328413190609	279328413190609	279328413190609	279328413190609	279328413190609	279328413190609	328015050680129	329592123612085	279328413190609	336065144377845	279328413190609	437443902652025	279328413190609	279328413190609
ENSG00000232223	279328413190609	279328413190609	279328413190609	279328413190609	279328413190609	279328413190609	279328413190609	279328413190609	279328413190609	279328413190609	279328413190609	279328413190609	393787606558457	279328413190609	279328413190609
ENSG00000224698	279328413190609	279328413190609	279328413190609	279328413190609	279328413190609	279328413190609	279328413190609	279328413190609	279328413190609	279328413190609	279328413190609	341678455363877	279328413190609	279328413190609	279328413190609
ENSG00000287697	512981499702123	475456310225642	517188898454131	469840986059596	490086449911431	47392220670686	460821252994466	518806674854564	51116086273362	532421079568844	509500720603437	456493819464734	579496302532333	470191306064498	491878200464847
ENSG00000075945	103415606927835	106544856632827	115510470303178	103494801569035	11688412369358	113609276798816	10655819996036	115334704921241	10029078867844	115703228916811	11712773997746	101323613341281	980064273711625	102685677422976	103277858168957
ENSG00000235303	330064521525609	330378194023252	326840184278524	279328413190609	334771102996956	279328413190609	279328413190609	34786267672057	329592123612085	349251974164468	279328413190609	279328413190609	379074619280032	279328413190609	279328413190609
ENSG00000234810	379311427362629	330378194023252	532095801026343	331880331878741	56501537923749	48984559054898	489447363924245	600274301318936	378406498340088	484804178076457	627271243818904	341678455363877	475629830792822	405024839153546	374471178524772
ENSG00000232750	279328413190609	279328413190609	36090257929507	279328413190609	334771102996956	279328413190609	279328413190609	328015050680129	329592123612085	279328413190609	279328413190609	279328413190609	379074619280032	279328413190609	279328413190609
ENSG00000224468	400641605171841	410530887888429	38375411758353	369385764955093	334771102996956	385216049750206	364702399027291	395951171565474	431875006415706	329011334933893	336065144377845	4148022985281	50487111194606	43857482992592	403605404982016
ENSG00000235628	279328413190609	279328413190609	279328413190609	279328413190609	279328413190609	279328413190609	279328413190609	279328413190609	279328413190609	279328413190609	279328413190609	279328413190609	36129577422369	279328413190609	279328413190609
ENSG00000232551	279328413190609	279328413190609	279328413190609	279328413190609	279328413190609	279328413190609	279328413190609	279328413190609	279328413190609	279328413190609	279328413190609	279328413190609	36129577422369	279328413190609	279328413190609
ENSG00000092607	564825370519852	56099779629133	513998478107468	798120353377618	555596607305438	604113131944787	847621893413906	580848612463369	10971474120381	605041152353169	659978044349736	807744191144386	549104513698881	743701781758801	540686580934504
ENSG00000238270	279328413190609	279328413190609	279328413190609	279328413190609	279328413190609	279328413190609	279328413190609	279328413190609	279328413190609	279328413190609	279328413190609	279328413190609	337672401192213	279328413190609	279328413190609
ENSG00000285894	279328413190609	279328413190609	279328413190609	279328413190609	279328413190609	279328413190609	279328413190609	279328413190609	279328413190609	279328413190609	279328413190609	279328413190609	475629830792822	279328413190609	327541880442809
ENSG00000236025	279328413190609	279328413190609	279328413190609	279328413190609	279328413190609	279328413190609	279328413190609	279328413190609	279328413190609	279328413190609	279328413190609	279328413190609	279328413190609	279328413190609	279328413190609
ENSG00000230687	279328413190609	279328413190609	279328413190609	279328413190609	279328413190609	279328413190609	279328413190609	279328413190609	279328413190609	279328413190609	279328413190609	279328413190609	36129577422369	279328413190609	279328413190609
ENSG00000230704	279328413190609	279328413190609	279328413190609	279328413190609	279328413190609	279328413190609	279328413190609	279328413190609	279328413190609	279328413190609	279328413190609	279328413190609	337672401192213	279328413190609	279328413190609
ENSG00000283255	279328413190609	279328413190609	279328413190609	331880331878741	279328413190609	279328413190609	279328413190609	279328413190609	279328413190609	329011334933893	279328413190609	279328413190609	406520867408042	279328413190609	327541880442809
ENSG00000227741	786298865188843	755568607897936	115716897342052	869551409893827	11547658900758	112548427729139	694766276687436	115253017506561	926579069888346	109366191865703	114824821019862	104819192412319	757438357251606	907316897835218	786566491967177
ENSG00000237049	279328413190609	279328413190609	279328413190609	279328413190609	279328413190609	333155855424474	279328413190609	279328413190609	279328413190609	279328413190609	279328413190609	341678455363877	41783625573593	279328413190609	279328413190609
ENSG00000286754	279328413190609	279328413190609	346223376684408	279328413190609	334771102996956	279328413190609	279328413190609	328015050680129	279328413190609	364562598195611	336065144377845	279328413190609	279328413190609	279328413190609	279328413190609
ENSG00000232751	279328413190609	279328413190609	279328413190609	279328413190609	279328413190609	279328413190609	279328413190609	279328413190609	279328413190609	279328413190609	279328413190609	279328413190609	393787606558457	279328413190609	279328413190609
ENSG00000236364	775131669230787	822277928376583	688447700205462	73919698035475	692191943675945	755730653749123	676009383590716	706447290032078	798510210894758	647374342502991	691864221107046	839190355255355	799446221089856	77125806472659	810982797061652
ENSG00000117091	617191394550067	418959442927348	795030383518042	99463286527392	842336408473845	974360970831608	891771424358292	726511069326763	105746925749776	739237662454808	858928868884763	113008810111286	780711798199441	101032445431191	643903090670736
ENSG00000235378	279328413190609	330378194023252	279328413190609	279328413190609	334771102996956	333155855424474	279328413190609	34786267672057	279328413190609	279328413190609	279328413190609	279328413190609	393787606558457	33198944768902	279328413190609
ENSG00000143171	46929585499153	379911921292654	909966243912661	630904350387343	913455560330887	705095877175236	843512481829376	785817450082973	495486546898207	795788612434289	897601172716825	487384395866379	528787692111603	423083220768105	444760849108033
ENSG00000275767	279328413190609	279328413190609	279328413190609	279328413190609	279328413190609	279328413190609	279328413190609	279328413190609	279328413190609	279328413190609	279328413190609	279328413190609	279328413190609	279328413190609	279328413190609
ENSG00000224718	279328413190609	279328413190609	326840184278524	279328413190609	357268327870145	279328413190609	279328413190609	279328413190609	279328413190609	279328413190609	336065144377845	279328413190609	36129577422369	279328413190609	279328413190609
ENSG00000047410	123550157636832	125975834646995	120455393149846	118885713902671	119575237278038	120784485241038	118621207015383	120556230806898	122886533943036	116130131841011	119157826898644	122368713985333	112614262338612	124209636088254	12282783169713
ENSG00000231992	279328413190609	279328413190609	401883244680394	279328413190609	388289165385568	279328413190609	279328413190609	375380523740593	279328413190609	349251974164468	279328413190609	279328413190609	428070282360415	35340023904085	279328413190609
ENSG00000018625	107476784672404	62213759352006	147762337795044	126978128167605	148242150559848	146127652248228	138079369131605	157420839034128	108094099878501	148952376053252	146451493601553	563571008363128	736872491121047	969705533355681	864583956321083
ENSG00000171806	807261529255513	792751517028169	76673841815845	825611333975049	779422197865314	76654523312324	812208783879802	785320611162363	753373171084527	771133482233537	780951075434614	72317744274754	753911227817359	785336702738404	739490039273005
ENSG00000287919	330064521525609	351156772521949	346223376684408	331880331878741	279328413190609	279328413190609	364702399027291	279328413190609	279328413190609	415443440744073	279328413190609	279328413190609	482032468635613	279328413190609	362086387860431
ENSG00000229914	279328413190609	279328413190609	279328413190609	414175168258365	334771102996956	333155855424474	364702399027291	279328413190609	525181321404323	329011334933893	279328413190609	4148022985281	379074619280032	405024839153546	327541880442809
ENSG00000233882	279328413190609	279328413190609	279328413190609	279328413190609	279328413190609	279328413190609	279328413190609	279328413190609	279328413190609	279328413190609	279328413190609	279328413190609	279328413190609	279328413190609	279328413190609
ENSG00000198358	463978630187876	418959442927348	346223376684408	430803120029706	334771102996956	385216049750206	55804067502731	34786267672057	279328413190609	364562598195611	336065144377845	279328413190609	588313519328155	414439247035528	560956450637936
ENSG00000229407	350719781614567	379911921292654	424102286141043	414175168258365	357268327870145	279328413190609	523179140961785	412870538125067	279328413190609	329011334933893	336065144377845	517821694852107	454187005092663	279328413190609	279328413190609
ENSG00000134216	279328413190609	351156772521949	326840184278524	279328413190609	334771102996956	333155855424474	398424303337059	328015050680129	279328413190609	349251974164468	336065144377845	279328413190609	393787606558457	279328413190609	279328413190609
ENSG00000230748	279328413190609	279328413190609	279328413190609	279328413190609	279328413190609	279328413190609	279328413190609	279328413190609	279328413190609	279328413190609	279328413190609	279328413190609	36129577422369	279328413190609	279328413190609
ENSG00000254154	786835123955236	762792148381328	843150510525151	771971794581576	868920637203066	86309068569123	802846445637151	855904135910312	931475804774715	858509772957446	860949268196109	873252634390397	764243382889576	839998875232828	750466982471087
ENSG00000162694	101557670662598	105075099080227	972716445496341	968622683809956	980538331632281	100153538522666	965919468719291	100556162274022	963006521995223	101278658332235	100315074069073	902617446099815	920067776828228	941661383432541	10156614676547
ENSG00000238108	279328413190609	279328413190609	279328413190609	279328413190609	279328413190609	279328413190609	279328413190609	279328413190609	279328413190609	279328413190609	279328413190609	279328413190609	337672401192213	279328413190609	279328413190609
ENSG00000214262	632121863826881	745817181571402	746516109627438	632599428926204	720199927729532	75039150729263	460821252994466	773392937534926	747971443455951	644636272340474	690558976190736	78494730384005	703034181031467	724571765458577	661127086924584
ENSG00000183853	10508708695496	115123905240604	962551664962277	105649754648643	103316294921599	10511387401816	951386434170671	955880368306832	11359034388383	958903446047198	976237388035713	103673802637984	993713618355848	11362757926401	114118367399817
ENSG00000215835	458422204042648	45941547492859	463374436082054	438271338997475	446264358419452	385216049750206	279328413190609	48121563811583	451140164987796	470820317227369	494318156349721	456493819464734	406520867408042	470191306064498	520092407992678
ENSG00000118197	921675686927821	894438893776302	90385255122625	906476829723954	905806116110443	924402492300558	939570986382584	931522102285851	937510405800709	920250185585398	908966919831122	965129913862873	974569201690573	941858420557171	922846738138382
ENSG00000135842	978846101233361	111166803336439	103414638138712	105236459547003	110700706539137	112850703845129	993811846229979	104127029582854	11141788723069	103643205064211	106245830587904	11683692681041	749377122558951	110350369320567	967024434068123
ENSG00000229258	279328413190609	279328413190609	346223376684408	279328413190609	279328413190609	279328413190609	279328413190609	279328413190609	279328413190609	279328413190609	336065144377845	279328413190609	50487111194606	279328413190609	279328413190609
ENSG00000287472	279328413190609	279328413190609	279328413190609	279328413190609	279328413190609	279328413190609	279328413190609	279328413190609	279328413190609	279328413190609	279328413190609	279328413190609	337672401192213	279328413190609	279328413190609
ENSG00000241318	330064521525609	279328413190609	326840184278524	279328413190609	279328413190609	279328413190609	279328413190609	279328413190609	279328413190609	279328413190609	279328413190609	279328413190609	406520867408042	279328413190609	327541880442809
ENSG00000228238	350719781614567	391248016406886	41720185080881	394413105005879	374229685518018	371525095031024	279328413190609	386248609795994	399562612262558	329011334933893	359065557653574	279328413190609	393787606558457	35340023904085	529303887572086
ENSG00000232393	330064521525609	279328413190609	279328413190609	279328413190609	279328413190609	279328413190609	279328413190609	279328413190609	279328413190609	279328413190609	279328413190609	279328413190609	279328413190609	279328413190609	279328413190609
ENSG00000121454	751867329976608	742905165713954	642854341267316	622111485834316	587400273990288	640191654144261	57940123594793	592823136715563	650275678293119	593627496814867	629299540775196	606746345602919	837030933187327	731518198271958	738141765892785
ENSG00000184155	279328413190609	279328413190609	279328413190609	279328413190609	279328413190609	279328413190609	279328413190609	279328413190609	279328413190609	279328413190609	279328413190609	279328413190609	279328413190609	279328413190609	279328413190609
ENSG00000058085	12710891879412	135094256389571	158114650131427	159112741133124	147146463407535	130441461776133	113611268640853	107097332729757	120990263586657	120261693396093	12466308991985	111875023546727	110517012898429	162243141507195	139535688443183
ENSG00000260088	516645545018619	528324942053711	641569625775397	464148517560877	538310693180746	494743864439997	512859552677097	565444731990967	378406498340088	630095432036132	649887589721019	38573592717356	604443312016698	394642624664951	53224007066148
ENSG00000287978	585995013038692	552829192537944	64027321243306	553314984627589	640618343969836	601933637943514	688782768692941	614090386891872	438657363221123	643247247707994	567046665386114	464961224002346	499525077030399	622613857337598	450372282478292
ENSG00000116815	733706318377818	55560605054015	922751034455225	929368669672697	895334489549559	89740148945515	770439796965403	872316298219009	10120044264293	908609129565496	925009987744101	105314702298929	726454301458257	94745846651282	719355836142795
ENSG00000232917	279328413190609	330378194023252	279328413190609	331880331878741	279328413190609	279328413190609	279328413190609	328015050680129	279328413190609	279328413190609	279328413190609	279328413190609	279328413190609	279328413190609	279328413190609
ENSG00000233057	330064521525609	351156772521949	279328413190609	279328413190609	279328413190609	279328413190609	279328413190609	328015050680129	431875006415706	329011334933893	336065144377845	279328413190609	406520867408042	414439247035528	279328413190609
ENSG00000237131	279328413190609	279328413190609	279328413190609	279328413190609	279328413190609	279328413190609	279328413190609	279328413190609	279328413190609	279328413190609	279328413190609	279328413190609	279328413190609	279328413190609	279328413190609
ENSG00000233946	279328413190609	279328413190609	279328413190609	279328413190609	279328413190609	279328413190609	279328413190609	279328413190609	279328413190609	279328413190609	279328413190609	279328413190609	279328413190609	279328413190609	279328413190609
ENSG00000143167	330064521525609	366862385237601	430595334756657	567393090413433	430148548820214	448951009750285	443565400814065	49366726971377	581661797904203	407200584799104	441898746545429	606746345602919	468885563054764	615159686914842	362086387860431
ENSG00000143184	492968086894065	351156772521949	373121424443631	523648222110215	518512079821733	50402173519216	550120954130252	412870538125067	540879450230728	377292999478829	477128067534834	437531384734206	468885563054764	508439989436122	374471178524772
ENSG00000231966	379311427362629	279328413190609	36090257929507	279328413190609	374229685518018	371525095031024	279328413190609	420395152874457	399562612262558	388359290738166	390745032285786	4148022985281	337672401192213	369568897826246	327541880442809
ENSG00000176320	330064521525609	279328413190609	279328413190609	382783370602407	334771102996956	333155855424474	279328413190609	328015050680129	521811051717006	329011334933893	279328413190609	279328413190609	537280532672427	414439247035528	347202584324758
ENSG00000260976	279328413190609	279328413190609	279328413190609	279328413190609	279328413190609	279328413190609	279328413190609	279328413190609	279328413190609	279328413190609	279328413190609	279328413190609	36129577422369	279328413190609	279328413190609
ENSG00000235215	279328413190609	279328413190609	393251592460485	279328413190609	279328413190609	279328413190609	364702399027291	279328413190609	42465996641464	329011334933893	336065144377845	512268925591736	337672401192213	33198944768902	279328413190609
ENSG00000223450	279328413190609	279328413190609	326840184278524	279328413190609	279328413190609	279328413190609	279328413190609	279328413190609	329592123612085	279328413190609	279328413190609	279328413190609	533100419279993	33198944768902	279328413190609
ENSG00000224691	390585825442216	330378194023252	279328413190609	394413105005879	279328413190609	279328413190609	443565400814065	279328413190609	350061516634857	279328413190609	336065144377845	279328413190609	488129719624314	369568897826246	483761555783297
ENSG00000286572	379311427362629	330378194023252	41720185080881	404776954102938	374229685518018	385216049750206	460821252994466	412870538125067	408617299262433	42309227165684	441898746545429	279328413190609	573293447406312	33198944768902	444760849108033
ENSG00000235101	279328413190609	279328413190609	279328413190609	382783370602407	279328413190609	279328413190609	443565400814065	34786267672057	42465996641464	279328413190609	279328413190609	437531384734206	446111705810013	35340023904085	279328413190609
ENSG00000228215	279328413190609	279328413190609	279328413190609	279328413190609	279328413190609	279328413190609	279328413190609	279328413190609	279328413190609	279328413190609	279328413190609	279328413190609	36129577422369	279328413190609	279328413190609
ENSG00000177807	418154006858254	440942184699163	130056051738349	794351809248617	132328334291794	128437670765953	443565400814065	132794231115866	534815840591718	128960261742717	129423509338631	72692287611473	51000923103388	585453664109622	582725152411381
ENSG00000233626	366334925865922	351156772521949	326840184278524	353248375355282	334771102996956	355022995667918	364702399027291	279328413190609	329592123612085	364562598195611	359065557653574	279328413190609	379074619280032	382991678114491	279328413190609
ENSG00000233691	279328413190609	279328413190609	279328413190609	279328413190609	279328413190609	279328413190609	279328413190609	279328413190609	279328413190609	279328413190609	279328413190609	341678455363877	428070282360415	279328413190609	279328413190609
ENSG00000283518	279328413190609	279328413190609	279328413190609	279328413190609	279328413190609	279328413190609	279328413190609	279328413190609	329592123612085	279328413190609	279328413190609	366844481848042	428070282360415	279328413190609	279328413190609
ENSG00000271527	279328413190609	279328413190609	279328413190609	331880331878741	279328413190609	279328413190609	279328413190609	279328413190609	279328413190609	279328413190609	279328413190609	279328413190609	406520867408042	279328413190609	279328413190609
ENSG00000143228	763655028186489	716322987109039	550550865520256	627452282934755	561946381850994	743222171689015	609045874859236	545452871986521	795574423206076	529303479787484	590106535515593	756852703279883	773104096948181	626198941228238	689424458548757
ENSG00000235827	330064521525609	279328413190609	279328413190609	279328413190609	279328413190609	355022995667918	279328413190609	279328413190609	279328413190609	279328413190609	279328413190609	279328413190609	337672401192213	279328413190609	347202584324758
ENSG00000231615	330064521525609	279328413190609	326840184278524	331880331878741	334771102996956	279328413190609	279328413190609	328015050680129	329592123612085	349251974164468	359065557653574	341678455363877	468885563054764	33198944768902	327541880442809
ENSG00000231714	279328413190609	279328413190609	279328413190609	279328413190609	279328413190609	279328413190609	279328413190609	279328413190609	279328413190609	279328413190609	279328413190609	279328413190609	279328413190609	279328413190609	279328413190609
ENSG00000174514	906167164509858	69743601527851	750190919326031	720417546187722	769658494515325	725881564309273	723842370825567	68809492580799	628254424710638	683167442390034	679665444777263	625467470984781	785807704017402	615159686914842	745405546295984
ENSG00000143178	775131669230787	807567499620645	709984816400884	746224220440494	763766734449228	671662064021001	748012204105666	757397103265859	881040790837907	715194904159507	710138536281109	796796256163004	727530770007671	749800832057231	74082578687733
ENSG00000224837	452600584789637	464995722525644	458497402840459	451906542814977	400475415407727	355022995667918	501673623567509	420395152874457	389587733068182	377292999478829	359065557653574	4148022985281	488129719624314	382991678114491	394864867593413
ENSG00000116833	330064521525609	485116634932231	727296526103205	625694258302488	779422197865314	704026864711122	597925819130291	66590260985275	621756536186463	742764902664879	679665444777263	724436800822495	596609337595201	748300143919582	59056428001495
ENSG00000227740	418154006858254	351156772521949	424102286141043	414175168258365	388289165385568	371525095031024	364702399027291	404764740219961	518354216705721	449339800313783	441898746545429	447391242564891	446111705810013	431094727956338	385244676535245
ENSG00000260990	330064521525609	330378194023252	731489330367224	353248375355282	777384996958465	738236023716602	279328413190609	82432280979863	329592123612085	795788612434289	681073320391999	279328413190609	379074619280032	33198944768902	347202584324758
ENSG00000000457	941834561298407	91252336979775	892599860729404	90672720434916	907479782617959	913550644978196	896899090857782	902859408124832	936211741419826	911230347841134	893177200279148	92452290895285	88694923072116	934589822299344	9230345799914
ENSG00000143507	814508143097093	813092055529635	832285517596146	916401644101086	875299685342433	859856215023827	794306929833605	818907089258384	960351181082054	858509772957446	802349202612218	105301878267044	805186077183862	968400981467728	833610629512304
ENSG00000285638	279328413190609	279328413190609	279328413190609	279328413190609	279328413190609	279328413190609	279328413190609	279328413190609	279328413190609	279328413190609	279328413190609	279328413190609	337672401192213	279328413190609	279328413190609
ENSG00000226520	330064521525609	279328413190609	326840184278524	369385764955093	334771102996956	279328413190609	765152000042308	279328413190609	378406498340088	42309227165684	359065557653574	279328413190609	579496302532333	35340023904085	347202584324758
ENSG00000284592	279328413190609	279328413190609	279328413190609	279328413190609	279328413190609	279328413190609	279328413190609	279328413190609	279328413190609	279328413190609	279328413190609	279328413190609	279328413190609	279328413190609	279328413190609
ENSG00000230987	330064521525609	279328413190609	326840184278524	279328413190609	279328413190609	279328413190609	364702399027291	279328413190609	279328413190609	279328413190609	279328413190609	279328413190609	393787606558457	279328413190609	279328413190609
ENSG00000232527	279328413190609	279328413190609	279328413190609	331880331878741	279328413190609	279328413190609	279328413190609	279328413190609	279328413190609	279328413190609	279328413190609	279328413190609	337672401192213	279328413190609	279328413190609
ENSG00000215833	279328413190609	279328413190609	279328413190609	279328413190609	279328413190609	279328413190609	279328413190609	279328413190609	279328413190609	279328413190609	279328413190609	279328413190609	279328413190609	279328413190609	279328413190609
ENSG00000228167	279328413190609	279328413190609	279328413190609	279328413190609	279328413190609	279328413190609	279328413190609	279328413190609	279328413190609	279328413190609	279328413190609	279328413190609	279328413190609	279328413190609	279328413190609
ENSG00000225325	279328413190609	279328413190609	279328413190609	279328413190609	279328413190609	279328413190609	364702399027291	279328413190609	279328413190609	279328413190609	279328413190609	279328413190609	50487111194606	279328413190609	279328413190609
ENSG00000223344	279328413190609	279328413190609	279328413190609	279328413190609	279328413190609	279328413190609	279328413190609	279328413190609	279328413190609	279328413190609	279328413190609	279328413190609	279328413190609	279328413190609	279328413190609
ENSG00000228191	279328413190609	279328413190609	279328413190609	279328413190609	279328413190609	279328413190609	279328413190609	279328413190609	279328413190609	279328413190609	279328413190609	279328413190609	279328413190609	279328413190609	279328413190609
ENSG00000229961	279328413190609	330378194023252	326840184278524	485519566655433	334771102996956	355022995667918	398424303337059	279328413190609	445063928134143	279328413190609	279328413190609	437531384734206	499525077030399	607291030356137	279328413190609
ENSG00000150732	279328413190609	279328413190609	279328413190609	279328413190609	279328413190609	279328413190609	364702399027291	279328413190609	279328413190609	279328413190609	279328413190609	279328413190609	41783625573593	279328413190609	279328413190609
ENSG00000157064	686455418193538	767207067395207	109162128597727	968948061479285	107234734657169	925559357028795	106219005099138	112893454270567	773731654517479	100026843381247	114676215078609	728149967074729	779222076551851	821276040380305	713043933288176
ENSG00000288139	330064521525609	279328413190609	279328413190609	279328413190609	279328413190609	279328413190609	279328413190609	279328413190609	279328413190609	279328413190609	279328413190609	279328413190609	36129577422369	33198944768902	279328413190609
ENSG00000226015	556987195686176	510405860570414	540311731267312	480505185768233	505062535743363	572744825425065	443565400814065	565444731990967	562765118632395	620598550070731	535494965429735	523153578196628	54133634958627	559572226457308	49951714540791
ENSG00000215808	509213950059584	330378194023252	409825576429017	657289203559182	473146914804144	545981526450297	860221905245623	420395152874457	819226658872709	407200584799104	488839027905745	517821694852107	41783625573593	639697569869145	362086387860431
ENSG00000059588	109576674680506	107691327880122	960738883459018	104009985605901	932612865892247	100057959848908	102389334599571	967448707050442	106057154043768	960450505653733	988343742016534	104028469427965	111936695700654	106333762939311	10942651927554
ENSG00000231512	279328413190609	279328413190609	279328413190609	279328413190609	279328413190609	279328413190609	279328413190609	279328413190609	279328413190609	279328413190609	279328413190609	279328413190609	468885563054764	279328413190609	279328413190609
ENSG00000237379	279328413190609	279328413190609	41720185080881	353248375355282	357268327870145	279328413190609	279328413190609	375380523740593	279328413190609	349251974164468	336065144377845	341678455363877	337672401192213	279328413190609	327541880442809
ENSG00000232959	633687888739866	694375599365296	771509637146198	623914182477068	797163132513015	77917139317163	512859552677097	794479363890082	669346135345377	707388175638126	802349202612218	637472079631768	582497468574038	653494762752239	650295928991987
ENSG00000122224	512981499702123	330378194023252	577376314624605	799705743965234	665027460153975	680780067250473	658250130003301	508610734652437	833967214405006	5413670005326	602803861541938	789804471934528	576429311404019	896136615619286	475096102759405
ENSG00000162782	800119974016072	794817262061314	424102286141043	647009452186954	446264358419452	601933637943514	614293923030646	614090386891872	451140164987796	501358834359004	518734997152498	464961224002346	738868489136344	46449080466427	651540800233016
ENSG00000238051	279328413190609	279328413190609	279328413190609	279328413190609	279328413190609	279328413190609	279328413190609	279328413190609	279328413190609	279328413190609	279328413190609	279328413190609	279328413190609	279328413190609	279328413190609
ENSG00000233196	279328413190609	351156772521949	326840184278524	430803120029706	334771102996956	333155855424474	443565400814065	362884162455066	378406498340088	42309227165684	414232835139443	341678455363877	41783625573593	394642624664951	523233309353231
ENSG00000229220	279328413190609	279328413190609	279328413190609	279328413190609	279328413190609	279328413190609	279328413190609	279328413190609	279328413190609	279328413190609	359065557653574	366844481848042	446111705810013	279328413190609	279328413190609
ENSG00000143653	107906415383958	10908629016616	110419697067399	105080672983481	111720924362367	109005902369318	104700300340513	111771318739506	108277431184401	111949968773391	112423431224211	110555611668778	110096978582496	986395996992357	103198692734202
ENSG00000135837	105121356694729	109046741684975	111044466371974	104978965991212	110205453559892	1121570116458	100133114175436	114138288854122	115037234941209	106330054207487	106275572591921	116871489010928	101534792186139	111396663446729	105220032590548
ENSG00000158711	107807306566956	10828787709507	103406199732592	108303926900312	104969949508715	107269902581606	99957605928172	104962748819998	111638704404337	100788673814207	101396320865938	110112090511125	102217184588391	11381565083545	112219491037549
ENSG00000227747	279328413190609	279328413190609	279328413190609	279328413190609	279328413190609	279328413190609	279328413190609	279328413190609	279328413190609	279328413190609	279328413190609	279328413190609	41783625573593	279328413190609	279328413190609
ENSG00000228081	279328413190609	279328413190609	279328413190609	331880331878741	279328413190609	279328413190609	279328413190609	279328413190609	279328413190609	279328413190609	279328413190609	279328413190609	406520867408042	279328413190609	279328413190609
ENSG00000228020	279328413190609	279328413190609	279328413190609	279328413190609	279328413190609	279328413190609	279328413190609	279328413190609	279328413190609	279328413190609	279328413190609	279328413190609	279328413190609	279328413190609	279328413190609
ENSG00000234975	5542726122567	498370717206562	585281180630394	564689523206575	534575418320193	52082878959313	501673623567509	48121563811583	611414554692659	560217657235422	514197654732765	632791208706966	528787692111603	512520939545877	487883663007984
ENSG00000162851	858348477720166	871365117415969	788229312061173	848314338832156	781430977337554	835353324474284	800055810910162	796335486529052	852092023210233	807808334532695	79619391627613	856725647745901	858852214489458	859733462363733	871724172920139
ENSG00000271427	463978630187876	531639677847682	448113648996009	382783370602407	374229685518018	397092741527319	443565400814065	457287997205904	431875006415706	484804178076457	433411820670259	341678455363877	545275397423601	431094727956338	470530385535163
ENSG00000261817	279328413190609	279328413190609	326840184278524	331880331878741	279328413190609	279328413190609	279328413190609	279328413190609	279328413190609	279328413190609	279328413190609	279328413190609	337672401192213	279328413190609	279328413190609
ENSG00000143353	686455418193538	787992331603109	960879139877542	909943127810457	965584175383744	924402492300558	101208466262288	947887127299016	969364559770171	994552077562721	986002390853744	982031758211855	667079936869291	811888938442445	922092914731453
ENSG00000197965	117146114184021	116192199827029	11612109626134	121393522512231	118133258329743	115011466903423	120743020448907	116888691522783	120069840448769	113959428831346	117771328286821	119943278980067	103880909932526	124520750505122	119817279191403
ENSG00000143493	895741513675058	893666136215465	869721201701347	867267358494255	873906307525241	90793259171001	88332616373553	899743133577244	912132060620622	838098469583223	856466412855308	903343509131109	843883165732162	897749664099595	845978129486272
ENSG00000230777	350719781614567	351156772521949	393251592460485	279328413190609	357268327870145	279328413190609	364702399027291	34786267672057	365540215887752	388359290738166	359065557653574	401333053956774	454187005092663	394642624664951	394864867593413
ENSG00000179397	644192355156239	633633341074864	671703365332293	614662276384801	606698763031191	612509493194867	650478261511119	629656072584508	618392427699632	676690040252905	656693198923441	630391677343748	71982040330192	598957982050414	655211525409759
ENSG00000224540	279328413190609	279328413190609	279328413190609	279328413190609	279328413190609	279328413190609	279328413190609	279328413190609	279328413190609	279328413190609	279328413190609	279328413190609	379074619280032	279328413190609	279328413190609
ENSG00000117592	119374300543684	117699444580106	134067596434712	119959445021222	134244031221155	126443784316275	128310171336232	134650491657297	123225648810787	132735455702334	134405032109077	126496933975264	123637370115519	119236772199542	117172270567257
ENSG00000186197	917844261982124	995253308402788	661975740329362	952801664721518	627617633046234	786005152365948	970743509186309	774470258563237	686169527549813	637551544273172	655021988075787	615074521669381	928017384266214	885187623795811	990941991417469
ENSG00000229067	279328413190609	279328413190609	279328413190609	279328413190609	334771102996956	279328413190609	279328413190609	279328413190609	279328413190609	279328413190609	279328413190609	279328413190609	41783625573593	279328413190609	327541880442809
ENSG00000230231	279328413190609	279328413190609	279328413190609	331880331878741	279328413190609	333155855424474	279328413190609	328015050680129	279328413190609	329011334933893	279328413190609	279328413190609	279328413190609	33198944768902	327541880442809
ENSG00000227711	379311427362629	279328413190609	346223376684408	279328413190609	388289165385568	333155855424474	279328413190609	375380523740593	279328413190609	279328413190609	336065144377845	279328413190609	41783625573593	35340023904085	279328413190609
ENSG00000261182	279328413190609	279328413190609	279328413190609	279328413190609	279328413190609	279328413190609	279328413190609	279328413190609	279328413190609	279328413190609	279328413190609	279328413190609	279328413190609	279328413190609	279328413190609
ENSG00000228879	279328413190609	279328413190609	346223376684408	279328413190609	279328413190609	279328413190609	279328413190609	279328413190609	279328413190609	329011334933893	279328413190609	341678455363877	437443902652025	33198944768902	279328413190609
ENSG00000227925	350719781614567	279328413190609	326840184278524	382783370602407	334771102996956	279328413190609	398424303337059	279328413190609	389587733068182	329011334933893	279328413190609	4148022985281	454187005092663	279328413190609	279328413190609
ENSG00000162670	463978630187876	418959442927348	956899471919725	445285882117984	903828635949275	979048666140497	279328413190609	956488949700202	399562612262558	101876329647938	893177200279148	366844481848042	493951987627082	382991678114491	411645607103813
ENSG00000225712	279328413190609	279328413190609	279328413190609	279328413190609	279328413190609	279328413190609	279328413190609	279328413190609	279328413190609	279328413190609	279328413190609	279328413190609	379074619280032	279328413190609	279328413190609
ENSG00000162761	446482797165066	440942184699163	346223376684408	625694258302488	374229685518018	462069725880946	398424303337059	467416086277858	462443401142389	407200584799104	433411820670259	279328413190609	519726436779962	369568897826246	362086387860431
ENSG00000143199	452600584789637	379911921292654	373121424443631	404776954102938	421141565634952	397092741527319	460821252994466	412870538125067	528469510092447	449339800313783	433411820670259	447391242564891	488129719624314	414439247035528	411645607103813
ENSG00000179930	350719781614567	366862385237601	458497402840459	331880331878741	400475415407727	371525095031024	279328413190609	457287997205904	350061516634857	407200584799104	376392724311023	366844481848042	52433312452318	279328413190609	374471178524772
ENSG00000007908	279328413190609	366862385237601	442562283824398	620285576022497	466956712115396	385216049750206	691805745409485	279328413190609	75204163576894	585469105700735	433411820670259	831054413500033	446111705810013	970191714599616	540686580934504
ENSG00000092978	904992893262997	888405807815583	886391376950443	864611926483881	886629380409011	910000929387386	83711999598048	912442971851344	878003754357687	88179618155426	860144502764229	88523287346005	863931904767954	910777615742092	896525120311755
ENSG00000143499	103270408846211	104243179194007	933480751097297	101513626807624	91893763469421	953730492652626	927866497598465	95186074237938	10196235412339	917995930185826	100742818446302	104154044618563	103731664395549	98421056981792	100297029600146
ENSG00000188404	542845547082427	42677633710345	91487018712212	108588483976084	10711930577529	950858668926203	114488691993737	969127500067738	968919591844904	802844899539128	100240025887924	921361896190823	591133554503222	116478102696836	703885409082805
ENSG00000227735	279328413190609	279328413190609	279328413190609	279328413190609	279328413190609	333155855424474	279328413190609	279328413190609	279328413190609	279328413190609	279328413190609	341678455363877	379074619280032	279328413190609	279328413190609
ENSG00000243062	279328413190609	279328413190609	279328413190609	279328413190609	279328413190609	279328413190609	279328413190609	279328413190609	279328413190609	279328413190609	279328413190609	279328413190609	279328413190609	279328413190609	279328413190609
ENSG00000143196	452600584789637	279328413190609	485254781001794	639184602691416	642382265614958	555489685945031	903921830571757	446239014011657	114193789019253	279328413190609	67241051915431	77820523406468	454187005092663	907566864885214	546040826773497
ENSG00000228504	279328413190609	279328413190609	279328413190609	279328413190609	279328413190609	279328413190609	279328413190609	279328413190609	279328413190609	279328413190609	279328413190609	279328413190609	279328413190609	279328413190609	279328413190609
ENSG00000274702	279328413190609	279328413190609	279328413190609	279328413190609	279328413190609	279328413190609	279328413190609	279328413190609	279328413190609	279328413190609	336065144377845	279328413190609	337672401192213	279328413190609	279328413190609
ENSG00000226211	279328413190609	279328413190609	279328413190609	279328413190609	279328413190609	279328413190609	279328413190609	279328413190609	279328413190609	279328413190609	279328413190609	341678455363877	279328413190609	279328413190609	279328413190609
ENSG00000236942	350719781614567	351156772521949	279328413190609	382783370602407	279328413190609	355022995667918	443565400814065	34786267672057	279328413190609	329011334933893	279328413190609	279328413190609	482032468635613	382991678114491	327541880442809
ENSG00000287205	390585825442216	351156772521949	36090257929507	331880331878741	279328413190609	333155855424474	364702399027291	395951171565474	329592123612085	364562598195611	403176699914171	279328413190609	51000923103388	33198944768902	419110720456907
ENSG00000203697	542845547082427	558328185728913	409825576429017	451906542814977	479046851272096	448951009750285	523179140961785	467416086277858	42465996641464	45507475873305	595323716964136	341678455363877	588313519328155	33198944768902	506735757623263
ENSG00000116574	913464233737101	848548081845142	106811348029958	101058183438378	109987884670337	108768190081877	104023733787226	116916526940179	103905492391415	107537745729784	108894828657122	102585287212222	751207949017954	108583372374665	928919883665584
ENSG00000287929	679848073686677	6382889538558	101591663016548	10863896946955	829112063501658	717339001569393	713937292018724	810799257397656	60779214038243	705594134103959	812245022236414	594817954165764	621191491556521	101323479535555	774460970881834
ENSG00000186283	105559609866784	10002731989426	10184782586185	10642565775384	118298500682503	103927813364901	101934680595043	102072640252218	107067591138058	105184470638494	105985465214899	112441324352843	104295575385981	107021173779122	10187880381024
ENSG00000224896	279328413190609	279328413190609	279328413190609	279328413190609	279328413190609	279328413190609	279328413190609	279328413190609	279328413190609	279328413190609	279328413190609	279328413190609	279328413190609	279328413190609	279328413190609
ENSG00000226292	279328413190609	279328413190609	279328413190609	279328413190609	279328413190609	279328413190609	279328413190609	279328413190609	279328413190609	279328413190609	279328413190609	279328413190609	279328413190609	279328413190609	279328413190609
ENSG00000121481	934529062283491	998035839306266	869984722171444	901375832305772	885664745028998	91627968147442	886454690638287	88972769386937	939709840576891	895463162962659	879733819205252	960332085049854	859282424863303	902741782556371	922092914731453
ENSG00000227940	279328413190609	279328413190609	279328413190609	279328413190609	279328413190609	279328413190609	279328413190609	279328413190609	279328413190609	279328413190609	279328413190609	279328413190609	279328413190609	279328413190609	279328413190609
ENSG00000117139	117297765135516	120603876077726	103498751828987	109505187279526	105266934454054	106882497866516	107170786089246	109834464595316	108236891757719	100621576132388	102898712984275	110394265612133	105305347811185	11395636313392	115703750342749
ENSG00000143248	815827225965271	951764031320809	111771487348779	115200618649122	119085798117731	108632735296726	114744374689756	112321801093989	112245745986311	107377299767355	104663591592015	110267514686878	983190811405542	121887436464564	105724796866436
ENSG00000278455	279328413190609	330378194023252	279328413190609	279328413190609	279328413190609	279328413190609	279328413190609	279328413190609	329592123612085	279328413190609	279328413190609	279328413190609	406520867408042	279328413190609	279328413190609
ENSG00000224810	425932574185681	401357342713041	442562283824398	394413105005879	466956712115396	417256668560767	443565400814065	462456150341803	329592123612085	407200584799104	457230182572172	279328413190609	393787606558457	279328413190609	403605404982016
ENSG00000162814	618930105327055	609626896198721	897468171887448	575202255357311	843205223169118	790190914312005	57940123594793	893065506920063	491256843424012	866991430087892	909827198439784	456493819464734	662089046351147	538066604541678	576543744337558
ENSG00000225172	279328413190609	279328413190609	279328413190609	279328413190609	279328413190609	279328413190609	279328413190609	279328413190609	329592123612085	279328413190609	279328413190609	279328413190609	36129577422369	279328413190609	279328413190609
ENSG00000261642	279328413190609	279328413190609	279328413190609	279328413190609	279328413190609	279328413190609	279328413190609	279328413190609	279328413190609	279328413190609	279328413190609	279328413190609	468885563054764	279328413190609	279328413190609
ENSG00000228239	279328413190609	279328413190609	279328413190609	279328413190609	279328413190609	279328413190609	279328413190609	279328413190609	279328413190609	279328413190609	279328413190609	279328413190609	337672401192213	279328413190609	279328413190609
ENSG00000237283	330064521525609	279328413190609	279328413190609	279328413190609	279328413190609	279328413190609	443565400814065	279328413190609	279328413190609	279328413190609	279328413190609	279328413190609	36129577422369	279328413190609	279328413190609
ENSG00000116132	925612503357842	1009702001872	120712004703805	101094666932488	126469670355198	118399650862879	934115690735768	123694596023437	122362430531177	124797666592576	124066739133768	101674294386691	736872491121047	10363671681929	885755250619005
ENSG00000238042	366334925865922	279328413190609	36090257929507	404776954102938	279328413190609	333155855424474	364702399027291	328015050680129	456923105500186	279328413190609	279328413190609	437531384734206	379074619280032	394642624664951	327541880442809
ENSG00000271475	279328413190609	330378194023252	279328413190609	279328413190609	279328413190609	279328413190609	279328413190609	328015050680129	279328413190609	279328413190609	279328413190609	279328413190609	279328413190609	279328413190609	279328413190609
ENSG00000231877	279328413190609	351156772521949	326840184278524	353248375355282	334771102996956	333155855424474	398424303337059	279328413190609	389587733068182	279328413190609	279328413190609	279328413190609	337672401192213	279328413190609	279328413190609
ENSG00000116679	121467465251776	121009902372091	125823932986606	121423232764049	119321118467668	116945708167084	109626842311242	123061623700316	125114557631331	117113077236388	117614231079762	130397502762205	115338818820977	130144324659012	12191975344333
ENSG00000228536	366334925865922	44742314238534	436734435735508	556247492348765	400475415407727	397092741527319	501673623567509	412870538125067	62008446307922	430241836325323	414232835139443	574781227890592	549104513698881	627958082660623	419110720456907
ENSG00000230550	627317484572286	651406567741031	632236427651668	610785341728549	62954928321794	612509493194867	512859552677097	722716307693536	499583482452716	633124963906632	71127789359355	547057392255137	697853955999851	495382235477595	680599415028471
ENSG00000229242	279328413190609	279328413190609	326840184278524	279328413190609	279328413190609	279328413190609	279328413190609	279328413190609	279328413190609	279328413190609	279328413190609	279328413190609	393787606558457	279328413190609	327541880442809
ENSG00000253326	44003141875468	587410294671579	436734435735508	353248375355282	357268327870145	333155855424474	398424303337059	386248609795994	279328413190609	42309227165684	359065557653574	4148022985281	514956121667464	431094727956338	327541880442809
ENSG00000228470	509213950059584	642797053167538	540311731267312	577711068288011	518512079821733	585652350869779	475943119997764	563098145743473	456923105500186	449339800313783	504631630990582	4148022985281	614254971107945	556697992692937	643903090670736
ENSG00000152092	545792611521485	650007278067874	116700207000917	673353675884363	12083450741304	124119117680558	743909220323605	127813768823608	537881318762037	121343010202954	116643590886157	635150903019006	662089046351147	611280085605674	537928797258592
ENSG00000234984	279328413190609	279328413190609	279328413190609	279328413190609	279328413190609	279328413190609	279328413190609	279328413190609	279328413190609	279328413190609	279328413190609	279328413190609	279328413190609	279328413190609	279328413190609
ENSG00000231648	350719781614567	330378194023252	326840184278524	369385764955093	334771102996956	333155855424474	279328413190609	328015050680129	279328413190609	279328413190609	336065144377845	279328413190609	406520867408042	35340023904085	279328413190609
ENSG00000229983	279328413190609	279328413190609	279328413190609	331880331878741	279328413190609	333155855424474	279328413190609	279328413190609	279328413190609	279328413190609	279328413190609	341678455363877	36129577422369	279328413190609	279328413190609
ENSG00000215149	279328413190609	279328413190609	279328413190609	279328413190609	279328413190609	279328413190609	279328413190609	279328413190609	279328413190609	279328413190609	279328413190609	279328413190609	379074619280032	279328413190609	279328413190609
ENSG00000225122	279328413190609	279328413190609	279328413190609	331880331878741	279328413190609	279328413190609	279328413190609	279328413190609	279328413190609	279328413190609	279328413190609	279328413190609	379074619280032	279328413190609	327541880442809
ENSG00000225920	279328413190609	379911921292654	393251592460485	353248375355282	374229685518018	385216049750206	364702399027291	362884162455066	462443401142389	42309227165684	359065557653574	401333053956774	36129577422369	405024839153546	385244676535245
ENSG00000143476	853037885798551	82142788087599	500411654544951	657289203559182	541946482842837	781694078987528	523179140961785	560711183775136	804208172690464	505189697620632	543158499067304	760801130897019	763410145499584	64444663486807	760085037958333
ENSG00000121486	932983649477708	95382099637426	969319017638283	927864151628976	951374397411706	965728453712524	924340167908156	967448707050442	970691286759799	949089162479631	966536959715573	988193988879289	820588528432281	998457353999581	877501442928042
ENSG00000228437	279328413190609	279328413190609	279328413190609	279328413190609	279328413190609	279328413190609	279328413190609	328015050680129	365540215887752	279328413190609	279328413190609	279328413190609	279328413190609	279328413190609	279328413190609
ENSG00000214837	479297838028291	627178725600834	468065993190191	458181111226187	438487138769551	455687783376533	443565400814065	420395152874457	477666986515257	45507475873305	414232835139443	506474694899438	625634148439607	520326627744984	49575352459052
ENSG00000057252	954085190558133	943960460524829	109442576244804	104735678289932	104571306070909	110422302715709	945856144247925	110380554121468	127835870691625	109224939052815	108131642199441	134917359958425	940527467662573	109166562634405	947810926367469
ENSG00000225982	330064521525609	330378194023252	346223376684408	394413105005879	334771102996956	279328413190609	398424303337059	279328413190609	350061516634857	279328413190609	336065144377845	279328413190609	428070282360415	394642624664951	394864867593413
ENSG00000285718	279328413190609	330378194023252	279328413190609	279328413190609	279328413190609	279328413190609	279328413190609	279328413190609	279328413190609	279328413190609	279328413190609	279328413190609	279328413190609	279328413190609	279328413190609
ENSG00000234070	418154006858254	453568345059665	655102026119785	445285882117984	619616855461695	585652350869779	364702399027291	646329844951105	399562612262558	641844542611201	691864221107046	279328413190609	52433312452318	394642624664951	403605404982016
ENSG00000233620	279328413190609	279328413190609	279328413190609	279328413190609	279328413190609	279328413190609	279328413190609	279328413190609	279328413190609	279328413190609	279328413190609	279328413190609	279328413190609	279328413190609	279328413190609
ENSG00000237783	279328413190609	279328413190609	279328413190609	279328413190609	279328413190609	279328413190609	279328413190609	279328413190609	279328413190609	279328413190609	279328413190609	279328413190609	428070282360415	279328413190609	279328413190609
ENSG00000272906	657970626411265	724909663513478	863798455004898	69880790206557	862625272804353	851630099843361	628963345499638	917305197988862	761740157408594	778928894903756	841197987702826	748615111665911	640172567921933	713478596562016	683601922348783
ENSG00000233018	433200507151621	330378194023252	279328413190609	369385764955093	279328413190609	333155855424474	279328413190609	386248609795994	279328413190609	349251974164468	359065557653574	341678455363877	36129577422369	279328413190609	347202584324758
ENSG00000123685	479297838028291	54999526705621	667461484613095	67710280692706	697057140297295	767238111951394	609045874859236	71481210531516	726490312701269	720986296840401	712408278827383	689070965948552	655151089585107	682488843218537	597988914119836
ENSG00000224783	279328413190609	279328413190609	279328413190609	279328413190609	279328413190609	279328413190609	279328413190609	328015050680129	279328413190609	279328413190609	279328413190609	279328413190609	279328413190609	279328413190609	279328413190609
ENSG00000162852	948787818169394	982161589423842	970241609765548	953345895263505	961065146428733	967462315331574	891771424358292	961999843925484	101134173124171	978234865737721	945375841393448	101903433569235	870039752140397	103667363194649	989883010213389
ENSG00000232792	279328413190609	330378194023252	279328413190609	331880331878741	279328413190609	279328413190609	279328413190609	328015050680129	329592123612085	279328413190609	279328413190609	279328413190609	379074619280032	279328413190609	327541880442809
ENSG00000273004	409767827259351	498370717206562	430595334756657	445285882117984	411320135853346	441810309624217	364702399027291	462456150341803	438657363221123	398234282888142	403176699914171	437531384734206	533100419279993	46449080466427	411645607103813
ENSG00000143842	940918378691687	890004151256267	101183920093921	991192148511011	10078608646108	106272255433401	991215719328068	104101701468847	102374517147819	110606906362643	103060508179441	101690782721961	852240089011885	100161452126986	100981584844933
ENSG00000268062	463978630187876	42677633710345	424102286141043	451906542814977	421141565634952	426054230763841	501673623567509	467416086277858	42465996641464	497413065795329	46422327072797	4148022985281	454187005092663	470191306064498	475096102759405
ENSG00000237409	330064521525609	330378194023252	279328413190609	279328413190609	334771102996956	371525095031024	279328413190609	279328413190609	329592123612085	349251974164468	279328413190609	279328413190609	337672401192213	279328413190609	327541880442809
ENSG00000116962	107123623389714	104873777121079	993488287523958	114853841594107	102056028925166	107344497307893	121316719634441	104914906447612	127280973765046	976455539829558	104133462080281	117698820478423	838029992879473	125862996737511	112633553440784
ENSG00000288078	279328413190609	279328413190609	279328413190609	279328413190609	279328413190609	279328413190609	364702399027291	279328413190609	279328413190609	329011334933893	279328413190609	341678455363877	279328413190609	279328413190609	279328413190609
ENSG00000271399	279328413190609	279328413190609	279328413190609	279328413190609	279328413190609	279328413190609	398424303337059	279328413190609	279328413190609	279328413190609	279328413190609	279328413190609	454187005092663	279328413190609	279328413190609
ENSG00000229757	350719781614567	279328413190609	279328413190609	353248375355282	334771102996956	333155855424474	279328413190609	279328413190609	365540215887752	279328413190609	279328413190609	279328413190609	279328413190609	382991678114491	362086387860431
ENSG00000232679	330064521525609	330378194023252	373121424443631	620285576022497	279328413190609	426054230763841	279328413190609	328015050680129	557610478502862	279328413190609	403176699914171	585157349891245	406520867408042	423083220768105	279328413190609
ENSG00000159388	114757630343281	115231786273738	116145550297763	122889477257522	120400829217098	13729565711928	146871810472573	119607365297663	127188502229272	132989646028695	120811161434704	131590432239365	106835452851511	143916446785564	121769590324162
ENSG00000220749	656651163794073	601947305826127	537627721456984	722229874799429	584790466192624	58809695629657	860221905245623	515493756095455	537881318762037	579022869883182	523123916134029	533224209922254	825014581239944	565147747538902	619729725314238
ENSG00000181450	851337392118585	90460479538337	79982135543605	797053649153088	832882987634664	89110302997562	748012204105666	866767904963704	816687538987808	831854344539687	824635742233914	77471199680203	845782574762582	808949271668237	83185490271587
ENSG00000223519	804447244041477	754893578750849	652735205621548	695591877225505	645845888993969	649913133476894	854543002131438	690039557997756	635979773151445	775639548684602	720081187443264	585157349891245	877800805492932	641298255973831	825720200721507
ENSG00000120333	968598244917013	976019612589068	109308641572005	979897189393588	106312670264502	103864819362773	100306512760535	107261174391227	937325596663666	107586225024189	106540526860804	939928536240925	993544382922813	931872351287209	996349352159165
ENSG00000286285	330064521525609	330378194023252	373121424443631	458181111226187	421141565634952	371525095031024	443565400814065	279328413190609	486884587537236	349251974164468	390745032285786	366844481848042	41783625573593	423083220768105	362086387860431
ENSG00000225300	350719781614567	330378194023252	373121424443631	394413105005879	279328413190609	333155855424474	279328413190609	375380523740593	365540215887752	364562598195611	336065144377845	341678455363877	611865160488094	35340023904085	327541880442809
ENSG00000223842	330064521525609	351156772521949	326840184278524	382783370602407	279328413190609	371525095031024	364702399027291	328015050680129	378406498340088	279328413190609	336065144377845	279328413190609	379074619280032	33198944768902	327541880442809
ENSG00000162753	366334925865922	401357342713041	66308986758799	382783370602407	561946381850994	4794536284823	512859552677097	642340935746427	350061516634857	633124963906632	686570353663296	366844481848042	493951987627082	33198944768902	279328413190609
ENSG00000228247	330064521525609	279328413190609	346223376684408	279328413190609	279328413190609	333155855424474	279328413190609	279328413190609	279328413190609	279328413190609	336065144377845	279328413190609	279328413190609	33198944768902	279328413190609
ENSG00000231424	418154006858254	524927019111671	513998478107468	451906542814977	490086449911431	53925625492817	489447363924245	592823136715563	570154914802315	606856735678791	457230182572172	341678455363877	545275397423601	490723494700515	483761555783297
ENSG00000143355	701752367568404	279328413190609	38375411758353	331880331878741	490086449911431	441810309624217	279328413190609	386248609795994	279328413190609	279328413190609	449810396891583	366844481848042	585435654265738	279328413190609	279328413190609
ENSG00000287177	279328413190609	279328413190609	279328413190609	279328413190609	279328413190609	279328413190609	279328413190609	279328413190609	279328413190609	279328413190609	279328413190609	279328413190609	461755873890921	279328413190609	279328413190609
ENSG00000237193	279328413190609	279328413190609	279328413190609	279328413190609	279328413190609	279328413190609	279328413190609	279328413190609	279328413190609	279328413190609	279328413190609	279328413190609	279328413190609	279328413190609	279328413190609
ENSG00000223490	279328413190609	279328413190609	279328413190609	279328413190609	279328413190609	279328413190609	364702399027291	279328413190609	279328413190609	279328413190609	279328413190609	279328413190609	36129577422369	279328413190609	279328413190609
ENSG00000121644	102356761844833	104597906974402	977667109215993	100762945438624	991166848416191	101663888546137	919500138158583	988004498804326	10796367798264	981063589755169	968834116432273	107410800446405	873584006914333	104691420805713	100878359974391
ENSG00000174502	446482797165066	470335260283383	86598043395385	929368669672697	843637674735151	690535702354502	443565400814065	590897000407858	514805932174387	470820317227369	61219777283601	4148022985281	528787692111603	868835733049479	753542263859271
ENSG00000224286	279328413190609	279328413190609	279328413190609	279328413190609	334771102996956	333155855424474	279328413190609	279328413190609	279328413190609	349251974164468	279328413190609	279328413190609	337672401192213	279328413190609	279328413190609
ENSG00000158715	76490710114114	726567081929896	713149418025215	871799843805198	825239821313009	724026634964871	765152000042308	749319440988418	100809507424751	701937319301888	749859587755133	986372801258089	720947546866903	929532274696764	821227020260965
ENSG00000143195	579288777863636	978479184006311	104290169595845	832051532780632	104259490080802	106290053966537	805584049966516	990184444037313	611414554692659	103143955729094	100493612591959	537992586660316	634122926857998	75707806267768	656414411098781
ENSG00000162849	835820640691711	102973401096049	106677404370495	831209285600074	100716778692178	112720304556981	726215479773539	101507307480155	10107871502093	979048748637119	939910757651342	101170671958449	769944766161355	934796753167347	802575149461436
ENSG00000232824	279328413190609	279328413190609	326840184278524	279328413190609	279328413190609	279328413190609	279328413190609	34786267672057	279328413190609	279328413190609	279328413190609	279328413190609	454187005092663	279328413190609	279328413190609
ENSG00000273416	463978630187876	410530887888429	436734435735508	499491158963055	430148548820214	494743864439997	460821252994466	48121563811583	41693939110073	460550212058623	494318156349721	401333053956774	475629830792822	382991678114491	403605404982016
ENSG00000234142	279328413190609	279328413190609	38375411758353	279328413190609	374229685518018	355022995667918	423316601979845	328015050680129	329592123612085	329011334933893	336065144377845	366844481848042	279328413190609	35340023904085	327541880442809
ENSG00000282111	279328413190609	279328413190609	279328413190609	279328413190609	357268327870145	279328413190609	279328413190609	34786267672057	279328413190609	279328413190609	279328413190609	341678455363877	279328413190609	279328413190609	327541880442809
ENSG00000233410	279328413190609	279328413190609	279328413190609	279328413190609	279328413190609	279328413190609	279328413190609	279328413190609	279328413190609	329011334933893	279328413190609	279328413190609	379074619280032	279328413190609	279328413190609
ENSG00000067533	957566292503911	951764031320809	88039424714616	973112508211906	939881977946014	921824248268992	974993260221808	917305197988862	89875776291446	929121911863952	908390536635398	923581857951513	904299987958801	914871248832875	967852309353538
ENSG00000228955	330064521525609	351156772521949	326840184278524	279328413190609	279328413190609	279328413190609	279328413190609	328015050680129	329592123612085	279328413190609	279328413190609	279328413190609	36129577422369	33198944768902	347202584324758
ENSG00000270443	279328413190609	279328413190609	279328413190609	279328413190609	279328413190609	279328413190609	279328413190609	279328413190609	279328413190609	279328413190609	279328413190609	279328413190609	279328413190609	279328413190609	279328413190609
ENSG00000116209	125861739308989	123561405780617	128572980219035	131985126636408	127592780476441	125782086622476	131217789345876	126895014335304	127926025392135	128587775867869	128633943566019	131224935996412	126812510929591	130155718641582	126360108565597
ENSG00000224702	330064521525609	351156772521949	279328413190609	369385764955093	279328413190609	333155855424474	279328413190609	362884162455066	365540215887752	349251974164468	336065144377845	279328413190609	279328413190609	279328413190609	279328413190609
ENSG00000271811	479297838028291	440942184699163	496784514117276	430803120029706	53073474231385	455687783376533	603595379835779	525197044408214	646135508948475	716036683194567	61219777283601	366844481848042	514956121667464	480870065725888	432660291687889
ENSG00000224278	279328413190609	279328413190609	279328413190609	279328413190609	279328413190609	279328413190609	279328413190609	279328413190609	279328413190609	279328413190609	279328413190609	279328413190609	279328413190609	279328413190609	279328413190609
ENSG00000235492	279328413190609	279328413190609	279328413190609	279328413190609	279328413190609	279328413190609	279328413190609	328015050680129	279328413190609	279328413190609	279328413190609	279328413190609	279328413190609	279328413190609	279328413190609
ENSG00000287808	724926048935473	773882277891861	736896000676631	690066126989511	718149773247043	747249169230614	637963225430582	758600532174708	655615310760361	6733379825724	699455547147923	679106496699798	723175642155879	703530983736909	733320670194152
ENSG00000271588	279328413190609	279328413190609	279328413190609	279328413190609	279328413190609	279328413190609	279328413190609	279328413190609	279328413190609	279328413190609	279328413190609	279328413190609	279328413190609	279328413190609	279328413190609
ENSG00000229840	279328413190609	279328413190609	279328413190609	279328413190609	279328413190609	279328413190609	279328413190609	279328413190609	279328413190609	279328413190609	279328413190609	279328413190609	379074619280032	279328413190609	347202584324758
ENSG00000116161	108116526083003	107508913114974	110450809594529	105895648602112	10899739681528	106245516392907	111802862716138	110938323788059	109299638361375	110494311533173	110287332059887	110679867272115	108810947905316	103179592265657	106460854845464
ENSG00000226486	279328413190609	279328413190609	279328413190609	279328413190609	279328413190609	279328413190609	364702399027291	279328413190609	279328413190609	279328413190609	279328413190609	279328413190609	36129577422369	279328413190609	279328413190609
ENSG00000227687	330064521525609	351156772521949	442562283824398	438271338997475	438487138769551	355022995667918	279328413190609	328015050680129	279328413190609	279328413190609	336065144377845	279328413190609	36129577422369	445600256505617	374471178524772
ENSG00000231814	279328413190609	279328413190609	279328413190609	279328413190609	279328413190609	279328413190609	279328413190609	279328413190609	279328413190609	279328413190609	279328413190609	279328413190609	36129577422369	279328413190609	279328413190609
ENSG00000286210	350719781614567	279328413190609	279328413190609	382783370602407	279328413190609	279328413190609	279328413190609	279328413190609	279328413190609	279328413190609	279328413190609	279328413190609	41783625573593	33198944768902	374471178524772
ENSG00000287364	279328413190609	279328413190609	279328413190609	279328413190609	279328413190609	279328413190609	279328413190609	279328413190609	329592123612085	329011334933893	279328413190609	279328413190609	437443902652025	279328413190609	279328413190609
ENSG00000225063	279328413190609	279328413190609	279328413190609	279328413190609	279328413190609	279328413190609	364702399027291	279328413190609	279328413190609	329011334933893	279328413190609	279328413190609	379074619280032	279328413190609	279328413190609
ENSG00000260698	433200507151621	391248016406886	36090257929507	404776954102938	374229685518018	417256668560767	443565400814065	362884162455066	462443401142389	44331508271813	390745032285786	447391242564891	475629830792822	458514782538271	411645607103813
ENSG00000277007	409767827259351	453568345059665	453417307157655	451906542814977	438487138769551	417256668560767	691805745409485	420395152874457	528469510092447	480311645941971	477128067534834	487384395866379	493951987627082	43857482992592	529303887572086
ENSG00000229016	279328413190609	279328413190609	279328413190609	279328413190609	279328413190609	279328413190609	279328413190609	279328413190609	279328413190609	279328413190609	279328413190609	279328413190609	393787606558457	279328413190609	279328413190609
ENSG00000077157	116561820093052	11432239207917	11717594698817	118472910796552	116852374715829	110830548755594	108103854271892	115611315824841	102505973875868	103966690495898	112730572110215	936804058518509	113370795954478	106535921020053	123758682787658
ENSG00000152104	115642587593316	121435608896801	110168351414204	118476551778089	106675732491911	1112275594431	112995196572029	109576612155876	999703616313894	100486490254116	104507707698289	954863353318449	114587046257201	113971358370404	123264591777219
ENSG00000236975	279328413190609	279328413190609	41720185080881	394413105005879	490086449911431	371525095031024	460821252994466	555810168487414	41693939110073	349251974164468	376392724311023	401333053956774	461755873890921	43857482992592	327541880442809
ENSG00000215834	279328413190609	279328413190609	326840184278524	279328413190609	279328413190609	279328413190609	279328413190609	279328413190609	279328413190609	279328413190609	279328413190609	279328413190609	393787606558457	382991678114491	279328413190609
ENSG00000286541	279328413190609	279328413190609	279328413190609	279328413190609	334771102996956	279328413190609	279328413190609	328015050680129	279328413190609	279328413190609	336065144377845	279328413190609	279328413190609	279328413190609	279328413190609
ENSG00000117650	754571538430351	75353394414798	496784514117276	584978228730882	518512079821733	694029356864646	523179140961785	476781179366543	74934101064836	44331508271813	563876426686913	709936453714435	703034181031467	58064715870048	657607243831792
ENSG00000235021	279328413190609	279328413190609	326840184278524	279328413190609	388289165385568	279328413190609	398424303337059	375380523740593	350061516634857	349251974164468	376392724311023	279328413190609	337672401192213	33198944768902	327541880442809
ENSG00000203724	630538390002792	418959442927348	587189603924278	553314984627589	538310693180746	524720394564022	585851696247785	534249390744172	560211776099063	516059709424956	595323716964136	574781227890592	625634148439607	475643389436104	438868633599471
ENSG00000225006	279328413190609	279328413190609	279328413190609	279328413190609	279328413190609	279328413190609	364702399027291	279328413190609	279328413190609	279328413190609	279328413190609	279328413190609	446111705810013	279328413190609	279328413190609
ENSG00000287633	279328413190609	330378194023252	393251592460485	382783370602407	421141565634952	434204260256583	398424303337059	462456150341803	279328413190609	388359290738166	433411820670259	341678455363877	514956121667464	279328413190609	347202584324758
ENSG00000158764	545792611521485	582964727709961	36090257929507	523648222110215	374229685518018	462069725880946	624240157436674	404764740219961	279328413190609	377292999478829	433411820670259	279328413190609	662089046351147	452230940186828	718581854562413
ENSG00000223375	279328413190609	279328413190609	326840184278524	279328413190609	279328413190609	279328413190609	279328413190609	279328413190609	329592123612085	279328413190609	279328413190609	279328413190609	279328413190609	279328413190609	279328413190609
ENSG00000230714	279328413190609	279328413190609	279328413190609	279328413190609	279328413190609	279328413190609	279328413190609	279328413190609	279328413190609	279328413190609	279328413190609	279328413190609	337672401192213	279328413190609	279328413190609
ENSG00000261065	786298865188843	784178858920299	759554834560613	728398816065809	756836759818006	758694931154015	852599213430197	832442239040868	63895609271277	818078378179807	841197987702826	632791208706966	796819875053696	620786751055414	810163769535396
ENSG00000260855	652617963770468	656870376738131	676834701130972	561932266884702	666515426545263	641858677530585	541717593207364	598448152504378	514805932174387	666388565041176	614451840699039	523153578196628	779968863944554	52406558841785	651540800233016
ENSG00000188783	121076389893867	849252691802791	112611535559742	12429108308369	11602063276866	106624119640095	133728617685745	102672740238837	114486302788956	907057792316056	114475662265301	92295106211781	769944766161355	135865370897406	843066039084034
ENSG00000236206	279328413190609	366862385237601	346223376684408	353248375355282	430148548820214	333155855424474	398424303337059	386248609795994	329592123612085	398234282888142	403176699914171	341678455363877	41783625573593	279328413190609	347202584324758
ENSG00000168118	107212727520332	105595819712193	110773503076893	107161951330247	110839139842004	109988408221256	104391976523577	122451800250037	107235370000249	114262919365389	111258808085994	10864253299674	109430439580305	104653349236213	103347864578899
ENSG00000181101	279328413190609	330378194023252	279328413190609	331880331878741	279328413190609	279328413190609	279328413190609	279328413190609	279328413190609	279328413190609	336065144377845	279328413190609	437443902652025	33198944768902	279328413190609
ENSG00000173726	130281903048475	133287564207965	124634059195732	128761525739005	125287160438053	125251968035549	126238460417036	124812653392113	124046906505046	125947973159801	122508102295784	126240767503524	119560258952226	122904168165521	130626587069437
ENSG00000282852	279328413190609	279328413190609	326840184278524	279328413190609	279328413190609	279328413190609	279328413190609	279328413190609	329592123612085	279328413190609	336065144377845	366844481848042	475629830792822	279328413190609	385244676535245
ENSG00000152382	919772696719308	929802070228169	872075725543871	870840519229926	892285490956665	866601438955945	880934404933666	894005148121366	842424248773317	904358906286124	87796173174271	850070102173659	860990543072239	846246181352967	920764168475466
ENSG00000143839	350719781614567	330378194023252	279328413190609	331880331878741	334771102996956	279328413190609	398424303337059	560711183775136	467726771886044	475655014809407	376392724311023	38573592717356	668705573770821	279328413190609	491878200464847
ENSG00000232100	279328413190609	279328413190609	279328413190609	279328413190609	279328413190609	279328413190609	279328413190609	279328413190609	279328413190609	279328413190609	279328413190609	279328413190609	454187005092663	279328413190609	279328413190609
ENSG00000261024	330064521525609	330378194023252	279328413190609	279328413190609	334771102996956	279328413190609	460821252994466	279328413190609	350061516634857	279328413190609	279328413190609	341678455363877	604443312016698	33198944768902	374471178524772
ENSG00000230547	330064521525609	279328413190609	279328413190609	279328413190609	279328413190609	279328413190609	279328413190609	279328413190609	456923105500186	279328413190609	279328413190609	279328413190609	36129577422369	35340023904085	279328413190609
ENSG00000229703	330064521525609	279328413190609	279328413190609	279328413190609	279328413190609	279328413190609	279328413190609	279328413190609	438657363221123	349251974164468	279328413190609	341678455363877	379074619280032	279328413190609	279328413190609
ENSG00000176754	400641605171841	379911921292654	38375411758353	445285882117984	279328413190609	441810309624217	443565400814065	404764740219961	279328413190609	377292999478829	390745032285786	341678455363877	545275397423601	35340023904085	460865104590654
ENSG00000232309	279328413190609	279328413190609	279328413190609	279328413190609	279328413190609	279328413190609	279328413190609	279328413190609	279328413190609	329011334933893	279328413190609	279328413190609	279328413190609	279328413190609	279328413190609
ENSG00000227953	838088658760557	778549661567835	557759329005296	679548748529559	597379926365138	599719927591018	864789222295935	586963620676593	590231044636096	696271125778842	663189025298002	500415204537818	912250576097726	578180552992593	861453303835397
ENSG00000232215	330064521525609	279328413190609	279328413190609	279328413190609	279328413190609	279328413190609	398424303337059	279328413190609	279328413190609	279328413190609	336065144377845	279328413190609	406520867408042	279328413190609	279328413190609
ENSG00000135829	125342407240573	127845831649756	121869858675426	122808817777436	124018355849174	122519086542601	120633918033452	126395613583709	121826482882003	121845717341435	124072509048677	120783256897912	111366336911837	124054010075144	126497597723319
ENSG00000228289	279328413190609	279328413190609	279328413190609	279328413190609	279328413190609	279328413190609	279328413190609	279328413190609	279328413190609	279328413190609	279328413190609	279328413190609	337672401192213	279328413190609	279328413190609
ENSG00000134717	110659755380039	109979587968726	104337726227877	109113454168876	103671598415153	1072366251587	105539713509196	106307128226707	105746925749776	107306980190867	104817809062489	108092770714731	111061194237411	102498777439075	10888373293728
ENSG00000232989	279328413190609	279328413190609	279328413190609	279328413190609	279328413190609	279328413190609	279328413190609	279328413190609	279328413190609	279328413190609	279328413190609	279328413190609	393787606558457	279328413190609	279328413190609
ENSG00000233537	279328413190609	279328413190609	279328413190609	279328413190609	334771102996956	279328413190609	279328413190609	279328413190609	279328413190609	279328413190609	279328413190609	279328413190609	279328413190609	279328413190609	279328413190609
ENSG00000116668	790534045420772	853750580526854	775621908118688	780025655686553	757623445001958	7872135494337	785229058365667	807423918759854	812353645147527	838098469583223	80650658425574	805620150227972	837531328591074	826628152121706	815801541616043
ENSG00000143756	102603397423012	105537010751963	103838580326966	102691232721169	101592802108256	103556409318173	945342715699048	105895178764483	103758579632035	100497795851566	100987792259322	104938097403053	891486518218957	104451808248921	101447130983815
ENSG00000278180	330064521525609	279328413190609	279328413190609	279328413190609	279328413190609	385216049750206	279328413190609	328015050680129	279328413190609	279328413190609	336065144377845	279328413190609	279328413190609	279328413190609	347202584324758
ENSG00000143702	992456534476668	107227148540741	108043750960911	101828710193968	109075451048877	109759476128558	961389429001179	108490253096002	116352150049028	107356239860981	104784900963603	118996839081219	916933960456568	107975609955385	988578052676761
ENSG00000232341	330064521525609	279328413190609	279328413190609	279328413190609	279328413190609	279328413190609	279328413190609	279328413190609	279328413190609	329011334933893	279328413190609	279328413190609	337672401192213	279328413190609	327541880442809
ENSG00000287676	330064521525609	379911921292654	393251592460485	353248375355282	388289165385568	371525095031024	398424303337059	386248609795994	378406498340088	329011334933893	359065557653574	366844481848042	279328413190609	35340023904085	327541880442809
ENSG00000236792	279328413190609	330378194023252	326840184278524	331880331878741	279328413190609	279328413190609	279328413190609	279328413190609	279328413190609	279328413190609	279328413190609	279328413190609	279328413190609	279328413190609	279328413190609
ENSG00000143207	100930754343367	100571933534659	998001730111054	102647673832468	100758403298931	10110154061241	974573875116313	101076095497573	106353143537829	101533333852417	101158243983952	109279629951367	102382855699677	102977629678793	101927050110707
ENSG00000270859	279328413190609	279328413190609	279328413190609	279328413190609	279328413190609	279328413190609	279328413190609	279328413190609	279328413190609	279328413190609	279328413190609	279328413190609	279328413190609	279328413190609	279328413190609
ENSG00000238224	279328413190609	279328413190609	279328413190609	331880331878741	279328413190609	279328413190609	279328413190609	279328413190609	279328413190609	279328413190609	279328413190609	279328413190609	279328413190609	33198944768902	279328413190609
ENSG00000286775	279328413190609	279328413190609	279328413190609	279328413190609	279328413190609	279328413190609	279328413190609	279328413190609	279328413190609	279328413190609	279328413190609	279328413190609	279328413190609	279328413190609	279328413190609
ENSG00000122176	122758331003366	123855244487844	990322729359691	125933482884507	11103753766856	103502562338034	120413206318905	955422241293675	121715267198838	72419375125773	105863693142181	100344517809076	102464983199592	137374024190263	109855407040042
ENSG00000229120	330064521525609	279328413190609	326840184278524	279328413190609	279328413190609	279328413190609	279328413190609	279328413190609	279328413190609	329011334933893	279328413190609	279328413190609	482032468635613	279328413190609	279328413190609
ENSG00000237492	279328413190609	279328413190609	279328413190609	279328413190609	279328413190609	279328413190609	279328413190609	279328413190609	279328413190609	279328413190609	279328413190609	279328413190609	41783625573593	279328413190609	279328413190609
ENSG00000230404	279328413190609	279328413190609	279328413190609	279328413190609	279328413190609	279328413190609	279328413190609	279328413190609	279328413190609	279328413190609	336065144377845	279328413190609	279328413190609	279328413190609	279328413190609
ENSG00000213036	350719781614567	330378194023252	326840184278524	331880331878741	334771102996956	279328413190609	279328413190609	279328413190609	365540215887752	329011334933893	279328413190609	279328413190609	601880057327922	35340023904085	327541880442809
ENSG00000227230	608162248771706	669679732959435	693021696079455	625694258302488	700600677352552	702949827147363	489447363924245	668170835771167	76298527550053	665196762036662	627271243818904	790598309508544	549104513698881	677635804692769	611758625861731
ENSG00000236230	279328413190609	279328413190609	326840184278524	279328413190609	374229685518018	279328413190609	364702399027291	395951171565474	378406498340088	349251974164468	336065144377845	279328413190609	446111705810013	279328413190609	347202584324758
ENSG00000026751	610014784663257	366862385237601	782547318940546	909453013875841	904679449711433	960217089486287	801457885350549	676900211293783	100978349979996	662782915100342	749859587755133	995830452411685	54133634958627	972916212024437	642589367939201
ENSG00000150681	516645545018619	391248016406886	817155769374709	731808550058228	786011943534983	807391930740817	637963225430582	776071273792296	881858091541082	85082022193138	775972454328366	911782577649194	52433312452318	827065317683077	546040826773497
ENSG00000116906	103851980764805	106179142682554	107671774417542	104810973976498	106151507295803	106873959400411	10467485688713	107735255050784	108800840267186	107668955237196	109034560492088	108754055713562	10552781740594	102740190320794	104252937516533
ENSG00000092969	121508744255878	117152984349136	119243384769732	119190343853171	123756261451725	120107787271041	110332001414726	120679944140671	890810878346069	120088348473161	118654425132407	807744191144386	973405678110538	117499242215597	109916439967585
ENSG00000157181	981783679999565	956184292884046	981241271499391	960757074564665	100549068714067	966424501265591	996722741869989	993393811503673	972875736828465	988599820980723	979095487377493	996021040731472	93605701210579	965589004395508	950007398700988
ENSG00000250762	279328413190609	279328413190609	326840184278524	331880331878741	357268327870145	397092741527319	423316601979845	34786267672057	279328413190609	329011334933893	279328413190609	279328413190609	437443902652025	279328413190609	279328413190609
ENSG00000236720	279328413190609	279328413190609	279328413190609	279328413190609	279328413190609	279328413190609	279328413190609	279328413190609	279328413190609	279328413190609	279328413190609	279328413190609	279328413190609	279328413190609	279328413190609
ENSG00000227421	279328413190609	279328413190609	279328413190609	331880331878741	279328413190609	333155855424474	364702399027291	279328413190609	350061516634857	279328413190609	279328413190609	341678455363877	406520867408042	35340023904085	279328413190609
ENSG00000227240	330064521525609	279328413190609	326840184278524	353248375355282	279328413190609	333155855424474	279328413190609	279328413190609	462443401142389	329011334933893	336065144377845	38573592717356	475629830792822	414439247035528	385244676535245
ENSG00000076258	778005706973628	75353394414798	750190919326031	784182702003168	771807180706825	755730653749123	697666905785533	758000075820262	76298527550053	738521710935043	775246958351756	748615111665911	745644041091463	786498290276812	791324786519566
ENSG00000286073	366334925865922	613315622388779	279328413190609	279328413190609	334771102996956	279328413190609	279328413190609	427431253987533	279328413190609	279328413190609	279328413190609	366844481848042	379074619280032	279328413190609	327541880442809
ENSG00000231084	492968086894065	480377934932525	529243069571109	458181111226187	570957202236207	532182666788097	475943119997764	54273685429163	477666986515257	519494836635459	535494965429735	512268925591736	54133634958627	369568897826246	513581113854283
ENSG00000232085	60245421400232	689125073648356	697454236959254	632599428926204	697057140297295	707210301539694	460821252994466	690039557997756	705909083705101	625426421370056	605211569198706	769307882650654	533100419279993	689473306953655	572265423433473
ENSG00000117697	981506473812419	969146046266939	103448342490101	981246504302955	103105901335654	103620761505906	972031632077501	104110149115438	100933518171973	105395250104995	103244967617335	102906925976473	100336263422036	951934017495394	978203428846672
ENSG00000279333	630538390002792	76215024295847	822010733816482	798120353377618	880073132072862	768613943161612	822212928184539	843823309539746	408617299262433	892042339264495	798068274235472	366844481848042	651551399248318	841980398733692	812607016518992
ENSG00000235083	279328413190609	279328413190609	279328413190609	279328413190609	279328413190609	279328413190609	279328413190609	279328413190609	279328413190609	279328413190609	279328413190609	279328413190609	279328413190609	279328413190609	279328413190609
ENSG00000162669	567342677779287	645725066830164	660852854891072	494998585194537	619616855461695	583164361352229	57940123594793	675837728864953	445063928134143	707388175638126	664767850153823	366844481848042	686895772124421	470191306064498	510202481267977
ENSG00000197067	330064521525609	279328413190609	326840184278524	279328413190609	279328413190609	279328413190609	364702399027291	279328413190609	279328413190609	329011334933893	279328413190609	279328413190609	446111705810013	33198944768902	362086387860431
ENSG00000229652	279328413190609	279328413190609	279328413190609	279328413190609	279328413190609	279328413190609	279328413190609	279328413190609	279328413190609	279328413190609	279328413190609	279328413190609	393787606558457	279328413190609	279328413190609
ENSG00000132681	330064521525609	279328413190609	493053888443429	414175168258365	538310693180746	494743864439997	398424303337059	534249390744172	491256843424012	544223377148263	518734997152498	69988282643111	537280532672427	369568897826246	279328413190609
ENSG00000225904	279328413190609	279328413190609	279328413190609	279328413190609	279328413190609	279328413190609	279328413190609	279328413190609	279328413190609	279328413190609	279328413190609	279328413190609	337672401192213	279328413190609	279328413190609
ENSG00000270920	279328413190609	279328413190609	279328413190609	279328413190609	279328413190609	279328413190609	279328413190609	279328413190609	279328413190609	279328413190609	279328413190609	279328413190609	279328413190609	279328413190609	279328413190609
ENSG00000281664	279328413190609	279328413190609	346223376684408	279328413190609	334771102996956	355022995667918	279328413190609	386248609795994	279328413190609	364562598195611	376392724311023	279328413190609	406520867408042	279328413190609	327541880442809
ENSG00000143641	123003200960173	123072957748774	124478180221498	125848559185242	130453351331455	12829712906221	113801900045645	125322354780497	12617901458608	125674308167866	127780817578753	123786375390153	10379403778381	130514067502807	125778233886608
ENSG00000227630	501341686610545	485116634932231	442562283824398	4752855563121	514177920255821	524720394564022	55804067502731	467416086277858	438657363221123	407200584799104	531495381368854	506474694899438	545275397423601	516480664737248	53224007066148
ENSG00000228830	111409389176852	117092648456531	107418352470483	113340500827163	109059873950277	10994705350834	106011592874075	108859511629564	116893161265369	106002003084885	106791149703219	116991808796245	104569474573468	116887926414653	118033360157665
ENSG00000010932	474395947182594	578373398503087	38375411758353	485519566655433	421141565634952	47392220670686	900453203617786	404764740219961	108761747247832	526112468015456	457230182572172	537992586660316	50487111194606	656387586666743	516876326240174
ENSG00000282849	279328413190609	279328413190609	442562283824398	279328413190609	421141565634952	371525095031024	279328413190609	440303794292885	350061516634857	279328413190609	483117336201533	279328413190609	337672401192213	33198944768902	279328413190609
ENSG00000276520	279328413190609	279328413190609	279328413190609	279328413190609	279328413190609	279328413190609	279328413190609	279328413190609	329592123612085	279328413190609	279328413190609	279328413190609	36129577422369	279328413190609	279328413190609
ENSG00000226640	279328413190609	279328413190609	279328413190609	279328413190609	279328413190609	279328413190609	279328413190609	279328413190609	279328413190609	279328413190609	279328413190609	279328413190609	379074619280032	279328413190609	279328413190609
ENSG00000010072	912795603933969	903643955266948	899198497693152	904711930099472	889170633435648	939601699877667	838205291403835	95012582260884	889270823799243	889296440036332	895089830000824	907975860359836	85842071655688	900922623787942	916898874468455
ENSG00000135766	103861322087455	110849937310672	119836461349696	106724699551068	118347706561812	115395036036269	977484283840757	121195494443871	112788844944402	11698390113269	117099705966778	117223865620631	958873611651738	109490499765314	110147128263712
ENSG00000232626	350719781614567	351156772521949	373121424443631	331880331878741	388289165385568	333155855424474	364702399027291	362884162455066	350061516634857	364562598195611	403176699914171	366844481848042	596609337595201	35340023904085	327541880442809
ENSG00000232096	279328413190609	279328413190609	279328413190609	279328413190609	279328413190609	279328413190609	279328413190609	279328413190609	279328413190609	279328413190609	279328413190609	279328413190609	337672401192213	279328413190609	279328413190609
ENSG00000279261	279328413190609	279328413190609	279328413190609	331880331878741	334771102996956	279328413190609	279328413190609	328015050680129	329592123612085	279328413190609	279328413190609	279328413190609	454187005092663	279328413190609	327541880442809
ENSG00000213051	379311427362629	351156772521949	279328413190609	353248375355282	279328413190609	279328413190609	398424303337059	279328413190609	329592123612085	279328413190609	279328413190609	279328413190609	461755873890921	279328413190609	327541880442809
ENSG00000238054	279328413190609	279328413190609	279328413190609	279328413190609	279328413190609	279328413190609	279328413190609	279328413190609	279328413190609	279328413190609	279328413190609	279328413190609	279328413190609	279328413190609	279328413190609
ENSG00000163534	279328413190609	279328413190609	401883244680394	604762968017027	479046851272096	407670227451279	364702399027291	279328413190609	521811051717006	377292999478829	390745032285786	401333053956774	337672401192213	101725979016347	362086387860431
ENSG00000168243	113099437966171	118550656992594	9640679614112	100423416088505	94229845977065	958759946189113	104261537667577	103284685214579	794083782439088	882854185190567	997968746573083	654793455879984	889758260689127	855137097331823	932479866438051
ENSG00000281453	109374183354203	100912316680181	101144479563225	106068755993065	107883217661637	10115242431977	106801970210118	103999941970361	743782711454596	111119228996057	105771684766865	677376187786467	773883213739089	101178696404999	964511912430268
ENSG00000237469	350719781614567	330378194023252	326840184278524	331880331878741	334771102996956	371525095031024	398424303337059	34786267672057	279328413190609	279328413190609	336065144377845	279328413190609	337672401192213	279328413190609	279328413190609
ENSG00000224939	379311427362629	330378194023252	38375411758353	279328413190609	374229685518018	371525095031024	279328413190609	34786267672057	279328413190609	377292999478829	279328413190609	366844481848042	337672401192213	414439247035528	374471178524772
ENSG00000227613	279328413190609	279328413190609	279328413190609	279328413190609	279328413190609	279328413190609	279328413190609	279328413190609	279328413190609	279328413190609	279328413190609	279328413190609	279328413190609	279328413190609	279328413190609
ENSG00000116183	409767827259351	42677633710345	722977691661891	614662276384801	789825743726818	545981526450297	512859552677097	77121380366213	41693939110073	538449723621831	794930656058227	523153578196628	549104513698881	490723494700515	347202584324758
ENSG00000270106	886393271384364	914771959846576	921282746616626	869227323669928	912387310260011	991534208949499	66562066392167	956337044899732	895828758474399	874444114869148	885938856524083	948386310761637	103402902773358	8988150928171	914329716829331
ENSG00000232194	366334925865922	351156772521949	36090257929507	369385764955093	388289165385568	426054230763841	364702399027291	328015050680129	350061516634857	349251974164468	403176699914171	341678455363877	437443902652025	35340023904085	327541880442809
ENSG00000235152	279328413190609	279328413190609	279328413190609	279328413190609	279328413190609	279328413190609	279328413190609	279328413190609	279328413190609	279328413190609	279328413190609	279328413190609	36129577422369	279328413190609	279328413190609
ENSG00000231612	409767827259351	351156772521949	326840184278524	331880331878741	388289165385568	371525095031024	279328413190609	34786267672057	350061516634857	349251974164468	279328413190609	279328413190609	446111705810013	382991678114491	347202584324758
ENSG00000237980	330064521525609	351156772521949	472587298421954	369385764955093	479046851272096	48984559054898	364702399027291	440303794292885	462443401142389	430241836325323	424239799500541	464961224002346	428070282360415	414439247035528	347202584324758
ENSG00000271036	279328413190609	279328413190609	279328413190609	279328413190609	279328413190609	279328413190609	279328413190609	279328413190609	279328413190609	279328413190609	279328413190609	279328413190609	279328413190609	279328413190609	279328413190609
ENSG00000230849	366334925865922	279328413190609	36090257929507	279328413190609	334771102996956	333155855424474	279328413190609	279328413190609	329592123612085	364562598195611	359065557653574	341678455363877	379074619280032	33198944768902	279328413190609
ENSG00000170382	813176873490088	589581329556753	102960458321786	630904350387343	107832398335306	911278737663779	853574383701283	101866928315584	658212019796759	996242875314362	10493783388931	585157349891245	606960838176607	69394736383057	510202481267977
ENSG00000228664	279328413190609	279328413190609	279328413190609	279328413190609	279328413190609	279328413190609	279328413190609	279328413190609	279328413190609	279328413190609	279328413190609	279328413190609	36129577422369	279328413190609	279328413190609
ENSG00000226868	279328413190609	279328413190609	346223376684408	279328413190609	334771102996956	333155855424474	279328413190609	328015050680129	279328413190609	329011334933893	279328413190609	279328413190609	393787606558457	279328413190609	279328413190609
ENSG00000279401	279328413190609	279328413190609	279328413190609	279328413190609	279328413190609	279328413190609	279328413190609	279328413190609	329592123612085	349251974164468	279328413190609	279328413190609	379074619280032	279328413190609	279328413190609
ENSG00000272362	279328413190609	279328413190609	326840184278524	279328413190609	279328413190609	279328413190609	279328413190609	279328413190609	329592123612085	349251974164468	279328413190609	279328413190609	279328413190609	279328413190609	279328413190609
ENSG00000287450	279328413190609	279328413190609	279328413190609	279328413190609	279328413190609	333155855424474	398424303337059	279328413190609	365540215887752	279328413190609	279328413190609	279328413190609	337672401192213	279328413190609	327541880442809
ENSG00000237011	279328413190609	279328413190609	279328413190609	279328413190609	279328413190609	279328413190609	279328413190609	279328413190609	279328413190609	279328413190609	279328413190609	279328413190609	337672401192213	279328413190609	279328413190609
ENSG00000233583	279328413190609	279328413190609	279328413190609	279328413190609	279328413190609	279328413190609	279328413190609	279328413190609	365540215887752	279328413190609	336065144377845	279328413190609	488129719624314	279328413190609	279328413190609
ENSG00000066027	982887208265691	976892493252372	109923298452568	102949859658246	107252411258153	105084897132727	102713870325131	106386682707283	110452836498286	108274756727722	106245830587904	111428924208003	970256269936049	10688302114394	10506586887152
ENSG00000286263	330064521525609	279328413190609	373121424443631	279328413190609	388289165385568	371525095031024	398424303337059	395951171565474	350061516634857	364562598195611	403176699914171	366844481848042	393787606558457	369568897826246	327541880442809
ENSG00000227006	366334925865922	351156772521949	424102286141043	369385764955093	421141565634952	448951009750285	279328413190609	457287997205904	41693939110073	398234282888142	376392724311023	401333053956774	640172567921933	382991678114491	438868633599471
ENSG00000236372	279328413190609	279328413190609	279328413190609	279328413190609	279328413190609	279328413190609	279328413190609	279328413190609	279328413190609	279328413190609	279328413190609	279328413190609	379074619280032	279328413190609	279328413190609
ENSG00000224525	366334925865922	279328413190609	496784514117276	331880331878741	460442018514054	499464773664625	279328413190609	555810168487414	279328413190609	646011884046977	597861490614939	279328413190609	437443902652025	35340023904085	327541880442809
ENSG00000188770	330064521525609	279328413190609	36090257929507	331880331878741	279328413190609	355022995667918	279328413190609	362884162455066	329592123612085	349251974164468	359065557653574	279328413190609	437443902652025	279328413190609	347202584324758
ENSG00000173728	390585825442216	330378194023252	38375411758353	404776954102938	400475415407727	397092741527319	550120954130252	386248609795994	445063928134143	388359290738166	403176699914171	447391242564891	493951987627082	405024839153546	385244676535245
ENSG00000094975	114302985255664	1172392774865	104949692201493	108909992798155	1097000491886	110791542148425	108538954357785	111209324893502	995193679226487	105102574460198	105944988624474	994681604166565	101476441868823	108785172355657	114006214345741
ENSG00000225811	350719781614567	330378194023252	645389520403596	331880331878741	584790466192624	679512525462689	279328413190609	663597803968895	329592123612085	656563558018771	557309923633311	279328413190609	337672401192213	279328413190609	347202584324758
ENSG00000273093	279328413190609	279328413190609	326840184278524	279328413190609	279328413190609	333155855424474	279328413190609	279328413190609	279328413190609	279328413190609	279328413190609	279328413190609	279328413190609	279328413190609	279328413190609
ENSG00000162772	900197794715836	945771434814061	902598085784594	956036667067005	942950534281461	12099462097804	11764972383592	970511722065203	113543583072651	112026405846926	926035687276176	133762249623917	109020414812184	126822841599102	974441131612877
ENSG00000227818	279328413190609	279328413190609	279328413190609	331880331878741	279328413190609	279328413190609	279328413190609	279328413190609	279328413190609	279328413190609	336065144377845	279328413190609	428070282360415	35340023904085	279328413190609
ENSG00000135828	904046543280615	862024785939552	948594779021449	934617352832098	94574261457957	945138916617334	909303745954036	904174613149504	987957707158728	887776342724926	940374173806594	987589477443012	730712621182908	100946442585325	892173751747553
ENSG00000224227	330064521525609	279328413190609	279328413190609	279328413190609	334771102996956	279328413190609	279328413190609	279328413190609	329592123612085	279328413190609	279328413190609	279328413190609	482032468635613	382991678114491	411645607103813
ENSG00000286398	330064521525609	279328413190609	279328413190609	331880331878741	357268327870145	279328413190609	279328413190609	279328413190609	329592123612085	279328413190609	279328413190609	279328413190609	279328413190609	33198944768902	279328413190609
ENSG00000076356	101090056039534	107279467742433	103624009883124	109860127208682	101195082655091	1048607859539	104826848813699	104202748201253	107873757709597	974653991694131	100389733839365	100842370538593	962908158900326	119586257875046	104752509309572
ENSG00000215819	379311427362629	410530887888429	373121424443631	394413105005879	400475415407727	385216049750206	279328413190609	375380523740593	350061516634857	329011334933893	403176699914171	366844481848042	693842166636168	414439247035528	419110720456907
ENSG00000185523	433200507151621	379911921292654	409825576429017	394413105005879	400475415407727	385216049750206	398424303337059	395951171565474	389587733068182	407200584799104	433411820670259	341678455363877	437443902652025	33198944768902	411645607103813
ENSG00000236108	279328413190609	279328413190609	279328413190609	279328413190609	279328413190609	279328413190609	279328413190609	328015050680129	279328413190609	279328413190609	279328413190609	279328413190609	36129577422369	279328413190609	279328413190609
ENSG00000116711	864410813629723	743638716286409	822010733816482	849435262054828	888539506200926	900450479649623	854543002131438	858921935910068	828565475918208	798179319029744	915709614856781	882329827374506	773883213739089	93582697766712	838753027912361
ENSG00000231684	279328413190609	351156772521949	36090257929507	279328413190609	334771102996956	333155855424474	279328413190609	328015050680129	329592123612085	329011334933893	279328413190609	341678455363877	406520867408042	35340023904085	279328413190609
ENSG00000226750	279328413190609	279328413190609	279328413190609	279328413190609	279328413190609	279328413190609	279328413190609	279328413190609	279328413190609	279328413190609	279328413190609	279328413190609	36129577422369	279328413190609	279328413190609
ENSG00000285665	492968086894065	453568345059665	468065993190191	451906542814977	430148548820214	499464773664625	443565400814065	434049165249426	51116086273362	470820317227369	441898746545429	437531384734206	52433312452318	527703692485437	460865104590654
ENSG00000231022	279328413190609	279328413190609	279328413190609	279328413190609	279328413190609	279328413190609	279328413190609	279328413190609	279328413190609	279328413190609	279328413190609	279328413190609	279328413190609	279328413190609	279328413190609
ENSG00000224436	279328413190609	279328413190609	279328413190609	279328413190609	279328413190609	279328413190609	279328413190609	279328413190609	279328413190609	279328413190609	279328413190609	279328413190609	279328413190609	279328413190609	279328413190609
ENSG00000228208	379311427362629	279328413190609	393251592460485	331880331878741	438487138769551	371525095031024	364702399027291	386248609795994	329592123612085	349251974164468	414232835139443	341678455363877	51000923103388	279328413190609	347202584324758
ENSG00000273384	400641605171841	401357342713041	41720185080881	353248375355282	400475415407727	371525095031024	279328413190609	395951171565474	329592123612085	436964053625679	390745032285786	279328413190609	482032468635613	414439247035528	419110720456907
ENSG00000238061	390585825442216	330378194023252	346223376684408	382783370602407	357268327870145	333155855424474	512859552677097	279328413190609	41693939110073	329011334933893	359065557653574	38573592717356	454187005092663	394642624664951	327541880442809
ENSG00000234915	279328413190609	330378194023252	279328413190609	331880331878741	279328413190609	333155855424474	279328413190609	279328413190609	350061516634857	329011334933893	336065144377845	341678455363877	559991983220143	33198944768902	279328413190609
ENSG00000143845	939254440659126	952967489519025	930742707250068	89527757307343	909954419145305	89740148945515	941168137219815	100897825528115	772576471221185	96167631678109	996878360989832	771131888238931	972820377923583	752756042140661	964793252429736
ENSG00000235862	279328413190609	279328413190609	279328413190609	353248375355282	279328413190609	333155855424474	364702399027291	279328413190609	378406498340088	329011334933893	279328413190609	366844481848042	475629830792822	58064715870048	411645607103813
ENSG00000069812	101425606001053	953309498533021	966919182551931	104820358364891	100964743593904	943112797126116	822212928184539	856512770486783	935089217588357	85082022193138	88355741042898	95737487104897	840986285655543	104188476800511	103321651970444
ENSG00000227585	279328413190609	279328413190609	279328413190609	279328413190609	279328413190609	279328413190609	279328413190609	279328413190609	279328413190609	279328413190609	336065144377845	279328413190609	279328413190609	33198944768902	279328413190609
ENSG00000157060	279328413190609	279328413190609	279328413190609	279328413190609	334771102996956	333155855424474	279328413190609	279328413190609	350061516634857	279328413190609	279328413190609	279328413190609	482032468635613	33198944768902	279328413190609
ENSG00000237213	279328413190609	279328413190609	326840184278524	279328413190609	279328413190609	279328413190609	279328413190609	279328413190609	365540215887752	279328413190609	279328413190609	341678455363877	337672401192213	279328413190609	279328413190609
ENSG00000236439	523686229482937	563616946223085	448113648996009	559119060610776	430148548820214	371525095031024	512859552677097	362884162455066	41693939110073	45507475873305	390745032285786	4148022985281	606960838176607	458514782538271	479502535942697
ENSG00000224260	330064521525609	366862385237601	346223376684408	404776954102938	279328413190609	333155855424474	364702399027291	328015050680129	350061516634857	279328413190609	279328413190609	341678455363877	41783625573593	431094727956338	279328413190609
ENSG00000213045	279328413190609	279328413190609	346223376684408	331880331878741	279328413190609	279328413190609	279328413190609	362884162455066	329592123612085	279328413190609	359065557653574	341678455363877	36129577422369	279328413190609	327541880442809
ENSG00000287220	330064521525609	279328413190609	279328413190609	279328413190609	279328413190609	279328413190609	279328413190609	279328413190609	279328413190609	279328413190609	279328413190609	279328413190609	475629830792822	279328413190609	279328413190609
ENSG00000230063	330064521525609	279328413190609	346223376684408	279328413190609	279328413190609	279328413190609	279328413190609	279328413190609	279328413190609	329011334933893	279328413190609	366844481848042	533100419279993	33198944768902	279328413190609
ENSG00000235467	279328413190609	279328413190609	279328413190609	279328413190609	279328413190609	279328413190609	279328413190609	279328413190609	279328413190609	279328413190609	279328413190609	279328413190609	406520867408042	279328413190609	279328413190609
ENSG00000123684	102294438423459	104471570024299	103665522043812	103161895754667	105725821837208	103727381317222	103341827521355	102775006834984	111105171152967	998032719361626	985495690116118	113467666109061	944863524004631	111651197145459	10506586887152
ENSG00000117707	688591825578238	799855619056726	884022369252427	620285576022497	902399362989948	877615440960737	713937292018724	928050861796236	60779214038243	908609129565496	867614267705338	742111761491602	764243382889576	664730157296642	840759695599733
ENSG00000228044	458422204042648	391248016406886	346223376684408	540917263796877	411320135853346	333155855424474	443565400814065	404764740219961	279328413190609	398234282888142	414232835139443	279328413190609	475629830792822	35340023904085	403605404982016
ENSG00000225338	366334925865922	330378194023252	36090257929507	369385764955093	279328413190609	333155855424474	279328413190609	279328413190609	329592123612085	364562598195611	359065557653574	279328413190609	50487111194606	279328413190609	279328413190609
ENSG00000224407	110454277720184	108301784283973	109917924711623	112864995001246	116816004408354	113168876703935	106713802336822	109697517041493	112439176206573	114725490676786	114351715451869	109347635657509	860990543072239	115559267858892	110921507174987
ENSG00000232463	279328413190609	279328413190609	279328413190609	279328413190609	279328413190609	279328413190609	279328413190609	279328413190609	329592123612085	279328413190609	279328413190609	279328413190609	461755873890921	279328413190609	327541880442809
ENSG00000237457	330064521525609	330378194023252	552995768729336	279328413190609	548940805980964	622349278113506	279328413190609	63961820694317	279328413190609	628556090886464	576145794480602	279328413190609	379074619280032	279328413190609	327541880442809
ENSG00000225171	418154006858254	475456310225642	393251592460485	394413105005879	453561485985164	371525095031024	57940123594793	386248609795994	482358780399526	475655014809407	414232835139443	426747709097846	50487111194606	405024839153546	438868633599471
ENSG00000226843	279328413190609	279328413190609	279328413190609	279328413190609	279328413190609	279328413190609	279328413190609	279328413190609	279328413190609	279328413190609	279328413190609	279328413190609	279328413190609	279328413190609	279328413190609
ENSG00000235386	279328413190609	279328413190609	279328413190609	279328413190609	279328413190609	279328413190609	279328413190609	279328413190609	279328413190609	279328413190609	279328413190609	279328413190609	279328413190609	33198944768902	279328413190609
ENSG00000123836	854718555393721	922588421663374	109810027393183	937273007388485	110104329594279	105569759188359	846605470543084	105386336926723	976726272238878	101886597215094	106676018396705	104306055640891	802025541298485	104050018432087	867923429099927
ENSG00000213690	279328413190609	279328413190609	279328413190609	279328413190609	279328413190609	279328413190609	279328413190609	279328413190609	279328413190609	279328413190609	279328413190609	279328413190609	468885563054764	279328413190609	279328413190609
ENSG00000223982	279328413190609	279328413190609	279328413190609	279328413190609	279328413190609	279328413190609	279328413190609	279328413190609	279328413190609	279328413190609	336065144377845	279328413190609	279328413190609	279328413190609	279328413190609
ENSG00000229832	390585825442216	351156772521949	373121424443631	382783370602407	334771102996956	355022995667918	443565400814065	328015050680129	462443401142389	407200584799104	390745032285786	38573592717356	514956121667464	405024839153546	374471178524772
ENSG00000117691	110052579303625	110478218361205	112682709094621	112064324315231	110441049503069	108473080309898	123281747103312	106651100491786	108121407518962	11723756588722	112397538528584	10968293712773	123545851225978	979889155641698	105166262484154
ENSG00000225233	279328413190609	279328413190609	279328413190609	279328413190609	279328413190609	279328413190609	398424303337059	279328413190609	279328413190609	329011334933893	279328413190609	279328413190609	36129577422369	279328413190609	279328413190609
ENSG00000274895	379311427362629	379911921292654	430595334756657	353248375355282	374229685518018	397092741527319	443565400814065	412870538125067	279328413190609	364562598195611	470841753679438	279328413190609	545275397423601	35340023904085	385244676535245
ENSG00000237514	279328413190609	279328413190609	279328413190609	279328413190609	279328413190609	279328413190609	279328413190609	279328413190609	279328413190609	279328413190609	279328413190609	279328413190609	279328413190609	279328413190609	279328413190609
ENSG00000287856	101925418872907	10747951150951	116649736431116	104969684246025	115526451572924	11200819665142	977072089051738	117327739130684	109678050908752	115242988568895	114604114419633	113784673143527	941502363042626	106817547499689	107334379274132
ENSG00000228067	350719781614567	279328413190609	346223376684408	353248375355282	334771102996956	385216049750206	279328413190609	34786267672057	365540215887752	407200584799104	359065557653574	426747709097846	406520867408042	33198944768902	279328413190609
ENSG00000284299	452600584789637	632046968390428	714705937779989	602697040623975	697057140297295	667569121006595	443565400814065	727258141000346	350061516634857	617286137918023	581898163126534	279328413190609	676567603176494	667406154854627	635832506715744
ENSG00000226375	279328413190609	351156772521949	401883244680394	279328413190609	357268327870145	333155855424474	364702399027291	386248609795994	279328413190609	377292999478829	390745032285786	341678455363877	337672401192213	35340023904085	279328413190609
ENSG00000203705	868720144969379	873460144040163	922751034455225	890877897548056	897728109209299	930319339250366	910618419390168	903956243541116	933578799123444	932896266153946	920567508241649	936804058518509	89319430881149	858334739295733	85942508469075
ENSG00000224040	279328413190609	279328413190609	279328413190609	382783370602407	279328413190609	279328413190609	364702399027291	328015050680129	279328413190609	279328413190609	336065144377845	341678455363877	379074619280032	33198944768902	327541880442809
ENSG00000228686	366334925865922	366862385237601	36090257929507	331880331878741	279328413190609	279328413190609	279328413190609	34786267672057	350061516634857	377292999478829	390745032285786	426747709097846	582497468574038	423083220768105	362086387860431
ENSG00000279838	533603040203501	502505597460668	52335069759524	623914182477068	526782177436075	494743864439997	703297876811432	55072886837316	621756536186463	565162630842068	560632076151737	517821694852107	703034181031467	687182782769267	635832506715744
ENSG00000174175	418154006858254	547101769182315	626614483016988	804867807278699	727153454856369	674327031702973	896899090857782	52203977376822	944715069299996	593627496814867	667874115728776	102800507865704	596609337595201	106240151854315	675450907229342
ENSG00000236401	279328413190609	279328413190609	279328413190609	279328413190609	279328413190609	279328413190609	279328413190609	279328413190609	279328413190609	279328413190609	279328413190609	279328413190609	279328413190609	279328413190609	279328413190609
ENSG00000241475	330064521525609	391248016406886	279328413190609	394413105005879	279328413190609	279328413190609	423316601979845	362884162455066	279328413190609	279328413190609	279328413190609	279328413190609	36129577422369	279328413190609	374471178524772
ENSG00000215800	279328413190609	279328413190609	279328413190609	279328413190609	334771102996956	279328413190609	279328413190609	279328413190609	279328413190609	279328413190609	279328413190609	279328413190609	279328413190609	279328413190609	279328413190609
ENSG00000286421	279328413190609	279328413190609	326840184278524	279328413190609	279328413190609	279328413190609	279328413190609	279328413190609	279328413190609	279328413190609	279328413190609	279328413190609	437443902652025	279328413190609	279328413190609
ENSG00000270936	279328413190609	279328413190609	279328413190609	279328413190609	279328413190609	279328413190609	364702399027291	279328413190609	279328413190609	279328413190609	279328413190609	366844481848042	406520867408042	279328413190609	279328413190609
ENSG00000008118	736010686809666	860407497644841	770987244469942	632599428926204	705193197951187	570013702337004	685694636660835	518806674854564	764832984690875	480311645941971	590106535515593	716709510406301	604443312016698	634784556878147	621271494364126
ENSG00000171161	982060354508451	946668466307948	102043965654705	102148353236399	10482435934918	10478201091944	95953681389347	107429886930653	104301954225467	104430109465721	104361434433181	10697188101917	891829698109289	105112942649424	981495072265467
ENSG00000241505	279328413190609	279328413190609	463374436082054	279328413190609	438487138769551	50402173519216	279328413190609	537137585332965	279328413190609	501358834359004	477128067534834	279328413190609	279328413190609	279328413190609	279328413190609
ENSG00000224535	279328413190609	330378194023252	326840184278524	279328413190609	374229685518018	333155855424474	279328413190609	279328413190609	279328413190609	329011334933893	279328413190609	279328413190609	379074619280032	279328413190609	327541880442809
ENSG00000282097	279328413190609	330378194023252	326840184278524	279328413190609	279328413190609	333155855424474	279328413190609	34786267672057	279328413190609	349251974164468	279328413190609	279328413190609	36129577422369	279328413190609	347202584324758
ENSG00000261453	279328413190609	279328413190609	326840184278524	353248375355282	334771102996956	333155855424474	279328413190609	279328413190609	365540215887752	364562598195611	279328413190609	341678455363877	279328413190609	369568897826246	279328413190609
ENSG00000231020	279328413190609	279328413190609	279328413190609	279328413190609	279328413190609	279328413190609	279328413190609	279328413190609	279328413190609	279328413190609	279328413190609	279328413190609	279328413190609	279328413190609	279328413190609
ENSG00000270818	279328413190609	279328413190609	279328413190609	279328413190609	279328413190609	279328413190609	279328413190609	279328413190609	279328413190609	279328413190609	279328413190609	279328413190609	36129577422369	33198944768902	279328413190609
ENSG00000196878	106685020379021	11190003804021	14647647580849	145553073186688	131840221982184	113636026429248	108577865862265	877133623263355	111766412119442	109384514601424	106096193796608	104000414761142	927750430494902	151927126870373	128987286614174
ENSG00000133059	111743075443788	11113257240639	112998714918717	109169080130347	111701470862672	109569427668986	114832803732867	110597640412568	102495904239607	109805569059705	111039809799702	102224587761281	981544030281473	109913609032436	115748167169813
ENSG00000225561	279328413190609	279328413190609	279328413190609	279328413190609	279328413190609	279328413190609	279328413190609	279328413190609	329592123612085	279328413190609	279328413190609	279328413190609	36129577422369	279328413190609	279328413190609
ENSG00000224668	350719781614567	351156772521949	430595334756657	404776954102938	430148548820214	355022995667918	279328413190609	386248609795994	329592123612085	44331508271813	359065557653574	279328413190609	537280532672427	394642624664951	419110720456907
ENSG00000242529	279328413190609	279328413190609	279328413190609	279328413190609	279328413190609	279328413190609	279328413190609	279328413190609	329592123612085	279328413190609	279328413190609	279328413190609	279328413190609	279328413190609	279328413190609
ENSG00000074964	105069921508676	100701991605705	113548140035602	104362876498532	113999972697933	113420627621855	101779888288523	114720590549769	11773339522157	112855925207003	113548955710441	118619546853638	905863371938302	103242786946104	106032440935296
ENSG00000223847	279328413190609	279328413190609	279328413190609	279328413190609	279328413190609	279328413190609	279328413190609	279328413190609	279328413190609	279328413190609	279328413190609	279328413190609	279328413190609	279328413190609	279328413190609
ENSG00000277704	279328413190609	279328413190609	279328413190609	279328413190609	334771102996956	279328413190609	279328413190609	279328413190609	279328413190609	279328413190609	279328413190609	279328413190609	406520867408042	279328413190609	279328413190609
ENSG00000116918	100179242762475	993970558265033	106548995556964	104000058789211	10598852355099	105681514519472	104209030091572	108333561545368	105625807992612	108587741306893	105934851707154	109663985544523	973988613018731	103575228062275	103434897542695
ENSG00000274020	80157688728139	775063385450473	855890491905569	768750089976101	931912223252952	906361636662216	830430805284491	934381819878481	75204163576894	974374822517797	96769011079208	715380219414352	925053360474914	80944340001756	88181236212171
ENSG00000287445	390585825442216	45941547492859	476951637604918	422804672755949	490086449911431	448951009750285	512859552677097	518806674854564	499583482452716	388359290738166	546835151139917	38573592717356	475629830792822	35340023904085	385244676535245
ENSG00000259815	279328413190609	279328413190609	326840184278524	279328413190609	279328413190609	279328413190609	279328413190609	279328413190609	279328413190609	279328413190609	279328413190609	279328413190609	279328413190609	33198944768902	279328413190609
ENSG00000240963	89624351073663	87727194918595	834995628354968	877425503141739	837010594722174	849693208479914	884898911233844	84215561288687	903042663440594	911446647399473	856466412855308	902617446099815	813683631700914	901964951189095	918651086978183
ENSG00000226570	279328413190609	279328413190609	279328413190609	279328413190609	279328413190609	279328413190609	279328413190609	279328413190609	279328413190609	279328413190609	279328413190609	279328413190609	337672401192213	279328413190609	279328413190609
ENSG00000198929	596505371914327	68367480945593	94721434200463	600600402497828	926910047739378	955800742630572	614293923030646	848392761149192	570154914802315	839884654246694	848379007185486	666530385441631	662089046351147	718205303432576	506735757623263
ENSG00000272167	279328413190609	279328413190609	36090257929507	279328413190609	279328413190609	279328413190609	279328413190609	279328413190609	279328413190609	279328413190609	279328413190609	279328413190609	406520867408042	33198944768902	279328413190609
ENSG00000230628	330064521525609	330378194023252	36090257929507	414175168258365	334771102996956	355022995667918	364702399027291	279328413190609	329592123612085	349251974164468	279328413190609	341678455363877	437443902652025	43857482992592	279328413190609
ENSG00000162771	279328413190609	279328413190609	279328413190609	353248375355282	279328413190609	333155855424474	364702399027291	279328413190609	378406498340088	329011334933893	279328413190609	366844481848042	482032468635613	578180552992593	411645607103813
ENSG00000227579	279328413190609	330378194023252	326840184278524	279328413190609	374229685518018	333155855424474	279328413190609	34786267672057	279328413190609	279328413190609	336065144377845	341678455363877	337672401192213	279328413190609	327541880442809
ENSG00000176393	117131233262373	113044907011282	110712591572275	11777154423208	108291674756587	112139234686276	114617099760614	107911527884691	11906751936686	108626391223802	112526539778483	1232381328473	10774383637635	120482014124057	116292138210912
ENSG00000174606	101112670498084	102565463989407	976035693800133	980348364851352	968338324500361	100030534937025	957660094975353	989098589254569	995688093235762	100003472050726	964006384372625	978849031406253	995562221064309	981543588393354	101012408820191
ENSG00000179914	330064521525609	330378194023252	346223376684408	331880331878741	279328413190609	279328413190609	279328413190609	279328413190609	514805932174387	279328413190609	336065144377845	426747709097846	446111705810013	35340023904085	362086387860431
ENSG00000235750	908257055488072	989919959485947	921835107682954	105834566921902	987232464695425	991095965696981	953831777834632	103811497917976	103804650790094	100315834362885	996721916627203	10992706862208	894209359120496	108892129429146	103752429714508
ENSG00000284376	279328413190609	330378194023252	279328413190609	279328413190609	279328413190609	279328413190609	279328413190609	279328413190609	279328413190609	279328413190609	279328413190609	279328413190609	406520867408042	279328413190609	279328413190609
ENSG00000121446	330064521525609	279328413190609	279328413190609	331880331878741	279328413190609	279328413190609	423316601979845	279328413190609	350061516634857	329011334933893	279328413190609	341678455363877	468885563054764	394642624664951	347202584324758
ENSG00000226758	390585825442216	366862385237601	373121424443631	353248375355282	334771102996956	279328413190609	398424303337059	328015050680129	350061516634857	349251974164468	336065144377845	341678455363877	734848390079918	279328413190609	327541880442809
ENSG00000230199	350719781614567	279328413190609	326840184278524	279328413190609	279328413190609	279328413190609	279328413190609	279328413190609	329592123612085	279328413190609	279328413190609	366844481848042	379074619280032	279328413190609	347202584324758
ENSG00000236905	379311427362629	366862385237601	401883244680394	353248375355282	388289165385568	371525095031024	398424303337059	386248609795994	350061516634857	364562598195611	359065557653574	279328413190609	279328413190609	33198944768902	374471178524772
ENSG00000233304	390585825442216	366862385237601	401883244680394	331880331878741	357268327870145	371525095031024	279328413190609	34786267672057	329592123612085	329011334933893	279328413190609	279328413190609	528787692111603	279328413190609	411645607103813
ENSG00000288007	425932574185681	418959442927348	401883244680394	404776954102938	357268327870145	448951009750285	460821252994466	427431253987533	482358780399526	398234282888142	46422327072797	464961224002346	428070282360415	423083220768105	444760849108033
ENSG00000227887	279328413190609	279328413190609	279328413190609	279328413190609	279328413190609	279328413190609	364702399027291	279328413190609	279328413190609	329011334933893	279328413190609	279328413190609	406520867408042	279328413190609	279328413190609
ENSG00000116903	911674286062014	929802070228169	956177117153942	925467736915683	942733503487378	973371788072475	873511473163709	971609614723057	957806579546851	913591986493071	909827198439784	983700929007427	769944766161355	967908716697407	931774864542827
ENSG00000228255	279328413190609	330378194023252	279328413190609	279328413190609	279328413190609	279328413190609	279328413190609	279328413190609	279328413190609	329011334933893	336065144377845	279328413190609	36129577422369	279328413190609	279328413190609
ENSG00000226196	279328413190609	279328413190609	279328413190609	279328413190609	279328413190609	279328413190609	279328413190609	279328413190609	279328413190609	279328413190609	279328413190609	279328413190609	279328413190609	279328413190609	279328413190609
ENSG00000287354	44003141875468	494101105128925	537627721456984	561932266884702	522710584740329	5357653608253	279328413190609	525197044408214	472795055797377	329011334933893	488839027905745	500415204537818	621191491556521	527703692485437	516876326240174
ENSG00000233827	279328413190609	279328413190609	279328413190609	279328413190609	279328413190609	279328413190609	279328413190609	279328413190609	279328413190609	279328413190609	279328413190609	279328413190609	446111705810013	279328413190609	279328413190609
ENSG00000198797	350719781614567	440942184699163	805285351367696	4752855563121	895635873698467	839179146291766	565531403086071	899292403256917	456923105500186	849497789078664	82870741414151	500415204537818	611865160488094	452230940186828	362086387860431
ENSG00000271746	592395077271922	633633341074864	548061767140667	591887074666751	526782177436075	524720394564022	646427520599488	55072886837316	598307334499827	519494836635459	550415952823611	625467470984781	701756558209742	534699280741032	630185952875706
ENSG00000234233	390585825442216	440942184699163	481170688360431	480505185768233	514177920255821	355022995667918	443565400814065	457287997205904	329592123612085	560217657235422	424239799500541	341678455363877	428070282360415	43857482992592	460865104590654
ENSG00000151414	976135741221714	987109925365937	124229203626739	101955130227935	118310817895081	119224661864285	996000506129412	121342030879871	113849439908371	120700092603201	119399103125037	115202068161892	902719470532998	107677314308025	101664581979754
ENSG00000177614	104275541469122	72901790514794	100121701930848	92009674370053	107523664609958	957472758071383	759662497702508	959642545782381	895334754831378	896904749571544	92345763073992	95984340705357	712865195009402	96807299168108	90966905766447
ENSG00000223794	279328413190609	279328413190609	279328413190609	279328413190609	279328413190609	279328413190609	364702399027291	279328413190609	279328413190609	279328413190609	279328413190609	279328413190609	379074619280032	279328413190609	279328413190609
ENSG00000235182	418154006858254	366862385237601	373121424443631	279328413190609	357268327870145	279328413190609	423316601979845	279328413190609	279328413190609	377292999478829	359065557653574	366844481848042	454187005092663	35340023904085	347202584324758
ENSG00000213041	330064521525609	330378194023252	36090257929507	279328413190609	279328413190609	279328413190609	279328413190609	328015050680129	329592123612085	279328413190609	279328413190609	279328413190609	549104513698881	279328413190609	279328413190609
ENSG00000287157	279328413190609	330378194023252	326840184278524	369385764955093	279328413190609	279328413190609	279328413190609	34786267672057	279328413190609	279328413190609	336065144377845	279328413190609	488129719624314	33198944768902	279328413190609
ENSG00000233920	330064521525609	330378194023252	36090257929507	279328413190609	400475415407727	355022995667918	279328413190609	420395152874457	329592123612085	407200584799104	403176699914171	279328413190609	393787606558457	279328413190609	279328413190609
ENSG00000183831	530377404568361	670899719619163	950264233587672	550318778541849	992864553773207	898795390136528	565531403086071	103541714287217	503556399998125	853429242651232	955929324531789	480341303881522	629941938443675	495382235477595	491878200464847
ENSG00000225755	350719781614567	330378194023252	326840184278524	279328413190609	279328413190609	279328413190609	279328413190609	279328413190609	329592123612085	279328413190609	336065144377845	279328413190609	468885563054764	279328413190609	279328413190609
ENSG00000143858	618930105327055	534875422711041	542944065351647	577711068288011	658915609984128	52082878959313	565531403086071	565444731990967	451140164987796	505189697620632	527374391086679	487384395866379	845310063602643	547697810496486	645204807532304
ENSG00000197472	592395077271922	636753952690601	448113648996009	485519566655433	411320135853346	494743864439997	460821252994466	462456150341803	431875006415706	44331508271813	424239799500541	366844481848042	644067365980475	394642624664951	506735757623263
ENSG00000230184	279328413190609	330378194023252	346223376684408	279328413190609	388289165385568	333155855424474	279328413190609	34786267672057	279328413190609	279328413190609	336065144377845	341678455363877	570085439375861	369568897826246	327541880442809
ENSG00000234004	350719781614567	330378194023252	279328413190609	369385764955093	279328413190609	279328413190609	423316601979845	328015050680129	329592123612085	279328413190609	279328413190609	279328413190609	393787606558457	33198944768902	279328413190609
ENSG00000232436	330064521525609	279328413190609	279328413190609	279328413190609	279328413190609	279328413190609	279328413190609	279328413190609	279328413190609	329011334933893	279328413190609	279328413190609	279328413190609	279328413190609	279328413190609
ENSG00000231718	279328413190609	279328413190609	279328413190609	279328413190609	279328413190609	279328413190609	279328413190609	328015050680129	279328413190609	279328413190609	279328413190609	279328413190609	279328413190609	279328413190609	279328413190609
ENSG00000283952	366334925865922	510405860570414	573249674970611	485519566655433	576655889993221	512689953278421	423316601979845	605614978715417	279328413190609	449339800313783	449810396891583	279328413190609	537280532672427	534699280741032	503175841862088
ENSG00000230019	279328413190609	279328413190609	279328413190609	279328413190609	279328413190609	279328413190609	279328413190609	279328413190609	279328413190609	279328413190609	279328413190609	279328413190609	279328413190609	279328413190609	279328413190609
ENSG00000136643	97526914877987	984931593317081	100784576679909	951890025746832	102796477789903	102310989583351	901153635118737	105089558191147	959560804440073	100119951889035	101901293611346	976032698699976	866814459491788	960661841510813	962241217287914
ENSG00000232537	279328413190609	366862385237601	346223376684408	369385764955093	334771102996956	333155855424474	398424303337059	328015050680129	279328413190609	329011334933893	359065557653574	279328413190609	393787606558457	369568897826246	279328413190609
ENSG00000226036	279328413190609	279328413190609	279328413190609	279328413190609	279328413190609	279328413190609	279328413190609	34786267672057	329592123612085	329011334933893	279328413190609	279328413190609	337672401192213	33198944768902	279328413190609
ENSG00000285521	279328413190609	279328413190609	279328413190609	279328413190609	279328413190609	279328413190609	279328413190609	279328413190609	279328413190609	279328413190609	279328413190609	279328413190609	36129577422369	279328413190609	279328413190609
ENSG00000236317	279328413190609	366862385237601	279328413190609	279328413190609	334771102996956	279328413190609	279328413190609	328015050680129	279328413190609	279328413190609	336065144377845	279328413190609	279328413190609	394642624664951	347202584324758
ENSG00000176855	279328413190609	279328413190609	279328413190609	279328413190609	279328413190609	279328413190609	364702399027291	279328413190609	279328413190609	279328413190609	279328413190609	279328413190609	437443902652025	279328413190609	279328413190609
ENSG00000227728	279328413190609	279328413190609	279328413190609	279328413190609	279328413190609	279328413190609	279328413190609	279328413190609	279328413190609	329011334933893	279328413190609	279328413190609	482032468635613	279328413190609	279328413190609
ENSG00000133069	875531565696195	85778149863514	927245400821315	905723087262174	959526785412513	847334056654365	862066229992796	889968688147603	758579398429376	895463162962659	881135974531446	692244167098149	82824714004534	946508321442522	918069378209451
ENSG00000162877	366334925865922	330378194023252	507379116494857	451906542814977	538310693180746	426054230763841	364702399027291	457287997205904	482358780399526	42309227165684	457230182572172	401333053956774	461755873890921	556697992692937	347202584324758
ENSG00000233461	576979982637415	56099779629133	590930303248585	654426935688565	60211630815978	570013702337004	609045874859236	592823136715563	631395136991817	591631897201523	655021988075787	64639579790465	693842166636168	611280085605674	588645180599413
ENSG00000225401	330064521525609	351156772521949	36090257929507	394413105005879	279328413190609	279328413190609	279328413190609	328015050680129	408617299262433	279328413190609	359065557653574	279328413190609	475629830792822	279328413190609	419110720456907
ENSG00000228190	279328413190609	279328413190609	279328413190609	279328413190609	279328413190609	279328413190609	279328413190609	279328413190609	279328413190609	279328413190609	279328413190609	279328413190609	279328413190609	279328413190609	279328413190609
ENSG00000135747	579288777863636	630442687531527	485254781001794	499491158963055	446264358419452	528502923679134	443565400814065	505030756376292	438657363221123	449339800313783	433411820670259	4148022985281	632047807604641	46449080466427	503175841862088
ENSG00000227237	279328413190609	330378194023252	326840184278524	369385764955093	279328413190609	279328413190609	279328413190609	279328413190609	329592123612085	364562598195611	279328413190609	341678455363877	499525077030399	279328413190609	279328413190609
ENSG00000069248	106017145282701	109898929744482	106030654644864	103820198021677	108495699210089	107872080892461	100579686835731	109266887964221	105487300584539	105658417939905	106295366583997	104250964055037	970455135311255	10603377626866	107880163982256
ENSG00000232812	279328413190609	279328413190609	279328413190609	279328413190609	279328413190609	279328413190609	279328413190609	279328413190609	279328413190609	364562598195611	336065144377845	279328413190609	446111705810013	279328413190609	279328413190609
ENSG00000231666	279328413190609	330378194023252	38375411758353	353248375355282	334771102996956	333155855424474	475943119997764	328015050680129	329592123612085	377292999478829	336065144377845	279328413190609	41783625573593	279328413190609	347202584324758
ENSG00000226986	350719781614567	330378194023252	279328413190609	382783370602407	357268327870145	279328413190609	279328413190609	328015050680129	329592123612085	279328413190609	359065557653574	279328413190609	437443902652025	35340023904085	327541880442809
ENSG00000242042	279328413190609	330378194023252	279328413190609	279328413190609	279328413190609	279328413190609	279328413190609	279328413190609	279328413190609	329011334933893	279328413190609	279328413190609	379074619280032	279328413190609	279328413190609
ENSG00000234464	279328413190609	279328413190609	279328413190609	279328413190609	279328413190609	279328413190609	279328413190609	279328413190609	350061516634857	279328413190609	279328413190609	341678455363877	446111705810013	35340023904085	279328413190609
ENSG00000253148	279328413190609	279328413190609	326840184278524	279328413190609	279328413190609	279328413190609	279328413190609	279328413190609	329592123612085	329011334933893	279328413190609	279328413190609	36129577422369	279328413190609	279328413190609
ENSG00000227751	111431508292936	104740950159777	924204525457007	107185858836305	946590955161635	954298059419737	111552097567912	911616422233677	103721616476421	98488091426554	938042059147575	102048838359151	881530106942244	103482500708184	107321129376022
ENSG00000090104	849616600757571	639807572493937	113882731125413	103729419671277	117818233208361	135797981115059	117035959883308	105775285509372	137237261010964	127812648698343	114775455593765	152804852227069	849966895245042	129433414099703	77706825542639
ENSG00000285280	44003141875468	391248016406886	66308986758799	516071784589738	606698763031191	629757207220834	550120954130252	634011296521724	707741468754743	640427881324397	623125574523973	735300302767922	593898095860462	63310843363714	460865104590654
ENSG00000232892	279328413190609	351156772521949	279328413190609	331880331878741	279328413190609	279328413190609	279328413190609	328015050680129	279328413190609	279328413190609	279328413190609	279328413190609	379074619280032	279328413190609	279328413190609
ENSG00000236950	279328413190609	279328413190609	279328413190609	279328413190609	279328413190609	279328413190609	279328413190609	279328413190609	279328413190609	279328413190609	279328413190609	279328413190609	279328413190609	279328413190609	279328413190609
ENSG00000236468	279328413190609	279328413190609	279328413190609	279328413190609	279328413190609	279328413190609	279328413190609	279328413190609	279328413190609	279328413190609	279328413190609	279328413190609	279328413190609	279328413190609	279328413190609
ENSG00000143322	984526831669427	103212738678423	106704292776241	107169924901907	106694107032124	104381551283387	100880948417763	104194354620577	114538855725474	101917356141989	102735082576717	118897188657445	998209502553179	1096059000577	102372848168244
ENSG00000185220	824737443476539	81971259427402	693919235832768	787080224885208	706318720405726	773989422554253	808270604473701	733098885221825	832826619730681	764697911520073	72837592880672	828033713648962	756564647827546	851866921423708	813813277960589
ENSG00000226003	279328413190609	279328413190609	279328413190609	279328413190609	279328413190609	279328413190609	279328413190609	279328413190609	279328413190609	279328413190609	279328413190609	279328413190609	279328413190609	279328413190609	279328413190609
ENSG00000230813	279328413190609	279328413190609	326840184278524	279328413190609	279328413190609	279328413190609	279328413190609	279328413190609	279328413190609	279328413190609	279328413190609	279328413190609	393787606558457	279328413190609	279328413190609
ENSG00000226862	488570475690563	379911921292654	409825576429017	422804672755949	421141565634952	385216049750206	541717593207364	412870538125067	378406498340088	42309227165684	477128067534834	279328413190609	585435654265738	394642624664951	503175841862088
ENSG00000236101	279328413190609	279328413190609	279328413190609	279328413190609	279328413190609	279328413190609	279328413190609	279328413190609	279328413190609	279328413190609	279328413190609	279328413190609	563438648492997	279328413190609	279328413190609
ENSG00000162769	961762992000656	930603977224725	861303599411362	875263750334351	83564781681478	901543413490701	961848888721207	893300991821355	849735179834589	853429242651232	819913256174904	842541354103967	918366868991363	861806428498666	932655579796456
ENSG00000133065	101425606001053	105452579892975	11187040827793	108574027039605	11300949276107	10969640441107	110124049000344	121382897785828	991684505156632	111535320325862	111687076859344	937377202741092	889758260689127	103799416952419	103684363858546
ENSG00000278684	279328413190609	279328413190609	279328413190609	279328413190609	279328413190609	279328413190609	279328413190609	279328413190609	279328413190609	279328413190609	279328413190609	279328413190609	279328413190609	279328413190609	279328413190609
ENSG00000236775	279328413190609	279328413190609	279328413190609	279328413190609	279328413190609	279328413190609	279328413190609	279328413190609	279328413190609	329011334933893	279328413190609	279328413190609	337672401192213	279328413190609	279328413190609
ENSG00000042781	366334925865922	330378194023252	496784514117276	331880331878741	526782177436075	426054230763841	489447363924245	512096682787228	399562612262558	505189697620632	539380456434293	366844481848042	668705573770821	382991678114491	385244676535245
ENSG00000234754	330064521525609	279328413190609	481170688360431	279328413190609	570957202236207	448951009750285	279328413190609	457287997205904	365540215887752	526112468015456	573178271082184	279328413190609	41783625573593	33198944768902	327541880442809
ENSG00000233084	366334925865922	391248016406886	401883244680394	404776954102938	374229685518018	426054230763841	443565400814065	440303794292885	408617299262433	44331508271813	390745032285786	341678455363877	454187005092663	369568897826246	374471178524772
ENSG00000227815	366334925865922	279328413190609	409825576429017	353248375355282	400475415407727	279328413190609	443565400814065	34786267672057	378406498340088	42309227165684	403176699914171	279328413190609	41783625573593	33198944768902	327541880442809
ENSG00000287046	279328413190609	279328413190609	326840184278524	331880331878741	357268327870145	417256668560767	398424303337059	279328413190609	350061516634857	329011334933893	359065557653574	38573592717356	36129577422369	414439247035528	279328413190609
ENSG00000223774	684286666199508	494101105128925	96865639176115	730113795237018	969425427070007	955800742630572	770439796965403	973511046681445	864254544892735	983444829388992	997346678669225	743216281495004	51000923103388	800278937485096	529303887572086
ENSG00000228863	572244611639632	351156772521949	734892254760498	926779805561041	781430977337554	911024080103063	861147016655761	661255207153697	997770650901196	682108022828488	799304432665049	106845629909836	718684344283873	950271916717897	560956450637936
ENSG00000228646	279328413190609	279328413190609	279328413190609	279328413190609	279328413190609	279328413190609	279328413190609	279328413190609	279328413190609	279328413190609	279328413190609	279328413190609	279328413190609	279328413190609	279328413190609
ENSG00000229112	279328413190609	279328413190609	279328413190609	331880331878741	279328413190609	279328413190609	279328413190609	279328413190609	279328413190609	279328413190609	279328413190609	279328413190609	337672401192213	279328413190609	327541880442809
ENSG00000233332	279328413190609	330378194023252	393251592460485	382783370602407	279328413190609	279328413190609	279328413190609	34786267672057	329592123612085	279328413190609	279328413190609	279328413190609	499525077030399	369568897826246	327541880442809
ENSG00000231984	279328413190609	279328413190609	279328413190609	279328413190609	279328413190609	279328413190609	279328413190609	279328413190609	279328413190609	279328413190609	279328413190609	279328413190609	279328413190609	279328413190609	279328413190609
ENSG00000286213	279328413190609	279328413190609	279328413190609	331880331878741	279328413190609	333155855424474	279328413190609	328015050680129	329592123612085	279328413190609	279328413190609	341678455363877	379074619280032	279328413190609	279328413190609
ENSG00000226876	279328413190609	330378194023252	326840184278524	279328413190609	374229685518018	279328413190609	279328413190609	279328413190609	279328413190609	364562598195611	336065144377845	341678455363877	593898095860462	279328413190609	327541880442809
ENSG00000277462	745590331405729	840933981233029	682758892153567	722229874799429	683258967862469	729521092704061	700510022805096	775005910953257	688270385686327	707388175638126	689241733790757	637472079631768	676567603176494	708590958952907	720125669122087
ENSG00000225591	390585825442216	379911921292654	279328413190609	331880331878741	334771102996956	333155855424474	279328413190609	279328413190609	279328413190609	279328413190609	336065144377845	279328413190609	406520867408042	279328413190609	327541880442809
ENSG00000035687	110741133938089	110579470733704	105492993362374	109700480695069	106340924831322	107840165423004	103341827521355	109272793790017	11251985095891	110104779479293	107298163988227	113791797509568	103744160666211	113744776649621	115194404558414
ENSG00000213080	520211991920556	494101105128925	448113648996009	469840986059596	430148548820214	407670227451279	279328413190609	404764740219961	462443401142389	398234282888142	414232835139443	426747709097846	446111705810013	452230940186828	403605404982016
ENSG00000180287	651247821886123	85678428546626	816394118095955	809360631385017	795363527470691	928975297851066	691805745409485	790213513992228	60217812451099	904131702639128	687912269783663	401333053956774	696529126212528	645995107058517	672270474133063
ENSG00000226693	279328413190609	279328413190609	326840184278524	279328413190609	279328413190609	279328413190609	364702399027291	328015050680129	279328413190609	279328413190609	279328413190609	279328413190609	36129577422369	279328413190609	279328413190609
ENSG00000234678	101807464282446	976456713157517	943940997572191	100192540700921	920212742380204	974525177149943	884898911233844	930070696511053	103684558369329	913165464022454	966922368594616	108103339893416	965399352472634	106051087444371	102003910135248
ENSG00000231272	279328413190609	279328413190609	326840184278524	279328413190609	334771102996956	279328413190609	279328413190609	279328413190609	279328413190609	279328413190609	279328413190609	279328413190609	468885563054764	279328413190609	279328413190609
ENSG00000223828	330064521525609	279328413190609	279328413190609	279328413190609	279328413190609	279328413190609	279328413190609	279328413190609	279328413190609	279328413190609	279328413190609	279328413190609	36129577422369	279328413190609	279328413190609
ENSG00000163431	847875020929811	616910613736881	11339690510548	921458359028646	114159549713027	112233793010577	102830096315383	114062231741074	102961739533176	117364500433556	117757929640955	915491397420318	67502938516639	976056981566105	661127086924584
ENSG00000230124	104704646988516	105342075814367	963104891421956	102647673832468	978349255979075	994993034981561	10457263194129	997107296298067	101804705560149	102887698791919	993556863072448	100719508847236	108346392087837	101178696404999	106628720489589
ENSG00000226723	379311427362629	279328413190609	38375411758353	279328413190609	334771102996956	333155855424474	279328413190609	279328413190609	329592123612085	279328413190609	359065557653574	279328413190609	279328413190609	35340023904085	362086387860431
ENSG00000272672	330064521525609	351156772521949	346223376684408	369385764955093	357268327870145	355022995667918	279328413190609	328015050680129	329592123612085	279328413190609	359065557653574	341678455363877	437443902652025	33198944768902	327541880442809
ENSG00000143473	668109192148923	849252691802791	933480751097297	861564916012097	955408750811471	867982149525767	848631199990319	943635057625469	456923105500186	93233637107396	850982271537616	447391242564891	794818206156612	913439667504674	887446933239355
ENSG00000228982	330064521525609	279328413190609	279328413190609	279328413190609	279328413190609	279328413190609	279328413190609	279328413190609	279328413190609	349251974164468	279328413190609	279328413190609	279328413190609	279328413190609	279328413190609
ENSG00000235096	279328413190609	279328413190609	279328413190609	331880331878741	334771102996956	279328413190609	364702399027291	279328413190609	279328413190609	349251974164468	279328413190609	279328413190609	533100419279993	35340023904085	327541880442809
ENSG00000237250	350719781614567	330378194023252	326840184278524	279328413190609	334771102996956	279328413190609	279328413190609	279328413190609	279328413190609	279328413190609	279328413190609	279328413190609	446111705810013	35340023904085	385244676535245
ENSG00000007341	959679904044213	948269197619813	896813909575127	977160094893375	935381890002593	912797312025343	989710967658517	886063599693145	927966996135061	951237449847238	885262446939878	870550620986698	992354142897633	907066496786609	953999893553064
ENSG00000286747	409767827259351	502505597460668	548061767140667	404776954102938	548940805980964	512689953278421	475943119997764	52203977376822	365540215887752	562712180117229	518734997152498	4148022985281	393787606558457	369568897826246	347202584324758
ENSG00000236069	279328413190609	279328413190609	326840184278524	331880331878741	334771102996956	355022995667918	364702399027291	34786267672057	41693939110073	398234282888142	279328413190609	4148022985281	337672401192213	369568897826246	327541880442809
ENSG00000236244	330064521525609	279328413190609	279328413190609	279328413190609	334771102996956	279328413190609	279328413190609	279328413190609	279328413190609	279328413190609	279328413190609	279328413190609	393787606558457	279328413190609	279328413190609
[truncated: 60,309 more rows]
