# Supplementary material for: Methylation and gene expression patterns in adamantinomatous craniopharyngioma highlight a panel of genes associated with disease progression-free survival
Source: Front Endocrinol (Lausanne). 2025 Jun 12;16:1585618. doi: 10.3389/fendo.2025.1585618 (PMC12197951; doi:10.3389/fendo.2025.1585618)
Supplement: Supplementary file 5 [file Table2.xlsx]

## Sheet: TableS2_ProbesMethylationDiffer
Table S2: List of 50,465 differentially methylatied probes (DMPs) between theclusters ACP-A and ACP-B. Differences were estimated using the Mann Whitney-U test and with the false discovery rate (FDR) controlled by the Benjamin-
Hocherbeg method. Among the information in the table, we highlight the probes' identification according to Illumina (column A), their position (column B) on the chromosome (column C), the genes wich the probes'were annotated to (column E), and the group they belong according to the genes' sub-region (column G). In addition, we informe the median methylation values (M-value) of each probe in each …
Probes	pos	chr	strand	Gene	Accession	Group	Median M-values ACP-A	Median M-values ACP-B	P-value	FDR
cg00376553	100073281	chr7	-	TSC22D4	NM_030935	Body	-0.236509	-0.68776	0.0008	0.0205553
cg04680436	242842668	chr2	-				2.51793	0.059201	0.0004	0.0137103
cg24500959	99474813	chr10	-	MARVELD1;MARVELD1;MARVELD1	NR_026753;NM_031484;NM_031484	Body;3'UTR;1stExon	-2.07267	-0.955082	0.0008	0.0205553
cg00382930	87100229	chr16	-				1.36034	1.90076	0.0016	0.0315173
cg18142940	156594108	chr1	+	HAPLN2	NM_021817	Body	-1.37223	0.375389	0.0004	0.0137103
cg06523030	114449163	chr8	-	CSMD3;CSMD3;CSMD3;CSMD3	NM_198123;NM_052900;NM_052900;NM_198123	1stExon;1stExon;5'UTR;5'UTR	-2.8294	-3.16327	0.0008	0.0205553
cg03582371	77951707	chr17	-	TBC1D16	NM_019020	Body	3.68459	0.565372	0.0004	0.0137103
cg01602153	59058660	chr8	-	FAM110B	NM_147189	5'UTR	0.540652	-1.63777	0.0028	0.0429209
cg09180239	85666676	chr16	+	KIAA0182;KIAA0182	NM_001134473;NM_014615	5'UTR;Body	2.52795	2.63792	0.0028	0.0429209
cg22455250	73559202	chr17	+	LLGL2;LLGL2;LLGL2	NM_001015002;NM_004524;NM_001031803	Body;Body;Body	3.48407	2.85518	0.0004	0.0137103
cg04088940	206628454	chr2	+	NRP2;NRP2;NRP2;NRP2;NRP2	NM_201267;NM_018534;NM_201279;NM_201266;NM_003872	Body;Body;Body;Body;Body	0.858444	-0.528287	0.0004	0.0137103
cg13814708	81144099	chr10	+	ZCCHC24	NM_153367	3'UTR	2.34256	1.18715	0.0008	0.0205553
cg22457668	1318052	chr8	-				2.02873	2.1742	0.0016	0.0315173
cg14485633	136783440	chr9	+	VAV2;VAV2	NM_001134398;NM_003371	Body;Body	0.38818	-0.740289	0.0004	0.0137103
cg04600774	242524233	chr2	-	THAP4;THAP4	NM_001164356;NM_015963	Body;Body	2.59	1.22915	0.0004	0.0137103
cg17819017	79485996	chr17	-				-3.19087	-2.46305	0.0016	0.0315173
cg08908855	24140899	chr6	+	NRSN1	NM_080723	Body	1.58057	-0.342047	0.0004	0.0137103
cg04797323	93966978	chr12	-	SOCS2	NM_003877	Body	-1.5372	-1.02217	0.0028	0.0429209
cg07231005	58668634	chr11	-				-1.51655	-0.918738	0.0004	0.0137103
cg13977827	14307195	chr9	-	NFIB	NM_005596	Body	1.86711	0.168473	0.0004	0.0137103
cg03700135	707059	chr17	-	NXN	NM_022463	Body	3.12246	0.803287	0.0004	0.0137103
cg20643039	8791596	chr17	-	PIK3R5;PIK3R5	NM_014308;NM_001142633	Body;Body	2.68712	2.80113	0.0016	0.0315173
cg21620107	1614053	chr8	-	DLGAP2	NM_004745	Body	2.1732	0.540103	0.0004	0.0137103
cg23391090	131631850	chr10	-				2.47441	0.241791	0.0028	0.0429209
cg00225902	66444122	chr3	+	LRIG1	NM_015541	Body	-0.460567	1.20569	0.0004	0.0137103
cg18160291	210502147	chr1	+	HHAT;HHAT;HHAT;HHAT;HHAT;HHAT	NM_001170580;NM_001170564;NM_001170587;NM_001170588;NM_001122834;NM_018194	TSS1500;5'UTR;TSS200;TSS200;5'UTR;TSS200	-2.93651	-3.26508	0.0028	0.0429209
cg09705456	63839479	chr11	+	MACROD1	NM_014067	Body	2.15458	1.07365	0.0016	0.0315173
cg02090418	113333269	chr4	+	ALPK1;ALPK1	NM_025144;NM_001102406	Body;Body	3.10494	2.35471	0.0004	0.0137103
cg22175303	138327450	chr3	-	FAIM;FAIM;FAIM;FAIM	NM_001033032;NM_001033030;NM_001033031;NM_018147	TSS200;TSS200;TSS200;TSS1500	-0.808219	-1.57735	0.0016	0.0315173
cg01351822	91473475	chr15	+	UNC45A;UNC45A	NM_001039675;NM_001039675	5'UTR;1stExon	-3.21614	-1.63305	0.0016	0.0315173
cg25597760	77766120	chr17	+				-1.72832	-0.371198	0.0004	0.0137103
cg16600501	15083842	chr19	-	SLC1A6	NM_005071	TSS200	2.80268	1.21434	0.0008	0.0205553
cg02317299	1390182	chr17	+	MYO1C;MYO1C;MYO1C	NM_033375;NM_001080779;NM_001080950	5'UTR;Body;TSS1500	-1.8569	-0.351874	0.0008	0.0205553
cg16106804	101298824	chr14	-	MEG3;MEG3;MEG3	NR_003531;NR_003530;NR_002766	Body;Body;Body	2.62324	1.78168	0.0004	0.0137103
cg19559984	28848933	chr7	-	CREB5;CREB5;CREB5;CREB5	NM_004904;NM_182899;NM_001011666;NM_182898	Body;Body;Body;Body	1.9243	1.5016	0.0028	0.0429209
cg02464979	3313279	chr10	+				3.04904	1.78589	0.0004	0.0137103
cg26328502	31051417	chr13	-				2.71778	1.61434	0.0016	0.0315173
cg18656132	29571363	chr6	-	GABBR1;GABBR1;GABBR1	NM_021904;NM_021903;NM_001470	Body;Body;Body	1.83847	1.27732	0.0008	0.0205553
cg06122871	85476210	chr6	-				-1.2071	-2.15459	0.0008	0.0205553
cg15101980	149681950	chr5	-	ARSI;ARSI	NM_001012301;NM_001012301	5'UTR;1stExon	-2.73665	-1.17996	0.0028	0.0429209
cg25142308	38851363	chr22	+	KCNJ4	NM_152868	TSS200	-0.758586	-0.239717	0.0016	0.0315173
cg18653451	46917018	chr19	+	CCDC8	NM_032040	TSS200	-2.16092	-0.845698	0.0008	0.0205553
cg05467676	72226965	chr3	+				-2.09218	-0.668251	0.0004	0.0137103
cg05972352	113663373	chr13	+	MCF2L;MCF2L	NM_001112732;NM_024979	Body;Body	3.04808	2.6442	0.0004	0.0137103
cg09401661	10740514	chr17	+	PIRT	NM_001101387	5'UTR	0.569458	-0.379051	0.0016	0.0315173
cg05960032	61667753	chr20	+	LINC00029;LOC63930	NR_028295;NR_033370	Body;Body	-0.829969	-0.0375781	0.0016	0.0315173
cg17402373	176852891	chr5	+	GRK6;GRK6;GRK6	NM_002082;NM_001004106;NM_001004105	TSS1500;TSS1500;TSS1500	-3.05343	-2.05788	0.0004	0.0137103
cg25147376	166890293	chr1	-	ILDR2	NM_199351	Body	-2.18553	0.711197	0.0028	0.0429209
cg19489885	178684416	chr5	-	ADAMTS2;ADAMTS2	NM_021599;NM_014244	Body;Body	1.81363	2.25466	0.0016	0.0315173
cg03414757	81966886	chr10	+	ANXA11;LINC00857	NM_001278407;NR_038464	TSS1500;TSS1500	1.32845	2.8387	0.0016	0.0315173
cg11026555	124247223	chr12	+	DNAH10	NM_207437	Body	-3.02939	-0.857207	0.0028	0.0429209
cg24128590	74185274	chr14	-	C14orf43;C14orf43	NM_194278;NM_001043318	3'UTR;3'UTR	1.53543	0.633989	0.0028	0.0429209
cg03104309	51052080	chr19	-	LRRC4B	NM_001080457	Body	2.36148	1.17141	0.0028	0.0429209
cg23253569	34398222	chr21	+	OLIG2	NM_005806	TSS200	-3.60692	-4.41928	0.0008	0.0205553
cg16232530	1097131	chr7	-	C7orf50;C7orf50;GPR146;C7orf50	NM_001134395;NM_032350;NM_138445;NM_001134396	Body;Body;TSS200;Body	3.82252	1.13038	0.0004	0.0137103
cg00263677	84885230	chr16	-	CRISPLD2	NM_031476	Body	1.16765	2.08662	0.0016	0.0315173
cg05827546	81028116	chr17	+				1.78777	0.43357	0.0004	0.0137103
cg24553536	9667593	chr1	+	TMEM201	NM_001130924	Body	1.6894	0.656507	0.0016	0.0315173
cg22198044	2819614	chr4	-	SH3BP2;SH3BP2;SH3BP2;SH3BP2	NM_003023;NM_001145855;NM_001145856;NM_001122681	TSS1500;Body;TSS1500;5'UTR	0.0412569	1.22031	0.0028	0.0429209
cg15316843	65282946	chr8	+				-2.25457	-0.433981	0.0004	0.0137103
cg22371492	170637796	chr1	+	PRRX1;PRRX1	NM_022716;NM_006902	Body;Body	2.13225	0.0142781	0.0028	0.0429209
cg01773858	73076892	chr11	+	ARHGEF17	NM_014786	Body	3.27176	1.4738	0.0004	0.0137103
cg23866403	35617819	chr19	-	LGI4	NM_139284	Body	1.95456	1.02732	0.0028	0.0429209
cg11964308	54535018	chr12	+				-2.08172	-1.39045	0.0004	0.0137103
cg09197492	2571399	chr11	-	KCNQ1;KCNQ1	NM_000218;NM_181798	Body;Body	1.97103	0.778593	0.0008	0.0205553
cg16493531	30711802	chr6	-	FLOT1;IER3	NM_005803;NM_003897	TSS1500;Body	-2.75609	-0.569974	0.0028	0.0429209
cg02054792	106014950	chr2	+	FHL2;FHL2;FHL2;FHL2	NM_201557;NM_001039492;NM_001450;NM_201555	5'UTR;5'UTR;5'UTR;5'UTR	-1.94092	0.0978566	0.0004	0.0137103
cg09062638	23003490	chr1	+				2.6738	1.37184	0.0004	0.0137103
cg02009103	102766386	chr10	-	LZTS2	NM_032429	Body	3.53383	0.506475	0.0004	0.0137103
cg01529076	75746735	chr14	+	FOS	NM_005252	Body	0.0698226	-0.410894	0.0016	0.0315173
cg10010533	82445170	chr11	+	FAM181B	NM_175885	TSS1500	-0.494894	-1.0292	0.0016	0.0315173
cg06959021	110348880	chr12	+	TCHP;TCHP	NM_032300;NM_001143852	Body;Body	1.3345	0.984731	0.0004	0.0137103
cg10535597	111514769	chr12	-	CUX2	NM_015267	Body	0.268983	1.05401	0.0008	0.0205553
cg23804620	6690894	chr4	+				-2.85561	-1.64405	0.0004	0.0137103
cg01885839	111017556	chr5	-				1.19635	2.09695	0.0016	0.0315173
cg08703857	2653651	chr7	+	IQCE;IQCE	NM_152558;NM_001100390	3'UTR;3'UTR	0.368772	-1.25082	0.0004	0.0137103
cg05447100	168188992	chr6	+	C6orf123	NR_026773	Body	2.06143	0.197044	0.0004	0.0137103
cg02747412	80271631	chr17	-				1.87696	0.947754	0.0004	0.0137103
cg26718878	96647882	chr7	+				-0.660319	-1.50815	0.0028	0.0429209
cg21985251	1112346	chr5	+	SLC12A7	NM_006598	TSS200	-1.81192	-1.26038	0.0028	0.0429209
cg11204139	3907470	chr17	-				2.45515	2.16075	0.0004	0.0137103
cg04567140	31000432	chr1	+				1.93572	0.217208	0.0004	0.0137103
cg25778892	1250126	chr7	-				-0.509042	0.243305	0.0016	0.0315173
cg13513411	4676202	chr19	-	DPP9	NM_139159	3'UTR	3.58092	2.95471	0.0028	0.0429209
cg00016481	77768353	chr8	-	ZFHX4	NM_024721	Body	3.89951	1.53116	0.0004	0.0137103
cg13469457	110501986	chr9	-				0.943399	-0.558789	0.0008	0.0205553
cg07222309	118924759	chr10	+				-3.20981	-0.655404	0.0004	0.0137103
cg05563385	72820017	chr10	-				2.39909	0.933714	0.0004	0.0137103
cg08801887	67811194	chr11	+	TCIRG1;TCIRG1	NM_006053;NM_006019	Body;Body	1.11061	1.55003	0.0016	0.0315173
cg14678774	12978360	chr19	-	MAST1	NM_014975	Body	0.0759341	1.53862	0.0004	0.0137103
cg07825270	173415991	chr5	+	C5orf47	NM_001144954	TSS200	3.54842	4.71165	0.0004	0.0137103
cg01335210	130422176	chr10	+				2.5415	1.6847	0.0028	0.0429209
cg21189224	92277515	chr9	-	LOC100129066	NR_024280	Body	1.23736	-0.0444244	0.0008	0.0205553
cg00295794	100641409	chr13	+				-0.926601	-0.178925	0.0004	0.0137103
cg19093370	17110180	chr17	+	PLD6	NM_178836	TSS1500	0.745945	2.21691	0.0028	0.0429209
cg26573923	87825195	chr16	+				3.81709	0.924497	0.0004	0.0137103
cg22913481	29509335	chr1	+	SRSF4	NM_005626	TSS1500	1.1438	1.27835	0.0016	0.0315173
cg12548057	73389660	chr7	+				3.88346	2.08986	0.0016	0.0315173
cg20592940	933155	chr17	+	ABR;ABR;ABR	NM_021962;NM_001092;NM_001159746	Body;Body;Body	3.48589	0.656011	0.0004	0.0137103
cg06055392	64455673	chr11	-	NRXN2;NRXN2	NM_138732;NM_015080	Body;Body	1.85933	0.104868	0.0004	0.0137103
cg27260867	112984840	chr13	+				0.00228246	1.32297	0.0008	0.0205553
cg15100426	219187432	chr2	+	PNKD;PNKD	NM_022572;NM_015488	TSS1500;Body	0.0813061	0.727008	0.0008	0.0205553
cg13003712	58544485	chr16	-	NDRG4;NDRG4;NDRG4;NDRG4;NDRG4;NDRG4;NDRG4;NDRG4	NM_001130487;NM_020465;NM_022910;NR_040072;NM_001242836;NM_001242833;NM_001242834;NM_001242835	Body;Body;Body;Body;Body;Body;Body;Body	1.97879	1.14705	0.0004	0.0137103
cg15883853	13080282	chr12	+				0.881505	1.99533	0.0028	0.0429209
cg10093679	65482056	chr11	+	KAT5;KAT5;KAT5	NM_182710;NM_182709;NM_006388	Body;Body;Body	2.16665	1.86189	0.0004	0.0137103
cg20352022	58329127	chr16	+	PRSS54;PRSS54;PRSS54	NM_001080492;NM_001305173;NM_001305174	TSS200;TSS200;TSS200	2.50266	0.295781	0.0004	0.0137103
cg07223952	120684721	chr8	+				3.21071	1.48625	0.0004	0.0137103
cg12671739	127615861	chr9	-	WDR38;WDR38;WDR38;WDR38;WDR38	NM_001276374;NM_001045476;NM_001276376;NM_001276375;NM_001276376	1stExon;1stExon;1stExon;1stExon;5'UTR	-0.449148	-1.02717	0.0016	0.0315173
cg21484940	48129992	chr7	-	UPP1;UPP1	NM_181597;NM_003364	5'UTR;5'UTR	1.4953	-0.555601	0.0008	0.0205553
cg07664553	57372597	chr4	+	ARL9	NM_206919	5'UTR	-1.0332	-2.2889	0.0028	0.0429209
cg23344692	102775248	chr14	+				1.13126	1.66245	0.0028	0.0429209
cg23831542	21117669	chr17	+	TMEM11;TMEM11;TMEM11	NR_024547;NM_003876;NM_003876	Body;1stExon;5'UTR	-3.72026	-3.20021	0.0016	0.0315173
cg10761804	1865012	chr19	+	KLF16	NM_031918	TSS1500	-1.13603	-0.689941	0.0004	0.0137103
cg00469814	188953677	chr4	+				1.66017	-0.747515	0.0028	0.0429209
cg14478895	10692118	chr2	+				3.17967	1.91505	0.0004	0.0137103
cg18628255	44152333	chr7	+	AEBP1	NM_001129	Body	2.537	2.28418	0.0004	0.0137103
cg17870484	2515708	chr5	-				3.02258	0.322902	0.0004	0.0137103
cg27309098	236619748	chr2	+	AGAP1;AGAP1	NM_014914;NM_001037131	Body;Body	3.90081	0.736339	0.0004	0.0137103
cg10821610	19052235	chr1	+	PAX7;PAX7;PAX7	NM_013945;NM_002584;NM_001135254	Body;Body;Body	1.25663	0.416253	0.0028	0.0429209
cg10907062	6266210	chr1	-	LOC102724450;RNF207;RNF207	NR_125997;NM_207396;NM_207396	TSS1500;1stExon;5'UTR	-2.7537	-1.89769	0.0016	0.0315173
cg03294458	40935998	chr17	-	WNK4	NM_032387	Body	1.30832	0.0824096	0.0008	0.0205553
cg03439958	101612331	chr2	-	NPAS2	NM_002518	3'UTR	4.01235	3.29128	0.0028	0.0429209
cg19758173	1516143	chr10	-	ADARB2	NM_018702	Body	0.99436	2.2844	0.0016	0.0315173
cg25625951	38381518	chr22	-	SOX10	NM_006941	TSS1500	1.72693	1.22522	0.0016	0.0315173
cg02620054	133946674	chr10	+	JAKMIP3	NM_001105521	Body	0.942559	-0.624222	0.0028	0.0429209
cg04436994	221055665	chr1	-	HLX	NM_021958	Body	2.41141	2.6983	0.0028	0.0429209
cg03734594	111297400	chr13	-	CARS2	NM_024537	Body	-0.118694	-1.06338	0.0008	0.0205553
cg08569979	41053715	chr13	+	LOC646982;LOC646982;LOC646982	NR_024506;NR_024507;NR_024505	Body;Body;Body	2.55267	0.0128709	0.0004	0.0137103
cg06868481	29192086	chr1	+				1.16946	0.0838195	0.0004	0.0137103
cg04468543	77268331	chr5	+				-3.02644	-2.22097	0.0008	0.0205553
cg21402590	391550	chr6	+	IRF4;IRF4;IRF4	NM_002460;NM_001195286;NR_046000	TSS200;TSS200;TSS200	-3.67093	-4.12714	0.0028	0.0429209
cg14872952	4867164	chr4	-				-1.17609	0.229589	0.0004	0.0137103
cg10881128	44031826	chr1	-	PTPRF;PTPRF	NM_002840;NM_130440	Body;Body	-0.255461	-1.20191	0.0028	0.0429209
cg25083618	94820988	chr10	+	CYP26C1	NM_183374	TSS200	2.08928	1.11499	0.0008	0.0205553
cg15235798	112720244	chr13	+				-0.472177	0.544446	0.0004	0.0137103
cg27138600	121627091	chr5	+				-0.225427	0.639272	0.0008	0.0205553
cg08367465	79687612	chr17	-	SLC25A10	NM_012140	3'UTR	1.58871	0.765645	0.0008	0.0205553
cg01985527	201476463	chr1	-	CSRP1;CSRP1;CSRP1	NM_001193571;NM_001193570;NM_004078	TSS1500;TSS200;TSS200	-4.732	-3.72894	0.0008	0.0205553
cg10699881	6271512	chr4	-	WFS1;WFS1	NM_006005;NM_001145853	TSS200;TSS200	-3.8559	-4.64781	0.0016	0.0315173
cg26229752	131697345	chr10	+	EBF3	NM_001005463	Body	2.62235	1.65907	0.0004	0.0137103
cg10946423	44565633	chr20	+	PCIF1	NM_022104	5'UTR	1.97899	1.8518	0.0016	0.0315173
cg05636593	42429529	chr17	+	GRN	NM_002087	Body	2.30541	1.68025	0.0016	0.0315173
cg27169129	206223453	chr1	+	AVPR1B	NM_000707	TSS1500	-1.07181	-1.58078	0.0008	0.0205553
cg07697227	719908	chr4	-	PCGF3	NM_006315	5'UTR	3.68176	1.70634	0.0004	0.0137103
cg11702503	6215254	chr19	+	MLLT1	NM_005934	Body	2.29083	2.1726	0.0004	0.0137103
cg06322218	9044663	chr16	+	USP7	NM_003470	Body	3.48712	1.52525	0.0004	0.0137103
cg16413687	85672623	chr12	-	ALX1	NM_006982	TSS1500	1.10148	-1.0005	0.0028	0.0429209
cg07571637	51143260	chr22	-	SHANK3	NM_001080420	Body	3.08812	2.68642	0.0004	0.0137103
cg04437966	60954562	chr5	-	FLJ37543	NM_173667	Body	-2.03982	-1.52166	0.0028	0.0429209
cg06320642	3063448	chr2	+				2.44764	1.27857	0.0004	0.0137103
cg12718519	2058417	chr1	-	PRKCZ;PRKCZ;PRKCZ	NM_001033582;NM_002744;NM_001033581	5'UTR;Body;5'UTR	0.414106	-0.600751	0.0028	0.0429209
cg20272209	43823797	chr21	+	UBASH3A;UBASH3A;UBASH3A	NM_018961;NM_001001895;NM_001243467	TSS200;TSS200;TSS200	0.16075	1.20387	0.0028	0.0429209
cg03913921	120496827	chr7	-	TSPAN12	NM_012338	5'UTR	-2.08169	-2.82429	0.0004	0.0137103
cg25827936	143437568	chr8	+	TSNARE1	NM_145003	5'UTR	3.78631	2.24125	0.0004	0.0137103
cg02722672	2967106	chr4	+	GRK4;GRK4;GRK4	NM_001004057;NM_182982;NM_001004056	Body;Body;Body	2.93564	2.03254	0.0004	0.0137103
cg26768067	43639119	chr21	+	ABCG1;ABCG1;ABCG1;ABCG1;ABCG1;ABCG1	NM_207174;NM_016818;NM_207628;NM_207627;NM_207629;NM_004915	TSS1500;TSS200;5'UTR;Body;Body;TSS200	-4.44114	-3.99142	0.0004	0.0137103
cg19521610	49717457	chr22	-				0.404446	1.37528	0.0004	0.0137103
cg25561754	78195418	chr17	+	SLC26A11;SLC26A11;SLC26A11;SLC26A11;SGSH	NM_173626;NM_001166349;NM_001166347;NM_001166348;NM_000199	Body;Body;Body;Body;TSS1500	2.68077	1.86644	0.0004	0.0137103
cg03441945	8862653	chr16	+	ABAT;ABAT;ABAT	NM_000663;NM_001127448;NM_020686	Body;Body;Body	1.57798	0.295973	0.0004	0.0137103
cg05965745	3077798	chr1	-	PRDM16;PRDM16	NM_022114;NM_199454	Body;Body	0.622498	-1.10143	0.0028	0.0429209
cg23957118	62200850	chr20	+	PRIC285	NM_001037335	Body	3.37819	1.89249	0.0004	0.0137103
cg01673931	49156646	chr3	-	USP19;USP19;USP19;USP19	NM_001199162;NM_006677;NM_001199160;NM_001199161	5'UTR;5'UTR;5'UTR;5'UTR	2.22124	0.340328	0.0004	0.0137103
cg17250863	33451272	chr20	+	GGT7	NM_178026	Body	2.56211	2.19671	0.0008	0.0205553
cg17236169	64480683	chr11	-	NRXN2;NRXN2	NM_138732;NM_015080	Body;Body	-3.74963	0.675541	0.0004	0.0137103
cg14201291	208274624	chr1	+	PLXNA2	NM_025179	Body	1.47784	0.055672	0.0004	0.0137103
cg14405528	47372700	chr22	+	TBC1D22A	NM_014346	Body	2.82043	1.96667	0.0028	0.0429209
cg03443590	78809852	chr17	+	RPTOR;RPTOR	NM_001163034;NM_020761	Body;Body	4.01964	0.776696	0.0004	0.0137103
cg15855170	116574279	chr11	+				-1.02982	-1.9936	0.0004	0.0137103
cg15939253	66049932	chr11	+	CNIH2	NM_182553	Body	-2.00409	-2.79038	0.0028	0.0429209
cg01599099	66649832	chr11	+	PC;PC;PC	NM_000920;NM_022172;NM_001040716	5'UTR;5'UTR;5'UTR	1.5345	0.460045	0.0004	0.0137103
cg14330293	1374051	chr17	+	MYO1C;MYO1C;MYO1C	NM_001080779;NM_033375;NM_001080950	Body;Body;Body	1.85334	0.69574	0.0004	0.0137103
cg25926515	70321889	chr10	-	TET1	NM_030625	5'UTR	1.06179	-0.381723	0.0004	0.0137103
cg24070137	113860173	chr12	+	SDSL;SDSL	NM_001304993;NM_138432	TSS200;TSS200	-2.99428	-3.14207	0.0008	0.0205553
cg13357416	707032	chr17	-	NXN	NM_022463	Body	3.19928	0.313968	0.0004	0.0137103
cg27089768	96180598	chr14	-	TCL1A;TCL1A	NM_021966;NM_001098725	TSS200;TSS200	-2.74287	-0.583828	0.0028	0.0429209
cg27368606	186768730	chr4	+	SORBS2	NM_021069	5'UTR	0.815786	1.79878	0.0028	0.0429209
cg25862072	164520845	chr6	-				2.9429	0.78923	0.0004	0.0137103
cg07343612	622815	chr16	-	PIGQ;PIGQ	NM_148920;NM_004204	5'UTR;5'UTR	0.539641	-0.0668673	0.0004	0.0137103
cg02555204	87984959	chr5	-				-0.995461	-0.350473	0.0008	0.0205553
cg26645494	44153500	chr7	+	AEBP1	NM_001129	Body	3.0418	3.32511	0.0016	0.0315173
cg27103616	37626335	chr6	-	MDGA1	NM_153487	Body	2.28236	2.74843	0.0008	0.0205553
cg15529068	130025744	chr9	+	GARNL3;GARNL3;GARNL3	NM_032293;NR_104591;NM_001286779	TSS1500;TSS1500;TSS200	2.51181	1.19257	0.0004	0.0137103
cg20149170	23105148	chr1	-	EPHB2;EPHB2	NM_004442;NM_017449	Body;Body	-0.735293	-1.9703	0.0008	0.0205553
cg09664593	68003907	chr16	-	SLC12A4;SLC12A4;SLC12A4	NM_001145961;NM_001145962;NM_005072	TSS1500;TSS1500;TSS1500	2.24904	2.43115	0.0016	0.0315173
cg17547875	173400146	chr5	+				-2.71777	-2.95883	0.0016	0.0315173
cg09572125	33400477	chr6	+	SYNGAP1	NM_006772	Body	1.3781	0.280809	0.0016	0.0315173
cg05099952	30367546	chr16	-	CD2BP2;CD2BP2	NR_024465;NM_006110	TSS1500;TSS1500	0.761512	-0.27116	0.0004	0.0137103
cg11541382	150328663	chr7	-	GIMAP6;GIMAP6	NR_024115;NM_024711	Body;5'UTR	-1.531	-0.230558	0.0028	0.0429209
cg11125883	68729045	chr12	-				0.318895	-0.0971925	0.0028	0.0429209
cg11715828	44884150	chr1	-	RNF220	NM_018150	Body	-0.0862837	-1.37271	0.0016	0.0315173
cg06387496	2775674	chr7	+	GNA12	NM_007353	Body	3.17415	0.897365	0.0008	0.0205553
cg02580923	117470541	chr12	+				0.472985	-0.397905	0.0028	0.0429209
cg26162331	39322541	chr3	+	CX3CR1;CX3CR1;CX3CR1;CX3CR1;CX3CR1	NM_001171174;NM_001171171;NM_001337;NM_001171172;NM_001171171	Body;5'UTR;TSS1500;TSS1500;1stExon	2.58683	1.77836	0.0004	0.0137103
cg05233128	3659669	chr19	-	PIP5K1C	NM_012398	Body	3.29698	3.4214	0.0016	0.0315173
cg10177032	4103492	chr16	+	ADCY9	NM_001116	Body	-2.45012	-3.39148	0.0008	0.0205553
cg22783052	173316348	chr5	-	CPEB4;CPEB4;CPEB4;CPEB4;CPEB4;CPEB4	NM_030627;NM_001308191;NM_001308189;NM_030627;NM_001308191;NM_001308189	5'UTR;5'UTR;5'UTR;1stExon;1stExon;1stExon	2.76479	1.55375	0.0016	0.0315173
cg23146472	43214495	chr6	-	TTBK1	NM_032538	Body	0.187701	-0.414745	0.0008	0.0205553
cg10959711	153509096	chr1	-	S100A6	NM_014624	TSS1500	-1.67261	-1.01721	0.0016	0.0315173
cg05422369	32924550	chr18	+	ZNF24	NM_006965	TSS200	-1.59836	-2.2586	0.0028	0.0429209
cg14641596	194916446	chr3	-	C3orf21	NM_152531	Body	1.02121	-0.206549	0.0004	0.0137103
cg14016344	35616726	chr9	-	CD72	NM_001782	Body	1.3915	0.705219	0.0028	0.0429209
cg26870725	12978805	chr19	-	MAST1	NM_014975	Body	-2.8955	-1.49617	0.0008	0.0205553
cg18365757	176830143	chr5	+	F12	NM_000505	Body	-2.89972	-1.9247	0.0028	0.0429209
cg14365070	48041570	chr17	-				0.444948	-0.0833429	0.0028	0.0429209
cg24441810	120436039	chr2	-	TMEM177;TMEM177;TMEM177	NM_001105198;NM_030577;NM_001105199	TSS1500;TSS1500;TSS1500	1.09386	1.89768	0.0016	0.0315173
cg13010273	812497	chr18	+	YES1	NM_005433	TSS200	-3.31289	-2.9646	0.0028	0.0429209
cg25034766	75747332	chr14	+	FOS	NM_005252	Body	3.0794	0.813645	0.0004	0.0137103
cg19853077	105216262	chr10	+	CALHM1	NM_001001412	Body	3.34042	3.59627	0.0028	0.0429209
cg08203849	126683336	chr10	+	CTBP2;CTBP2;CTBP2	NM_001329;NM_022802;NM_001083914	Body;Body;Body	1.55419	0.579529	0.0004	0.0137103
cg16705273	42262885	chr18	+	SETBP1;SETBP1	NM_001130110;NM_015559	5'UTR;5'UTR	-0.332584	0.70947	0.0028	0.0429209
cg03743678	47048004	chr16	-				2.20137	2.87774	0.0004	0.0137103
cg23624725	116147899	chr11	+				2.35354	2.62037	0.0028	0.0429209
cg27183456	113333163	chr4	+	ALPK1;ALPK1	NM_025144;NM_001102406	Body;Body	3.00947	1.70359	0.0004	0.0137103
cg23009355	68451396	chr11	+	GAL	NM_015973	TSS1500	3.2262	2.27546	0.0004	0.0137103
cg24009074	48000364	chr19	-	NAPA	NM_003827	Body	2.33271	1.72465	0.0004	0.0137103
cg20703579	177547300	chr5	+	N4BP3	NM_015111	Body	2.988	1.41331	0.0004	0.0137103
cg22341256	18958367	chr1	-	PAX7;PAX7;PAX7	NM_013945;NM_002584;NM_001135254	Body;Body;Body	-1.94562	-3.06526	0.0004	0.0137103
cg08701843	84328855	chr16	-	WFDC1	NM_021197	Body	0.0510425	-1.38792	0.0028	0.0429209
cg15447913	23162550	chr1	+	EPHB2;EPHB2	NM_004442;NM_017449	Body;Body	3.13561	0.387764	0.0004	0.0137103
cg04085768	113333052	chr4	+	ALPK1;ALPK1	NM_025144;NM_001102406	Body;Body	2.4587	0.957096	0.0004	0.0137103
cg17609771	68699697	chr11	+	IGHMBP2	NM_002180	Body	2.22026	2.41577	0.0016	0.0315173
cg22923895	101180719	chr7	+	EMID2	NM_133457	Body	0.477505	-0.562092	0.0028	0.0429209
cg16252110	2866877	chr5	+				3.69866	2.11741	0.0004	0.0137103
cg26297530	7680259	chr19	+	KIAA1543;KIAA1543	NM_020902;NM_001080429	Body;Body	3.06269	3.3181	0.0016	0.0315173
cg24399111	1271760	chr1	+	DVL1	NM_004421	Body	3.51674	2.94949	0.0004	0.0137103
cg03148231	89954845	chr15	-				-4.4869	-1.36459	0.0004	0.0137103
cg16186036	208203760	chr1	-	PLXNA2	NM_025179	Body	1.21991	0.206189	0.0028	0.0429209
cg00447970	29719431	chr17	-	RAB11FIP4	NM_032932	Body	-1.07414	-1.55504	0.0016	0.0315173
cg03940047	62120117	chr20	+	EEF1A2	NM_001958	Body	-1.19912	0.135958	0.0004	0.0137103
cg21333861	33244976	chr6	-	B3GALT4;B3GALT4	NM_003782;NM_003782	1stExon;5'UTR	-1.28344	-3.94042	0.0016	0.0315173
cg04484334	133174674	chr3	-	BFSP2	NM_003571	Body	3.47914	1.18798	0.0016	0.0315173
cg17623793	4230872	chr5	-				1.31662	0.0234439	0.0008	0.0205553
cg12444736	112630712	chr13	-				2.71451	1.0718	0.0008	0.0205553
cg08299299	132546772	chr12	+	EP400	NM_015409	Body	2.58533	1.78937	0.0016	0.0315173
cg24688309	60456498	chr20	-	CDH4	NM_001794	Body	1.08617	2.14412	0.0004	0.0137103
cg10078645	124903668	chr12	-	NCOR2;NCOR2	NM_006312;NM_001077261	Body;Body	2.79119	1.83618	0.0004	0.0137103
cg21644740	29599248	chr6	+	GABBR1;GABBR1	NM_021904;NM_001470	Body;Body	1.35296	0.584454	0.0004	0.0137103
cg12378867	7827486	chr5	+	ADCY2	NM_020546	3'UTR	2.60358	1.75809	0.0004	0.0137103
cg12308391	113143664	chr11	+	NCAM1;NCAM1	NM_000615;NM_181351	Body;Body	2.50818	1.22541	0.0004	0.0137103
cg09580592	907643	chr17	+	ABR;ABR;ABR	NM_021962;NM_001092;NM_001159746	3'UTR;3'UTR;3'UTR	1.20783	-0.299584	0.0004	0.0137103
cg09069072	15482753	chr1	-	TMEM51;TMEM51;TMEM51;TMEM51	NM_001136218;NM_018022;NM_001136216;NM_001136217	5'UTR;5'UTR;5'UTR;5'UTR	2.20545	0.933187	0.0008	0.0205553
cg07213830	1093940	chr1	-				-0.736816	-1.50866	0.0016	0.0315173
cg05291069	126136435	chr10	-	NKX1-2	NM_001146340	Body	-3.74164	-2.8488	0.0004	0.0137103
cg19188899	112838565	chr13	+				1.68543	0.600862	0.0004	0.0137103
cg17171215	237078223	chr2	+				-0.010372	-0.757929	0.0028	0.0429209
cg08886695	3369023	chr4	-	RGS12;RGS12	NM_198229;NM_002926	Body;Body	4.50732	2.54557	0.0008	0.0205553
cg14461974	3318039	chr2	-	TSSC1	NM_003310	Body	4.30022	2.93357	0.0008	0.0205553
cg27549208	43965451	chr7	+	URGCP;UBE2D4	NM_001077664;NM_015983	5'UTR;TSS1500	-0.308779	0.854509	0.0016	0.0315173
cg19033654	30711138	chr6	+	IER3;FLOT1	NM_003897;NM_005803	3'UTR;TSS1500	-1.32065	1.18165	0.0004	0.0137103
cg03774463	96636616	chr7	-	DLX6AS;DLX6	NR_015448;NM_005222	Body;Body	-0.477714	-1.49649	0.0028	0.0429209
cg19669385	800263	chr17	+	NXN	NM_022463	Body	3.08379	0.311497	0.0016	0.0315173
cg22399646	242750705	chr2	-	NEU4;NEU4;NEU4;NEU4;NEU4	NM_001167599;NM_001167601;NM_001167600;NM_080741;NM_001167602	TSS1500;5'UTR;5'UTR;TSS1500;TSS1500	1.73097	0.88742	0.0008	0.0205553
cg24512544	141588943	chr8	+	EIF2C2;EIF2C2	NM_012154;NM_001164623	Body;Body	4.01853	2.54554	0.0016	0.0315173
cg11434973	7909983	chr17	+	GUCY2D	NM_000180	Body	3.01007	3.43864	0.0004	0.0137103
cg27175634	77748728	chr1	-	AK5;AK5;AK5	NM_174858;NM_012093;NM_012093	Body;5'UTR;1stExon	-1.37789	-1.79184	0.0008	0.0205553
cg00806481	2996650	chr1	+	PRDM16;PRDM16	NM_022114;NM_199454	Body;Body	2.66845	1.7675	0.0016	0.0315173
cg23994043	200326725	chr2	-	SATB2	NM_015265	TSS1500	0.41615	0.920156	0.0028	0.0429209
cg14820360	90272030	chr6	-	ANKRD6;ANKRD6;ANKRD6;ANKRD6	NM_001242811;NM_001242813;NM_001242809;NM_014942	TSS200;5'UTR;5'UTR;5'UTR	1.08595	-0.071664	0.0028	0.0429209
cg21762788	9756501	chr8	-				-0.53565	0.891229	0.0008	0.0205553
cg18749563	77924371	chr17	-	TBC1D16	NM_019020	Body	3.29061	1.76528	0.0028	0.0429209
cg11224984	2203045	chr1	+	SKI	NM_003036	Body	2.28359	0.871009	0.0004	0.0137103
cg19075787	105372087	chr2	+				1.20706	-0.778878	0.0008	0.0205553
cg21684809	2855084	chr7	+	GNA12;GNA12;GNA12	NM_001282441;NM_007353;NM_001293092	TSS200;Body;Body	1.61235	2.46054	0.0004	0.0137103
cg03653962	2702338	chr5	+				2.32445	2.02183	0.0016	0.0315173
cg20637405	42046377	chr6	-	TAF8	NM_138572	3'UTR	4.21727	0.573064	0.0004	0.0137103
cg03343063	16023706	chr1	+	PLEKHM2	NM_015164	Body	-1.36311	-1.98314	0.0016	0.0315173
cg03254465	3240227	chr1	-	PRDM16;PRDM16	NM_022114;NM_199454	Body;Body	-0.623588	0.120401	0.0004	0.0137103
cg03924164	88515063	chr16	-				-0.157587	-0.872946	0.0004	0.0137103
cg14410964	139427106	chr9	-	NOTCH1	NM_017617	Body	1.70606	0.792533	0.0004	0.0137103
cg09173621	111773936	chr13	+	ARHGEF7;ARHGEF7;ARHGEF7	NM_001113511;NM_001113512;NM_145735	Body;Body;Body	2.7189	-0.0247849	0.0004	0.0137103
cg20403644	707141	chr17	-	NXN	NM_022463	Body	1.87859	0.378907	0.0004	0.0137103
cg10143811	16757985	chr12	-	LMO3;LMO3	NM_018640;NM_001001395	5'UTR;5'UTR	-1.56425	-2.34462	0.0016	0.0315173
cg08915171	105273376	chr2	+				2.77442	1.02996	0.0004	0.0137103
cg01930524	73643377	chr17	-	SMIM6;RECQL5	NM_001162997;NM_004259	5'UTR;Body	3.34057	1.57056	0.0004	0.0137103
cg18835517	42419612	chr19	+				-2.12382	-1.56243	0.0004	0.0137103
cg10560079	191398806	chr2	-	TMEM194B	NM_001142645	Body	-2.65908	-0.158022	0.0004	0.0137103
cg13340126	502034	chr5	-	SLC9A3	NM_004174	Body	-1.40032	0.802831	0.0004	0.0137103
cg13080721	70564414	chr11	-	SHANK2	NM_012309	Body	1.6987	-0.0321067	0.0004	0.0137103
cg13845634	42019858	chr17	+	PPY	NM_002722	TSS200	1.83623	1.366	0.0004	0.0137103
cg08603911	66914113	chr16	-	PDP2	NM_020786	TSS1500	-1.69517	-0.947695	0.0004	0.0137103
cg00031896	122020205	chr12	-	KDM2B	NM_032590	TSS1500	-2.12881	-2.59807	0.0016	0.0315173
cg12764221	2883698	chr11	+				-0.615348	-1.22227	0.0016	0.0315173
cg09043941	6297748	chr10	-				2.63107	3.19059	0.0028	0.0429209
cg03136563	35532097	chr19	+	HPN;HPN	NM_002151;NM_182983	5'UTR;5'UTR	-2.22749	-0.899633	0.0016	0.0315173
cg22891012	1334524	chr4	+				3.44289	4.14863	0.0016	0.0315173
cg18712494	51559758	chr14	-	TRIM9;TRIM9	NM_015163;NM_052978	Body;Body	1.84614	0.22274	0.0004	0.0137103
cg13504434	121088311	chr12	-	CABP1;CABP1;CABP1	NM_004276;NM_031205;NM_001033677	TSS200;TSS200;Body	1.38121	0.191174	0.0004	0.0137103
cg04285855	105794185	chr14	+	PACS2;PACS2	NM_015197;NM_001100913	Body;Body	1.84182	0.829026	0.0004	0.0137103
cg15165927	1033518	chr5	+	NKD2	NM_033120	Body	3.23492	0.816789	0.0028	0.0429209
cg22268510	32118420	chr6	-	PRRT1	NM_030651	Body	1.11789	-0.255304	0.0004	0.0137103
cg02503981	112720182	chr13	+				-2.30252	-0.0142836	0.0004	0.0137103
cg22856324	72371255	chr2	+	CYP26B1	NM_019885	Body	-0.339355	0.315023	0.0028	0.0429209
cg25017223	75238703	chr17	-				3.28572	0.461141	0.0004	0.0137103
cg07007506	26934200	chr21	-	MIR155HG	NR_001458	TSS1500	-3.70278	-1.50111	0.0004	0.0137103
cg01703246	2127431	chr8	+				2.96993	1.67926	0.0004	0.0137103
cg01172640	53096035	chr15	-				-2.67454	-0.600027	0.0004	0.0137103
cg00147286	70713933	chr16	-	MTSS1L	NM_138383	Body	2.80006	1.55888	0.0004	0.0137103
cg06908244	100126358	chr14	+	HHIPL1;HHIPL1	NM_032425;NM_001127258	Body;Body	0.233937	1.48787	0.0016	0.0315173
cg13652281	80393504	chr17	+	HEXDC	NM_173620	Body	3.28401	2.49614	0.0004	0.0137103
cg19805953	48828412	chr19	-	EMP3	NM_001425	TSS1500	-1.92026	-0.888926	0.0004	0.0137103
cg01792640	195600916	chr3	-	TNK2;TNK2	NM_001010938;NM_005781	Body;Body	2.65828	2.17086	0.0004	0.0137103
cg09094964	2046045	chr12	+				3.67058	0.136639	0.0004	0.0137103
cg22127962	176236403	chr5	+	UNC5A	NM_133369	TSS1500	-3.43341	-0.849528	0.0004	0.0137103
cg16861241	74138396	chr17	-	FOXJ1	NM_001454	TSS1500	1.58683	-0.150027	0.0028	0.0429209
cg11138719	106307091	chr12	+				1.98691	0.394225	0.0008	0.0205553
cg04572930	4754834	chr7	-	FOXK1	NM_001037165	Body	2.69006	0.753423	0.0008	0.0205553
cg24715732	2005265	chr1	+	PRKCZ;PRKCZ;PRKCZ;PRKCZ	NM_001033581;NM_001242874;NM_001033581;NM_002744	1stExon;TSS200;5'UTR;Body	2.03862	-0.166889	0.0028	0.0429209
cg17931529	2080023	chr19	-	MOBKL2A	NM_130807	5'UTR	2.4098	2.86124	0.0016	0.0315173
cg15934634	68920095	chr11	+				4.37757	0.791449	0.0004	0.0137103
cg22262702	60638679	chr20	+	TAF4	NM_003185	Body	2.5979	0.692764	0.0004	0.0137103
cg03910363	133823862	chr11	+	IGSF9B	NM_014987	Body	2.53993	0.459431	0.0004	0.0137103
cg22591466	2040524	chr16	-	SYNGR3	NM_004209	Body	-2.60471	-1.90848	0.0016	0.0315173
cg26995244	45125395	chr22	+	PRR5;PRR5;PRR5;PRR5-ARHGAP8;PRR5;PRR5	NM_015366;NM_001017529;NM_001017528;NM_181334;NM_001017530;NM_181333	Body;Body;Body;Body;Body;Body	1.66621	0.0606192	0.0028	0.0429209
cg15316734	6657949	chr12	+	IFFO1;IFFO1;IFFO1	NM_080730;NM_080731;NM_001039670	Body;1stExon;Body	2.51657	1.65438	0.0016	0.0315173
cg18631996	139526080	chr5	-				0.778048	-0.271126	0.0008	0.0205553
cg14274357	105251402	chr14	+	AKT1;AKT1;AKT1	NM_001014431;NM_005163;NM_001014432	Body;Body;Body	3.24473	1.23572	0.0004	0.0137103
cg12230728	58021569	chr12	-	B4GALNT1	NM_001478	Body	-0.275333	0.68804	0.0004	0.0137103
cg08461097	2065102	chr19	-				2.55842	1.35898	0.0008	0.0205553
cg25156463	131813474	chr10	-				4.30968	3.29399	0.0004	0.0137103
cg10303107	45230795	chr11	+	PRDM11	NM_020229	Body	3.3017	2.7372	0.0028	0.0429209
cg14765818	36148954	chr20	-	BLCAP;BLCAP;BLCAP;BLCAP;NNAT;NNAT;BLCAP	NM_001167821;NM_001167820;NM_001167822;NM_006698;NM_181689;NM_005386;NM_001167823	5'UTR;5'UTR;5'UTR;5'UTR;TSS1500;TSS1500;5'UTR	2.49728	0.271227	0.0004	0.0137103
cg03040848	88993053	chr16	-	CBFA2T3;CBFA2T3	NM_175931;NM_005187	5'UTR;Body	0.834457	0.0870412	0.0028	0.0429209
cg15443202	67197851	chr12	+				1.81671	0.148678	0.0004	0.0137103
cg27058018	74553406	chr17	-	SNORD1C	NR_004397	TSS1500	-0.840975	-0.170578	0.0028	0.0429209
cg02492205	30016775	chr16	+	INO80E	NM_173618	3'UTR	3.0748	1.94227	0.0004	0.0137103
cg17049621	42635778	chr17	-	FZD2	NM_001466	1stExon	-0.156148	-0.744928	0.0028	0.0429209
cg13831540	130128420	chr7	+	MESTIT1;MEST	NR_004382;NM_177524	Body;5'UTR	2.30928	1.02813	0.0008	0.0205553
cg05216211	101508916	chr14	-	MIR1185-1	NR_031575	TSS1500	2.55659	0.90758	0.0004	0.0137103
cg12325049	9989666	chr3	-	PRRT3	NM_207351	Body	2.91238	2.32472	0.0004	0.0137103
cg14539900	94833042	chr10	+	CYP26A1;CYP26A1	NM_000783;NM_057157	TSS1500;TSS200	-1.65962	-2.12041	0.0008	0.0205553
cg11844358	77211065	chr18	+	NFATC1;NFATC1;NFATC1;NFATC1;NFATC1	NM_006162;NM_172388;NM_172389;NM_172387;NM_172390	Body;Body;Body;Body;Body	4.48076	2.32153	0.0004	0.0137103
cg15867079	117847545	chr4	-				-0.66858	-1.26368	0.0004	0.0137103
cg08782899	79652389	chr17	-	ARL16;HGS	NM_001040025;NM_004712	TSS1500;Body	0.249062	-0.426129	0.0008	0.0205553
cg03800065	134808159	chr10	+				-0.0992654	0.958583	0.0016	0.0315173
cg01248385	113636953	chr13	-	MCF2L;MCF2L	NM_001112732;NM_024979	Body;Body	3.50598	1.56689	0.0004	0.0137103
cg11681321	60683059	chr15	-	ANXA2;ANXA2;ANXA2;ANXA2	NM_001136015;NM_004039;NM_001002858;NM_001002857	5'UTR;5'UTR;Body;5'UTR	-0.314962	0.814053	0.0016	0.0315173
cg19443023	78923344	chr17	-	RPTOR;RPTOR	NM_001163034;NM_020761	Body;Body	4.27814	3.53966	0.0028	0.0429209
cg26654771	22412432	chr8	+	SORBS3	NM_005775	Body	2.81681	1.6799	0.0004	0.0137103
cg15760709	2040232	chr7	+	MAD1L1;MAD1L1;MAD1L1	NM_003550;NM_001013837;NM_001013836	Body;Body;Body	3.81715	3.10913	0.0008	0.0205553
cg13760252	5455500	chr19	+	ZNRF4;ZNRF4	NM_181710;NM_181710	5'UTR;1stExon	3.52051	2.64646	0.0008	0.0205553
cg19087171	234819745	chr1	+				1.47576	0.183892	0.0028	0.0429209
cg12669354	831584	chr11	-	CD151;CD151;CD151;CD151;EFCAB4A	NM_139030;NM_004357;NM_139029;NM_001039490;NM_173584	TSS1500;TSS1500;TSS1500;TSS1500;3'UTR	2.45997	0.729095	0.0016	0.0315173
cg08089518	39941714	chr17	+	JUP;JUP	NM_021991;NM_002230	5'UTR;5'UTR	-1.17669	-0.271483	0.0016	0.0315173
cg10059178	144943674	chr8	+	EPPK1	NM_031308	1stExon	4.29007	3.03839	0.0004	0.0137103
cg13628185	8509809	chr19	-	HNRNPM;HNRNPM;HNRNPM;HNRNPM	NM_005968;NM_031203;NM_005968;NM_031203	1stExon;1stExon;5'UTR;5'UTR	-4.04145	-4.55487	0.0028	0.0429209
cg26450359	1009905	chr16	+	LMF1	NM_022773	Body	2.54643	1.58093	0.0016	0.0315173
cg27351619	42700108	chr3	+	ZBTB47	NM_145166	Body	3.44385	0.677005	0.0004	0.0137103
cg09371775	1088734	chr16	-				2.40261	1.90257	0.0004	0.0137103
cg16933150	19746387	chr18	-				0.0387568	-1.69739	0.0004	0.0137103
cg06162751	105932901	chr12	-				1.82096	0.892965	0.0016	0.0315173
cg01647632	89438905	chr15	+	HAPLN3	NM_178232	TSS200	-2.58386	-1.09377	0.0004	0.0137103
cg11136205	133351421	chr12	+	GOLGA3	NM_005895	Body	2.62456	1.81669	0.0004	0.0137103
cg22047469	1110107	chr1	-	TTLL10	NM_001130045	5'UTR	3.09687	2.27617	0.0028	0.0429209
cg21460503	57556052	chr20	-	TH1L	NM_198976	TSS1500	-2.47823	-1.58093	0.0016	0.0315173
cg27102904	118928566	chr10	+	MIR3663;MIR3663HG;MIR3663HG	NR_037436;NR_121651;NR_121650	TSS1500;TSS200;TSS200	-1.0507	0.202676	0.0016	0.0315173
cg01394349	223840974	chr1	+	CAPN8	NM_001143962	Body	2.88905	1.06417	0.0008	0.0205553
cg00856278	46402188	chr11	-	MDK;MDK;MDK;MDK;MDK;MDK;MDK	NM_001012334;NM_002391;NM_001270552;NR_073039;NM_001012333;NM_001270551;NM_001270550	TSS1500;TSS1500;TSS1500;TSS1500;TSS1500;TSS1500;TSS200	-3.69666	-1.74693	0.0004	0.0137103
cg07459409	70698831	chr16	-	MTSS1L	NM_138383	Body	1.89288	1.02335	0.0004	0.0137103
cg20200605	116706864	chr11	-	APOA1	NM_000039	Body	-2.48462	-1.83576	0.0028	0.0429209
cg16225405	67141422	chr11	-	LOC100130987;CLCF1;CLCF1	NR_024469;NM_013246;NM_001166212	Body;TSS1500;5'UTR	-2.26993	-1.82494	0.0016	0.0315173
cg11350504	113121280	chr13	+				1.03933	1.75408	0.0028	0.0429209
cg14104789	50300407	chr16	-	ADCY7	NM_001286057	TSS200	-3.01155	-0.462892	0.0004	0.0137103
cg08879470	76859056	chr11	+	MYO7A;MYO7A;MYO7A	NM_000260;NM_001127180;NM_001127179	Body;Body;Body	-2.84206	0.0335375	0.0004	0.0137103
cg10491410	1107487	chr4	-	RNF212;RNF212;RNF212	NM_194439;NM_001131034;NM_001193318	TSS200;TSS200;TSS200	-1.61377	0.2416	0.0028	0.0429209
cg10854292	4647856	chr12	+	RAD51AP1;C12orf4;RAD51AP1	NM_006479;NM_020374;NM_001130862	TSS200;TSS1500;TSS200	-4.60161	-3.95082	0.0028	0.0429209
cg23327992	24630486	chr14	+	IRF9;IRF9	NM_006084;NM_006084	1stExon;5'UTR	-3.22527	-3.47578	0.0016	0.0315173
cg09807446	1171603	chr16	+				3.93129	1.27652	0.0004	0.0137103
cg23180593	111301487	chr13	+	CARS2	NM_024537	Body	3.78734	1.986	0.0004	0.0137103
cg03577460	24836084	chr14	-	NFATC4;NFATC4	NM_001136022;NM_004554	TSS200;TSS1500	-1.74047	-0.92194	0.0028	0.0429209
cg03061122	42392559	chr17	+	RUNDC3A;RUNDC3A;RUNDC3A	NM_001144826;NM_001144825;NM_006695	Body;Body;Body	-4.81547	-0.33609	0.0004	0.0137103
cg17209826	121942123	chr7	-	FEZF1;FEZF1	NM_001160264;NM_001024613	Body;Body	-2.48124	-1.80601	0.0004	0.0137103
cg22054918	81123613	chr4	-	PRDM8;PRDM8	NM_001099403;NM_020226	Body;Body	-4.10738	-0.421495	0.0004	0.0137103
cg05756388	175976173	chr5	-	CDHR2;CDHR2	NM_017675;NM_001171976	TSS200;5'UTR	1.32466	0.866475	0.0004	0.0137103
cg16483597	73775181	chr7	-	CLIP2;CLIP2	NM_003388;NM_032421	Body;Body	2.46683	1.88112	0.0004	0.0137103
cg10244976	1014818	chr16	+	LMF1	NM_022773	Body	2.4812	0.669676	0.0004	0.0137103
cg14171824	2006656	chr1	-	PRKCZ;PRKCZ	NM_002744;NM_001033581	Body;5'UTR	1.76912	-0.313574	0.0004	0.0137103
cg25705486	8367425	chr18	+	LOC100192426;PTPRM;PTPRM	NR_024419;NM_002845;NM_001105244	TSS1500;Body;Body	-3.06444	-1.5966	0.0028	0.0429209
cg21472542	31856367	chr6	+	EHMT2;EHMT2	NM_006709;NM_025256	Body;Body	2.8018	2.275	0.0016	0.0315173
cg26118821	18541529	chr8	-	PSD3;PSD3	NM_206909;NM_015310	Body;Body	2.12912	-0.130692	0.0004	0.0137103
cg13506288	134221633	chr10	-	PWWP2B;PWWP2B	NM_138499;NM_001098637	3'UTR;Body	-1.04572	-0.175486	0.0004	0.0137103
cg25822369	222237362	chr2	-				0.244449	-1.31841	0.0008	0.0205553
cg19513282	62200711	chr20	+	PRIC285	NM_001037335	Body	2.60313	1.16967	0.0004	0.0137103
cg17491622	1369616	chr1	+	VWA1;VWA1	NM_199121;NM_022834	TSS1500;TSS1500	-0.724719	-2.10516	0.0008	0.0205553
cg07555787	55611395	chr19	+	PPP1R12C	NM_017607	Body	1.77292	0.735987	0.0008	0.0205553
cg15609272	159894868	chr5	-				-1.78688	-0.399259	0.0016	0.0315173
cg02008416	55445880	chr1	-	TMEM61	NM_182532	TSS1500	1.65591	2.04457	0.0016	0.0315173
cg24580287	9783215	chr11	-				0.26228	1.94125	0.0028	0.0429209
cg10461547	13323567	chr3	-				0.820221	1.46668	0.0028	0.0429209
cg04816733	95363695	chr10	+				1.91967	0.845368	0.0004	0.0137103
cg02271560	55450737	chr2	-	C2orf63;C2orf63	NM_152385;NM_001135598	5'UTR;5'UTR	-3.15534	-0.269584	0.0004	0.0137103
cg21715339	51795237	chr1	+	TTC39A-AS1;TTC39A;TTC39A;TTC39A;TTC39A	NR_123731;NM_001297664;NM_001297663;NM_001144832;NM_001297662	TSS200;5'UTR;Body;Body;Body	2.5848	1.04571	0.0004	0.0137103
cg03306486	1467952	chr19	+	APC2	NM_005883	Body	-2.69132	0.845091	0.0004	0.0137103
cg01446627	1508061	chr10	+	ADARB2	NM_018702	Body	0.100071	1.68544	0.0028	0.0429209
cg18083764	4230848	chr5	-				1.2	0.218544	0.0008	0.0205553
cg07928083	60295312	chr15	-	FOXB1	NM_012182	TSS1500	-1.33553	-0.756276	0.0016	0.0315173
cg19861117	46456325	chr19	+	NOVA2	NM_002516	Body	-2.90147	-0.252999	0.0004	0.0137103
cg23577562	3324940	chr4	-	RGS12;RGS12	NM_198229;NM_002926	Body;Body	2.93758	2.49943	0.0016	0.0315173
cg04808027	66102146	chr11	+	RIN1	NM_004292	Body	3.78585	2.96104	0.0004	0.0137103
cg08431704	121413143	chr5	+	LOX	NM_002317	1stExon	-2.18777	-1.41158	0.0016	0.0315173
cg14570652	139393736	chr9	+	NOTCH1	NM_017617	Body	3.87884	1.55603	0.0004	0.0137103
cg02488942	105480687	chr2	-				-0.23964	0.33148	0.0016	0.0315173
cg02182272	114308619	chr13	+	ATP4B	NM_000705	Body	1.29161	0.656878	0.0004	0.0137103
cg17611159	120799450	chr12	-	MSI1	NM_002442	Body	-1.12468	-1.66442	0.0008	0.0205553
cg07126635	120652604	chr12	-	PXN;PXN;PXN	NM_025157;NM_001080855;NM_002859	Body;Body;Body	4.14127	4.51139	0.0028	0.0429209
cg06913345	161253423	chr2	-	RBMS1;RBMS1	NM_002897;NM_016836	Body;Body	2.81189	3.18401	0.0008	0.0205553
cg22720392	3133857	chr1	-	PRDM16;PRDM16	NM_022114;NM_199454	Body;Body	2.97024	1.54554	0.0004	0.0137103
cg20327845	3138418	chr10	+	PFKP	NM_002627	Body	-0.964724	0.11827	0.0016	0.0315173
cg13546977	101198475	chr14	-	DLK1	NM_003836	Body	2.21994	0.539179	0.0004	0.0137103
cg24480012	62584024	chr12	-	FAM19A2	NM_178539	5'UTR	1.15653	-0.863798	0.0004	0.0137103
cg08935864	89167912	chr16	-	ACSF3;ACSF3;ACSF3	NM_174917;NR_023316;NM_001127214	Body;Body;Body	2.87396	2.61276	0.0004	0.0137103
cg12632610	1474224	chr1	-	C1orf70	NM_001114748	Body	2.68074	2.42821	0.0016	0.0315173
cg14830082	130067806	chr11	+	ST14	NM_021978	Body	1.37213	2.13843	0.0016	0.0315173
cg11724557	105965005	chr14	-	C14orf80;C14orf80;C14orf80	NM_001134877;NM_001134876;NM_001134875	Body;Body;Body	3.5619	1.99844	0.0004	0.0137103
cg18385190	104940369	chr14	+				2.08308	1.14327	0.0008	0.0205553
cg21901277	132152297	chr2	-				-2.40409	-0.257202	0.0016	0.0315173
cg21760666	89960644	chr15	+				-1.10649	-0.194145	0.0004	0.0137103
cg14418633	2005489	chr1	-	PRKCZ;PRKCZ	NM_002744;NM_001033581	Body;5'UTR	2.0248	-0.310258	0.0016	0.0315173
cg24002213	91764177	chr7	+	CYP51A1;CYP51A1	NM_001146152;NM_000786	TSS200;TSS1500	-3.3178	-4.01943	0.0028	0.0429209
cg27552857	4542866	chr19	-	SEMA6B	NM_032108	3'UTR	1.38195	0.168113	0.0028	0.0429209
cg23719713	10586167	chr6	-	GCNT2;GCNT2;GCNT2;GCNT2	NM_145649;NM_001491;NM_145655;NM_145655	Body;Body;1stExon;5'UTR	-0.198056	-0.826506	0.0008	0.0205553
cg24321467	7953431	chr19	+	LRRC8E;LRRC8E	NM_025061;NM_025061	1stExon;5'UTR	-1.91159	-1.49164	0.0028	0.0429209
cg13691567	1308616	chr17	+				2.22766	0.16152	0.0004	0.0137103
cg04547723	75421960	chr14	+	PGF;PGF	NM_002632;NM_002632	5'UTR;1stExon	-1.24747	-0.755091	0.0004	0.0137103
cg13725899	139422109	chr9	+	NOTCH1	NM_017617	Body	2.38713	0.100392	0.0008	0.0205553
cg04701618	131443231	chr12	+	GPR133	NM_198827	Body	3.50798	0.249033	0.0004	0.0137103
cg23639308	159899714	chr1	-	IGSF9;IGSF9	NM_020789;NM_001135050	Body;Body	2.61183	2.38246	0.0004	0.0137103
cg21113776	2499915	chr7	-				2.00164	0.539006	0.0008	0.0205553
cg14824386	41167923	chr8	-	SFRP1	NM_003012	TSS1500	-0.00501417	-1.4231	0.0028	0.0429209
cg09888961	2156191	chr5	+				2.06907	2.4084	0.0028	0.0429209
cg08823572	136399811	chr9	-	ADAMTSL2;ADAMTSL2	NM_001145320;NM_014694	5'UTR;TSS200	-3.23395	-2.69726	0.0028	0.0429209
cg27301343	46142219	chr19	+	EML2	NM_012155	Body	-2.1701	-1.30365	0.0004	0.0137103
cg13457101	46791477	chr3	+				3.2023	3.56797	0.0028	0.0429209
cg26681770	56247302	chr20	+	PMEPA1;PMEPA1;PMEPA1;PMEPA1	NM_199171;NM_199170;NM_199169;NM_020182	5'UTR;5'UTR;Body;Body	1.76697	0.363239	0.0008	0.0205553
cg11516540	4743394	chr7	+	FOXK1	NM_001037165	Body	2.85056	2.37943	0.0004	0.0137103
cg13689831	227175077	chr1	-	CABC1	NM_020247	3'UTR	1.41016	0.86779	0.0028	0.0429209
cg17257265	67191526	chr11	+	ATPGD1;ATPGD1	NM_020811;NM_001166222	Body;Body	2.2938	0.635142	0.0008	0.0205553
cg15974867	69464012	chr11	+	CCND1	NM_053056	Body	2.62644	0.477842	0.0004	0.0137103
cg27553457	45899615	chr19	+	PPP1R13L;PPP1R13L	NM_001142502;NM_006663	Body;Body	2.58232	1.9516	0.0004	0.0137103
cg02474116	55625184	chr19	-	PPP1R12C	NM_017607	Body	0.750072	-0.965749	0.0004	0.0137103
cg23685597	143556749	chr8	+	BAI1	NM_001702	Body	-3.25718	-0.668965	0.0004	0.0137103
cg12081946	21296465	chr13	-	IL17D	NM_138284	3'UTR	-0.640303	0.37267	0.0004	0.0137103
cg01003448	745685	chr16	-	FBXL16	NM_153350	Body	-1.51887	0.603526	0.0004	0.0137103
cg04925511	1468382	chr7	-				3.29109	2.5872	0.0004	0.0137103
cg04350287	52326883	chr3	-	GLYCTK;GLYCTK;GLYCTK;GLYCTK;GLYCTK;GLYCTK	NM_145262;NR_026702;NR_026700;NR_026701;NM_001144951;NR_026699	Body;Body;Body;Body;3'UTR;Body	2.04067	1.66856	0.0008	0.0205553
cg08573355	33282624	chr6	+	TAPBP;TAPBP;TAPBP;ZBTB22;ZBTB22	NM_003190;NM_172208;NM_172209;NM_005453;NM_001145338	TSS1500;TSS1500;TSS1500;3'UTR;3'UTR	-2.45103	-0.982247	0.0016	0.0315173
cg11939346	123813454	chr3	+	KALRN;KALRN;KALRN	NR_028136;NM_001024660;NM_003947	TSS200;TSS200;TSS200	2.85871	1.19285	0.0008	0.0205553
cg05633070	933118	chr17	+	ABR;ABR;ABR	NM_021962;NM_001092;NM_001159746	Body;Body;Body	3.78472	1.22156	0.0004	0.0137103
cg02630629	6111671	chr1	-	KCNAB2;KCNAB2	NM_003636;NM_172130	Body;Body	2.68015	1.80122	0.0004	0.0137103
cg22507772	6759831	chr6	-				1.29392	0.105536	0.0028	0.0429209
cg14189142	132865307	chr12	-	GALNT9	NM_001122636	Body	3.30721	1.6853	0.0004	0.0137103
cg04258133	1953661	chr11	-	TNNT3;TNNT3;TNNT3;TNNT3	NM_001042781;NM_006757;NM_001042780;NM_001042782	Body;Body;Body;Body	2.3462	1.48751	0.0016	0.0315173
cg03979241	21916824	chr8	+	EPB49;EPB49;EPB49;EPB49;EPB49;EPB49;EPB49;EPB49	NM_001978;NM_001114136;NM_001114138;NM_001114135;NM_001978;NM_001114138;NM_001114137;NM_001114139	1stExon;5'UTR;1stExon;5'UTR;5'UTR;5'UTR;5'UTR;5'UTR	0.580646	-1.1928	0.0004	0.0137103
cg01159194	1037073	chr16	-				3.45149	1.4544	0.0004	0.0137103
cg05136510	62365140	chr3	-				-1.12752	-0.453528	0.0004	0.0137103
cg01795776	23003462	chr1	+				2.44463	1.01567	0.0004	0.0137103
cg17937101	1765066	chr8	+	MIR596	NR_030326	TSS1500	-1.17567	1.07839	0.0008	0.0205553
cg02022519	115830067	chr11	+				1.80667	0.548249	0.0008	0.0205553
cg25553874	66845566	chr11	-				0.352203	0.872209	0.0028	0.0429209
cg01279418	89623374	chr16	-	SPG7	NM_003119	Body	1.93013	0.450251	0.0004	0.0137103
cg03192775	27335151	chr13	-	GPR12	NM_005288	TSS1500	-3.1584	-1.6291	0.0008	0.0205553
cg19137748	69466054	chr11	-	CCND1	NM_053056	3'UTR	1.8974	0.938014	0.0008	0.0205553
cg09851343	970310	chr16	+	LMF1	NM_022773	Body	2.52509	1.44723	0.0004	0.0137103
cg19368103	168189047	chr6	-	C6orf123	NR_026773	Body	1.41514	0.400503	0.0016	0.0315173
cg06982473	63676611	chr11	+	MARK2;MARK2;MARK2;MARK2;MARK2	NM_004954;NM_017490;NM_001039469;NM_001163297;NM_001163296	Body;Body;Body;Body;Body	3.41501	2.03685	0.0004	0.0137103
cg26050512	57556066	chr20	-	TH1L	NM_198976	TSS1500	-3.31003	-2.10765	0.0004	0.0137103
cg15904664	104569653	chr14	-	ASPG	NM_001080464	Body	2.43336	1.3087	0.0004	0.0137103
cg12567310	156593843	chr1	-	HAPLN2	NM_021817	Body	-2.76711	0.223194	0.0004	0.0137103
cg02605601	3724557	chr10	-				2.26162	0.134287	0.0028	0.0429209
cg15933046	25395519	chr14	+	STXBP6	NM_014178	Body	2.60467	0.726212	0.0004	0.0137103
cg15778054	77734334	chr11	-	KCTD14	NM_023930	TSS200	-0.893205	-0.46822	0.0028	0.0429209
cg00925722	67918030	chr16	-	EDC4;NRN1L	NM_014329;NM_198443	Body;TSS1500	2.34247	1.38257	0.0004	0.0137103
cg01284869	31002946	chr22	+	TCN2	NM_000355	TSS1500	-2.48738	-2.66079	0.0016	0.0315173
cg23545423	33976922	chr21	-	C21orf59;C21orf59	NR_036552;NM_021254	Body;Body	2.54988	1.23763	0.0004	0.0137103
cg26474717	44501318	chr10	+				2.4689	1.04631	0.0008	0.0205553
cg27363141	30038929	chr6	-	RNF39;RNF39	NM_170769;NM_025236	Body;Body	2.7779	1.81746	0.0004	0.0137103
cg07993468	73389632	chr7	+				3.49065	1.85028	0.0016	0.0315173
cg07197480	1017808	chr16	-	LMF1	NM_022773	Body	2.73704	2.18275	0.0004	0.0137103
cg15390413	7349197	chr17	+	CHRNB1	NM_000747	Body	-2.28287	-1.82519	0.0008	0.0205553
cg19927885	39969058	chr20	-	LPIN3	NM_022896	TSS1500	-1.30891	0.0543764	0.0016	0.0315173
cg04678315	125212010	chr12	+				0.694099	-0.845296	0.0008	0.0205553
cg14587604	158758756	chr5	-	IL12B	NM_002187	TSS1500	-3.61733	-2.85	0.0016	0.0315173
cg09286367	5535692	chr7	+	MIR589;FBXL18	NR_030318;NM_024963	TSS200;Body	3.31646	0.861467	0.0004	0.0137103
cg01726448	1604448	chr7	+				-0.0422932	1.049	0.0028	0.0429209
cg27568751	59730071	chr14	-	DAAM1;DAAM1	NM_014992;NM_001270520	TSS200;5'UTR	1.31894	0.253881	0.0004	0.0137103
cg13313047	20735648	chr18	+	CABLES1;CABLES1;CABLES1	NM_001100619;NR_023359;NM_138375	Body;Body;TSS200	2.01817	0.780238	0.0004	0.0137103
cg13625631	70340707	chr15	+	TLE3;TLE3;TLE3	NM_001105192;NM_005078;NM_020908	3'UTR;3'UTR;3'UTR	2.80751	1.41222	0.0008	0.0205553
cg22843684	10806114	chr3	-	LOC285370	NR_027102	TSS1500	2.14377	0.691725	0.0028	0.0429209
cg13384409	2414466	chr7	-	EIF3B;EIF3B	NM_001037283;NM_003751	Body;Body	2.50012	1.69269	0.0008	0.0205553
cg07887608	109221600	chr12	-	SSH1;SSH1;SSH1	NM_001161330;NM_018984;NM_001161331	Body;Body;TSS1500	2.77381	0.717389	0.0008	0.0205553
cg12456280	1600072	chr4	-				4.29788	2.95893	0.0008	0.0205553
cg21645075	246518620	chr1	+	SMYD3;SMYD3	NM_022743;NM_001167740	5'UTR;Body	2.06646	1.00308	0.0004	0.0137103
cg24369728	77472158	chr10	-				-0.572615	-1.86076	0.0008	0.0205553
cg06804177	101370989	chr14	-	MEG8	NR_024149	Body	0.747436	0.141866	0.0008	0.0205553
cg26032417	241185226	chr2	-				2.75627	2.91828	0.0004	0.0137103
cg01263942	695859	chr10	+	DIP2C;C10orf108;C10orf108	NM_014974;NR_027152;NR_027151	Body;TSS200;TSS200	1.33089	-0.0642908	0.0028	0.0429209
cg26326527	164545866	chr1	-	PBX1;PBX1;PBX1	NM_001204961;NM_002585;NM_001204963	Body;Body;Body	1.60541	-0.452572	0.0028	0.0429209
cg19478111	73359987	chr11	-	PLEKHB1;PLEKHB1;PLEKHB1;PLEKHB1;PLEKHB1;PLEKHB1	NM_001130034;NM_001130036;NM_001130035;NM_001130033;NM_021200;NM_001130036	5'UTR;5'UTR;5'UTR;Body;Body;1stExon	0.265177	-0.453582	0.0008	0.0205553
cg04354393	33775963	chr17	-	SLFN13	NM_144682	TSS200	-0.429693	-1.17638	0.0016	0.0315173
cg12159259	113642515	chr13	-	MCF2L;MCF2L	NM_001112732;NM_024979	Body;Body	2.75664	2.20156	0.0004	0.0137103
cg19547192	158059976	chr7	-	PTPRN2;PTPRN2;PTPRN2	NM_002847;NM_130842;NM_130843	Body;Body;Body	0.256471	2.00867	0.0028	0.0429209
cg05733575	18527269	chr19	+				-1.75509	-0.425486	0.0004	0.0137103
cg22747480	1166867	chr10	-	WDR37	NM_014023	Body	4.03922	0.194406	0.0004	0.0137103
cg03081173	31166502	chr6	+	HCG27	NR_026791	Body	0.61161	1.73611	0.0028	0.0429209
cg24493971	144636113	chr8	+	GSDMD	NM_001166237	5'UTR	-2.3213	-1.63366	0.0008	0.0205553
cg26920057	41889874	chr19	+	TMEM91;TMEM91;TMEM91;TMEM91;TMEM91;TMEM91	NM_001098825;NM_001098821;NM_001098822;NM_001042595;NM_001098823;NM_001098824	3'UTR;3'UTR;3'UTR;3'UTR;3'UTR;3'UTR	1.6589	2.01674	0.0028	0.0429209
cg18289240	237412408	chr2	+	IQCA1;IQCA1;IQCA1;IQCA1	NM_001270585;NR_073043;NM_024726;NM_001270584	TSS200;Body;Body;Body	1.91823	0.743653	0.0008	0.0205553
cg05708167	74782424	chr16	-	FA2H	NM_024306	Body	2.25727	0.949741	0.0004	0.0137103
cg05714552	32118295	chr6	-	PRRT1	NM_030651	Body	0.846806	-0.156574	0.0004	0.0137103
cg07121807	18152750	chr1	+	ACTL8	NM_030812	Body	-1.38404	-1.11628	0.0016	0.0315173
cg26489368	1033593	chr5	+	NKD2	NM_033120	Body	3.54802	1.14352	0.0008	0.0205553
cg07215504	88497007	chr16	+	ZNF469	NM_001127464	1stExon	-1.04219	0.486498	0.0028	0.0429209
cg12060422	102821684	chr10	-	KAZALD1;KAZALD1	NM_030929;NM_030929	1stExon;5'UTR	0.120303	1.28413	0.0008	0.0205553
cg10120807	69350190	chr16	+	VPS4A	NM_013245	Body	3.54795	2.06671	0.0008	0.0205553
cg12557114	112375870	chr6	-	WISP3;WISP3	NM_198239;NM_003880	Body;Body	2.65819	2.18276	0.0004	0.0137103
cg23770265	2968559	chr7	-	CARD11	NM_032415	Body	1.98091	0.0522712	0.0028	0.0429209
cg26927232	2135631	chr17	-	SMG6;SMG6	NM_017575;NM_001170957	Body;Body	0.379613	1.49779	0.0028	0.0429209
cg11885741	134980986	chr10	+	KNDC1	NM_152643	Body	3.21392	1.04578	0.0004	0.0137103
cg08123444	9833101	chr2	+				-0.71781	1.00221	0.0028	0.0429209
cg19311448	11797017	chr2	-				1.19752	2.19166	0.0016	0.0315173
cg04324758	16436671	chr19	+	KLF2	NM_016270	Body	-2.19841	-0.901533	0.0028	0.0429209
cg06756709	27045548	chr17	-	NARR;RAB34;RAB34;RAB34;RAB34;RAB34;RAB34;RAB34;RAB34;RPL23A	NM_001256281;NM_031934;NM_001144942;NM_001142625;NM_001142624;NM_001256278;NM_001256277;NM_001256276;NM_001144943;NM_000984	TSS1500;TSS1500;TSS1500;TSS1500;TSS1500;TSS1500;TSS1500;TSS1500;TSS1500;TSS1500	-0.639431	0.305199	0.0008	0.0205553
cg24878887	55958493	chr19	-				-3.22406	-1.27828	0.0004	0.0137103
cg01790464	23623935	chr14	-	SLC7A8;SLC7A8	NM_012244;NM_182728	Body;TSS1500	-1.86748	-0.0194213	0.0004	0.0137103
cg06023345	127568650	chr8	+	FAM84B	NM_174911	3'UTR	-1.18242	-2.72177	0.0004	0.0137103
cg11998141	1765309	chr8	-	MIR596	NR_030326	TSS200	-2.04291	-0.0950537	0.0004	0.0137103
cg12536502	46142673	chr19	-	MIR330;EML2	NR_029886;NM_012155	TSS1500;TSS200	-3.05633	-1.03381	0.0004	0.0137103
cg09375892	708413	chr17	+	NXN	NM_022463	Body	4.05387	2.59117	0.0004	0.0137103
cg27385590	49619841	chr7	+				-0.89779	-0.186298	0.0016	0.0315173
cg21006325	44480624	chr21	+	CBS	NM_000071	Body	3.06911	2.63955	0.0028	0.0429209
cg06312846	1410167	chr6	+				1.09915	-0.314744	0.0004	0.0137103
cg16763239	89753160	chr15	+	RLBP1	NM_000326	3'UTR	0.991115	1.63373	0.0004	0.0137103
cg04078292	4066077	chr16	+	ADCY9	NM_001116	Body	1.86202	0.667912	0.0008	0.0205553
cg21622663	2403667	chr11	-	CD81;CD81	NM_001297649;NM_004356	5'UTR;Body	0.408886	-0.413389	0.0028	0.0429209
cg15120454	156339198	chr1	+	RHBG;RHBG	NM_020407;NR_026549	1stExon;Body	-1.27155	-1.70799	0.0028	0.0429209
cg12896437	84440119	chr16	-	ATP2C2;ATP2C2;ATP2C2	NM_001291454;NM_014861;NM_001286527	TSS200;Body;Body	2.25944	0.371901	0.0028	0.0429209
cg09899173	1765336	chr8	-	MIR596	NR_030326	TSS200	-3.04438	-0.64449	0.0008	0.0205553
cg15833704	81151215	chr10	-	ZCCHC24	NM_153367	Body	2.88363	2.39266	0.0008	0.0205553
cg25019648	72353261	chr17	-	BTBD17	NM_001080466	Body	-4.26136	-0.16034	0.0004	0.0137103
cg21351483	140950027	chr8	+	TRAPPC9;TRAPPC9	NM_001160372;NM_031466	Body;Body	4.28556	2.91314	0.0008	0.0205553
cg01015662	40598394	chr1	-				1.74261	1.11483	0.0028	0.0429209
cg22864355	105225861	chr14	+	SIVA1;SIVA1	NM_021709;NM_006427	3'UTR;3'UTR	3.65856	2.16839	0.0004	0.0137103
cg24391982	169629902	chr6	+	THBS2	NM_003247	Body	0.838102	-0.399412	0.0016	0.0315173
cg05224659	43295595	chr2	-				2.80391	0.909121	0.0028	0.0429209
cg05291025	233897149	chr2	-	NEU2	NM_005383	TSS1500	1.77982	0.790065	0.0004	0.0137103
cg19593680	7374669	chr4	-	SORCS2	NM_020777	Body	3.18999	1.47996	0.0008	0.0205553
cg05636047	188156675	chr4	+				2.74986	0.161898	0.0004	0.0137103
cg09628877	195613739	chr3	-	TNK2;TNK2	NM_001010938;NM_005781	Body;Body	3.1407	1.87384	0.0004	0.0137103
cg13120875	144533471	chr7	-	TPK1;TPK1	NM_022445;NM_001042482	TSS1500;TSS1500	-2.93076	-2.32735	0.0028	0.0429209
cg00054525	88717587	chr16	-	CYBA	NM_000101	TSS200	-2.51184	0.396049	0.0004	0.0137103
cg26723524	39775803	chr7	-	LOC349114	NR_026999	Body	-0.845861	0.0901694	0.0028	0.0429209
cg07329296	60882647	chr20	+	ADRM1;ADRM1	NM_007002;NM_175573	Body;Body	2.72335	1.50816	0.0016	0.0315173
cg07009334	1410489	chr6	+				2.983	0.539094	0.0004	0.0137103
cg13890451	118926475	chr10	-				-1.06298	0.441188	0.0028	0.0429209
cg21966860	145538097	chr8	-	HSF1	NM_005526	3'UTR	3.01451	2.2024	0.0016	0.0315173
cg04468081	182983386	chr3	-	MCF2L2;B3GNT5	NM_015078;NM_032047	Body;5'UTR	2.23525	0.120939	0.0004	0.0137103
cg02896970	87460610	chr16	-	ZCCHC14	NM_015144	Body	1.84238	1.22158	0.0004	0.0137103
cg20040969	24770401	chr8	+	NEFM	NM_005382	TSS1500	-2.53614	-0.527451	0.0028	0.0429209
cg08496523	61541027	chr11	-	C11orf9;C11orf9	NM_013279;NM_001127392	Body;Body	1.7751	0.873407	0.0004	0.0137103
cg13206850	105320396	chr7	+	ATXN7L1;ATXN7L1	NM_020725;NM_138495	Body;TSS1500	1.85796	2.62701	0.0016	0.0315173
cg09014626	2990194	chr5	-				1.77089	-0.167789	0.0028	0.0429209
cg04523661	1302808	chr19	+				2.39765	1.63472	0.0004	0.0137103
cg23167456	27942186	chr1	+	FGR;FGR;FGR	NM_001042729;NM_001042747;NM_005248	Body;Body;Body	3.40973	2.57251	0.0016	0.0315173
cg25283432	125282561	chr12	+	SCARB1;SCARB1	NM_001082959;NM_005505	Body;Body	2.22499	1.26108	0.0004	0.0137103
cg02346492	9143174	chr17	-	NTN1	NM_004822	Body	-2.2517	-0.999978	0.0004	0.0137103
cg15321401	166884430	chr6	-	RPS6KA2;RPS6KA2	NM_021135;NM_001006932	Body;Body	1.49073	0.8349	0.0004	0.0137103
cg02114084	75894209	chr14	-	JDP2;JDP2;JDP2	NM_001135047;NM_001135048;NM_130469	TSS1500;TSS1500;TSS1500	-1.30485	-1.80734	0.0028	0.0429209
cg26913977	192777635	chr1	+	RGS2	NM_002923	TSS1500	-3.25946	-2.66355	0.0028	0.0429209
cg09341020	2319855	chr17	-	LOC284009;METT10D	NR_028335;NM_024086	TSS1500;3'UTR	0.819595	-0.241278	0.0004	0.0137103
cg24550149	55246954	chr1	+	TTC22	NM_001114108	Body	1.94148	1.5542	0.0016	0.0315173
cg05369327	95826853	chr14	+				0.608964	-0.384927	0.0004	0.0137103
cg08632622	76837269	chr11	+				2.40509	1.96029	0.0028	0.0429209
cg23651826	115630531	chr11	-				-0.858579	-0.32418	0.0004	0.0137103
cg24548498	182549408	chr2	-				-0.716571	0.1192	0.0004	0.0137103
cg05628366	35744188	chr6	+	C6orf126	NM_207409	TSS1500	-2.72191	-2.01386	0.0004	0.0137103
cg04191989	630914	chr7	-	PRKAR1B;PRKAR1B;PRKAR1B;PRKAR1B;PRKAR1B;PRKAR1B	NM_001164759;NM_001164762;NM_001164758;NM_001164760;NM_001164761;NM_002735	Body;Body;Body;Body;Body;Body	1.99045	0.362219	0.0028	0.0429209
cg10367023	223177287	chr2	+				-0.20737	-0.534656	0.0016	0.0315173
cg23729501	84629943	chr1	+	PRKACB;PRKACB;PRKACB;PRKACB;PRKACB;PRKACB;PRKACB;PRKACB;PRKACB;PRKACB;PRKACB;PRKACB;PRKACB;PRKACB;PRKACB	NM_001300915;NM_001242860;NM_001242861;NM_001242857;NM_001300917;NM_001242858;NM_001242859;NM_001242857;NM_001300917;NM_001242858;NM_001242859;NM_207578;NM_001300916;NM_002731;NM_182948	TSS1500;TSS1500;TSS1500;5'UTR;5'UTR;5'UTR;5'UTR;1stExon;1stExon;1stExon;1stExon;Body;Body;Body;Body	2.17377	0.353004	0.0004	0.0137103
cg21235108	132638251	chr9	-	USP20;USP20;USP20	NM_001008563;NM_001110303;NM_006676	Body;Body;Body	3.53808	2.34216	0.0004	0.0137103
cg25457815	113427738	chr13	+	ATP11A;ATP11A	NM_015205;NM_032189	Body;Body	2.21329	1.09965	0.0004	0.0137103
cg13707793	139045301	chr5	-	CXXC5	NM_016463	5'UTR	2.88888	0.986893	0.0028	0.0429209
cg21130588	154333914	chr2	+	RPRM;RPRM	NM_019845;NM_019845	3'UTR;1stExon	-3.62181	-4.0766	0.0016	0.0315173
cg13692456	99639590	chr9	-				-0.809781	-0.162967	0.0016	0.0315173
cg06282596	97175479	chr10	-	SORBS1;SORBS1;SORBS1;SORBS1;SORBS1;SORBS1;SORBS1	NM_006434;NM_001034956;NM_015385;NM_001034957;NM_001034954;NM_001034955;NM_024991	Body;Body;Body;Body;Body;Body;Body	0.655671	-0.733425	0.0004	0.0137103
cg12536809	72852514	chr17	-	GRIN2C	NM_000835	5'UTR	2.22029	1.2362	0.0004	0.0137103
cg14962509	36039655	chr1	+	TFAP2E	NM_178548	Body	2.25697	1.9845	0.0016	0.0315173
cg20577468	80803196	chr8	+				-1.5799	0.369193	0.0004	0.0137103
cg10289051	7741937	chr19	+	MCEMP1	NM_174918	TSS200	-0.792798	-0.016995	0.0016	0.0315173
cg20673840	54281362	chr5	-	ESM1;ESM1;ESM1;ESM1	NM_001135604;NM_007036;NM_001135604;NM_007036	1stExon;5'UTR;5'UTR;1stExon	-1.20508	0.291773	0.0004	0.0137103
cg17375267	46915776	chr19	-	CCDC8	NM_032040	1stExon	-0.884565	0.118106	0.0016	0.0315173
cg18528563	229476515	chr1	-	CCSAP	NM_145257	Body	2.17757	0.89766	0.0004	0.0137103
cg21772011	2731830	chr19	+				1.66067	0.377789	0.0028	0.0429209
cg23048068	82192604	chr8	+	FABP5	NM_001444	TSS200	-4.05818	-1.00922	0.0004	0.0137103
cg22605290	130757223	chr10	+				3.0376	1.82769	0.0028	0.0429209
cg04295117	166858159	chr6	+	RPS6KA2;RPS6KA2	NM_021135;NM_001006932	Body;Body	2.38612	1.77303	0.0008	0.0205553
cg05178604	67193015	chr16	+	FBXL8;TRADD	NM_018378;NM_003789	TSS1500;5'UTR	-1.5575	-0.87811	0.0004	0.0137103
cg04981885	160991156	chr1	+	F11R	NM_016946	TSS200	-3.52984	-3.10709	0.0004	0.0137103
cg24911721	46508454	chr22	+	MIRLET7A3;LOC400931;MIRLET7B	NR_029478;NR_027033;NR_029479	TSS200;Body;TSS1500	2.17314	1.29483	0.0004	0.0137103
cg10335482	706845	chr8	+				1.7414	2.15677	0.0016	0.0315173
cg05952202	1136401	chr1	-				-3.11454	-2.56064	0.0004	0.0137103
cg04719926	94662525	chr9	+	ROR2	NM_004560	Body	2.40908	0.700202	0.0004	0.0137103
cg10700634	6566528	chr1	+	PLEKHG5	NM_198681	Body	2.9579	1.32807	0.0016	0.0315173
cg09984392	126011784	chr8	-	SQLE	NM_003129	1stExon	-1.02254	-2.13644	0.0008	0.0205553
cg27558541	110350324	chr1	-				1.13484	0.275899	0.0016	0.0315173
cg23731272	67356838	chr15	-	SMAD3	NM_005902	TSS1500	0.670676	1.87872	0.0004	0.0137103
cg19776793	79225974	chr17	+	SLC38A10;SLC38A10	NM_001037984;NM_138570	Body;Body	1.74042	-0.0991979	0.0004	0.0137103
cg04832767	96632841	chr7	+	DLX6AS	NR_015448	Body	-0.445093	-2.72815	0.0008	0.0205553
cg17367616	27485428	chr12	+	ARNTL2	NM_020183	TSS1500	0.283753	-0.234158	0.0028	0.0429209
cg05753046	67801224	chr11	-	NDUFS8	NM_002496	Body	2.68385	1.04262	0.0004	0.0137103
cg08552167	134560109	chr10	+	INPP5A	NM_005539	Body	3.64694	1.21464	0.0004	0.0137103
cg01924596	31854504	chr5	+	PDZD2	NM_178140	Body	-3.70581	-1.94797	0.0016	0.0315173
cg06260501	2753064	chr5	-	C5orf38;C5orf38;C5orf38;C5orf38;IRX2;IRX2;C5orf38;C5orf38	NM_001306150;NM_001306149;NM_178569;NM_001294337;NM_033267;NM_001134222;NR_122125;NR_122126	Body;Body;Body;Body;TSS1500;TSS1500;Body;Body	-2.01222	-0.294251	0.0016	0.0315173
cg08452456	45786439	chr17	+	TBKBP1	NM_014726	Body	2.29682	0.985508	0.0028	0.0429209
cg00633869	73400152	chr7	+				2.39726	1.19811	0.0028	0.0429209
cg17419731	5535731	chr7	+	MIR589;FBXL18	NR_030318;NM_024963	TSS200;Body	2.28983	0.270882	0.0004	0.0137103
cg05637945	46985753	chr17	-	UBE2Z	NM_023079	TSS200	-4.88103	-4.10589	0.0016	0.0315173
cg18086187	10057158	chr1	-	RBP7	NM_052960	TSS200	-3.06621	-1.92083	0.0004	0.0137103
cg07532183	120684968	chr8	-				3.01439	1.24242	0.0004	0.0137103
cg27417294	81904244	chr10	-	PLAC9	NM_001012973	Body	-2.85049	-1.61035	0.0028	0.0429209
cg20455197	1558903	chr10	+	ADARB2	NM_018702	Body	1.81839	0.827282	0.0004	0.0137103
cg24525461	131011240	chr8	-				2.20086	0.215443	0.0004	0.0137103
cg09521703	55944864	chr19	-	SHISA7	NM_001145176	Body	-1.1408	-0.356509	0.0016	0.0315173
cg15713625	48232782	chr19	+	EHD2	NM_014601	Body	-3.32688	-1.59063	0.0004	0.0137103
cg17814457	1004609	chr4	+	FGFRL1;FGFRL1	NM_001004358;NM_001004356	TSS1500;TSS1500	-2.93851	-1.95475	0.0004	0.0137103
cg10286969	2765843	chr16	+	PRSS27	NM_031948	Body	-2.20775	-0.428959	0.0004	0.0137103
cg00108938	157633252	chr7	+	PTPRN2;PTPRN2;PTPRN2	NM_002847;NM_130842;NM_130843	Body;Body;Body	2.20676	3.30866	0.0004	0.0137103
cg18279134	16394568	chr1	+	FAM131C	NM_182623	Body	1.68375	1.11978	0.0028	0.0429209
cg24352349	45597767	chr22	-	C22orf9;C22orf9;MIR1249	NM_001009880;NM_015264;NR_031651	Body;Body;TSS1500	-0.529123	0.70069	0.0028	0.0429209
cg25372239	3130550	chr1	+	PRDM16;PRDM16	NM_022114;NM_199454	Body;Body	2.05776	2.42287	0.0028	0.0429209
cg02270010	175958651	chr5	+	RNF44	NM_014901	Body	0.00754456	-1.20087	0.0028	0.0429209
cg13184177	27942087	chr1	+	FGR;FGR;FGR	NM_001042729;NM_001042747;NM_005248	Body;Body;Body	4.47623	2.5721	0.0004	0.0137103
cg25894019	115169101	chr10	-				3.54367	1.36146	0.0004	0.0137103
cg17792192	138774526	chr9	+	CAMSAP1	NM_015447	Body	2.95952	-0.181657	0.0004	0.0137103
cg24211006	39321346	chr20	+				0.173298	-0.526195	0.0016	0.0315173
cg09161446	240697468	chr2	-				0.0893057	1.11971	0.0016	0.0315173
cg01990910	12207648	chr16	-	SNX29	NM_001080530	Body	2.58584	0.639819	0.0028	0.0429209
cg13904806	874697	chr1	+	SAMD11	NM_152486	Body	3.44216	2.28269	0.0004	0.0137103
cg05985821	328586	chr8	-				-1.17471	-0.494363	0.0004	0.0137103
cg21520607	62200854	chr20	+	PRIC285	NM_001037335	Body	2.60163	1.39552	0.0004	0.0137103
cg25578967	25018440	chr7	-	OSBPL3;OSBPL3;OSBPL3;OSBPL3	NM_015550;NM_145322;NM_145320;NM_145321	5'UTR;5'UTR;5'UTR;5'UTR	1.19156	2.64432	0.0028	0.0429209
cg09407273	2248632	chr19	+	SF3A2;AMH	NM_007165;NM_000479	3'UTR;TSS1500	2.87766	2.37944	0.0004	0.0137103
cg03309978	113748255	chr13	+	MCF2L;MCF2L	NM_001112732;NM_024979	Body;Body	3.01347	1.89699	0.0008	0.0205553
cg15230883	53321205	chr3	-	DCP1A	NM_018403	3'UTR	1.27376	0.00445685	0.0028	0.0429209
cg07727358	1008738	chr4	-	FGFRL1;FGFRL1;FGFRL1	NM_001004358;NM_001004356;NM_021923	Body;Body;Body	4.02605	0.597046	0.0004	0.0137103
cg09816821	88709302	chr16	+				1.80094	0.781368	0.0016	0.0315173
cg27359668	113673103	chr13	+	MCF2L;MCF2L	NM_001112732;NM_024979	Body;Body	3.05521	2.01279	0.0004	0.0137103
cg06687846	74043456	chr15	+	C15orf59	NM_001039614	1stExon	3.8068	2.70394	0.0016	0.0315173
cg20356241	10691911	chr2	+				3.80422	1.49401	0.0004	0.0137103
cg26924392	75238749	chr17	+				1.08905	0.0122343	0.0028	0.0429209
cg02803037	56702158	chr16	-	MT1G	NM_005950	TSS200	-1.0866	-1.40129	0.0016	0.0315173
cg18362509	101925705	chr14	-				-1.57356	-0.504802	0.0016	0.0315173
cg14544289	78051204	chr14	+	SPTLC2	NM_004863	Body	1.41819	0.618831	0.0004	0.0137103
cg19919720	107687165	chr13	-				2.17806	1.33351	0.0016	0.0315173
cg08540953	100815796	chr7	-	C7orf52	NM_198571	Body	-3.81461	-0.672082	0.0004	0.0137103
cg18511798	2018149	chr11	+	H19;MIR675	NR_002196;NR_030533	Body;TSS200	2.59663	2.7846	0.0016	0.0315173
cg00855299	89603817	chr16	+	SPG7;SPG7	NM_003119;NM_199367	Body;3'UTR	3.11606	1.81049	0.0004	0.0137103
cg13508402	127670570	chr7	-	SND1;LRRC4	NM_014390;NM_022143	Body;Body	2.94918	1.03954	0.0004	0.0137103
cg17151621	186330067	chr3	-	AHSG	NM_001622	TSS1500	2.19143	0.714199	0.0004	0.0137103
cg09374838	149578384	chr7	-				1.08574	-0.420091	0.0004	0.0137103
cg25487775	162093969	chr2	-				0.395176	-0.375121	0.0028	0.0429209
cg17755923	16481715	chr1	-	EPHA2	NM_004431	Body	-3.22799	-2.29149	0.0004	0.0137103
cg01306151	89775031	chr16	+	C16orf7	NM_004913	Body	2.89431	2.66676	0.0008	0.0205553
cg06542865	2733698	chr20	+	EBF4	NM_001110514	Body	-1.30515	-0.924132	0.0004	0.0137103
cg20115784	106136527	chr10	-	CFAP58	NM_001008723	Body	0.30306	1.13531	0.0016	0.0315173
cg03433642	36102740	chr17	-	HNF1B;HNF1B	NM_000458;NM_001165923	Body;Body	-2.20875	-2.4805	0.0008	0.0205553
cg09610767	86960025	chr16	+				1.59626	0.549092	0.0016	0.0315173
cg10533161	99174312	chr13	+	STK24;STK24;STK24	NM_001032296;NM_003576;NM_003576	Body;5'UTR;1stExon	1.34751	0.236017	0.0028	0.0429209
cg14143331	132474675	chr12	-	EP400	NM_015409	Body	3.45975	2.14021	0.0004	0.0137103
cg06751612	88798854	chr16	-	FAM38A	NM_001142864	Body	3.30318	2.30265	0.0004	0.0137103
cg03213259	67189948	chr16	+	TRADD	NM_003789	Body	1.14583	0.143841	0.0004	0.0137103
cg16648571	36149231	chr20	-	BLCAP;BLCAP;BLCAP;BLCAP;NNAT;NNAT;BLCAP	NM_001167821;NM_001167820;NM_001167822;NM_006698;NM_181689;NM_005386;NM_001167823	5'UTR;5'UTR;5'UTR;5'UTR;TSS1500;TSS1500;5'UTR	1.70652	0.565536	0.0028	0.0429209
cg23128949	124986124	chr12	-	NCOR2;NCOR2	NM_006312;NM_001077261	5'UTR;5'UTR	0.880814	0.35774	0.0016	0.0315173
cg09354241	13540850	chr4	-				-1.7603	-2.37463	0.0028	0.0429209
cg07815287	9345967	chr2	+	ASAP2;ASAP2	NM_001135191;NM_003887	TSS1500;TSS1500	-0.209584	-0.786491	0.0004	0.0137103
cg21542881	39754717	chr19	-				0.597855	-0.665221	0.0028	0.0429209
cg04711454	124045187	chr9	-	GSN;GSN;GSN;GSN;GSN;GSN;GSN-AS1;GSN	NM_001127667;NM_001127666;NM_198252;NM_001127664;NM_001127662;NM_001127665;NR_103560;NM_001127663	5'UTR;5'UTR;5'UTR;5'UTR;5'UTR;5'UTR;Body;Body	-0.725544	-1.96734	0.0004	0.0137103
cg02192555	9952926	chr8	+	MSRA;MSRA;MSRA	NM_001135670;NM_001135671;NM_012331	Body;TSS200;Body	3.59331	0.297608	0.0004	0.0137103
cg09597710	1121124	chr7	-	C7orf50;C7orf50;C7orf50	NM_001134395;NM_032350;NM_001134396	Body;Body;Body	4.81109	2.96706	0.0004	0.0137103
cg12230250	40042864	chr22	+	CACNA1I;CACNA1I	NM_001003406;NM_021096	Body;Body	3.78516	2.87679	0.0004	0.0137103
cg21075593	50426605	chr3	-	CACNA2D2;CACNA2D2	NM_001005505;NM_006030	Body;Body	1.85984	2.36187	0.0004	0.0137103
cg26671246	23203462	chr1	+	EPHB2;EPHB2	NM_004442;NM_017449	Body;Body	-0.316298	0.726307	0.0004	0.0137103
cg07067744	1421172	chr11	-	BRSK2	NM_003957	Body	2.49791	2.17673	0.0016	0.0315173
cg12010396	46456431	chr19	+	NOVA2	NM_002516	Body	-1.11505	-0.46659	0.0004	0.0137103
cg18373158	64685108	chr17	+	PRKCA	NM_002737	Body	1.4895	0.0490758	0.0004	0.0137103
cg04156293	100488942	chr7	-	ACHE;ACHE	NM_015831;NM_000665	Body;Body	-2.19601	-0.544334	0.0004	0.0137103
cg11790928	6629457	chr7	-	C7orf26;C7orf26	NM_024067;NM_001303039	TSS200;TSS200	-3.56565	-4.01489	0.0028	0.0429209
cg25717994	78493631	chr13	-	EDNRB;EDNRB;EDNRB	NM_003991;NM_000115;NM_001122659	TSS1500;5'UTR;TSS1500	-3.02144	-3.42222	0.0028	0.0429209
cg04263387	129289875	chr9	+				1.67179	0.717321	0.0016	0.0315173
cg10188897	42392436	chr17	-	RUNDC3A;RUNDC3A;RUNDC3A	NM_001144826;NM_001144825;NM_006695	Body;Body;Body	-3.52806	-0.702521	0.0004	0.0137103
cg12105941	133657466	chr11	-				-1.47657	-0.484168	0.0016	0.0315173
cg18119644	1469112	chr11	+	BRSK2	NM_003957	Body	2.62782	3.70672	0.0008	0.0205553
cg26110675	1467577	chr5	-	LPCAT1	NM_024830	Body	2.89383	3.05735	0.0028	0.0429209
cg06380072	79687834	chr17	+	SLC25A10	NM_012140	3'UTR	1.75713	1.24551	0.0016	0.0315173
cg16239257	75052674	chr14	+	LTBP2	NM_000428	Body	2.83522	2.33577	0.0004	0.0137103
cg04587617	37907944	chr17	-				1.15073	0.621059	0.0008	0.0205553
cg11757134	15341611	chr4	+	C1QTNF7;C1QTNF7;LOC101929095	NM_001135170;NM_001135170;NR_125911	5'UTR;1stExon;Body	1.02569	2.04216	0.0004	0.0137103
cg01328500	197639792	chr3	+	IQCG;IQCG	NM_001134435;NM_032263	Body;Body	1.4954	0.10431	0.0004	0.0137103
cg17676132	63886204	chr11	+	FLRT1;MACROD1	NM_013280;NM_014067	3'UTR;Body	3.68681	2.99616	0.0016	0.0315173
cg16277776	1490676	chr1	-	SSU72	NM_014188	Body	2.47177	1.66395	0.0016	0.0315173
cg06679087	99473206	chr10	-	MARVELD1;MARVELD1	NM_031484;NR_026753	TSS1500;TSS1500	-2.50724	-0.352226	0.0008	0.0205553
cg01403379	1202350	chr10	+				2.10594	1.03211	0.0016	0.0315173
cg18396275	42392875	chr17	-	RUNDC3A;RUNDC3A;RUNDC3A	NM_006695;NM_001144826;NM_001144825	Body;Body;Body	-3.78286	0.0901412	0.0004	0.0137103
cg11596090	5779163	chr1	+				2.60496	1.14705	0.0004	0.0137103
cg00715047	73522054	chr17	+	LLGL2;LLGL2;LLGL2	NM_001015002;NM_004524;NM_001031803	5'UTR;5'UTR;5'UTR	-2.96839	-1.67964	0.0016	0.0315173
cg11187796	3767169	chr4	-	ADRA2C	NM_000683	TSS1500	-3.39241	-1.22295	0.0004	0.0137103
cg09199848	33750733	chr21	-	SNORA80;URB1	NR_002996;NM_014825	TSS1500;Body	1.85088	0.892514	0.0004	0.0137103
cg09401705	30950299	chr6	+	MUC21	NM_001010909	TSS1500	-0.480663	0.0910704	0.0004	0.0137103
cg19478343	49620679	chr20	-	KCNG1	NM_002237	Body	3.23251	2.61266	0.0004	0.0137103
cg00385863	41847974	chr1	+				-3.40064	-0.345986	0.0004	0.0137103
cg09865015	1202509	chr4	+	LOC100130872;LOC100130872-SPON2	NR_024569;NR_033182	Body;Body	2.41368	1.11066	0.0008	0.0205553
cg12121643	185911796	chr3	-	DGKG;DGKG;DGKG	NM_001346;NM_001080744;NM_001080745	Body;Body;Body	-1.82558	0.526538	0.0016	0.0315173
cg02276822	3559697	chr1	+	WDR8	NM_017818	Body	2.8312	1.51902	0.0004	0.0137103
cg05317605	4558499	chr19	-	SEMA6B;SEMA6B	NM_032108;NM_032108	1stExon;5'UTR	-3.27579	-2.31808	0.0028	0.0429209
cg19865237	104690244	chr14	-				0.246135	1.57831	0.0016	0.0315173
cg00249621	98290359	chr8	-	TSPYL5	NM_033512	TSS200	-1.23008	-0.776906	0.0008	0.0205553
cg02011981	70256681	chr11	-	CTTN;CTTN	NM_138565;NM_005231	Body;Body	3.55114	2.89618	0.0004	0.0137103
cg26373733	157041268	chr6	+				-1.96235	-0.0347845	0.0016	0.0315173
cg06292124	52408520	chr12	-	GRASP	NM_181711	Body	3.52544	2.77121	0.0028	0.0429209
cg17094014	41605343	chr6	+	MDFI	NM_005586	TSS1500	-2.94995	-0.942292	0.0004	0.0137103
cg22820285	55008241	chr1	+				-3.06143	-2.36594	0.0004	0.0137103
cg02322048	3646574	chr19	+	PIP5K1C	NM_012398	Body	3.25979	2.6949	0.0004	0.0137103
cg14009912	91636851	chr9	+	SHC3	NM_016848	Body	2.41416	1.86353	0.0008	0.0205553
cg04267345	24835104	chr14	-	NFATC4	NM_001136022	TSS1500	-3.17739	-1.02018	0.0004	0.0137103
cg11607927	61765934	chr2	-	XPO1	NM_003400	TSS1500	-4.58677	-3.70801	0.0028	0.0429209
cg09689404	3724497	chr10	-				0.440858	-0.633086	0.0008	0.0205553
cg01842807	1027033	chr7	+	CYP2W1	NM_017781	Body	2.34722	1.41034	0.0016	0.0315173
cg09627276	47326950	chr8	-				1.9531	1.44151	0.0028	0.0429209
cg23531697	117373249	chr11	+	DSCAML1	NM_020693	Body	1.45495	1.00831	0.0004	0.0137103
cg04786857	29033897	chr2	+	SPDYA;SPDYA	NM_182756;NM_001142634	5'UTR;5'UTR	-3.66874	-1.65883	0.0028	0.0429209
cg23183121	18209679	chr19	+	IL12RB1;MAST3	NM_001290024;NM_015016	TSS200;Body	-1.88971	-2.12915	0.0016	0.0315173
cg03556869	149358767	chr6	+	UST	NM_005715	Body	2.59895	1.39889	0.0004	0.0137103
cg11124350	1251125	chr7	+				0.0765504	1.48184	0.0028	0.0429209
cg25069807	76171191	chr17	+	TK1	NM_003258	Body	2.58737	1.48356	0.0028	0.0429209
cg10448724	532791	chr10	+	DIP2C	NM_014974	Body	2.36431	1.10211	0.0008	0.0205553
cg06232512	240612347	chr2	-				2.2496	2.4283	0.0028	0.0429209
cg02286602	104940229	chr14	+				2.43922	2.01267	0.0004	0.0137103
cg02870147	1983518	chr2	+	MYT1L	NM_015025	Body	2.59831	1.82995	0.0004	0.0137103
cg09249980	1213919	chr16	-	CACNA1H;CACNA1H	NM_021098;NM_001005407	Body;Body	1.91513	1.40973	0.0028	0.0429209
cg05689415	234386055	chr2	-	USP40	NM_018218	Body	4.94411	1.75826	0.0004	0.0137103
cg08696931	123754071	chr12	-	CDK2AP1	NM_004642	Body	-0.569478	-1.38582	0.0008	0.0205553
cg25247183	38073049	chr22	-	LGALS1	NM_002305	Body	-3.32696	-1.71083	0.0028	0.0429209
cg09233791	166908811	chr6	-	RPS6KA2;RPS6KA2	NM_021135;NM_001006932	Body;Body	2.05232	0.199637	0.0004	0.0137103
cg19911168	5631814	chr10	-				0.270957	1.235	0.0004	0.0137103
cg12707343	168418439	chr6	+	KIF25;KIF25	NM_005355;NM_030615	TSS200;TSS200	0.408758	-0.361973	0.0008	0.0205553
cg27229529	3162676	chr1	-	PRDM16;PRDM16	NM_022114;NM_199454	Body;Body	1.28417	2.25804	0.0028	0.0429209
cg03344109	50046477	chr19	-	RCN3	NM_020650	3'UTR	3.46297	2.03108	0.0004	0.0137103
cg01930924	61118923	chr5	-				2.90148	3.30492	0.0004	0.0137103
cg06250127	84940830	chr16	+	CRISPLD2	NM_031476	3'UTR	2.42388	0.41481	0.0004	0.0137103
cg19227924	28565709	chr17	-				1.17576	-0.0757272	0.0028	0.0429209
cg15555527	80885981	chr4	-	ANTXR2	NM_058172	Body	1.50742	0.360947	0.0008	0.0205553
cg06426689	24572683	chr22	+	CABIN1;CABIN1;CABIN1	NM_001201429;NM_001199281;NM_012295	Body;Body;Body	2.84693	1.08888	0.0004	0.0137103
cg10173475	242152697	chr2	-	ANO7	NM_001001891	Body	2.19815	0.928246	0.0004	0.0137103
cg07725925	89976287	chr16	-	TCF25	NM_014972	Body	1.37457	0.120617	0.0016	0.0315173
cg05396397	11908164	chr1	-	NPPA	NM_006172	TSS1500	-0.883429	-1.72264	0.0004	0.0137103
cg05457730	86795490	chr16	-				-1.21256	0.793977	0.0008	0.0205553
cg25164490	140812477	chr3	+	SPSB4	NM_080862	Body	1.67995	-0.119527	0.0028	0.0429209
cg26569914	240399084	chr2	-				2.11451	2.67795	0.0008	0.0205553
cg15847996	134528050	chr10	-	INPP5A	NM_005539	Body	1.64004	-0.330599	0.0004	0.0137103
cg02775804	120974080	chr2	+				-1.07558	-0.194802	0.0004	0.0137103
cg08703337	126346485	chr12	-				0.874475	1.83637	0.0028	0.0429209
cg02928797	6566337	chr1	-	PLEKHG5	NM_198681	Body	2.59779	1.93647	0.0004	0.0137103
cg02155796	105940179	chr14	+	CRIP2	NM_001312	TSS1500	-2.43867	-1.36651	0.0004	0.0137103
cg14986386	68626145	chr5	-				1.02875	2.24955	0.0028	0.0429209
cg06545268	9756974	chr8	+				0.72226	1.49468	0.0004	0.0137103
cg09749862	57584720	chr12	+	LRP1	NM_002332	Body	4.19612	3.29937	0.0028	0.0429209
cg05624582	40042814	chr22	+	CACNA1I;CACNA1I	NM_001003406;NM_021096	Body;Body	2.40494	1.98506	0.0008	0.0205553
cg01561864	2679067	chr7	-	TTYH3	NM_025250	Body	1.1378	-0.413649	0.0016	0.0315173
cg07117119	68119705	chr16	+	NFATC3;NFATC3;NFATC3;NFATC3	NM_173163;NM_173164;NM_004555;NM_173165	Body;Body;Body;Body	-4.06037	-4.68167	0.0028	0.0429209
cg25385873	100284963	chr7	+	GIGYF1	NM_022574	Body	3.09106	2.75743	0.0004	0.0137103
cg12069379	105681711	chr10	+				0.169963	-0.980577	0.0004	0.0137103
cg07163026	99810642	chr14	+				1.7246	1.34412	0.0008	0.0205553
cg11631592	148869535	chr6	+	SASH1	NM_015278	Body	3.1338	1.5152	0.0004	0.0137103
cg25242471	219738732	chr2	-	WNT6	NM_006522	3'UTR	1.92525	0.890176	0.0004	0.0137103
cg12251884	72766732	chr15	-	ARIH1;ARIH1	NM_005744;NM_005744	5'UTR;1stExon	-4.53297	-5.14067	0.0028	0.0429209
cg12307823	67143737	chr15	-				-2.82487	-2.00838	0.0004	0.0137103
cg03732161	18473918	chr9	-	ADAMTSL1;ADAMTSL1	NM_052866;NM_001040272	TSS200;TSS200	-2.40758	-2.78814	0.0028	0.0429209
cg25694032	164507164	chr6	+				1.15021	-0.658818	0.0004	0.0137103
cg04695233	1766129	chr6	-	GMDS	NM_001500	Body	2.27331	2.73959	0.0028	0.0429209
cg22052672	74663416	chr2	-	RTKN;RTKN;RTKN	NM_033046;NM_001015056;NM_001015055	Body;5'UTR;Body	2.24207	0.0208046	0.0004	0.0137103
cg22991512	14643854	chr3	-				-3.21438	-1.84391	0.0004	0.0137103
cg24444923	23280477	chr1	-				0.400288	-0.62837	0.0016	0.0315173
cg19227031	32118315	chr6	-	PRRT1	NM_030651	Body	1.97409	0.770628	0.0004	0.0137103
cg07911361	45126040	chr22	-	PRR5;PRR5;PRR5;PRR5-ARHGAP8;PRR5;PRR5	NM_015366;NM_001017529;NM_001017528;NM_181334;NM_001017530;NM_181333	Body;Body;Body;Body;Body;Body	0.437429	-0.480567	0.0016	0.0315173
cg04995493	2572909	chr1	+				3.60105	2.86881	0.0028	0.0429209
cg27546431	1372751	chr17	-	MYO1C;MYO1C;MYO1C	NM_001080779;NM_033375;NM_001080950	Body;Body;Body	2.67545	0.741655	0.0004	0.0137103
cg07490668	136498308	chr9	-				0.557069	1.18069	0.0028	0.0429209
cg02328545	180030008	chr5	-	FLT4	NM_182925	3'UTR	3.09405	2.31344	0.0028	0.0429209
cg14252279	124361084	chr9	+	DAB2IP	NM_032552	Body	-2.94181	-0.656147	0.0028	0.0429209
cg24829557	123813465	chr3	+	KALRN;KALRN;KALRN	NR_028136;NM_001024660;NM_003947	TSS200;TSS200;TSS200	2.55943	0.804864	0.0016	0.0315173
cg01747222	23845893	chr14	-	CMTM5;CMTM5	NM_138460;NM_001037288	TSS200;TSS200	0.0962517	-1.06183	0.0008	0.0205553
cg13395060	35560319	chr9	-	RUSC2;RUSC2	NM_001135999;NM_014806	Body;Body	1.30631	0.902767	0.0004	0.0137103
cg27583307	200320750	chr2	+	SATB2	NM_015265	Body	-0.917152	0.154348	0.0028	0.0429209
cg09482093	19314328	chr17	-	RNF112	NM_007148	TSS200	0.579139	-0.206318	0.0004	0.0137103
cg14698448	122423190	chr5	+				1.32645	-0.592937	0.0016	0.0315173
cg04942251	63687247	chr11	+				1.1346	-0.294711	0.0004	0.0137103
cg08197569	56040376	chr19	-				1.14221	2.11461	0.0016	0.0315173
cg10407598	73629365	chr17	+	RECQL5;LOC643008	NM_004259;NM_001162995	Body;TSS200	1.26056	0.656773	0.0016	0.0315173
cg03999941	957511	chr5	-				-0.150001	1.06952	0.0016	0.0315173
cg16753167	113642487	chr13	-	MCF2L;MCF2L	NM_001112732;NM_024979	Body;Body	3.46288	2.43809	0.0004	0.0137103
cg13340144	79485951	chr17	+				-1.98142	-1.12744	0.0028	0.0429209
cg16757605	70697712	chr16	-	MTSS1L	NM_138383	Body	3.92293	1.921	0.0004	0.0137103
cg19130610	156190025	chr7	+				3.93481	1.72694	0.0004	0.0137103
cg03929743	15265252	chr10	+	FAM171A1	NM_001010924	Body	3.17917	2.09948	0.0016	0.0315173
cg09962400	38936159	chr21	-				-2.9751	-3.33817	0.0028	0.0429209
cg07292251	176829198	chr5	-	F12	NM_000505	3'UTR	2.83834	1.39182	0.0016	0.0315173
cg04770813	33160297	chr6	+	COL11A2;COL11A2;COL11A2;COL11A2	NM_001163771;NM_080680;NM_080679;NM_080681	TSS200;TSS200;TSS200;TSS200	-3.8997	-2.1812	0.0004	0.0137103
cg23779626	33864747	chr6	+				-0.409248	1.00534	0.0028	0.0429209
cg14339867	114107554	chr13	+	ADPRHL1	NM_138430	1stExon	4.00718	4.58632	0.0004	0.0137103
cg23243474	3063598	chr2	+				2.4646	1.48725	0.0008	0.0205553
cg10941566	30117148	chr22	-	CABP7	NM_182527	Body	-0.7109	-1.01915	0.0008	0.0205553
cg07543830	56247611	chr20	-	PMEPA1;PMEPA1;PMEPA1;PMEPA1	NM_199171;NM_199170;NM_199169;NM_020182	5'UTR;5'UTR;Body;Body	0.821219	-0.399725	0.0008	0.0205553
cg09657963	124790875	chr11	+	HEPACAM	NM_152722	3'UTR	-4.07548	0.946272	0.0004	0.0137103
cg23874561	81124484	chr4	+	PRDM8;PRDM8	NM_001099403;NM_020226	Body;Body	-1.04916	1.1161	0.0028	0.0429209
cg10838410	6659524	chr12	+	IFFO1;IFFO1;IFFO1	NM_080730;NM_080731;NM_001039670	Body;TSS1500;Body	1.83117	-0.0331624	0.0028	0.0429209
cg04316233	16593613	chr17	-	CCDC144A	NM_014695	TSS200	1.99378	2.35384	0.0008	0.0205553
cg22512256	8221132	chr4	-	SH3TC1	NM_018986	Body	2.49932	0.597547	0.0004	0.0137103
cg10011018	18809656	chr1	-	KLHDC7A	NM_152375	1stExon	3.37404	3.89658	0.0004	0.0137103
cg16771467	55315872	chr18	+	ATP8B1	NM_005603	Body	3.74843	2.84762	0.0004	0.0137103
cg18249027	137528924	chr7	-	DGKI	NM_004717	Body	2.38089	1.92233	0.0016	0.0315173
cg04821708	82045203	chr16	-	SDR42E1	NM_145168	TSS200	-1.33529	-0.374318	0.0008	0.0205553
cg04388244	105421005	chr10	+	SH3PXD2A	NM_014631	Body	-0.357861	0.648645	0.0004	0.0137103
cg26674160	48025100	chr21	-	S100B	NM_006272	TSS200	1.40584	-0.189449	0.0004	0.0137103
cg16782174	128410803	chr2	-	LIMS2;LIMS2;LIMS2;LIMS2	NM_001136037;NM_017980;NM_001161403;NM_001161404	Body;Body;Body;Body	3.80119	3.15591	0.0016	0.0315173
cg24620761	147123199	chr3	-	ZIC4;ZIC4;ZIC4	NM_032153;NM_001168378;NM_001168379	5'UTR;TSS1500;1stExon	-0.89697	0.413553	0.0028	0.0429209
cg20783699	36148767	chr20	+	BLCAP;BLCAP;BLCAP;BLCAP;NNAT;NNAT;BLCAP	NM_001167821;NM_001167820;NM_001167822;NM_006698;NM_181689;NM_005386;NM_001167823	5'UTR;5'UTR;5'UTR;5'UTR;TSS1500;TSS1500;5'UTR	2.79982	2.06033	0.0004	0.0137103
cg26580869	611506	chr19	-	HCN2	NM_001194	Body	-0.124401	1.73995	0.0028	0.0429209
cg11948988	131503290	chr10	+	MGMT	NM_002412	Body	3.79887	4.82154	0.0004	0.0137103
cg10272731	85614015	chr16	-				2.23772	1.11687	0.0004	0.0137103
cg07931962	9846267	chr19	-				3.99895	2.73887	0.0004	0.0137103
cg05814800	94393621	chr14	-	FAM181A;FAM181A-AS1;FAM181A;FAM181A;FAM181A;FAM181A	NM_138344;NR_027004;NM_001207074;NM_001207073;NM_001207072;NM_001207071	Body;TSS1500;TSS200;TSS200;TSS200;5'UTR	3.31315	0.0544197	0.0004	0.0137103
cg03148562	34269211	chr19	+				-2.53413	-1.83633	0.0016	0.0315173
cg06008480	113185089	chr11	+	TTC12	NM_017868	TSS200	-2.36323	-2.83312	0.0008	0.0205553
cg16243243	125669895	chr12	+				-1.5235	-0.348442	0.0028	0.0429209
cg13464955	132893429	chr10	+	TCERG1L-AS1;TCERG1L	NR_120623;NM_174937	TSS200;Body	1.90471	0.965217	0.0004	0.0137103
cg00094063	66913816	chr16	+	PDP2	NM_020786	TSS1500	0.37393	1.23142	0.0028	0.0429209
cg25206096	33294599	chr10	-				-2.67098	-1.88088	0.0004	0.0137103
cg04667538	105372176	chr2	-				2.46685	0.0924969	0.0004	0.0137103
cg06730678	6166943	chr12	+	VWF	NM_000552	Body	2.75574	1.90798	0.0028	0.0429209
cg02853152	6690702	chr4	+				-2.77758	-1.82009	0.0004	0.0137103
cg09150519	57566995	chr12	-	LRP1	NM_002332	Body	-0.502608	-1.26319	0.0004	0.0137103
cg13248338	132213717	chr9	-				1.66309	0.912623	0.0028	0.0429209
cg21768884	60770550	chr17	-	MRC2	NM_006039	3'UTR	2.7248	3.11353	0.0008	0.0205553
cg03142039	125931532	chr11	-	CDON	NM_016952	5'UTR	1.39514	2.38796	0.0016	0.0315173
cg10508940	50689915	chr22	+	HDAC10;HDAC10	NM_032019;NM_001159286	TSS200;TSS200	-4.08977	-4.81622	0.0028	0.0429209
cg24687806	168132832	chr6	-				3.44709	0.249101	0.0004	0.0137103
cg19978550	158453812	chr2	+	ACVR1C;ACVR1C;ACVR1C;ACVR1C	NM_001111032;NM_145259;NM_001111031;NM_001111033	Body;Body;5'UTR;Body	-1.73364	0.40078	0.0008	0.0205553
cg11429271	45722346	chr15	-	C15orf48;C15orf48	NM_032413;NM_197955	TSS1500;TSS1500	-0.745658	0.77306	0.0004	0.0137103
cg22522688	109221232	chr12	+	SSH1;SSH1;SSH1;SSH1	NM_001161331;NM_001161331;NM_001161330;NM_018984	1stExon;5'UTR;Body;Body	0.876337	-0.415865	0.0016	0.0315173
cg23605670	36148672	chr20	+	BLCAP;BLCAP;BLCAP;BLCAP;NNAT;NNAT;BLCAP	NM_001167821;NM_001167820;NM_001167822;NM_006698;NM_181689;NM_005386;NM_001167823	5'UTR;5'UTR;5'UTR;5'UTR;TSS1500;TSS1500;5'UTR	2.33619	1.20641	0.0004	0.0137103
cg09561157	3689476	chr1	-	SMIM1;SMIM1	NM_001288583;NM_001163724	5'UTR;5'UTR	-2.3708	-0.889765	0.0004	0.0137103
cg12542918	57504150	chr12	+	STAT6;STAT6;STAT6;STAT6;STAT6;STAT6	NM_001178081;NM_001178080;NM_001178078;NM_003153;NM_001178079;NR_033659	5'UTR;5'UTR;5'UTR;5'UTR;TSS200;Body	-2.28528	-1.44533	0.0008	0.0205553
cg06430465	1014935	chr16	+	LMF1	NM_022773	Body	2.94983	1.64588	0.0004	0.0137103
cg03890628	9666902	chr1	-	TMEM201	NM_001130924	Body	3.72162	0.593421	0.0004	0.0137103
cg14030586	136658254	chr9	+	VAV2;VAV2	NM_001134398;NM_003371	Body;Body	-2.2965	-2.59151	0.0028	0.0429209
cg26158983	24835040	chr14	-	NFATC4	NM_001136022	TSS1500	-2.93175	-0.426499	0.0004	0.0137103
cg06098276	76171208	chr17	+	TK1	NM_003258	Body	1.5458	0.362586	0.0008	0.0205553
cg07502874	1040578	chr16	+				2.56329	1.08049	0.0004	0.0137103
cg17100513	3585521	chr1	-	TP73;TP73;TP73;TP73;TP73;TP73	NM_005427;NM_001204188;NM_001204186;NM_001204185;NM_001204184;NM_001204187	5'UTR;5'UTR;5'UTR;5'UTR;5'UTR;5'UTR	-1.12422	-2.13931	0.0008	0.0205553
cg14710552	134832584	chr7	-	TMEM140	NM_018295	TSS200	-1.45485	-0.162228	0.0004	0.0137103
cg10563109	5087749	chr6	+				1.7328	0.179453	0.0008	0.0205553
cg27655954	10753160	chr8	-				1.5344	1.86598	0.0008	0.0205553
cg06486994	70845585	chr10	+				0.865554	0.196928	0.0016	0.0315173
cg22723675	95358092	chr13	-				-0.688953	0.385016	0.0004	0.0137103
cg11558169	11560064	chr19	+	PRKCSH;PRKCSH	NM_001001329;NM_002743	Body;Body	2.92111	2.72329	0.0004	0.0137103
cg17500228	448790	chr5	+	EXOC3	NM_007277	Body	2.01747	0.161193	0.0016	0.0315173
cg20682675	124329182	chr9	+	DAB2IP	NM_032552	TSS200	1.22036	-0.381314	0.0028	0.0429209
cg23460843	127644075	chr2	+				-2.88402	-2.06855	0.0004	0.0137103
cg25980689	187339	chr7	+				4.42575	2.89419	0.0008	0.0205553
cg14575053	61616390	chr18	-	HMSD	NM_001123366	TSS200	-2.64916	-2.78847	0.0016	0.0315173
cg06963308	84252035	chr16	-				3.14901	1.20016	0.0004	0.0137103
cg18313762	17305365	chr1	+	MFAP2;MFAP2;MFAP2;MFAP2	NM_002403;NM_001135248;NM_001135247;NM_017459	5'UTR;5'UTR;5'UTR;5'UTR	-0.831275	0.539591	0.0004	0.0137103
cg23168231	42392692	chr17	-	RUNDC3A;RUNDC3A;RUNDC3A;RUNDC3A;RUNDC3A;RUNDC3A	NM_006695;NM_001144826;NM_001144825;NM_006695;NM_001144826;NM_001144825	Body;Body;Body;ExonBnd;ExonBnd;ExonBnd	-3.777	0.235345	0.0004	0.0137103
cg26153096	43748142	chr1	+	C1orf210;C1orf210	NM_182517;NM_001164829	3'UTR;3'UTR	1.249	0.213337	0.0028	0.0429209
cg11541486	72358055	chr17	-	BTBD17	NM_001080466	TSS200	-0.727038	-1.44721	0.0028	0.0429209
cg19658522	132270218	chr12	-	SFRS8	NM_004592	Body	1.76394	0.990758	0.0016	0.0315173
cg11323985	18541497	chr8	+	PSD3;PSD3	NM_206909;NM_015310	Body;Body	0.694335	-0.304497	0.0016	0.0315173
cg18173726	95713100	chr15	+				3.90329	0.937059	0.0004	0.0137103
cg20938391	47157980	chr19	-	DACT3;DACT3	NM_001301046;NM_145056	TSS200;Body	0.756075	-0.282175	0.0008	0.0205553
cg09837037	1201602	chr5	+	SLC6A19	NM_001003841	TSS200	2.33589	2.95074	0.0008	0.0205553
cg27602981	89385820	chr16	+	ANKRD11	NM_013275	5'UTR	2.50975	2.94592	0.0028	0.0429209
cg17899476	39967276	chr19	+	SUPT5H;SUPT5H;SUPT5H;SUPT5H	NM_001130825;NM_001130824;NM_001111020;NM_003169	3'UTR;3'UTR;3'UTR;3'UTR	1.88708	1.08753	0.0008	0.0205553
cg20100745	134307728	chr8	+	NDRG1;NDRG1	NM_001135242;NM_006096	5'UTR;5'UTR	0.139088	1.40624	0.0028	0.0429209
cg14506366	1430421	chr5	+	SLC6A3	NM_001044	Body	2.92434	2.22384	0.0004	0.0137103
cg04213900	104687257	chr14	-				2.90853	0.960262	0.0004	0.0137103
cg02770672	164366085	chr6	-				2.07205	-0.184248	0.0004	0.0137103
cg24300446	1255516	chr19	+	MIDN	NM_177401	Body	2.66705	0.566221	0.0004	0.0137103
cg02046143	133797911	chr11	+	IGSF9B	NM_014987	Body	-1.13666	0.185324	0.0004	0.0137103
cg02568541	835959	chr16	+	RPUSD1	NM_058192	Body	3.35681	2.58984	0.0004	0.0137103
cg04173586	2167496	chr19	-	DOT1L	NM_032482	Body	0.807162	-0.37603	0.0004	0.0137103
cg21320334	40695592	chr18	-	RIT2;RIT2	NM_002930;NM_002930	5'UTR;1stExon	0.509687	-0.213947	0.0008	0.0205553
cg22887880	24577223	chr22	-	SUSD2	NM_019601	TSS1500	1.18053	1.79304	0.0004	0.0137103
cg05972871	3862444	chr12	-	EFCAB4B;EFCAB4B;EFCAB4B	NM_001144959;NM_032680;NM_001144958	TSS200;TSS200;TSS200	-3.76509	-1.42549	0.0004	0.0137103
cg24479859	113099903	chr13	+				0.524223	1.97942	0.0008	0.0205553
cg18024358	3420815	chr1	+	MEGF6	NM_001409	Body	0.652905	-0.00802246	0.0016	0.0315173
cg10152684	2423467	chr7	+				3.24787	0.580388	0.0004	0.0137103
cg00748373	68676741	chr16	+	CDH3	NM_001793	TSS1500	0.210336	-1.98731	0.0028	0.0429209
cg07330481	37322330	chr17	+	ARL5C;ARL5C	NM_001143968;NM_001143968	1stExon;5'UTR	1.92738	1.13159	0.0028	0.0429209
cg06191454	122850545	chr11	-	BSX	NM_001098169	Body	-2.41705	-2.96874	0.0008	0.0205553
cg18442632	177423379	chr5	-	PROP1	NM_006261	TSS200	0.175284	-0.528472	0.0004	0.0137103
cg06185850	150529828	chr1	-	ADAMTSL4;ADAMTSL4	NM_025008;NM_019032	Body;Body	3.08111	3.34213	0.0008	0.0205553
cg05524767	1059784	chr7	-	C7orf50;C7orf50;C7orf50	NM_001134395;NM_032350;NM_001134396	Body;Body;Body	2.72643	1.92923	0.0004	0.0137103
cg08403195	79181440	chr13	-				-2.20044	-0.632709	0.0004	0.0137103
cg17736895	112166273	chr1	+	RAP1A;RAP1A	NM_002884;NM_001010935	5'UTR;5'UTR	1.65876	2.08846	0.0008	0.0205553
cg00585698	123750864	chr12	+	CDK2AP1	NM_004642	Body	1.67742	1.01988	0.0008	0.0205553
cg00942551	3585406	chr19	+	GIPC3	NM_133261	TSS200	-2.96624	-2.08182	0.0004	0.0137103
cg14546128	134491509	chr10	-	INPP5A	NM_005539	Body	2.63333	0.880067	0.0028	0.0429209
cg10296718	1848143	chr8	-	ARHGEF10	NM_014629	Body	1.98564	-0.269737	0.0004	0.0137103
cg26673784	80787497	chr10	-	LOC283050;LOC283050;LOC283050	NR_024431;NR_024429;NR_015429	Body;Body;Body	0.170027	0.539878	0.0016	0.0315173
cg12217804	71819992	chr9	+	TJP2;TJP2;TJP2;TJP2;TJP2;TJP2;TJP2	NM_001170416;NM_001170415;NM_001170415;NM_001170414;NM_001170630;NM_201629;NM_004817	TSS200;5'UTR;1stExon;5'UTR;Body;Body;Body	2.03861	0.076715	0.0004	0.0137103
cg00367962	240508665	chr2	+				3.86152	3.18081	0.0028	0.0429209
cg08177833	88717537	chr16	+	CYBA	NM_000101	TSS200	-3.6403	-0.997733	0.0004	0.0137103
cg02332206	47933600	chr3	+	MAP4;MAP4;MAP4;MAP4	NM_001134364;NM_002375;NM_030884;NM_001134365	Body;Body;Body;Body	1.54815	-0.108647	0.0004	0.0137103
cg02295872	228131977	chr1	+	WNT9A	NM_003395	Body	1.89942	1.08208	0.0016	0.0315173
cg21950720	26347088	chr1	+	EXTL1	NM_004455	TSS1500	-0.299601	-0.824775	0.0016	0.0315173
cg17818613	97527586	chr2	-	SEMA4C	NM_017789	Body	2.88957	2.6828	0.0016	0.0315173
cg20080492	1777679	chr19	-				0.552126	-0.256099	0.0028	0.0429209
cg08305551	12978611	chr19	+	MAST1	NM_014975	Body	-2.25316	-0.660149	0.0004	0.0137103
cg10399005	70316898	chr14	+				2.37015	0.933816	0.0008	0.0205553
cg19845127	1320565	chr8	-				1.67563	-0.124292	0.0016	0.0315173
cg10825234	1041061	chr4	-				0.0942055	1.25914	0.0028	0.0429209
cg16278877	64599084	chr11	-	CDC42BPG	NM_017525	Body	3.3419	0.457234	0.0004	0.0137103
cg25308173	125900180	chr3	+	ALDH1L1;ALDH1L1;ALDH1L1;ALDH1L1;ALDH1L1-AS2	NM_001270365;NM_012190;NR_072979;NM_001270364;NR_046383	TSS1500;TSS1500;TSS1500;TSS200;Body	0.592414	-0.133656	0.0004	0.0137103
cg11295777	6110313	chr19	+	RFX2;RFX2	NM_000635;NM_134433	5'UTR;5'UTR	-2.99795	-2.38985	0.0016	0.0315173
cg09510128	1132036	chr7	-	GPER;GPER;C7orf50;C7orf50;C7orf50;GPER	NM_001098201;NM_001039966;NM_001134395;NM_032350;NM_001134396;NM_001505	Body;Body;Body;Body;Body;Body	4.15771	3.36772	0.0004	0.0137103
cg06163701	51994615	chr3	-	PCBP4;PCBP4;PCBP4	NM_033008;NM_033010;NM_020418	Body;Body;Body	3.49734	2.1298	0.0004	0.0137103
cg23194776	143026910	chr5	+				3.82634	2.91118	0.0008	0.0205553
cg25669593	168811263	chr6	+				2.17265	1.21145	0.0004	0.0137103
cg24228040	50496857	chr22	-				-1.34767	-1.83174	0.0016	0.0315173
cg11733272	46940439	chr3	+	PTH1R	NM_000316	Body	0.513572	0.00949298	0.0016	0.0315173
cg19800026	14492945	chr5	-	TRIO	NM_007118	Body	2.69741	1.21861	0.0004	0.0137103
cg03981954	121942010	chr7	-	FEZF1;FEZF1	NM_001024613;NM_001160264	3'UTR;3'UTR	-2.05633	-1.44792	0.0028	0.0429209
cg10195901	30476278	chr22	-	HORMAD2	NM_152510	TSS200	1.2449	0.181314	0.0016	0.0315173
cg16566899	57579382	chr12	-	LRP1	NM_002332	Body	3.09927	1.7098	0.0004	0.0137103
cg17943995	18617630	chr1	+	IGSF21	NM_032880	Body	0.597961	1.37259	0.0016	0.0315173
cg09780180	73097903	chr16	-				1.32213	-0.283021	0.0016	0.0315173
cg18479798	64533623	chr11	-	SF1;SF1;SF1	NM_201995;NM_201998;NM_004630	Body;Body;Body	4.39694	3.3042	0.0016	0.0315173
cg10261325	29874759	chr10	+	SVIL;SVIL	NM_021738;NM_003174	5'UTR;5'UTR	0.583554	-0.23917	0.0008	0.0205553
cg16339096	46934204	chr3	+	PTH1R	NM_000316	Body	-1.86238	-2.52113	0.0028	0.0429209
cg10895952	120528669	chr12	-	CCDC64	NM_207311	Body	1.57952	0.695557	0.0008	0.0205553
cg06824720	32014148	chr6	-	TNXB;TNXB	NM_019105;NM_032470	Body;TSS1500	0.666957	-0.494126	0.0016	0.0315173
cg04839131	150644715	chr7	+	KCNH2;KCNH2	NM_172057;NM_000238	Body;Body	0.459675	1.76978	0.0004	0.0137103
cg22878489	33245701	chr6	+	B3GALT4	NM_003782	1stExon	1.88863	0.574219	0.0028	0.0429209
cg03908927	87211280	chr16	+				2.2091	1.14369	0.0016	0.0315173
cg02973354	70316670	chr14	-				1.76309	0.953384	0.0016	0.0315173
cg18633230	151425104	chr7	+	PRKAG2;PRKAG2	NM_016203;NM_001040633	Body;Body	-0.419018	0.62963	0.0004	0.0137103
cg22161376	67813132	chr15	+	C15orf61	NM_001143936	TSS1500	-2.47789	-0.963294	0.0016	0.0315173
cg24441324	150523231	chr1	+	ADAMTSL4;ADAMTSL4	NM_019032;NM_025008	5'UTR;5'UTR	1.78345	2.27131	0.0028	0.0429209
cg11801842	48025368	chr22	+				1.33769	0.0880338	0.0004	0.0137103
cg24164005	50629418	chr7	+	DDC;DDC	NM_001082971;NM_000790	5'UTR;TSS1500	1.41614	1.74356	0.0008	0.0205553
cg12162138	78673073	chr11	+	ODZ4	NM_001098816	Body	-0.260037	-1.27554	0.0028	0.0429209
cg02390319	3310268	chr1	-	PRDM16;PRDM16	NM_022114;NM_199454	Body;Body	-3.36065	-0.939661	0.0004	0.0137103
cg19374523	77897134	chr15	+				-0.571094	-1.24095	0.0008	0.0205553
cg06075793	67801270	chr11	+	NDUFS8;MIR4691	NM_002496;NR_039840	Body;TSS200	3.1945	1.07984	0.0004	0.0137103
cg00610577	12008666	chr12	-	ETV6	NM_001987	Body	1.01658	-1.04003	0.0008	0.0205553
cg02299195	48185069	chr11	+	PTPRJ	NM_002843	Body	3.30809	2.50677	0.0004	0.0137103
cg04468334	149414901	chr7	-	KRBA1	NM_032534	5'UTR	2.74603	2.10004	0.0004	0.0137103
cg06638795	42719933	chr2	-	KCNG3;KCNG3	NM_133329;NM_172344	Body;Body	1.97263	1.08143	0.0008	0.0205553
cg19116006	57465670	chr20	-	GNAS;GNAS;GNAS;GNAS;GNAS;GNAS;GNAS;GNAS	NM_001077490;NM_000516;NM_001077488;NR_003259;NM_001077489;NM_016592;NM_080426;NM_080425	3'UTR;TSS1500;TSS1500;Body;TSS1500;3'UTR;TSS1500;Body	-4.25591	-2.97781	0.0004	0.0137103
cg01791371	50817193	chr6	-				-0.563905	-1.37453	0.0008	0.0205553
cg09416521	80561084	chr17	-	FOXK2	NM_004514	3'UTR	3.03624	2.18011	0.0028	0.0429209
cg07970799	6614719	chr6	+	LOC285780;LY86	NR_026970;NM_004271	Body;Body	-0.0147361	1.0621	0.0028	0.0429209
cg25058019	77542701	chr14	-	LOC102724190	NR_110553	TSS200	-0.115631	0.806242	0.0004	0.0137103
cg19896040	20861919	chr22	-	MED15;MED15;MED15;MED15;MED15;MED15;MED15;MED15;MED15;MED15;MED15	NM_001293237;NM_001293236;NM_015889;NM_001003891;NM_001293234;NM_001293235;NM_001293236;NM_015889;NM_001003891;NM_001293234;NM_001293235	TSS1500;5'UTR;5'UTR;5'UTR;5'UTR;1stExon;1stExon;1stExon;1stExon;1stExon;5'UTR	-4.60778	-3.81416	0.0028	0.0429209
cg05805326	1588403	chr8	+	DLGAP2	NM_004745	Body	1.25097	2.23393	0.0028	0.0429209
cg21127068	147124417	chr3	-	ZIC4;ZIC4	NM_001168379;NM_032153	TSS1500;TSS200	-2.24107	-0.956311	0.0028	0.0429209
cg21239179	169272052	chr6	-				-0.361856	1.02349	0.0008	0.0205553
cg17693669	8711075	chr2	+				4.40885	2.6424	0.0004	0.0137103
cg06547490	134222053	chr10	+	PWWP2B;PWWP2B	NM_138499;NM_001098637	3'UTR;Body	-1.23132	-0.0938906	0.0004	0.0137103
cg12662206	121412927	chr5	-	LOX;LOX	NM_001178102;NM_002317	TSS200;Body	-3.40219	-0.948545	0.0004	0.0137103
cg27569446	50378431	chr3	-	RASSF1;RASSF1	NM_007182;NM_170714	TSS200;TSS200	-3.26126	-0.210533	0.0004	0.0137103
cg15393025	244318867	chr1	+				3.34795	0.402357	0.0004	0.0137103
cg21069814	47891476	chr3	-	DHX30;DHX30	NM_138615;NM_014966	Body;Body	3.69138	3.38136	0.0028	0.0429209
cg24317190	54900936	chr7	-				3.0225	0.838705	0.0004	0.0137103
cg14398860	134491205	chr10	-	INPP5A	NM_005539	Body	4.68656	2.38975	0.0028	0.0429209
cg04428071	80225377	chr17	+	CSNK1D;CSNK1D	NM_001893;NM_139062	Body;Body	1.18309	0.380646	0.0004	0.0137103
cg04748223	14864757	chr4	-				0.573725	-0.125353	0.0028	0.0429209
cg27565899	110166664	chr1	-	AMPD2;AMPD2;AMPD2	NM_139156;NM_004037;NM_203404	Body;Body;TSS1500	1.08986	-0.144949	0.0004	0.0137103
cg11826327	1669926	chr11	+	HCCA2	NM_053005	Body	2.42742	1.70312	0.0016	0.0315173
cg01514538	2980380	chr1	+	FLJ42875	NR_015440	Body	-0.349502	0.806465	0.0016	0.0315173
cg16260241	97215789	chr2	+	ARID5A	NM_212481	Body	2.31461	1.07471	0.0016	0.0315173
cg07258167	17514207	chr4	-	QDPR	NM_000320	TSS1500	-0.995763	-2.17063	0.0004	0.0137103
cg23066057	62537934	chr15	-				3.83165	3.32428	0.0028	0.0429209
cg18552439	22436119	chr8	-	PDLIM2	NM_021630	TSS200	-0.960145	0.137951	0.0004	0.0137103
cg05279092	35290458	chr17	+				-2.42934	-0.327836	0.0016	0.0315173
cg07367144	151833529	chr7	-	MLL3	NM_170606	3'UTR	0.951613	0.0314285	0.0028	0.0429209
cg16879247	36561383	chr6	-	SFRS3	NM_003017	TSS1500	-2.44952	-3.44924	0.0004	0.0137103
cg07131398	25338113	chr13	+	RNF17	NM_031277	TSS200	2.03927	2.85495	0.0008	0.0205553
cg19259649	145571288	chr1	+				2.72398	1.24009	0.0004	0.0137103
cg20875298	105724534	chr12	+	C12orf75;C12orf75	NM_001145199;NM_001145199	1stExon;5'UTR	-2.789	-2.40339	0.0008	0.0205553
cg06193520	1373703	chr16	+	UBE2I;UBE2I;UBE2I;UBE2I	NM_194261;NM_003345;NM_194260;NM_194259	Body;Body;Body;Body	2.11284	0.660029	0.0004	0.0137103
cg17008375	101754831	chr7	-	CUX1;CUX1;CUX1	NM_181500;NM_181552;NM_001913	Body;Body;Body	0.913023	-0.137262	0.0004	0.0137103
cg11196175	21560541	chr14	-	ZNF219;ZNF219;ZNF219	NM_001101672;NM_016423;NM_001102454	Body;Body;Body	2.63034	1.81758	0.0004	0.0137103
cg05020507	34743725	chr20	+	EPB41L1;EPB41L1;EPB41L1;EPB41L1;EPB41L1	NM_012156;NM_001258331;NM_001258329;NM_177996;NM_001258330	5'UTR;5'UTR;5'UTR;5'UTR;Body	1.95369	1.26269	0.0004	0.0137103
cg08873940	51607432	chr19	+	CTU1	NM_145232	Body	3.57029	2.13611	0.0004	0.0137103
cg07377422	46318633	chr19	+	RSPH6A	NM_030785	TSS200	0.907686	-0.407455	0.0028	0.0429209
cg18857889	23719661	chr7	-	C7orf46;C7orf46;C7orf46	NM_199136;NM_001127364;NM_001127365	TSS200;TSS200;TSS200	-0.255525	-0.319375	0.0028	0.0429209
cg14200569	3051925	chr1	+	PRDM16;PRDM16	NM_022114;NM_199454	Body;Body	-1.54443	-0.718602	0.0004	0.0137103
cg25658385	35265341	chr6	-	DEF6	NM_022047	TSS1500	-2.56647	-1.26415	0.0004	0.0137103
cg20116579	7288001	chr17	+	TNK1	NM_003985	Body	1.9965	1.18233	0.0008	0.0205553
cg01435766	24870053	chr16	-	SLC5A11	NM_052944	Body	-1.86264	-1.30779	0.0016	0.0315173
cg06367925	518726	chr11	-				-2.94067	-1.48762	0.0004	0.0137103
cg11838439	125670192	chr12	+				-0.0154242	1.52996	0.0004	0.0137103
cg05687617	31494714	chr22	+	SMTN;SMTN;SMTN	NM_006932;NM_134269;NM_134270	Body;Body;Body	2.57962	0.21965	0.0008	0.0205553
cg16810605	65283263	chr8	-				-1.70914	0.175771	0.0008	0.0205553
cg07723258	38176064	chr17	-	MED24;MED24	NM_014815;NM_001079518	Body;Body	2.13255	1.35917	0.0004	0.0137103
cg03715057	164009761	chr6	+				2.72992	0.568374	0.0004	0.0137103
cg21220614	43266108	chr22	+				3.1608	0.824913	0.0004	0.0137103
cg17069437	100064485	chr7	-	TSC22D4	NM_030935	3'UTR	0.731056	-0.416919	0.0028	0.0429209
cg15089314	78365255	chr5	-	BHMT2;DMGDH	NM_017614;NM_013391	TSS1500;Body	0.904895	1.58402	0.0004	0.0137103
cg01951489	175048873	chr1	-	TNN	NM_022093	Body	2.8756	3.23531	0.0004	0.0137103
cg26378982	11053937	chr2	+	KCNF1	NM_002236	1stExon	2.75815	1.93384	0.0008	0.0205553
cg09559196	149375082	chr5	-	TIGD6	NM_030953	Body	1.9756	0.475112	0.0004	0.0137103
cg25331196	92788917	chr14	-	SLC24A4;SLC24A4;SLC24A4	NM_153647;NM_153646;NM_153648	TSS1500;TSS1500;TSS200	-1.52382	-0.845088	0.0028	0.0429209
cg13945749	2866465	chr5	-				3.54805	2.04882	0.0004	0.0137103
cg26541780	156217981	chr1	+	PAQR6;PAQR6	NM_198406;NM_024897	TSS200;TSS200	1.17374	0.218403	0.0028	0.0429209
cg13090478	116706372	chr11	-				-1.83627	-2.44328	0.0008	0.0205553
cg01987333	242750561	chr2	+	NEU4;NEU4;NEU4;NEU4;NEU4	NM_001167599;NM_001167601;NM_001167600;NM_080741;NM_001167602	TSS1500;5'UTR;5'UTR;TSS1500;TSS1500	1.95073	0.791278	0.0004	0.0137103
cg01064918	92788960	chr14	+	SLC24A4;SLC24A4;SLC24A4;SLC24A4	NM_153648;NM_153647;NM_153648;NM_153646	1stExon;TSS1500;5'UTR;TSS1500	-1.94378	-0.883833	0.0028	0.0429209
cg25272655	228644958	chr1	+	HIST3H2BB	NM_175055	TSS1500	-0.615704	-1.38663	0.0016	0.0315173
cg20891481	71115714	chr3	+	FOXP1	NM_032682	Body	-1.12577	0.269477	0.0004	0.0137103
cg04597532	138897363	chr5	-				-1.139	0.304458	0.0004	0.0137103
cg16797575	100340195	chr15	+	C15orf51	NR_003260	Body	1.92247	2.45303	0.0016	0.0315173
cg20307347	231734563	chr2	+	ITM2C;ITM2C;ITM2C	NM_001012516;NM_030926;NM_001012514	Body;Body;Body	1.57131	0.759468	0.0016	0.0315173
cg07500347	875881	chr16	-				0.506739	1.88635	0.0016	0.0315173
cg14172108	34405553	chr21	-				-0.832832	0.156564	0.0008	0.0205553
cg20257821	1500400	chr8	-	DLGAP2	NM_004745	Body	2.78776	0.535452	0.0008	0.0205553
cg04313875	1553202	chr17	-	RILP;RILP	NM_031430;NM_031430	5'UTR;1stExon	-3.82882	0.278881	0.0004	0.0137103
cg00348467	43222121	chr17	-				1.09382	1.54718	0.0028	0.0429209
cg18617527	100014679	chr14	-	CCDC85C	NM_001144995	Body	2.44677	1.29416	0.0004	0.0137103
cg22324567	25899434	chr8	-	EBF2	NM_022659	Body	0.426868	-0.619489	0.0004	0.0137103
cg01851968	4431502	chr16	-	VASN;CORO7	NM_138440;NM_024535	Body;Body	3.76138	1.01862	0.0004	0.0137103
cg15382538	72678193	chr5	+				-0.15575	-0.829982	0.0028	0.0429209
cg15338159	106055507	chr2	-	FHL2	NM_201557	TSS1500	2.44203	0.643233	0.0004	0.0137103
cg16847396	10489236	chr8	-	RP1L1	NM_178857	5'UTR	0.505199	-0.288017	0.0004	0.0137103
cg02076607	1146421	chr16	-	C1QTNF8	NM_207419	TSS200	3.10209	1.4995	0.0004	0.0137103
cg08522426	147073989	chr3	+				-1.77998	-0.722921	0.0004	0.0137103
cg04658027	31702774	chr6	+	CLIC1	NM_001288	Body	-3.87056	-2.63453	0.0004	0.0137103
cg22334059	93075561	chr8	-	RUNX1T1;RUNX1T1;RUNX1T1	NM_175634;NM_175635;NM_004349	Body;5'UTR;TSS1500	1.25788	0.26717	0.0028	0.0429209
cg08059859	50303211	chr19	-	AP2A1;AP2A1	NM_014203;NM_130787	Body;Body	2.21045	2.03952	0.0016	0.0315173
cg06632214	314074	chr11	+	IFITM1;IFITM1	NM_003641;NM_003641	1stExon;5'UTR	-2.68652	0.829655	0.0004	0.0137103
cg14328415	139847314	chr9	+	LCN12	NM_178536	Body	3.09163	2.37957	0.0004	0.0137103
cg20991347	44420316	chr22	-	PARVB;PARVB	NM_001003828;NM_013327	Body;1stExon	-2.31151	-1.50957	0.0028	0.0429209
cg13851334	10686975	chr2	+				2.42878	1.13214	0.0004	0.0137103
cg09602020	29188796	chr16	+				2.35806	1.50381	0.0004	0.0137103
cg14672596	160180988	chr1	+	PEA15;PEA15;PEA15;PEA15;PEA15	NM_003768;NM_001297578;NM_001297577;NR_123724;NM_001297576	5'UTR;5'UTR;5'UTR;Body;Body	0.474568	-0.442664	0.0004	0.0137103
cg09586459	52404463	chr15	+	BCL2L10	NM_020396	1stExon	-2.42811	-1.04978	0.0004	0.0137103
cg21725888	43253015	chr6	+	TTBK1	NM_032538	Body	-1.08242	-0.913042	0.0016	0.0315173
cg20918393	19867136	chr20	+				0.381962	-0.980252	0.0004	0.0137103
cg25435146	54684542	chr19	-	MBOAT7;MBOAT7;MBOAT7;MBOAT7	NM_001146056;NM_001146083;NM_024298;NM_001146082	Body;Body;Body;Body	3.53508	2.89107	0.0016	0.0315173
cg01126699	104625468	chr14	-	KIF26A	NM_015656	Body	2.7115	1.33145	0.0028	0.0429209
cg27592868	36760898	chr17	-	SRCIN1	NM_025248	Body	0.50299	-0.329007	0.0016	0.0315173
cg10580341	889148	chr11	+	CHID1;CHID1;CHID1;CHID1;CHID1	NM_001142677;NM_023947;NM_001142675;NM_001142674;NM_001142676	Body;Body;Body;Body;Body	3.99466	2.49907	0.0004	0.0137103
cg15266508	61447742	chr20	-	COL9A3	NM_001853	TSS1500	-2.18146	-0.767223	0.0004	0.0137103
cg08183724	21497429	chr20	+				-2.04764	-0.117736	0.0004	0.0137103
cg02766259	125626809	chr12	-	AACS	NM_023928	3'UTR	1.742	2.26513	0.0028	0.0429209
cg06582663	79043264	chr17	+	BAIAP2;BAIAP2;BAIAP2;BAIAP2	NM_017450;NM_006340;NM_001144888;NM_017451	Body;Body;Body;Body	3.8496	2.18701	0.0004	0.0137103
cg07482202	745687	chr16	-	FBXL16	NM_153350	Body	-2.72597	0.138174	0.0004	0.0137103
cg01616956	232393196	chr2	+	NMUR1	NM_006056	Body	2.77688	1.22841	0.0004	0.0137103
cg11965881	171765653	chr5	+	SH3PXD2B	NM_001017995	Body	2.43396	0.39382	0.0004	0.0137103
cg06590170	33969828	chr6	-				0.948717	-0.159199	0.0008	0.0205553
cg09709142	97919888	chr13	+	MBNL2;MBNL2	NM_144778;NM_207304	5'UTR;5'UTR	0.979075	1.80901	0.0028	0.0429209
cg24162579	27817404	chr1	-	WASF2	NM_006990	TSS1500	0.718264	1.39468	0.0028	0.0429209
cg14166284	221055719	chr1	-	HLX	NM_021958	Body	2.05473	2.49686	0.0004	0.0137103
cg27413290	144552725	chr8	+	ZC3H3	NM_015117	Body	2.58657	0.151297	0.0004	0.0137103
cg09098195	42155260	chr4	+	BEND4;BEND4	NM_207406;NM_001159547	TSS1500;TSS1500	0.658139	1.02589	0.0028	0.0429209
cg06179222	3410984	chr1	+	MEGF6	NM_001409	Body	0.771131	-0.0594398	0.0016	0.0315173
cg17966560	156357871	chr1	-				0.771191	-0.736045	0.0028	0.0429209
cg25753693	51504234	chr19	-	KLK8;KLK8;KLK8;KLK8	NM_007196;NM_144506;NM_144507;NM_144505	Body;Body;Body;Body	1.75341	2.04504	0.0008	0.0205553
cg09069900	113776964	chr13	-	F10	NM_000504	TSS200	0.894648	1.32598	0.0028	0.0429209
cg21723903	3862575	chr12	+	EFCAB4B;EFCAB4B;EFCAB4B	NM_001144959;NM_032680;NM_001144958	TSS1500;TSS1500;TSS1500	-0.834982	0.760644	0.0028	0.0429209
cg20930294	76455269	chr17	-	DNAH17	NM_173628	Body	4.37976	0.710665	0.0004	0.0137103
cg18438793	40149837	chr1	+	HPCAL4	NM_016257	Body	-1.75292	-0.559632	0.0028	0.0429209
cg00088464	128780893	chr3	+	GP9	NM_000174	Body	2.99318	0.984103	0.0004	0.0137103
cg10207362	134552095	chr10	+	INPP5A	NM_005539	Body	1.98159	0.343611	0.0004	0.0137103
cg19497517	145028257	chr8	+	PLEC1;PLEC1;PLEC1	NM_000445;NM_201378;NM_201379	Body;Body;TSS200	0.877398	-0.0395376	0.0004	0.0137103
cg16048239	1924679	chr19	+	SCAMP4	NM_079834	3'UTR	3.28529	2.40238	0.0004	0.0137103
cg00845862	30035234	chr6	-	PPP1R11	NM_021959	1stExon	-2.55728	-3.13436	0.0008	0.0205553
cg10993517	4810234	chr12	+				1.7735	-0.127474	0.0004	0.0137103
cg08145067	3688176	chr19	+	PIP5K1C	NM_012398	Body	-0.0248312	1.35666	0.0016	0.0315173
cg17504135	871087	chr19	-	MED16	NM_005481	Body	2.66982	1.51673	0.0004	0.0137103
cg04317962	79623625	chr16	+				-3.08641	-1.36076	0.0004	0.0137103
cg05495478	164172519	chr6	+				-1.23186	0.0984356	0.0028	0.0429209
cg12590600	644758	chr20	-	SCRT2	NM_033129	Body	-1.92199	-0.426125	0.0028	0.0429209
cg21153658	1456157	chr19	-	APC2	NM_005883	Body	-0.641283	0.166806	0.0004	0.0137103
cg27172769	1255283	chr19	+	MIDN	NM_177401	Body	3.2833	1.76611	0.0004	0.0137103
cg08115732	76171794	chr17	+	TK1	NM_003258	Body	2.49812	1.32264	0.0004	0.0137103
cg00239353	3115133	chr16	+	IL32;IL32;IL32;IL32;IL32;IL32;IL32;IL32	NM_001012632;NM_001012631;NM_001012636;NM_001012634;NM_001012718;NM_004221;NM_001012633;NM_001012635	TSS1500;TSS200;TSS1500;TSS1500;TSS200;TSS200;TSS200;TSS1500	1.13435	1.75199	0.0028	0.0429209
cg10224600	43975063	chr17	+	MAPT;MAPT;MAPT;MAPT;LOC100130148;MAPT;MAPT	NM_001123067;NM_016835;NM_016834;NM_001123066;NR_024560;NM_005910;NM_016841	5'UTR;5'UTR;5'UTR;5'UTR;Body;5'UTR;5'UTR	-1.74232	-0.348249	0.0004	0.0137103
cg00870837	1171361	chr16	+				1.82974	0.760694	0.0004	0.0137103
cg24613691	132155460	chr5	+				-0.208909	-0.868704	0.0016	0.0315173
cg21935519	66472955	chr8	-				-2.74661	-2.06257	0.0016	0.0315173
cg27070162	179597526	chr5	+	RASGEF1C	NM_175062	5'UTR	1.85658	0.326356	0.0004	0.0137103
cg12131414	72352968	chr17	+	BTBD17	NM_001080466	Body	-2.23672	0.774162	0.0004	0.0137103
cg18075011	52537803	chr3	+	STAB1	NM_015136	Body	3.02171	2.3534	0.0028	0.0429209
cg11909137	46461202	chr18	-	SMAD7	NM_005904	Body	-2.101	-0.532063	0.0004	0.0137103
cg13917662	100548513	chr13	+	CLYBL	NM_206808	3'UTR	0.50487	-0.500256	0.0016	0.0315173
cg01815567	4866091	chr4	+				-0.0978427	1.22585	0.0004	0.0137103
cg06535115	26551010	chr6	+				-3.07134	-2.27308	0.0016	0.0315173
cg17695462	133999320	chr10	+	DPYSL4	NM_006426	TSS1500	-4.0711	-0.86663	0.0004	0.0137103
cg06385187	44098287	chr20	-	WFDC2	NM_006103	TSS200	-2.39144	-0.0508222	0.0008	0.0205553
cg00118712	131686819	chr10	+	EBF3	NM_001005463	Body	4.70416	3.40919	0.0016	0.0315173
cg08839164	129494877	chr2	-				2.63164	2.30411	0.0004	0.0137103
cg03072616	18968219	chr19	-	UPF1	NM_002911	Body	4.11495	2.66721	0.0004	0.0137103
cg03689129	61053355	chr20	+				-0.493025	-1.13206	0.0016	0.0315173
cg18722840	134321018	chr3	-	KY	NM_178554	3'UTR	1.04011	0.0373401	0.0004	0.0137103
cg15323937	64599019	chr11	-	CDC42BPG	NM_017525	Body	2.96682	1.36983	0.0004	0.0137103
cg03484438	89452237	chr16	+	ANKRD11	NM_013275	5'UTR	2.96437	1.80294	0.0016	0.0315173
cg03001333	2005560	chr1	-	PRKCZ;PRKCZ	NM_002744;NM_001033581	Body;5'UTR	2.34783	0.672744	0.0004	0.0137103
cg03784363	38938054	chr12	+				0.40375	1.39839	0.0016	0.0315173
cg24420534	143177785	chr8	+				-0.557903	0.145545	0.0008	0.0205553
cg25514148	46294375	chr11	+				-0.6332	0.308157	0.0016	0.0315173
cg00408315	114886700	chr13	+	RASA3	NM_007368	Body	3.18411	2.05476	0.0008	0.0205553
cg21442876	152594952	chr4	+	PET112L	NM_004564	Body	2.28604	2.91609	0.0028	0.0429209
cg14113853	189838596	chr2	+	COL3A1	NM_000090	TSS1500	0.778582	1.47977	0.0028	0.0429209
cg04452454	17404208	chr5	+				2.05012	1.32975	0.0004	0.0137103
cg06980586	88473102	chr16	+				1.80149	0.598597	0.0004	0.0137103
cg15514087	40428719	chr3	+	ENTPD3;ENTPD3;ENTPD3;ENTPD3;ENTPD3	NM_001291960;NM_001248;NM_001291961;NM_001248;NM_001291961	TSS200;1stExon;1stExon;5'UTR;5'UTR	-3.444	-1.82258	0.0008	0.0205553
cg00169776	2948512	chr1	+				-0.28037	0.997313	0.0016	0.0315173
cg08570472	26408040	chr2	-	FAM59B	NM_001168241	Body	-2.47542	0.248922	0.0004	0.0137103
cg16150238	9952933	chr8	-	MSRA;MSRA;MSRA;MSRA	NM_001199729;NM_001135671;NM_012331;NM_001135670	TSS200;TSS200;Body;Body	3.50941	0.864259	0.0004	0.0137103
cg22861340	29101849	chr1	-				-2.86603	-0.992153	0.0004	0.0137103
cg20813589	504930	chr11	+	RNH1;RNH1;RNH1;RNH1;RNH1;RNH1;RNH1;RNH1	NM_203384;NM_203385;NM_203387;NM_203388;NM_203383;NM_203389;NM_002939;NM_203386	5'UTR;5'UTR;5'UTR;5'UTR;5'UTR;5'UTR;5'UTR;5'UTR	-0.187724	0.434639	0.0016	0.0315173
cg05028087	2757221	chr5	-				-1.22906	-3.00626	0.0028	0.0429209
cg01560934	1912916	chr7	+	MAD1L1;MAD1L1;MAD1L1	NM_003550;NM_001013837;NM_001013836	Body;Body;Body	2.50738	2.76973	0.0016	0.0315173
cg15766094	48451213	chr3	+	PLXNB1;PLXNB1	NM_001130082;NM_002673	Body;Body	2.92311	2.58369	0.0028	0.0429209
cg09169014	134064112	chr10	-	STK32C	NM_173575	Body	0.732338	0.944907	0.0016	0.0315173
cg15747436	287949	chr11	-	ATHL1	NM_025092	TSS1500	0.483682	1.27431	0.0028	0.0429209
cg21115433	27961868	chr1	+	FGR	NM_005248	TSS200	0.961228	0.173107	0.0028	0.0429209
cg20415486	3949206	chr10	-				1.52766	0.126619	0.0008	0.0205553
cg13608733	8228022	chr11	-				1.81575	-0.574791	0.0028	0.0429209
cg03430116	85083564	chr16	+	KIAA0513	NM_014732	5'UTR	2.84527	1.34501	0.0004	0.0137103
cg01083148	105705154	chr7	+				2.03024	2.30533	0.0004	0.0137103
cg24764310	157512201	chr7	+	PTPRN2;PTPRN2;PTPRN2	NM_002847;NM_130842;NM_130843	Body;Body;Body	2.88686	1.51549	0.0004	0.0137103
cg22046408	41106164	chr19	+	LTBP4;LTBP4;LTBP4	NM_001042545;NM_001042544;NM_003573	TSS1500;Body;Body	-1.23148	0.0106112	0.0016	0.0315173
cg02377811	111799011	chr11	-	DIXDC1	NM_001278542	5'UTR	2.09554	2.39337	0.0028	0.0429209
cg00622170	2944594	chr4	-	C4orf10;NOP14	NR_015453;NM_003703	Body;Body	1.27455	1.66058	0.0016	0.0315173
cg18451382	2005224	chr1	-	PRKCZ;PRKCZ;PRKCZ;PRKCZ	NM_001033581;NM_001242874;NM_001033581;NM_002744	1stExon;TSS200;5'UTR;Body	1.7198	-0.116202	0.0008	0.0205553
cg07645761	2892518	chr16	+	TMPRSS8	NR_026864	Body	0.240332	0.892477	0.0004	0.0137103
cg14546258	95421919	chr9	-	IPPK	NM_022755	Body	2.24289	0.610547	0.0004	0.0137103
cg21762523	108497717	chr6	+	NR2E1	NM_003269	Body	-2.91658	-0.276578	0.0004	0.0137103
cg20491914	26915349	chr2	-	KCNK3	NM_002246	TSS1500	-1.22085	-1.50835	0.0004	0.0137103
cg13231302	103467798	chr14	-	CDC42BPB	NM_006035	Body	2.06008	0.549774	0.0004	0.0137103
cg15645203	131631713	chr10	-				2.97196	0.591562	0.0004	0.0137103
cg08294662	101311834	chr14	-	MEG3;MEG3;MEG3	NR_003531;NR_003530;NR_002766	Body;Body;Body	2.30057	0.836795	0.0004	0.0137103
cg00538604	17438249	chr19	+	ANO8	NM_020959	Body	3.2481	2.80732	0.0008	0.0205553
cg10194536	807457	chr17	+	NXN	NM_022463	Body	-0.736947	0.839654	0.0016	0.0315173
cg09675853	239306169	chr2	+	TRAF3IP1;TRAF3IP1	NM_015650;NM_001139490	Body;Body	3.18353	0.762072	0.0004	0.0137103
cg16847637	130020328	chr7	-	CPA1;CPA1	NM_001868;NM_001868	1stExon;5'UTR	1.05416	1.87435	0.0016	0.0315173
cg14844341	139089549	chr5	-				-2.80793	-0.193446	0.0004	0.0137103
cg03355998	147124363	chr3	+	ZIC4;ZIC4;ZIC4	NM_032153;NM_032153;NM_001168379	1stExon;5'UTR;TSS1500	-3.0735	-1.1165	0.0028	0.0429209
cg16869622	133102529	chr12	+	FBRSL1	NM_001142641	Body	2.58128	1.62494	0.0004	0.0137103
cg27234864	21295941	chr13	+	IL17D	NM_138284	Body	-0.932503	0.232228	0.0004	0.0137103
cg13752749	126130901	chr9	-	CRB2	NM_173689	Body	1.42839	0.533649	0.0016	0.0315173
cg17046776	8832283	chr11	-	ST5;ST5;ST5	NM_139157;NM_005418;NM_213618	5'UTR;5'UTR;TSS200	-2.27998	-1.10998	0.0004	0.0137103
cg08843517	88717464	chr16	+	CYBA	NM_000101	TSS200	-1.26507	-0.540753	0.0008	0.0205553
cg06524377	99971329	chr15	+				1.54209	1.85646	0.0004	0.0137103
cg13308143	123813419	chr3	+	KALRN;KALRN;KALRN	NR_028136;NM_001024660;NM_003947	TSS200;TSS200;TSS200	2.3014	0.594539	0.0004	0.0137103
cg06538998	28503160	chr16	+	CLN3;CLN3;CLN3	NM_001042432;NM_000086;NM_000086	5'UTR;1stExon;5'UTR	-3.52056	-3.93843	0.0016	0.0315173
cg05793013	54546975	chr16	+				2.79067	0.827453	0.0004	0.0137103
cg11303127	49740807	chr12	+	DNAJC22	NM_024902	TSS1500	-1.91281	-0.320696	0.0008	0.0205553
cg20545941	43821227	chr22	-	MPPED1	NM_001044370	Body	0.0799765	2.30068	0.0016	0.0315173
cg01154447	158056444	chr1	+	KIRREL;KIRREL	NM_018240;NM_001286349	Body;Body	1.51574	2.32622	0.0016	0.0315173
cg13218739	182850683	chr2	+	PPP1R1C;PPP1R1C	NM_001080545;NM_001080545	1stExon;5'UTR	2.65303	0.394941	0.0004	0.0137103
cg25528260	72777727	chr7	-				1.95791	2.28149	0.0004	0.0137103
cg09262230	159052937	chr6	+	TMEM181	NM_020823	3'UTR	0.817233	0.143724	0.0004	0.0137103
cg12719753	74466933	chr15	-	ISLR;ISLR;ISLR	NM_201526;NM_201526;NM_005545	1stExon;5'UTR;5'UTR	1.24138	2.63446	0.0004	0.0137103
cg15667036	42865031	chr17	+				2.83904	0.37234	0.0004	0.0137103
cg08489883	21498294	chr20	+				-1.03167	-0.215324	0.0004	0.0137103
cg14328115	2554562	chr11	-	KCNQ1;KCNQ1	NM_000218;NM_181798	Body;Body	-1.45865	-0.63225	0.0008	0.0205553
cg08100221	783800	chr16	-	NARFL	NM_022493	Body	2.70884	1.94209	0.0008	0.0205553
cg25201101	131355465	chr12	-	RAN	NM_006325	TSS1500	1.67527	0.297246	0.0004	0.0137103
cg23514619	43237330	chr6	-	TTBK1	NM_032538	Body	-4.3496	-0.131737	0.0004	0.0137103
cg26045524	150035522	chr7	-	RARRES2	NM_002889	3'UTR	1.52364	0.823415	0.0004	0.0137103
cg10367409	8711177	chr2	+				1.92062	1.5481	0.0028	0.0429209
cg09662798	73498302	chr17	-	CASKIN2;CASKIN2	NM_001142643;NM_020753	Body;Body	2.35668	1.82541	0.0028	0.0429209
cg23542426	78789620	chr17	+	RPTOR;RPTOR	NM_001163034;NM_020761	Body;Body	2.81308	2.98287	0.0008	0.0205553
cg05620923	1466647	chr19	-	APC2	NM_005883	Body	1.74484	2.13395	0.0004	0.0137103
cg06706068	835857	chr16	+	RPUSD1	NM_058192	3'UTR	0.572618	-0.443467	0.0008	0.0205553
cg13942016	47447463	chr11	-	PSMC3	NM_002804	Body	-1.83302	-1.70549	0.0008	0.0205553
cg18861810	204985932	chr1	+	NFASC;NFASC;NFASC;NFASC	NM_001160331;NM_015090;NM_001005388;NM_001160332	3'UTR;3'UTR;3'UTR;3'UTR	3.53521	2.14165	0.0004	0.0137103
cg10308906	89954991	chr15	+				-4.17097	-0.900406	0.0004	0.0137103
cg16587838	31704705	chr6	+	CLIC1	NM_001288	TSS1500	-1.52027	-0.771261	0.0008	0.0205553
cg26467206	51983793	chr1	-	EPS15	NM_001981	Body	-4.21623	-1.4021	0.0004	0.0137103
cg01426303	227962723	chr1	-	SNAP47	NM_053052	Body	1.39127	0.649106	0.0004	0.0137103
cg13426839	539489	chr19	+	CDC34	NM_004359	Body	3.68144	3.28392	0.0004	0.0137103
cg19616230	25657429	chr4	+	SLC34A2	NM_006424	TSS200	-3.69076	-0.486965	0.0004	0.0137103
cg26779330	1297558	chr11	+	TOLLIP	NM_019009	3'UTR	1.97653	0.172318	0.0016	0.0315173
cg03825234	1213894	chr16	-	CACNA1H;CACNA1H	NM_021098;NM_001005407	Body;Body	1.79398	0.998752	0.0028	0.0429209
cg10549986	7018153	chr2	+	RSAD2	NM_080657	1stExon	0.46141	-1.18028	0.0004	0.0137103
cg19354148	2732612	chr20	-	EBF4	NM_001110514	Body	-3.23192	-1.88079	0.0016	0.0315173
cg27405626	123340936	chr12	-	HIP1R	NM_003959	Body	2.39923	1.82249	0.0004	0.0137103
cg07420163	89778301	chr16	-	C16orf7	NM_004913	Body	-2.58712	-0.508108	0.0004	0.0137103
cg08740698	6493270	chr12	+	LTBR	NM_002342	TSS200	-2.24737	-0.326194	0.0004	0.0137103
cg12427162	168198488	chr1	-	SFT2D2	NM_199344	Body	-0.0248061	0.64998	0.0008	0.0205553
cg01748193	64335575	chr11	-	SLC22A11	NM_018484	Body	2.79408	2.37801	0.0016	0.0315173
cg06818851	907708	chr1	+	PLEKHN1;PLEKHN1	NM_032129;NM_001160184	Body;Body	3.22459	2.40696	0.0004	0.0137103
cg25887619	101558435	chr7	-	CUX1;CUX1;CUX1	NM_181500;NM_181552;NM_001913	Body;Body;Body	4.23856	1.69631	0.0004	0.0137103
cg16663855	9820950	chr1	-	CLSTN1;CLSTN1	NM_001009566;NM_014944	Body;Body	2.49436	2.67822	0.0028	0.0429209
cg07981328	21724633	chr1	+				1.24611	-0.351656	0.0004	0.0137103
cg10773016	6690812	chr4	-				-2.78824	-1.75031	0.0028	0.0429209
cg14596338	4292099	chr16	-	SRL	NM_001098814	TSS200	1.49362	0.538554	0.0004	0.0137103
cg13782781	65006359	chr14	+	HSPA2	NM_021979	TSS1500	-2.32245	-1.74265	0.0016	0.0315173
cg21610221	93722499	chr15	+				-1.11321	-0.241024	0.0004	0.0137103
cg26325131	36982715	chr14	+	SFTA3;SFTA3	NM_001101341;NM_001101341	1stExon;5'UTR	-1.20224	-1.62241	0.0028	0.0429209
cg13191508	144600686	chr8	+	ZC3H3	NM_015117	Body	2.85902	0.471517	0.0004	0.0137103
cg23779103	76123747	chr18	+				2.67045	3.00463	0.0004	0.0137103
cg14240536	65783221	chr11	-				1.48168	1.04572	0.0008	0.0205553
cg20633317	75917251	chr11	+	WNT11	NM_004626	Body	-1.27344	-1.97693	0.0004	0.0137103
cg05502376	112861499	chr13	+				0.23742	0.942786	0.0004	0.0137103
cg01195241	33714703	chr6	-	IP6K3;IP6K3;IP6K3;IP6K3	NM_001142883;NM_054111;NM_001142883;NM_054111	5'UTR;5'UTR;1stExon;1stExon	1.89197	0.692766	0.0008	0.0205553
cg03773198	15653410	chr1	+	FHAD1	NM_052929	Body	0.651793	1.73138	0.0008	0.0205553
cg04474277	134376946	chr7	-				-1.73622	-0.862116	0.0016	0.0315173
cg16653408	42313569	chr22	-				1.4702	0.286873	0.0004	0.0137103
cg10626816	39025249	chr1	-				-2.02041	-0.155882	0.0004	0.0137103
cg11270656	144295139	chr8	-	GPIHBP1;GPIHBP1	NM_178172;NM_178172	5'UTR;1stExon	2.40924	1.38467	0.0004	0.0137103
cg01632188	77731074	chr14	+	MIR1260	NR_031661	TSS1500	2.55525	1.08943	0.0004	0.0137103
cg18226098	917109	chr19	-	KISS1R	NM_032551	TSS1500	-0.890693	-1.31092	0.0016	0.0315173
cg21446725	49740996	chr12	-	DNAJC22	NM_024902	TSS200	-2.36751	-1.54441	0.0008	0.0205553
cg23361355	176170260	chr5	-				-1.77444	-0.768051	0.0004	0.0137103
cg18077580	96655798	chr7	-				-1.60192	-1.98794	0.0016	0.0315173
cg26576890	41374939	chr6	-				2.23909	0.923043	0.0004	0.0137103
cg02840535	27523174	chr16	+	GTF3C1	NM_001520	Body	2.57009	1.0143	0.0004	0.0137103
cg05582690	128158906	chr2	+				1.64922	2.73365	0.0016	0.0315173
cg05813818	875966	chr16	-				0.830862	2.33902	0.0016	0.0315173
cg18473978	195615386	chr3	-	TNK2;TNK2	NM_001010938;NM_005781	Body;Body	3.00195	0.683713	0.0004	0.0137103
cg20384620	158122229	chr7	+	PTPRN2;PTPRN2;PTPRN2	NM_002847;NM_130842;NM_130843	Body;Body;Body	3.20139	1.35954	0.0004	0.0137103
cg23493800	2445259	chr11	+	TRPM5	NM_014555	TSS1500	2.22172	2.53599	0.0016	0.0315173
cg13518590	1198767	chr8	-				3.29722	2.94816	0.0028	0.0429209
cg10784273	157281251	chr7	+				4.35929	0.904907	0.0004	0.0137103
cg25028189	2898878	chr17	+	RAP1GAP2;RAP1GAP2	NM_015085;NM_001100398	Body;Body	2.64226	3.81924	0.0016	0.0315173
cg07489553	9771190	chr2	+	YWHAQ	NM_006826	TSS200	-4.28774	-4.72377	0.0028	0.0429209
cg03270710	74729592	chr2	-	LBX2;LOC151534	NM_001009812;NR_024606	Body;TSS200	1.00735	0.0928078	0.0028	0.0429209
cg26379258	111888446	chr6	-	TRAF3IP2;TRAF3IP2;TRAF3IP2;TRAF3IP2;TRAF3IP2;TRAF3IP2	NR_028338;NM_001164283;NM_001164283;NM_001164281;NM_001164282;NM_147686	Body;5'UTR;1stExon;Body;Body;Body	-1.0287	-1.99826	0.0004	0.0137103
cg00585818	1053715	chr16	-				2.58279	2.02212	0.0004	0.0137103
cg18457438	44039446	chr19	+	ZNF575	NM_174945	Body	3.54631	2.42667	0.0004	0.0137103
cg12593515	22233159	chr7	+	RAPGEF5	NM_012294	Body	0.65518	-0.549954	0.0028	0.0429209
cg18168101	104153627	chr8	+	C8orf56;BAALC;BAALC	NR_027071;NM_024812;NM_001024372	TSS200;Body;Body	0.0515536	-1.41085	0.0016	0.0315173
cg05465347	281115	chr16	+				1.94161	2.17024	0.0008	0.0205553
cg01485157	4431584	chr16	-	VASN;CORO7	NM_138440;NM_024535	Body;Body	3.04895	0.866735	0.0004	0.0137103
cg21265287	1228383	chr1	-	ACAP3	NM_030649	3'UTR	3.78292	2.50377	0.0004	0.0137103
cg21594297	133252989	chr12	+	POLE	NM_006231	Body	2.60989	1.24712	0.0004	0.0137103
cg24327361	4583386	chr8	-	CSMD1	NM_033225	Body	1.41953	3.12739	0.0028	0.0429209
cg18457159	73489129	chr17	-	KIAA0195	NM_014738	Body	3.23166	2.23878	0.0004	0.0137103
cg06133061	117453417	chr11	+	DSCAML1	NM_020693	Body	0.988384	-0.327878	0.0004	0.0137103
cg20481110	80285244	chr17	-	SECTM1	NM_003004	5'UTR	2.4674	1.26138	0.0004	0.0137103
cg24742614	223917590	chr2	-	KCNE4	NM_080671	Body	1.96161	2.29611	0.0008	0.0205553
cg22308949	206628553	chr2	+	NRP2;NRP2;NRP2;NRP2;NRP2	NM_201279;NM_018534;NM_201267;NM_003872;NM_201266	Body;Body;Body;Body;Body	0.25269	-0.808969	0.0008	0.0205553
cg27181765	33160250	chr6	+	COL11A2;COL11A2;COL11A2;COL11A2	NM_001163771;NM_080680;NM_080679;NM_080681	TSS200;TSS200;TSS200;TSS200	-3.47169	-2.29683	0.0004	0.0137103
cg25814383	19336240	chr19	+	NCAN	NM_004386	Body	-1.99958	0.994265	0.0004	0.0137103
cg27272853	891260	chr16	-				1.12524	2.9398	0.0028	0.0429209
cg13521940	36262239	chr21	+	RUNX1;RUNX1;RUNX1	NM_001001890;NM_001122607;NM_001754	TSS1500;TSS1500;Body	-2.4473	-2.74595	0.0008	0.0205553
cg18638769	105789784	chr14	+	PACS2;PACS2	NM_015197;NM_001100913	Body;Body	1.7202	0.0720128	0.0004	0.0137103
cg21301218	44788154	chr10	-	C10orf142	NM_001258000	TSS200	0.750833	0.0591548	0.0004	0.0137103
cg23299919	157406096	chr7	-	PTPRN2;PTPRN2;PTPRN2	NM_002847;NM_130842;NM_130843	Body;Body;Body	0.279951	1.28277	0.0004	0.0137103
cg03654329	2899954	chr1	-				2.10519	-0.270032	0.0004	0.0137103
cg16671652	85009995	chr16	-	ZDHHC7;ZDHHC7	NM_001145548;NM_017740	Body;Body	1.60063	2.16594	0.0004	0.0137103
cg18540249	1500367	chr8	-	DLGAP2	NM_004745	Body	2.34639	0.346415	0.0028	0.0429209
cg07575466	40769708	chr1	-	COL9A2	NM_001852	Body	2.18036	2.48118	0.0004	0.0137103
cg12750276	190683048	chr3	-				1.51333	1.82752	0.0016	0.0315173
cg16425726	83680145	chr4	+	SCD5;SCD5	NM_001037582;NM_024906	Body;Body	2.85308	1.77917	0.0016	0.0315173
cg10072168	163587182	chr6	+	PACRG;PACRG;PACRG	NM_152410;NM_001080378;NM_001080379	Body;Body;Body	1.75521	0.560778	0.0028	0.0429209
cg20388707	233749442	chr2	-	NGEF;NGEF	NM_019850;NM_001114090	Body;Body	1.74364	0.456767	0.0004	0.0137103
cg26081974	114065897	chr13	+				1.61958	2.85832	0.0004	0.0137103
cg08149193	44333067	chr11	+	ALX4	NM_021926	TSS1500	-2.02703	-2.34928	0.0004	0.0137103
cg22659676	139525919	chr5	-				0.701162	-0.14705	0.0016	0.0315173
cg14284952	104152754	chr8	-	C8orf56;BAALC;BAALC	NR_027071;NM_024812;NM_001024372	Body;TSS200;TSS200	-1.5431	-2.42491	0.0016	0.0315173
cg06776201	73146496	chr14	-	DPF3	NM_012074	Body	1.32449	0.351647	0.0008	0.0205553
cg26565893	73501109	chr17	-	CASKIN2;CASKIN2	NM_001142643;NM_020753	Body;Body	3.00227	2.69694	0.0004	0.0137103
cg26517663	60295294	chr15	+	FOXB1	NM_012182	TSS1500	-0.7012	-0.0835855	0.0008	0.0205553
cg05170706	112861507	chr13	+				-0.361349	0.890335	0.0004	0.0137103
cg16586061	38521049	chr17	+	GJD3	NM_152219	TSS200	2.53168	1.51507	0.0004	0.0137103
cg18062721	11643427	chr3	-	VGLL4;VGLL4	NM_014667;NM_001128219	Body;Body	0.283765	-0.708096	0.0016	0.0315173
cg00929860	73846448	chr10	-	SPOCK2;SPOCK2	NM_001134434;NM_014767	3'UTR;Body	2.88158	1.80663	0.0028	0.0429209
cg08630045	45670676	chr21	+	DNMT3L;DNMT3L;DNMT3L;DNMT3L	NM_013369;NM_175867;NM_013369;NM_175867	ExonBnd;ExonBnd;Body;Body	3.19642	2.39436	0.0016	0.0315173
cg13893707	101749605	chr9	+	COL15A1	NM_001855	Body	2.35933	1.53643	0.0008	0.0205553
cg18267609	145013915	chr8	+	PLEC;PLEC;PLEC;PLEC;PLEC;PLEC;PLEC;PLEC	NM_201384;NM_201383;NM_201382;NM_201381;NM_201380;NM_201379;NM_201378;NM_000445	TSS200;Body;Body;Body;Body;Body;Body;Body	-2.45371	-0.470425	0.0004	0.0137103
cg23008646	61113963	chr14	-	SIX1	NM_005982	Body	-3.82342	-2.65705	0.0016	0.0315173
cg08097614	46388787	chr19	-	IRF2BP1	NM_015649	1stExon	-1.51787	-2.11507	0.0008	0.0205553
cg19764594	10806288	chr3	+	LOC285370	NR_027102	TSS1500	1.33809	0.0787522	0.0008	0.0205553
cg16065270	31370798	chr6	+	MICA	NM_000247	TSS1500	-4.4713	-3.35883	0.0016	0.0315173
cg18765439	65343343	chr11	-	EHBP1L1	NM_001099409	TSS200	-4.16448	-2.84908	0.0008	0.0205553
cg14021375	16999800	chr19	-	F2RL3	NM_003950	TSS200	-1.86586	-0.745165	0.0016	0.0315173
cg23167246	114150035	chr13	-	TMCO3	NM_017905	Body	1.90677	0.382645	0.0028	0.0429209
cg01233786	113498450	chr13	-	ATP11A;ATP11A	NM_015205;NM_032189	Body;Body	4.24518	3.4797	0.0016	0.0315173
cg00498591	9904557	chr3	+				-3.69216	0.0785887	0.0016	0.0315173
cg04647080	42636802	chr19	+	POU2F2;POU2F2;POU2F2;POU2F2;LOC100505622	NM_002698;NM_001207026;NM_001207025;NM_001247994;NR_038332	TSS200;TSS200;TSS200;TSS200;Body	-2.36108	-1.15746	0.0028	0.0429209
cg25979543	17888104	chr1	+	ARHGEF10L	NM_018125	5'UTR	1.29598	-0.0432983	0.0004	0.0137103
cg11956953	27347092	chr17	+				-2.97601	-1.20524	0.0004	0.0137103
cg03907138	7501620	chr1	-	CAMTA1	NM_015215	Body	1.72747	1.12558	0.0016	0.0315173
cg22193559	43065115	chr5	-				-4.69678	-3.70167	0.0028	0.0429209
cg18560936	1632620	chr7	+				0.166369	1.24849	0.0004	0.0137103
cg21050001	36662804	chr5	-	SLC1A3;SLC1A3	NM_004172;NM_001166695	Body;Body	2.73824	0.0891397	0.0004	0.0137103
cg04138361	33160304	chr6	+	COL11A2;COL11A2;COL11A2;COL11A2	NM_001163771;NM_080680;NM_080679;NM_080681	TSS200;TSS200;TSS200;TSS200	-3.95602	-1.44048	0.0004	0.0137103
cg11539664	33604664	chr6	+	ITPR3	NM_002224	Body	2.5426	1.12791	0.0004	0.0137103
cg10452531	6493278	chr12	+	LTBR	NM_002342	TSS200	-1.69697	-0.445593	0.0004	0.0137103
cg26328335	50354840	chr12	+	AQP5	NM_001651	TSS1500	0.857119	1.855	0.0028	0.0429209
cg20219172	79701478	chr17	+				3.77302	2.59259	0.0028	0.0429209
cg05198297	647751	chr4	+	PDE6B;PDE6B;PDE6B	NM_001145292;NM_000283;NM_001145291	5'UTR;Body;Body	2.05365	2.23382	0.0016	0.0315173
cg00992090	613222	chr7	-	PRKAR1B;PRKAR1B;PRKAR1B;PRKAR1B;PRKAR1B;PRKAR1B	NM_001164759;NM_001164762;NM_001164758;NM_001164760;NM_001164761;NM_002735	Body;Body;Body;Body;Body;Body	2.20699	2.34122	0.0016	0.0315173
cg07530926	75429224	chr16	-	CFDP1	NM_006324	Body	1.78259	0.436107	0.0004	0.0137103
cg02039485	93570854	chr14	+	ITPK1;ITPK1;ITPK1	NM_001142593;NM_014216;NM_001142594	Body;Body;Body	1.6969	1.10311	0.0004	0.0137103
cg26468833	1950554	chr11	+	TNNT3;TNNT3;TNNT3;TNNT3	NM_001042781;NM_006757;NM_001042780;NM_001042782	Body;Body;Body;Body	2.96019	2.2409	0.0004	0.0137103
cg23087108	1120617	chr1	-	TTLL10;TTLL10	NM_153254;NM_001130045	3'UTR;Body	4.38894	0.623939	0.0004	0.0137103
cg14496909	101729391	chr15	+	CHSY1	NM_014918	Body	-0.346285	1.56753	0.0028	0.0429209
cg24990317	124908617	chr12	+	NCOR2;NCOR2	NM_006312;NM_001077261	Body;Body	0.78096	0.346144	0.0004	0.0137103
cg07585513	212389424	chr2	+	ERBB4;ERBB4	NM_005235;NM_001042599	Body;Body	1.95171	2.18333	0.0016	0.0315173
cg05272827	79380706	chr17	+	BAHCC1	NM_001080519	Body	0.117136	-0.458241	0.0016	0.0315173
cg17526887	223918000	chr2	+	KCNE4	NM_080671	Body	2.44361	2.93247	0.0004	0.0137103
cg27415655	453381	chr6	+				1.36908	-0.567906	0.0004	0.0137103
cg16711011	568198	chr2	+				-0.998097	0.954831	0.0004	0.0137103
cg16652521	205303100	chr2	+				2.68664	1.14154	0.0004	0.0137103
cg12186317	1183173	chr5	+				1.63167	-0.37159	0.0008	0.0205553
cg20166714	113592444	chr12	-	CCDC42B	NM_001144872	Body	-3.14881	-0.231242	0.0004	0.0137103
cg18297437	147131332	chr3	-	ZIC1	NM_003412	Body	-1.13846	-0.401566	0.0008	0.0205553
cg14962327	25615334	chr22	+	CRYBB2	NM_000496	TSS1500	2.77556	0.517141	0.0004	0.0137103
cg15379170	233476236	chr2	+	EFHD1	NR_027663	Body	-0.417186	0.616881	0.0008	0.0205553
cg00590639	10464771	chr19	-	TYK2	NM_003331	Body	4.19573	3.15578	0.0028	0.0429209
cg06898823	121665583	chr11	+				2.75469	-0.0197229	0.0004	0.0137103
cg02776664	12978624	chr19	+	MAST1	NM_014975	Body	-2.90279	-0.643353	0.0004	0.0137103
cg22659049	41646672	chr4	-	LIMCH1;LIMCH1;LIMCH1;LIMCH1;LIMCH1	NM_014988;NM_001112718;NM_001112720;NM_001112717;NM_001112719	Body;Body;Body;Body;Body	2.00993	0.873358	0.0028	0.0429209
cg24919753	121138105	chr10	-	GRK5	NM_005308	Body	2.65431	0.151033	0.0004	0.0137103
cg12283302	62113045	chr20	+				-0.605368	0.156521	0.0028	0.0429209
cg25054416	33700180	chr17	-	SLFN11;SLFN11;SLFN11;SLFN11;SLFN11	NM_001104587;NM_001104588;NM_001104589;NM_152270;NM_001104590	5'UTR;5'UTR;5'UTR;5'UTR;5'UTR	-3.83753	-2.97692	0.0016	0.0315173
cg02030908	38249592	chr17	-	THRA;NR1D1	NM_003250;NM_021724	Body;Body	2.29454	0.49174	0.0004	0.0137103
cg08373904	1543275	chr11	+	HCCA2	NM_053005	Body	1.59382	2.25894	0.0008	0.0205553
cg13428978	1993987	chr8	+	MYOM2	NM_003970	5'UTR	-1.20168	0.127151	0.0008	0.0205553
cg05771369	58021713	chr12	-	B4GALNT1	NM_001478	Body	-1.00899	-0.45339	0.0016	0.0315173
cg03891268	195920019	chr3	-				2.68456	1.45425	0.0008	0.0205553
cg23040424	123279156	chr11	-				0.0446358	1.91092	0.0016	0.0315173
cg08330247	6297911	chr10	+				2.05226	2.56523	0.0028	0.0429209
cg01383349	3777990	chr16	-	CREBBP;CREBBP	NM_001079846;NM_004380	Body;Body	3.81437	2.38881	0.0016	0.0315173
cg02935904	55267293	chr1	+	TTC22;TTC22	NM_017904;NM_001114108	TSS1500;TSS1500	-1.06159	0.197924	0.0028	0.0429209
cg10927968	1807333	chr11	+				1.28212	-0.301212	0.0028	0.0429209
cg12058372	48252667	chr20	-	B4GALT5	NM_004776	3'UTR	1.75634	2.26749	0.0028	0.0429209
cg15347342	108490485	chr6	-	NR2E1	NM_003269	Body	-1.40837	-0.496863	0.0004	0.0137103
cg13211559	20308066	chr1	-	PLA2G2A;PLA2G2A;PLA2G2A	NM_001161728;NM_000300;NM_001161727	TSS1500;TSS1500;TSS1500	1.60221	0.265057	0.0004	0.0137103
cg07565228	75148743	chr16	-	LDHD;LDHD	NM_194436;NM_153486	Body;Body	2.25735	2.48099	0.0004	0.0137103
cg01071314	3277623	chr1	-	PRDM16;PRDM16	NM_022114;NM_199454	Body;Body	3.60708	0.749126	0.0004	0.0137103
cg19333963	1467979	chr19	+	APC2	NM_005883	Body	-2.70513	0.310898	0.0004	0.0137103
cg07839313	17514600	chr19	-	BST2	NM_004335	Body	0.716227	-0.130998	0.0004	0.0137103
cg19709083	148497970	chr7	+	CUL1	NM_003592	3'UTR	2.52299	0.900342	0.0004	0.0137103
cg20817902	81124121	chr4	+	PRDM8;PRDM8	NM_001099403;NM_020226	Body;Body	-3.50928	-0.795405	0.0004	0.0137103
cg17298275	934652	chr17	+	ABR;ABR;ABR	NM_021962;NM_001092;NM_001159746	Body;Body;Body	2.70229	1.58794	0.0004	0.0137103
cg09024435	62360893	chr3	-				-0.263308	0.143218	0.0028	0.0429209
cg10321120	2448939	chr1	-	PANK4	NM_018216	Body	2.90186	2.44472	0.0004	0.0137103
cg03338968	3731507	chr1	+	KIAA0562	NM_014704	3'UTR	2.79787	2.37531	0.0004	0.0137103
cg25460158	157824714	chr3	-	SHOX2;SHOX2;SHOX2	NM_003030;NM_001163678;NM_006884	TSS1500;TSS1500;TSS1500	-0.795428	-1.15525	0.0004	0.0137103
cg06526980	236826245	chr2	-	AGAP1;AGAP1	NM_014914;NM_001037131	Body;Body	2.96017	0.548344	0.0004	0.0137103
cg10169241	1467032	chr19	-	APC2	NM_005883	Body	-0.807866	-0.020769	0.0008	0.0205553
cg24426778	55799295	chr19	+	BRSK1	NM_032430	Body	3.47819	1.19343	0.0004	0.0137103
cg06323896	85410525	chr16	+				2.76964	0.91023	0.0004	0.0137103
cg07789559	47730030	chr19	+	BBC3;BBC3;BBC3;BBC3	NM_014417;NM_001127241;NM_001127240;NM_001127242	Body;Body;Body;Body	-3.15629	-1.38756	0.0004	0.0137103
cg03653726	2769253	chr7	-	GNA12	NM_007353	3'UTR	3.22756	1.12389	0.0004	0.0137103
cg06709009	77019994	chr17	+	C1QTNF1;C1QTNF1;C1QTNF1-AS1;C1QTNF1-AS1;C1QTNF1	NM_198594;NM_030968;NR_040018;NR_040019;NM_153372	TSS200;TSS200;Body;Body;5'UTR	1.83906	1.25328	0.0004	0.0137103
cg15236483	46285682	chr22	+				1.13009	0.154927	0.0004	0.0137103
cg00378510	2291020	chr19	+	LINGO3	NM_001101391	Body	-1.12328	-0.0849853	0.0004	0.0137103
cg16446486	133929519	chr10	+	JAKMIP3	NM_001105521	Body	2.02869	0.810967	0.0004	0.0137103
cg10479181	1026877	chr16	+				3.63126	0.647771	0.0004	0.0137103
cg20701404	71898027	chr17	+				-2.01264	-0.692723	0.0028	0.0429209
cg23191576	170597326	chr6	-	DLL1	NM_005618	Body	2.89234	1.17298	0.0004	0.0137103
cg22735419	1360208	chr19	+	MUM1;MUM1	NR_024247;NM_032853	Body;Body	2.52834	1.65077	0.0004	0.0137103
cg26998850	50300322	chr16	-				-1.60837	0.229754	0.0004	0.0137103
cg24750539	119791649	chr11	+				0.855446	0.0395122	0.0004	0.0137103
cg09179248	2046783	chr1	+	PRKCZ;PRKCZ;PRKCZ	NM_001033582;NM_002744;NM_001033581	5'UTR;Body;5'UTR	2.56185	2.8491	0.0016	0.0315173
cg19184455	231692833	chr2	-				-0.740358	-0.233788	0.0008	0.0205553
cg09799039	240213875	chr2	-	HDAC4	NM_006037	Body	2.25112	1.537	0.0016	0.0315173
cg09265054	145728138	chr8	-	GPT	NM_005309	TSS1500	1.87335	-0.0130347	0.0004	0.0137103
cg26335655	114597456	chr4	-	CAMK2D;CAMK2D;CAMK2D;CAMK2D;CAMK2D;CAMK2D	NM_172128;NM_001221;NM_172114;NM_172129;NM_172127;NM_172115	Body;Body;Body;Body;Body;Body	1.69055	0.869495	0.0028	0.0429209
cg14363981	107186561	chr13	-	EFNB2	NM_004093	Body	-1.83216	-1.08333	0.0004	0.0137103
cg14245947	139741866	chr9	+	PHPT1;PHPT1	NM_014172;NM_001135861	TSS1500;TSS1500	-2.90179	0.373044	0.0004	0.0137103
cg04646987	14406732	chr5	+	TRIO	NM_007118	Body	2.4612	0.0119247	0.0028	0.0429209
cg22712883	31579374	chr13	+				2.28666	3.0379	0.0016	0.0315173
cg06451739	170108303	chr5	+	KCNIP1;KCNIP1;KCNIP1	NM_001034837;NM_014592;NM_001034838	Body;Body;Body	-2.82964	-0.48357	0.0004	0.0137103
cg17986992	159825761	chr1	+	VSIG8;C1orf204	NM_001013661;NM_001134233	Body;TSS1500	2.8326	2.35072	0.0028	0.0429209
cg12068816	40390595	chr22	-	FAM83F	NM_138435	TSS1500	-1.22049	-0.830534	0.0008	0.0205553
cg16675054	171616574	chr5	+	STK10	NM_005990	TSS1500	2.74482	0.87576	0.0028	0.0429209
cg07674649	35832254	chr21	+	KCNE1;KCNE1;KCNE1;KCNE1;KCNE1;KCNE1;KCNE1	NM_001127669;NM_001127668;NM_001270405;NM_001270403;NM_001270404;NM_001270402;NM_000219	TSS1500;TSS1500;TSS200;5'UTR;5'UTR;5'UTR;5'UTR	0.572879	1.83147	0.0028	0.0429209
cg17695504	29923120	chr7	+	WIPF3	NM_001080529	Body	1.42947	2.01567	0.0028	0.0429209
cg13036227	35443978	chr20	-	C20orf117;C20orf117	NM_080627;NM_199181	Body;Body	2.61644	2.24612	0.0004	0.0137103
cg24330456	30038955	chr6	-	RNF39;RNF39	NM_170769;NM_025236	Body;Body	2.4318	1.69302	0.0004	0.0137103
cg07205203	28940400	chr2	-				0.547574	-0.651032	0.0016	0.0315173
cg13243185	31008384	chr16	-	STX1B;STX1B	NM_052874;NM_052874	ExonBnd;Body	-3.21283	-1.51689	0.0028	0.0429209
cg09436495	25691027	chr17	-				0.755787	0.318603	0.0028	0.0429209
cg02016094	44345367	chr7	-	CAMK2B;CAMK2B;CAMK2B;CAMK2B;CAMK2B;CAMK2B;CAMK2B;CAMK2B	NM_172081;NM_172082;NM_172083;NM_172084;NM_172079;NM_001220;NM_172078;NM_172080	Body;Body;Body;Body;Body;Body;Body;Body	2.87562	1.40897	0.0004	0.0137103
cg10947826	178620294	chr5	+	ADAMTS2;ADAMTS2	NM_021599;NM_014244	Body;Body	3.36789	0.999158	0.0004	0.0137103
cg14326460	8609594	chr4	+	CPZ;CPZ;CPZ	NM_001014447;NM_003652;NM_001014448	Body;Body;Body	-2.87345	-3.18277	0.0004	0.0137103
cg12678686	127327369	chr3	-	MCM2	NM_004526	Body	2.07538	0.191102	0.0004	0.0137103
cg03120555	630473	chr7	+	PRKAR1B;PRKAR1B;PRKAR1B;PRKAR1B;PRKAR1B;PRKAR1B	NM_001164759;NM_001164762;NM_001164758;NM_001164760;NM_001164761;NM_002735	Body;Body;Body;Body;Body;Body	0.399556	-0.86035	0.0016	0.0315173
cg01970427	2006896	chr1	-	PRKCZ;PRKCZ	NM_002744;NM_001033581	Body;5'UTR	2.68919	0.365857	0.0004	0.0137103
cg17290127	1728777	chr8	+	CLN8	NM_018941	3'UTR	2.75222	1.57715	0.0004	0.0137103
cg12807330	176004772	chr5	+	PCDH24	NM_017675	Body	2.6598	1.60083	0.0004	0.0137103
cg04879832	88717456	chr16	+	CYBA;CYBA	NM_000101;NM_000101	1stExon;5'UTR	-4.06445	-0.724041	0.0004	0.0137103
cg21569714	153798362	chr5	-	GALNT10;GALNT10	NM_017540;NM_198321	3'UTR;3'UTR	2.0598	0.03379	0.0004	0.0137103
cg00559635	3415930	chr4	+	RGS12;RGS12;RGS12	NM_198229;NM_198227;NM_002926	Body;Body;Body	2.76509	0.944291	0.0004	0.0137103
cg02527886	2968316	chr7	-	CARD11	NM_032415	Body	4.28116	1.75685	0.0004	0.0137103
cg16938363	1614285	chr6	-				-3.00422	-1.9386	0.0016	0.0315173
cg07249433	134420183	chr10	-	INPP5A	NM_005539	Body	2.01134	0.549905	0.0008	0.0205553
cg04864755	50181290	chr22	-	BRD1	NM_014577	Body	3.64223	1.66744	0.0004	0.0137103
cg05020625	43252858	chr6	+	TTBK1	NM_032538	Body	-3.63552	0.18953	0.0004	0.0137103
cg08654960	85319859	chr16	-				1.57589	0.233103	0.0028	0.0429209
cg19496005	38521074	chr17	-	GJD3	NM_152219	TSS200	1.35058	0.685809	0.0004	0.0137103
cg06736785	132260175	chr7	-	PLXNA4;PLXNA4;PLXNA4	NM_020911;NM_181775;NM_001105543	5'UTR;5'UTR;5'UTR	-1.26722	-1.82843	0.0004	0.0137103
cg00805619	134420623	chr10	-	INPP5A	NM_005539	Body	0.750892	-0.484083	0.0008	0.0205553
cg13750214	1302619	chr19	+				2.80116	0.313583	0.0004	0.0137103
cg09664479	44617598	chr11	-	CD82;CD82	NM_001024844;NM_002231	Body;Body	0.538292	-0.477136	0.0004	0.0137103
cg22161147	7777798	chr4	+	AFAP1;AFAP1;LOC84740	NM_198595;NM_001134647;NR_026892	Body;Body;Body	1.70331	0.53001	0.0008	0.0205553
cg23732472	45497242	chr7	+				1.22657	0.00288628	0.0004	0.0137103
cg15536947	65471303	chr17	-	PITPNC1;PITPNC1	NM_181671;NM_012417	Body;Body	1.47713	0.201458	0.0016	0.0315173
cg27317813	4398508	chr12	-	CCND2	NM_001759	Body	0.927434	-1.11252	0.0004	0.0137103
cg13588403	73209128	chr14	+	DPF3	NM_012074	Body	2.28072	0.191579	0.0004	0.0137103
cg19107655	112838528	chr13	+				1.66284	0.495172	0.0004	0.0137103
cg03166566	66824138	chr11	+	RHOD	NM_014578	TSS200	-3.59101	-2.11225	0.0028	0.0429209
cg07013148	146233339	chr8	-				1.21217	0.13293	0.0016	0.0315173
cg14366110	133779382	chr9	-	FIBCD1;FIBCD1	NM_032843;NM_001145106	3'UTR;3'UTR	2.67243	3.02415	0.0008	0.0205553
cg14887505	1258581	chr7	+				1.57409	0.532108	0.0004	0.0137103
cg14724739	110370836	chr12	+	GIT2;GIT2;GIT2;GIT2;GIT2	NM_001135213;NM_001135214;NM_014776;NM_057170;NM_057169	Body;Body;Body;Body;Body	2.33981	0.260421	0.0004	0.0137103
cg05740106	169273346	chr6	+				4.16478	2.46715	0.0016	0.0315173
cg16043368	113744072	chr13	+	MCF2L;MCF2L	NM_001112732;NM_024979	Body;Body	3.31412	2.60545	0.0008	0.0205553
cg04082769	1351539	chr7	+				3.45182	3.00377	0.0004	0.0137103
cg11941633	54422447	chr12	-	HOXC4;HOXC5;HOXC6;HOXC6	NM_014620;NR_003084;NM_004503;NM_153693	5'UTR;Body;1stExon;5'UTR	-2.04686	-2.75717	0.0004	0.0137103
cg02366320	88967522	chr16	+	CBFA2T3;CBFA2T3	NM_175931;NM_005187	Body;Body	2.0634	2.39059	0.0028	0.0429209
cg16133088	3862428	chr12	-	EFCAB4B;EFCAB4B;EFCAB4B	NM_001144959;NM_032680;NM_001144958	TSS200;TSS200;TSS200	-2.89484	-1.05243	0.0004	0.0137103
cg05706898	1115920	chr1	+	TTLL10;TTLL10	NM_153254;NM_001130045	Body;Body	2.17897	1.77043	0.0008	0.0205553
cg18162670	103686567	chr14	-				1.78061	0.561071	0.0008	0.0205553
cg14021717	137022403	chr9	+	WDR5;WDR5	NM_052821;NM_017588	Body;Body	1.98517	2.26228	0.0008	0.0205553
cg04217212	174203504	chr4	+	GALNT7	NM_017423	Body	0.359997	-0.576788	0.0004	0.0137103
cg19049754	81966990	chr10	-				1.39512	2.34154	0.0016	0.0315173
cg26552361	172293806	chr5	-	ERGIC1	NM_001031711	Body	3.50887	2.70795	0.0016	0.0315173
cg21747070	957535	chr5	+				-1.15196	-0.078491	0.0008	0.0205553
cg03751911	77373610	chr17	-	HRNBP3	NM_001082575	5'UTR	0.822741	0.141419	0.0008	0.0205553
cg03707169	128647051	chr11	-	FLI1;FLI1	NM_002017;NM_001167681	Body;Body	1.71165	0.523869	0.0004	0.0137103
cg10369688	39898283	chr19	-	ZFP36	NM_003407	Body	-3.31695	-0.229808	0.0004	0.0137103
cg24603408	22562397	chr8	+				0.729094	-0.70834	0.0028	0.0429209
cg10589281	924500	chr11	+	AP2A2	NM_012305	TSS1500	1.63524	-0.235468	0.0004	0.0137103
cg12204258	147131178	chr3	+	ZIC1	NM_003412	Body	-1.29832	0.847795	0.0016	0.0315173
cg05127221	29706381	chr16	-	QPRT	NM_014298	Body	2.58417	1.27476	0.0008	0.0205553
cg05353290	79219831	chr17	+	SLC38A10	NM_001037984	Body	2.69275	1.6664	0.0008	0.0205553
cg22446491	98961376	chr15	-				1.61167	0.171699	0.0004	0.0137103
cg03324884	134310836	chr10	+				1.78187	0.29808	0.0008	0.0205553
cg17915972	233766288	chr2	-	NGEF;NGEF	NM_001114090;NM_019850	Body;Body	2.70532	1.80649	0.0028	0.0429209
cg01756421	67918484	chr16	+	NRN1L	NM_198443	TSS1500	1.43393	0.306018	0.0028	0.0429209
cg10282807	6756551	chr12	-	ACRBP;ACRBP	NM_032489;NM_032489	1stExon;5'UTR	-0.334965	-1.41373	0.0028	0.0429209
cg07992519	926372	chr17	+	ABR;ABR;ABR	NM_021962;NM_001092;NM_001159746	Body;Body;Body	4.13722	2.91021	0.0004	0.0137103
cg22172610	79141661	chr5	+				1.18273	0.415438	0.0016	0.0315173
cg18862597	17265457	chr1	-	CROCC	NM_014675	Body	0.864466	1.83442	0.0016	0.0315173
cg26542218	129461043	chr12	+	GLT1D1	NM_144669	Body	-0.795959	0.21893	0.0028	0.0429209
cg14014964	94443692	chr9	-				1.7435	0.829983	0.0004	0.0137103
cg07569063	172127392	chr5	-				-0.234747	0.888873	0.0028	0.0429209
cg06747432	46916741	chr19	+	CCDC8;CCDC8	NM_032040;NM_032040	1stExon;5'UTR	-3.21101	-1.53083	0.0004	0.0137103
cg23588277	69755069	chr8	+				1.83743	0.452081	0.0004	0.0137103
cg21977234	18701320	chr19	+	C19orf60;C19orf60	NM_001100419;NM_001100418	Body;Body	1.93339	0.473238	0.0004	0.0137103
cg24324584	133892464	chr10	-				2.05314	0.420086	0.0004	0.0137103
cg16831055	37731229	chr22	-				-2.52891	-1.06844	0.0004	0.0137103
cg23969554	2979311	chr1	-	FLJ42875	NR_015440	Body	0.563805	2.24971	0.0028	0.0429209
cg11443683	134106565	chr10	-	STK32C	NM_173575	Body	1.63549	0.299808	0.0016	0.0315173
cg20515846	134605837	chr10	-				2.4525	2.60453	0.0004	0.0137103
cg17642369	47783644	chr7	-				-1.68362	-0.473545	0.0004	0.0137103
cg00531453	123673926	chr7	+	TMEM229A	NM_001136002	TSS1500	1.03797	-0.136732	0.0004	0.0137103
cg10493186	3134756	chr1	-	PRDM16;PRDM16	NM_022114;NM_199454	Body;Body	0.587873	-0.875952	0.0008	0.0205553
cg19256731	1874527	chr20	+	SIRPA;SIRPA;SIRPA	NM_001040022;NM_001040023;NM_080792	TSS1500;TSS1500;TSS1500	1.03293	0.108081	0.0016	0.0315173
cg16768018	147108843	chr3	-	ZIC4;ZIC4;ZIC4;ZIC4;ZIC4	NM_001168378;NR_033119;NM_032153;NR_033118;NM_001168379	Body;Body;Body;Body;Body	-0.447452	0.0661528	0.0028	0.0429209
cg14025053	104153637	chr8	+	C8orf56;BAALC;BAALC	NR_027071;NM_024812;NM_001024372	TSS200;Body;Body	-0.0288485	-1.52593	0.0016	0.0315173
cg08872617	4783947	chr16	+	ANKS3;ANKS3;C16orf71	NM_133450;NM_133450;NM_139170	1stExon;5'UTR;TSS1500	-3.60285	-2.92566	0.0028	0.0429209
cg21160290	136149941	chr9	-	ABO	NM_020469	Body	0.63711	1.5363	0.0028	0.0429209
cg11855516	175207244	chr2	-				-2.07332	-2.78447	0.0028	0.0429209
cg17542408	78673100	chr11	+	ODZ4	NM_001098816	Body	0.243921	-0.624047	0.0028	0.0429209
cg18337222	99595254	chr3	+	C3orf26;FILIP1L;MIR548G;FILIP1L;FILIP1L	NM_032359;NM_182909;NR_031662;NM_014890;NM_001042459	Body;Body;Body;TSS1500;Body	-0.755406	-1.24462	0.0028	0.0429209
cg03707696	81075467	chr10	+	ZMIZ1	NM_020338	3'UTR	2.8782	2.14936	0.0016	0.0315173
cg20216982	240018408	chr2	+	HDAC4	NM_006037	Body	2.98559	1.32246	0.0004	0.0137103
cg06711298	97530602	chr2	+	SEMA4C	NM_017789	Body	2.95383	2.28915	0.0008	0.0205553
cg18548864	112995278	chr3	+	BOC	NM_033254	Body	-0.53731	-1.45497	0.0004	0.0137103
cg24438779	158551	chr18	-	USP14;USP14;USP14;USP14	NM_005151;NM_001037334;NM_005151;NM_001037334	5'UTR;1stExon;1stExon;5'UTR	-5.21455	-4.63858	0.0028	0.0429209
cg26016241	17571656	chr19	-	NXNL1	NM_138454	1stExon	4.12876	2.48284	0.0004	0.0137103
cg12444411	2802554	chr7	+	GNA12	NM_007353	Body	2.05449	1.50473	0.0028	0.0429209
cg09662920	78511433	chr1	+	GIPC2	NM_017655	TSS200	1.42998	-0.107078	0.0028	0.0429209
cg12939777	114203831	chr13	-	TMCO3	NM_017905	Body	4.17986	2.14697	0.0004	0.0137103
cg05744675	88717723	chr16	+	CYBA	NM_000101	TSS1500	-5.0096	-2.80675	0.0008	0.0205553
cg15401418	75316383	chr17	+	SEPT9;SEPT9;SEPT9;SEPT9	NM_006640;NM_001113492;NM_001113491;NM_006640	5'UTR;5'UTR;Body;1stExon	-0.577196	0.403122	0.0004	0.0137103
cg06844165	3768599	chr17	-	CAMKK1;CAMKK1;CAMKK1	NM_172206;NM_032294;NM_172207	Body;Body;3'UTR	1.4547	0.188106	0.0008	0.0205553
cg17168456	50717667	chr1	+				-2.77034	-3.41529	0.0028	0.0429209
cg06766016	45278971	chr1	-	BTBD19	NM_001136537	Body	2.99321	1.32592	0.0004	0.0137103
cg23175074	105212490	chr10	+	CALHM2;CALHM2	NR_024552;NM_015916	TSS1500;TSS1500	-2.51629	-1.12205	0.0004	0.0137103
cg25101500	42588340	chr2	+	COX7A2L;COX7A2L	NM_004718;NM_004718	1stExon;5'UTR	-3.99382	-4.5497	0.0008	0.0205553
cg11417259	10806370	chr3	+	LOC285370	NR_027102	TSS1500	0.405976	-0.130426	0.0004	0.0137103
cg15422033	143437525	chr8	+	TSNARE1	NM_145003	5'UTR	2.1734	1.13798	0.0004	0.0137103
cg15644634	2757162	chr1	-				-1.24295	-0.274568	0.0004	0.0137103
cg18969008	10445016	chr2	+	HPCAL1;HPCAL1	NM_002149;NM_134421	5'UTR;5'UTR	1.17507	0.360885	0.0028	0.0429209
cg20588113	3775898	chr4	-				1.83276	0.749577	0.0016	0.0315173
cg25877525	1710442	chr1	-	NADK;NADK;NADK	NM_023018;NM_001198993;NM_001198994	TSS1500;TSS200;5'UTR	-4.12436	-3.20501	0.0004	0.0137103
cg00661947	65939993	chr12	+				2.22273	0.582582	0.0004	0.0137103
cg03136859	15140704	chr3	-	RBSN;RBSN;RBSN	NM_022340;NM_001302378;NR_126155	TSS200;TSS200;TSS200	-3.77947	-4.18651	0.0016	0.0315173
cg16251626	43672622	chr1	+	WDR65;WDR65;WDR65;WDR65	NM_001167966;NR_030778;NM_001167965;NM_152498	Body;Body;Body;Body	-1.09766	0.264494	0.0028	0.0429209
cg02632490	88024529	chr10	+	MIR346;GRID1	NR_029907;NM_017551	Body;Body	2.26088	1.12855	0.0008	0.0205553
cg09137125	7486981	chr10	+				1.38932	-0.844081	0.0016	0.0315173
cg19897003	113592610	chr12	+	CCDC42B	NM_001144872	Body	-1.81827	0.713708	0.0004	0.0137103
cg11022236	564588	chr6	-	EXOC2	NM_018303	Body	3.15558	2.68344	0.0028	0.0429209
cg13500206	81146051	chr10	-	ZCCHC24	NM_153367	3'UTR	2.53418	2.08533	0.0004	0.0137103
cg25678956	2424814	chr1	+	PLCH2;PLCH2;PLCH2	NM_001303012;NM_014638;NM_001303013	Body;Body;Body	1.4613	0.238084	0.0004	0.0137103
cg13455842	714269	chr9	-	KANK1;KANK1	NM_015158;NM_153186	Body;Body	2.52694	0.909464	0.0004	0.0137103
cg24796651	76912348	chr4	-	SDAD1	NM_018115	TSS1500	-0.672275	0.201083	0.0016	0.0315173
cg14538808	79869418	chr17	+	PCYT2	NM_002861	TSS200	-3.99002	-3.30887	0.0028	0.0429209
cg22210652	214159589	chr1	-	PROX1-AS1	NR_037850	TSS200	-2.81193	0.853333	0.0004	0.0137103
cg07403338	80579537	chr6	+				-2.83879	-2.28386	0.0004	0.0137103
cg13249256	166958581	chr1	-	MAEL;MAEL	NM_032858;NM_032858	5'UTR;1stExon	2.78908	3.60801	0.0016	0.0315173
cg02003272	50702719	chr13	-				2.28252	3.30193	0.0016	0.0315173
cg22450596	44071451	chr21	-				0.830281	1.69132	0.0008	0.0205553
cg27409401	614852	chr16	-	C16orf11	NM_145270	Body	2.73102	2.41847	0.0016	0.0315173
cg20042338	17444421	chr19	+	ANO8	NM_020959	Body	3.07612	2.09819	0.0004	0.0137103
cg00349943	21500021	chr20	-				-1.92553	0.34185	0.0004	0.0137103
cg23314866	48016020	chr19	-	NAPA	NM_003827	Body	-0.924509	0.161317	0.0004	0.0137103
cg26325723	25039792	chr20	+	ACSS1	NM_032501	TSS200	-0.896659	-0.0421198	0.0004	0.0137103
cg19101988	48208812	chr10	+				1.64043	2.31929	0.0008	0.0205553
cg11078084	4864902	chr4	+	MSX1	NM_002448	3'UTR	0.264108	1.19604	0.0028	0.0429209
cg25309292	113613574	chr13	+				1.35466	0.103378	0.0004	0.0137103
cg19295068	48206119	chr19	-	GLTSCR1	NM_015711	3'UTR	1.22871	0.628413	0.0028	0.0429209
cg24181384	155302908	chr7	+	CNPY1	NM_001103176	5'UTR	-0.982027	-1.90812	0.0028	0.0429209
cg09510476	767325	chr16	-	METRN	NM_024042	Body	1.81936	0.720907	0.0016	0.0315173
cg24698488	23315866	chr14	-	MMP14	NM_004995	3'UTR	1.74025	2.40059	0.0016	0.0315173
cg11746952	1410497	chr6	+				3.43258	1.0455	0.0004	0.0137103
cg22385420	197170505	chr1	+	ZBTB41;CRB1	NM_194314;NM_001257965	TSS1500;TSS200	-3.61989	-3.19987	0.0016	0.0315173
cg24492202	2802612	chr4	-	SH3BP2	NM_001122681	5'UTR	0.1448	-0.859009	0.0016	0.0315173
cg17502394	43251710	chr6	-	TTBK1	NM_032538	Body	2.59094	2.79902	0.0004	0.0137103
cg13495235	34379714	chr9	-	C9orf24;C9orf24;C9orf24	NM_147168;NM_147169;NM_032596	Body;Body;Body	-4.09873	-0.784789	0.0004	0.0137103
cg10864145	43397232	chr5	-	CCL28	NM_148672	Body	-3.97462	-3.22081	0.0008	0.0205553
cg15652666	3487436	chr4	-	DOK7;DOK7	NM_173660;NM_001164673	Body;Body	-1.43599	0.16317	0.0004	0.0137103
cg04279832	3548991	chr1	-	WDR8	NM_017818	Body	4.7324	3.76733	0.0008	0.0205553
cg24489344	46457998	chr22	+				2.90193	1.33979	0.0004	0.0137103
cg25903363	21972479	chr8	-	HR;HR	NM_005144;NM_018411	3'UTR;3'UTR	0.980984	0.170226	0.0028	0.0429209
cg22618164	122356400	chr12	+	WDR66	NM_144668	TSS200	-0.348614	-0.984197	0.0028	0.0429209
cg22343327	84819379	chr1	+				2.09033	-0.0509308	0.0004	0.0137103
cg21450520	123346096	chr12	-	HIP1R	NM_003959	Body	2.06055	1.36649	0.0004	0.0137103
cg08470180	134181226	chr5	+	C5orf24;C5orf24	NM_152409;NM_001135586	TSS200;TSS1500	-1.18833	0.664835	0.0004	0.0137103
cg26429499	70563792	chr11	+	SHANK2	NM_012309	Body	2.43702	1.5602	0.0008	0.0205553
cg13618979	16186840	chr19	+	TPM4;TPM4	NM_001145160;NM_003290	Body;TSS1500	-1.17952	-0.692373	0.0008	0.0205553
cg05708629	7707865	chr1	-	CAMTA1	NM_015215	Body	1.82587	2.23714	0.0016	0.0315173
cg05349039	46845110	chr21	+	NCRNA00175;NCRNA00175;COL18A1	NR_027498;NR_028082;NM_130445	TSS200;TSS200;Body	1.79298	2.03985	0.0004	0.0137103
cg12140144	2984275	chr1	-	FLJ42875;PRDM16;FLJ42875;PRDM16	NR_024371;NM_199454;NR_015440;NM_022114	Body;TSS1500;Body;TSS1500	-0.491227	0.866952	0.0004	0.0137103
cg19088635	114065008	chr13	+				0.373502	2.35917	0.0008	0.0205553
cg01879273	236506413	chr2	-	AGAP1;AGAP1	NM_014914;NM_001037131	Body;Body	4.08551	2.74905	0.0004	0.0137103
cg00175573	20433203	chr20	+	RALGAPA2	NM_020343	Body	-0.652771	-1.28043	0.0008	0.0205553
cg08554257	50730737	chr16	-	NOD2	NM_022162	TSS1500	-1.38255	-0.433449	0.0004	0.0137103
cg19884556	159128336	chr6	+	SYTL3	NM_001009991	Body	-0.370443	0.983062	0.0008	0.0205553
cg02970735	105861260	chr14	-	PACS2;PACS2	NM_015197;NM_001100913	3'UTR;3'UTR	3.0392	1.26179	0.0004	0.0137103
cg13168042	23755059	chr13	+	SGCG;SGCG	NM_000231;NM_000231	1stExon;5'UTR	0.154151	0.894259	0.0016	0.0315173
cg17212720	160148002	chr6	+	WTAP;WTAP;WTAP	NM_152858;NM_004906;NM_152857	TSS200;TSS200;TSS1500	-3.92483	-4.46075	0.0004	0.0137103
cg11136969	23299153	chr8	+	ENTPD4;ENTPD4	NM_004901;NM_001128930	Body;Body	4.22533	2.43843	0.0004	0.0137103
cg14567072	140343325	chr9	-	NELF;NELF;NELF;NELF	NM_001130970;NM_015537;NM_001130969;NM_001130971	3'UTR;3'UTR;3'UTR;3'UTR	2.83664	1.27663	0.0004	0.0137103
cg23677882	157281167	chr7	-				2.1947	-0.283207	0.0008	0.0205553
cg11357369	164506268	chr6	+				2.2981	0.487738	0.0004	0.0137103
cg20307391	75189069	chr7	+	HIP1	NM_005338	Body	2.32992	1.46469	0.0028	0.0429209
cg14930335	236619767	chr2	+	AGAP1;AGAP1	NM_014914;NM_001037131	Body;Body	2.94628	0.80338	0.0004	0.0137103
cg19844653	133451294	chr5	-	TCF7;TCF7;TCF7;TCF7;TCF7;TCF7;TCF7	NM_201632;NM_001134852;NM_001134851;NM_201633;NM_003202;NM_213648;NM_201634	TSS200;TSS1500;TSS1500;TSS200;Body;TSS200;TSS200	-1.79225	-0.808285	0.0028	0.0429209
cg22120063	72596188	chr5	+				-1.17664	0.622531	0.0004	0.0137103
cg14158424	126763957	chr9	-				-1.22829	0.466114	0.0004	0.0137103
cg08310581	131797438	chr2	-	ARHGEF4;ARHGEF4	NM_032995;NM_015320	Body;Body	1.15059	-0.224913	0.0004	0.0137103
cg12832057	75597068	chr7	-	POR	NM_000941	Body	-0.834883	-1.42815	0.0004	0.0137103
cg10336131	66049756	chr11	+	CNIH2	NM_182553	Body	0.392221	-0.455727	0.0008	0.0205553
cg06751421	34743797	chr20	-	EPB41L1;EPB41L1;EPB41L1;EPB41L1;EPB41L1	NM_012156;NM_001258331;NM_001258329;NM_177996;NM_001258330	5'UTR;5'UTR;5'UTR;5'UTR;Body	1.43991	0.0206704	0.0004	0.0137103
cg15491461	89959984	chr15	+				-1.51332	-0.850883	0.0004	0.0137103
cg02676380	122685587	chr4	-	PP12613;TMEM155	NR_024365;NM_152399	TSS200;5'UTR	1.57674	0.985972	0.0016	0.0315173
cg09169874	603562	chr5	-				2.35307	0.181779	0.0004	0.0137103
cg15079315	4981089	chr20	+	SLC23A2;SLC23A2	NM_203327;NM_005116	5'UTR;5'UTR	-1.13397	-1.66876	0.0004	0.0137103
cg02273651	63842651	chr10	-	ARID5B;ARID5B	NM_032199;NM_001244638	Body;Body	-2.66703	-0.939252	0.0028	0.0429209
cg25459000	39777742	chr22	-	SYNGR1	NM_004711	Body	2.59173	2.35722	0.0008	0.0205553
cg03332903	136647704	chr6	-				2.49429	1.22532	0.0004	0.0137103
cg22943498	36148928	chr20	+	BLCAP;BLCAP;BLCAP;BLCAP;NNAT;NNAT;BLCAP	NM_001167821;NM_001167820;NM_001167822;NM_006698;NM_181689;NM_005386;NM_001167823	5'UTR;5'UTR;5'UTR;5'UTR;TSS1500;TSS1500;5'UTR	2.75988	2.1541	0.0028	0.0429209
cg18269526	984455	chr11	+	AP2A2	NM_012305	Body	3.14777	2.76686	0.0028	0.0429209
cg04832466	112760088	chr13	-				-3.6433	-1.43532	0.0004	0.0137103
cg01483653	50015511	chr19	+	FCGRT;FCGRT	NM_001136019;NM_004107	TSS200;TSS1500	0.576053	0.924343	0.0028	0.0429209
cg01428378	123259789	chr12	-	CCDC62;CCDC62;CCDC62	NM_201435;NR_027918;NM_032573	Body;Body;Body	-1.93139	-0.398999	0.0016	0.0315173
cg07795168	180028818	chr5	-	FLT4	NM_182925	3'UTR	3.30589	3.81759	0.0008	0.0205553
cg14880348	61447174	chr20	+	COL9A3	NM_001853	TSS1500	0.49141	1.49989	0.0008	0.0205553
cg05035049	66024309	chr7	+	LOC493754	NR_002933	Body	0.983329	-0.146829	0.0004	0.0137103
cg09748975	4864532	chr4	+	MSX1	NM_002448	Body	0.410176	1.85966	0.0028	0.0429209
cg03559389	679322	chr10	-	DIP2C	NM_014974	Body	2.51946	0.714392	0.0004	0.0137103
cg07357827	12200835	chr3	+	SYN2;TIMP4;SYN2	NM_133625;NM_003256;NM_003178	Body;TSS200;Body	1.06916	-0.417554	0.0008	0.0205553
cg22291711	37349039	chr15	+	MEIS2;MEIS2;MEIS2;MEIS2;MEIS2;MEIS2;MEIS2	NM_172316;NM_170674;NM_170675;NM_172315;NM_002399;NM_170677;NM_170676	Body;Body;Body;Body;Body;Body;Body	2.31674	-0.0123226	0.0004	0.0137103
cg11557932	4806305	chr6	-	CDYL;CDYL	NM_004824;NR_026590	Body;Body	2.4248	0.431044	0.0028	0.0429209
cg05043431	229406934	chr1	-	RAB4A;RAB4A	NM_004578;NM_004578	1stExon;5'UTR	-3.76429	-4.38612	0.0028	0.0429209
cg06493072	158142801	chr6	+				2.67873	2.16022	0.0016	0.0315173
cg19766441	25657365	chr4	-	SLC34A2	NM_006424	TSS200	-2.95452	-2.42109	0.0028	0.0429209
cg22031783	3128606	chr1	-	PRDM16;PRDM16	NM_022114;NM_199454	Body;Body	4.43242	0.965957	0.0004	0.0137103
cg27543922	1231878	chr1	-	ACAP3	NM_030649	Body	3.50497	2.82644	0.0016	0.0315173
cg08621778	202102420	chr1	-	ARL8A	NM_138795	3'UTR	1.05676	-0.197504	0.0004	0.0137103
cg26518937	111929703	chr9	+	FRRS1L	NM_014334	TSS200	-0.777335	-1.41744	0.0016	0.0315173
cg21901643	160973008	chr5	-	GABRB2;GABRB2	NM_000813;NM_021911	Body;Body	-1.0089	-1.58757	0.0004	0.0137103
cg20657864	142248258	chr8	+				1.60018	2.06336	0.0008	0.0205553
cg19923393	7252587	chr4	+	SORCS2	NM_020777	Body	1.38974	-0.0405651	0.0004	0.0137103
cg18129327	36311007	chr11	-	COMMD9;COMMD9	NM_001101653;NM_014186	TSS200;TSS200	-3.21761	-3.50868	0.0016	0.0315173
cg16444001	81028087	chr17	-				2.8827	1.8968	0.0008	0.0205553
cg23879937	1749022	chr4	-				3.65997	1.03738	0.0004	0.0137103
cg26520930	41250117	chr1	+	KCNQ4;KCNQ4	NM_004700;NM_172163	Body;Body	-2.53605	-1.22276	0.0028	0.0429209
cg25900085	65291513	chr8	+	MIR124-2	NR_029669	TSS200	-2.86974	0.238606	0.0004	0.0137103
cg02447429	156113021	chr1	+				0.411594	1.12334	0.0028	0.0429209
cg21856256	121200690	chr2	+				-0.813214	-0.074143	0.0004	0.0137103
cg20986935	6912382	chr2	-				1.69194	0.040088	0.0004	0.0137103
cg00553527	89763816	chr16	-	SPATA2L	NM_152339	Body	3.62234	1.18316	0.0004	0.0137103
cg26207380	144222015	chr8	+				0.252544	-0.481087	0.0028	0.0429209
cg21159128	54693933	chr1	-	SSBP3;SSBP3;SSBP3	NM_001009955;NM_018070;NM_145716	Body;Body;Body	0.553301	-0.973899	0.0028	0.0429209
cg23311929	126698647	chr10	-	CTBP2;CTBP2;CTBP2	NM_001329;NM_022802;NM_001083914	Body;Body;Body	2.26111	0.896328	0.0004	0.0137103
cg03256684	53045142	chr15	-				0.426578	-0.0253776	0.0008	0.0205553
cg26926612	214153294	chr1	+				-2.5791	-0.484754	0.0004	0.0137103
cg06721601	101762633	chr7	-	CUX1;CUX1;CUX1	NM_181500;NM_181552;NM_001913	Body;Body;Body	1.55009	-0.412535	0.0028	0.0429209
cg20683445	12853879	chr10	-	CAMK1D;CAMK1D	NM_020397;NM_153498	Body;Body	1.09944	1.8959	0.0016	0.0315173
cg01103938	2614888	chr7	+	IQCE;IQCE	NM_001100390;NM_152558	Body;Body	2.48835	1.91896	0.0016	0.0315173
cg05958020	140401455	chr7	-	NDUFB2	NM_004546	Body	1.38909	1.81134	0.0004	0.0137103
cg20734421	14720805	chr12	-	PLBD1	NM_024829	TSS200	-2.81703	-0.990125	0.0016	0.0315173
cg01060409	131355340	chr12	+	RAN	NM_006325	TSS1500	2.82	1.35605	0.0004	0.0137103
cg00866690	2066631	chr1	+	PRKCZ;PRKCZ;PRKCZ	NM_001033582;NM_002744;NM_001033581	5'UTR;Body;5'UTR	2.82811	0.865369	0.0004	0.0137103
cg18533966	19336603	chr1	-				0.877717	1.5814	0.0008	0.0205553
cg26981809	45786512	chr17	+	TBKBP1	NM_014726	Body	1.83804	0.580318	0.0028	0.0429209
cg26247646	10363989	chr1	+	KIF1B;KIF1B	NM_015074;NM_183416	Body;Body	2.03048	1.54291	0.0004	0.0137103
cg25367431	2846836	chr1	-				1.90166	2.39431	0.0004	0.0137103
cg11086982	73736972	chr14	+	PAPLN	NM_173462	Body	0.101743	-1.23081	0.0028	0.0429209
cg02635482	672108	chr7	+	PRKAR1B;PRKAR1B;PRKAR1B;PRKAR1B;PRKAR1B;PRKAR1B	NM_001164759;NM_001164762;NM_001164758;NM_001164760;NM_001164761;NM_002735	Body;Body;Body;Body;Body;Body	3.54587	2.70986	0.0004	0.0137103
cg11763830	72231400	chr17	-	TTYH2	NM_032646	Body	0.0548307	-1.92175	0.0016	0.0315173
cg21444002	46388932	chr18	+	KIAA0427;KIAA0427	NM_014772;NM_001142397	3'UTR;3'UTR	1.36055	1.79299	0.0028	0.0429209
cg03551756	36268456	chr19	+	ARHGAP33;ARHGAP33	NM_001172630;NM_052948	5'UTR;Body	1.84103	0.675972	0.0004	0.0137103
cg15605744	113797929	chr13	+	F10	NM_000504	Body	2.84907	1.47645	0.0008	0.0205553
cg05361489	86610434	chr16	-				-1.35613	-0.159708	0.0028	0.0429209
cg16711986	47359958	chr11	-	MYBPC3	NM_000256	Body	2.67228	2.79252	0.0028	0.0429209
cg16172099	103750821	chr8	-				-0.635018	0.493475	0.0016	0.0315173
cg18445760	31837445	chr6	-	SLC44A4	NM_025257	Body	2.01731	1.59938	0.0004	0.0137103
cg26137931	67048568	chr3	+	KBTBD8	NM_032505	TSS200	-4.00707	-3.38877	0.0028	0.0429209
cg17312277	31306018	chr13	-				2.92625	0.192961	0.0004	0.0137103
cg13144059	201245077	chr2	+	SPATS2L;SPATS2L;SPATS2L;SPATS2L	NM_015535;NM_001100424;NM_001100423;NM_001100422	5'UTR;5'UTR;5'UTR;5'UTR	2.24453	0.484678	0.0004	0.0137103
cg14856698	2135945	chr1	+	C1orf86	NM_001146310	5'UTR	-0.596891	-1.91697	0.0008	0.0205553
cg06616710	99473224	chr10	-	MARVELD1;MARVELD1	NM_031484;NR_026753	TSS1500;TSS1500	-2.02149	0.294297	0.0008	0.0205553
cg12243133	66823616	chr11	+	RHOD	NM_014578	TSS1500	-0.329345	0.88029	0.0004	0.0137103
cg11384924	33160224	chr6	+	COL11A2;COL11A2;COL11A2;COL11A2;COL11A2;COL11A2;COL11A2;COL11A2	NM_080680;NM_080679;NM_080681;NM_080679;NM_001163771;NM_001163771;NM_080680;NM_080681	5'UTR;5'UTR;1stExon;1stExon;5'UTR;1stExon;1stExon;5'UTR	-0.802969	-0.589417	0.0004	0.0137103
cg22817352	204653629	chr1	+	LRRN2;LRRN2	NM_006338;NM_201630	5'UTR;5'UTR	0.702741	-1.09749	0.0028	0.0429209
cg07499673	85181016	chr16	-				1.29324	1.73962	0.0016	0.0315173
cg20441606	79084557	chr17	+	BAIAP2;BAIAP2;BAIAP2	NM_006340;NM_001144888;NM_017451	Body;Body;Body	2.37098	1.82832	0.0004	0.0137103
cg15997535	133027995	chr9	-	HMCN2	NM_001291815	TSS200	-3.61736	-4.0687	0.0016	0.0315173
cg10498052	16367232	chr17	+	NCRNA00188;NCRNA00188;C17orf76;NCRNA00188;NCRNA00188;NCRNA00188;NCRNA00188;NCRNA00188;C17orf76;NCRNA00188	NR_027172;NR_027175;NM_001113567;NR_027173;NR_027177;NR_027171;NR_027174;NR_027176;NM_207387;NR_027178	Body;Body;Body;Body;Body;Body;Body;Body;Body;Body	0.781219	0.0198251	0.0016	0.0315173
cg26917253	94393586	chr14	-	FAM181A;FAM181A-AS1;FAM181A;FAM181A;FAM181A;FAM181A	NM_138344;NR_027004;NM_001207074;NM_001207073;NM_001207072;NM_001207071	Body;TSS1500;TSS200;TSS200;TSS200;5'UTR	3.43614	0.643431	0.0004	0.0137103
cg25819846	131443445	chr12	-	GPR133	NM_198827	Body	2.31225	-0.755074	0.0004	0.0137103
cg27403117	70698053	chr16	-	MTSS1L	NM_138383	Body	3.19975	2.58825	0.0004	0.0137103
cg02920514	195610120	chr3	-	TNK2;TNK2	NM_001010938;NM_005781	Body;Body	4.76427	2.33407	0.0004	0.0137103
cg18747742	19180751	chr6	+				1.48709	0.512015	0.0004	0.0137103
cg19743522	113495566	chr12	-	DTX1	NM_004416	TSS200	2.01178	0.743057	0.0008	0.0205553
cg21082271	18319197	chr19	-	PDE4C;PDE4C;PDE4C	NM_001098819;NM_000923;NM_001098818	3'UTR;3'UTR;3'UTR	-1.74085	-0.471031	0.0004	0.0137103
cg08456859	48450143	chr1	+				1.49951	0.201552	0.0004	0.0137103
cg24153044	6485201	chr1	-	ESPN	NM_031475	1stExon	-1.98977	-0.0707987	0.0004	0.0137103
cg19513940	67070120	chr18	-	DOK6	NM_152721	Body	-0.539246	-0.974257	0.0016	0.0315173
cg03082934	42248832	chr8	+	VDAC3;VDAC3	NM_001135694;NM_005662	TSS1500;TSS1500	-0.132663	0.866004	0.0004	0.0137103
cg21611775	11058836	chr3	+	SLC6A1	NM_003042	5'UTR	2.57101	2.10543	0.0004	0.0137103
cg12072028	92981227	chr14	-	RIN3	NM_024832	Body	2.3624	1.51555	0.0016	0.0315173
cg26517831	2768566	chr7	+	GNA12	NM_007353	3'UTR	1.30777	-0.173643	0.0016	0.0315173
cg12624829	106113175	chr10	-	CCDC147	NM_001008723	TSS1500	-2.80712	-1.82969	0.0004	0.0137103
cg00581595	58545346	chr16	+	NDRG4;NDRG4;NDRG4	NM_020465;NM_022910;NM_001130487	Body;Body;Body	2.96964	1.27744	0.0004	0.0137103
cg26387796	150147927	chr7	+	GIMAP8	NM_175571	TSS200	-0.323021	-1.48713	0.0028	0.0429209
cg07404106	114047697	chr13	+				3.06817	2.21296	0.0004	0.0137103
cg01438056	90773570	chr15	-	CIB1	NM_006384	3'UTR	1.01952	0.172123	0.0016	0.0315173
cg14371524	11828758	chr2	-				-2.45763	-1.71766	0.0008	0.0205553
cg25633678	65284473	chr8	+				-1.90988	-0.554191	0.0008	0.0205553
cg00091986	46402182	chr11	-	MDK;MDK;MDK;MDK;MDK;MDK;MDK	NM_001012334;NM_002391;NM_001270552;NR_073039;NM_001012333;NM_001270551;NM_001270550	TSS1500;TSS1500;TSS1500;TSS1500;TSS1500;TSS1500;TSS200	-3.96907	-1.77711	0.0016	0.0315173
cg23324101	17444399	chr19	+	ANO8	NM_020959	Body	2.63947	1.50204	0.0004	0.0137103
cg09383172	157932921	chr7	+	PTPRN2;PTPRN2;PTPRN2	NM_002847;NM_130842;NM_130843	Body;Body;Body	2.89616	2.13923	0.0004	0.0137103
cg14289294	1974984	chr11	-	MRPL23	NM_021134	Body	-1.04147	-1.36794	0.0004	0.0137103
cg03316881	49515028	chr10	-				-3.49447	-2.25924	0.0004	0.0137103
cg01308419	6565891	chr7	+	GRID2IP	NM_001145118	Body	2.27979	2.91008	0.0028	0.0429209
cg16467656	19192099	chr18	-	SNRPD1	NM_006938	TSS200	-2.36386	-1.7811	0.0004	0.0137103
cg10296799	195589996	chr3	-				-0.018377	-1.12632	0.0004	0.0137103
cg01544351	46142757	chr19	+	MIR330;EML2	NR_029886;NM_012155	TSS1500;TSS200	-3.36421	-2.16042	0.0004	0.0137103
cg12839172	16085077	chr4	+	PROM1;PROM1	NM_001145848;NM_001145847	5'UTR;5'UTR	-2.91287	-3.47785	0.0028	0.0429209
cg08043656	52419383	chr13	+	FLJ37307;FLJ37307	NR_027048;NR_027047	TSS200;TSS200	-1.74893	-1.41108	0.0008	0.0205553
cg05138699	3026656	chr20	-	MRPS26	NM_030811	TSS200	-2.86108	-3.43875	0.0008	0.0205553
cg02861775	166344351	chr6	-	C6orf176	NR_026861	Body	2.88074	2.43053	0.0016	0.0315173
cg05501509	75789529	chr17	-				2.86988	1.90416	0.0004	0.0137103
cg24940701	1086842	chr19	+	POLR2E	NM_002695	3'UTR	3.06868	2.25133	0.0016	0.0315173
cg18860682	230662965	chr2	-	TRIP12	NM_004238	Body	1.33912	2.71487	0.0028	0.0429209
cg04592505	129828720	chr10	+	PTPRE	NM_006504	5'UTR	1.75981	0.0099702	0.0008	0.0205553
cg05722741	168897588	chr6	+	SMOC2;SMOC2	NM_022138;NM_001166412	Body;Body	0.826603	1.24211	0.0008	0.0205553
cg04815713	111058285	chr13	+	COL4A2	NM_001846	Body	0.657388	1.27938	0.0004	0.0137103
cg08779207	40586496	chr15	-	PLCB2	NM_004573	Body	2.01016	1.09531	0.0004	0.0137103
cg01361351	29467363	chr22	-				-1.44539	0.117089	0.0004	0.0137103
cg18043267	135170752	chr10	+	C10orf125;C10orf125	NM_001098483;NM_198472	Body;Body	-1.37802	-0.745381	0.0004	0.0137103
cg26767085	7977494	chr19	+	MAP2K7	NM_145185	3'UTR	3.23982	2.9954	0.0028	0.0429209
cg16353508	61715740	chr20	-				3.04874	0.894303	0.0004	0.0137103
cg05001531	30300306	chr8	-	RBPMS;RBPMS;RBPMS;RBPMS	NM_001008712;NM_001008710;NM_001008711;NM_006867	Body;Body;Body;Body	2.59694	1.02576	0.0004	0.0137103
cg04519487	52404977	chr15	+	BCL2L10	NM_020396	TSS200	-0.160395	0.848896	0.0016	0.0315173
cg06204531	150080976	chr7	-	ZNF775	NM_173680	5'UTR	1.98991	0.538082	0.0004	0.0137103
cg00410872	62127517	chr20	-	EEF1A2	NM_001958	Body	-2.64722	-1.69819	0.0008	0.0205553
cg05033341	40419857	chr22	-	FAM83F	NM_138435	Body	3.21784	2.88012	0.0008	0.0205553
cg17336139	22901648	chr22	-	PRAME;PRAME;PRAME;PRAME;LOC648691;PRAME;PRAME;PRAME;PRAME	NM_206956;NM_006115;NM_206954;NM_006115;NR_027426;NM_206955;NM_206953;NM_206954;NM_206953	TSS200;5'UTR;1stExon;1stExon;TSS200;TSS200;5'UTR;5'UTR;1stExon	-0.272839	0.652378	0.0004	0.0137103
cg25207248	110672912	chr1	-				0.29885	0.876126	0.0016	0.0315173
cg07201996	60348277	chr20	+	CDH4	NM_001794	Body	1.71438	2.1096	0.0004	0.0137103
cg19214594	50629038	chr22	+	TRABD	NM_025204	5'UTR	-1.20383	-0.376172	0.0008	0.0205553
cg03281139	3451135	chr19	+	NFIC;NFIC	NM_005597;NM_205843	Body;Body	0.308112	-0.945135	0.0028	0.0429209
cg22460366	55108116	chr20	-	C20orf107	NM_001013646	TSS200	1.55833	1.19775	0.0016	0.0315173
cg11399623	57504230	chr12	-	STAT6;STAT6;STAT6;STAT6;STAT6;STAT6	NM_001178081;NM_001178080;NM_001178078;NM_003153;NM_001178079;NR_033659	5'UTR;5'UTR;5'UTR;5'UTR;TSS200;Body	-3.51861	-1.3589	0.0004	0.0137103
cg21813377	4192817	chr1	-				2.08033	1.03534	0.0016	0.0315173
cg00290994	41848739	chr1	-				-2.66459	0.420557	0.0004	0.0137103
cg03159960	179606046	chr3	-	PEX5L;PEX5L;PEX5L;PEX5L;PEX5L;PEX5L;PEX5L;PEX5L	NM_001256756;NM_001256754;NM_001256755;NM_001256751;NM_001256750;NM_001256753;NM_001256752;NM_016559	5'UTR;Body;Body;Body;Body;Body;Body;Body	0.408537	1.34502	0.0004	0.0137103
cg00446123	62367888	chr20	-	LIME1	NM_017806	TSS200	-0.447962	1.48721	0.0028	0.0429209
cg05463589	88706426	chr16	+	IL17C	NM_013278	Body	-0.43768	0.761308	0.0016	0.0315173
cg17343483	97527523	chr2	+	SEMA4C	NM_017789	Body	3.25098	2.99997	0.0028	0.0429209
cg04255230	74727010	chr2	+	LBX2	NM_001009812	Body	0.601058	-0.594206	0.0016	0.0315173
cg09274451	89353600	chr16	+	ANKRD11	NM_013275	Body	2.81325	2.50316	0.0004	0.0137103
cg18770446	1109983	chr1	+	TTLL10	NM_001130045	5'UTR	3.32496	2.3983	0.0008	0.0205553
cg02339752	86549705	chr16	+				-0.879186	-1.19807	0.0016	0.0315173
cg09320199	17255427	chr17	+				1.42841	0.238912	0.0004	0.0137103
cg07272654	86011988	chr16	+				0.913354	-0.149263	0.0028	0.0429209
cg08072251	11033977	chr3	+	SLC6A1	NM_003042	TSS1500	-1.8166	-2.32581	0.0028	0.0429209
cg27602263	56936434	chr18	-	RAX	NM_013435	Body	-2.95483	-0.722429	0.0028	0.0429209
cg10291119	103403760	chr14	-	CDC42BPB	NM_006035	Body	2.74454	1.46469	0.0004	0.0137103
cg26272349	135493851	chr8	+	ZFAT;ZFAT;ZFAT;ZFAT;ZFAT;ZFAT;ZFAT	NR_110323;NM_001029939;NM_001174158;NM_001289394;NM_001167583;NM_020863;NM_001174157	Body;Body;Body;Body;Body;Body;Body	1.9986	0.611482	0.0004	0.0137103
cg21625520	56391059	chr12	+	SUOX;SUOX;SUOX;SUOX;SUOX;SUOX	NM_001032386;NM_001032387;NM_001032386;NM_001032387;NM_000456;NM_000456	5'UTR;1stExon;1stExon;5'UTR;5'UTR;1stExon	-2.9862	-3.24674	0.0008	0.0205553
cg08435780	49749891	chr16	+	ZNF423	NM_015069	Body	-0.235755	0.615691	0.0028	0.0429209
cg25946573	44788120	chr10	-	C10orf142	NM_001258000	TSS200	2.46682	1.25509	0.0004	0.0137103
cg14591667	47210822	chr17	+	B4GALNT2;B4GALNT2;B4GALNT2	NM_001159387;NM_153446;NM_001159388	Body;Body;5'UTR	1.16454	2.25439	0.0028	0.0429209
cg13811379	1048006	chr16	-				-0.455781	0.985106	0.0008	0.0205553
cg08658621	133999287	chr10	+	DPYSL4	NM_006426	TSS1500	-3.88996	-1.26029	0.0004	0.0137103
cg08523384	141488047	chr5	-	NDFIP1	NM_030571	TSS1500	0.327638	-0.671558	0.0008	0.0205553
cg02941580	11911636	chr10	+	PROSER2;PROSER2-AS1	NM_153256;NR_038222	Body;Body	3.63113	2.57558	0.0004	0.0137103
cg15072319	156405924	chr1	-				-3.80499	-4.58886	0.0028	0.0429209
cg12467264	175200071	chr5	+				-3.40876	-1.13469	0.0004	0.0137103
cg04761722	10274315	chr16	+	GRIN2A;GRIN2A;GRIN2A	NM_001134407;NM_000833;NM_001134408	5'UTR;5'UTR;5'UTR	-1.26792	-0.274471	0.0008	0.0205553
cg17000480	134756994	chr10	+	C10orf93	NM_173572	TSS1500	0.105022	1.01545	0.0016	0.0315173
cg20678233	100815998	chr7	+	C7orf52	NM_198571	Body	-2.08179	-0.923735	0.0004	0.0137103
cg02618319	119247012	chr11	-	USP2	NM_004205	5'UTR	1.613	0.0516503	0.0004	0.0137103
cg03043296	83349420	chr15	-	AP3B2	NM_004644	Body	-1.52182	-0.746094	0.0004	0.0137103
cg14559388	1457211	chr19	-	APC2	NM_005883	Body	-2.56172	-0.887798	0.0004	0.0137103
cg04600000	114830313	chr13	-	RASA3	NM_007368	Body	-1.04509	-1.5363	0.0028	0.0429209
cg16338365	167559913	chr6	+				-0.956807	0.252917	0.0004	0.0137103
cg22188068	18392249	chr19	+	JUND	NM_005354	1stExon	-3.62172	-4.24899	0.0028	0.0429209
cg09495643	1132313	chr19	+	SBNO2;SBNO2	NM_014963;NM_001100122	Body;TSS200	-2.88467	-1.86085	0.0016	0.0315173
cg27523779	24103374	chr12	-	SOX5;SOX5	NM_152989;NM_006940	5'UTR;TSS1500	-2.53548	-3.9619	0.0028	0.0429209
cg13776560	33404466	chr14	+				-1.64215	-2.4155	0.0004	0.0137103
cg10246531	88717628	chr16	+	CYBA	NM_000101	TSS200	-1.29999	-0.326105	0.0004	0.0137103
cg06672737	778827	chr4	+	CPLX1	NM_006651	3'UTR	2.26001	1.3349	0.0028	0.0429209
cg09909417	158934031	chr7	-	VIPR2	NM_003382	Body	4.05951	2.67134	0.0004	0.0137103
cg08839858	23216843	chr10	+	ARMC3	NM_173081	TSS200	-3.60121	-4.52255	0.0028	0.0429209
cg08011119	119913996	chr2	+	C1QL2	NM_182528	3'UTR	-1.70866	-0.29386	0.0004	0.0137103
cg06154903	64642558	chr11	-	EHD1	NM_006795	Body	2.72691	0.180561	0.0004	0.0137103
cg19495969	126443490	chr11	+	KIRREL3;KIRREL3	NM_001161707;NM_032531	Body;Body	-0.438251	1.05746	0.0016	0.0315173
cg04625338	55141971	chr7	-	EGFR;EGFR;EGFR;EGFR	NM_201283;NM_201284;NM_201282;NM_005228	Body;Body;Body;Body	-0.677109	0.665227	0.0008	0.0205553
cg12666921	2672667	chr2	-				2.92984	3.06553	0.0028	0.0429209
cg01366354	1075121	chr16	-				1.09154	1.89021	0.0004	0.0137103
cg26076858	170249441	chr6	-				3.40698	2.12482	0.0008	0.0205553
cg25150155	42193746	chr20	+	SGK2;SGK2	NM_016276;NM_170693	TSS1500;5'UTR	2.59186	0.980251	0.0004	0.0137103
cg20178172	30711655	chr6	-	IER3;FLOT1	NM_003897;NM_005803	3'UTR;TSS1500	-3.72145	-0.407487	0.0004	0.0137103
cg10323552	53424032	chr13	-	PCDH8;PCDH8	NM_032949;NM_002590	TSS1500;TSS1500	-1.35655	-2.0028	0.0016	0.0315173
cg13169484	135061360	chr10	-	MIR202	NR_030170	TSS1500	3.37251	1.73573	0.0004	0.0137103
cg26871372	41867517	chr4	+				-1.56436	1.126	0.0008	0.0205553
cg02232284	168120876	chr6	+				2.15418	2.46896	0.0008	0.0205553
cg09850478	43821029	chr22	-	MPPED1	NM_001044370	Body	0.544805	2.24422	0.0028	0.0429209
cg19681793	169651645	chr6	-	THBS2	NM_003247	5'UTR	0.423954	-0.389675	0.0004	0.0137103
cg14084907	3634811	chr1	+	TP73;TP73;TP73;TP73	NM_001126240;NM_005427;NM_001126242;NM_001126241	Body;Body;Body;Body	-0.765217	0.91371	0.0004	0.0137103
cg12967164	1753637	chr7	+	ELFN1	NM_001128636	5'UTR	2.91807	1.51848	0.0004	0.0137103
cg00703902	5253016	chr7	-	WIPI2;WIPI2;WIPI2;WIPI2;WIPI2	NM_001033520;NM_016003;NM_001033519;NM_015610;NM_001033518	TSS1500;Body;Body;Body;Body	3.46473	2.63821	0.0028	0.0429209
cg22070156	102104991	chr13	+	ITGBL1;ITGBL1	NM_004791;NM_004791	1stExon;5'UTR	1.22827	2.29335	0.0008	0.0205553
cg21140898	51442318	chr1	+				1.29215	-0.0227424	0.0004	0.0137103
cg20415148	114321567	chr13	-	GRK1	NM_002929	TSS200	1.59471	0.847263	0.0004	0.0137103
cg04305427	57794811	chr16	+	KIFC3;KIFC3;KIFC3	NM_005550;NM_001130099;NM_001130100	Body;Body;Body	3.93387	3.372	0.0004	0.0137103
cg26724070	50707467	chr16	+	SNX20;SNX20;SNX20	NM_153337;NM_001144972;NM_182854	Body;Body;Body	2.20283	2.51196	0.0016	0.0315173
cg21353189	7228343	chr4	+	SORCS2	NM_020777	Body	1.18852	-0.074284	0.0008	0.0205553
cg21238257	114138260	chr13	-	DCUN1D2	NM_001014283	Body	3.00032	0.438805	0.0004	0.0137103
cg20036996	144906376	chr8	+	PUF60;PUF60;PUF60	NM_014281;NM_078480;NM_001136033	Body;Body;5'UTR	2.00998	0.211833	0.0004	0.0137103
cg08087594	114844236	chr12	-	TBX5;TBX5;TBX5	NM_080717;NM_000192;NM_181486	5'UTR;5'UTR;TSS1500	-2.5676	-1.81741	0.0008	0.0205553
cg08447739	124220359	chr10	+	HTRA1	NM_002775	TSS1500	-2.15257	0.630975	0.0004	0.0137103
cg13388983	66824140	chr11	+	RHOD	NM_014578	TSS200	-2.29807	-1.12412	0.0008	0.0205553
cg25775494	108490895	chr6	+	NR2E1	NM_003269	Body	-1.94896	-1.54721	0.0028	0.0429209
cg26112394	100730929	chr7	-	TRIM56	NM_030961	Body	2.21782	2.45938	0.0028	0.0429209
cg26532393	129939253	chr11	-	APLP2;APLP2;APLP2;APLP2;APLP2;APLP2	NM_001142278;NM_001642;NR_024516;NM_001142277;NM_001142276;NR_024515	TSS1500;TSS1500;TSS1500;TSS1500;TSS1500;TSS1500	-4.3377	-3.39296	0.0028	0.0429209
cg16344019	73356147	chr14	-	DPF3	NM_012074	Body	2.68903	1.71165	0.0008	0.0205553
cg06596654	86527923	chr16	-				-0.298539	0.264177	0.0004	0.0137103
cg04742135	1800154	chr4	+	FGFR3;FGFR3;FGFR3	NM_001163213;NM_000142;NM_022965	Body;Body;Body	3.37856	2.33577	0.0004	0.0137103
cg08901242	15083667	chr19	+	SLC1A6	NM_005071	1stExon	1.5857	0.398508	0.0016	0.0315173
cg00342358	92350112	chr1	+	TGFBR3	NM_003243	5'UTR	0.897298	1.88543	0.0004	0.0137103
cg24268531	156593639	chr1	+	HAPLN2	NM_021817	Body	-3.4486	-1.82221	0.0004	0.0137103
cg19010490	37388127	chr15	-	MEIS2;MEIS2;MEIS2;MEIS2;MEIS2;MEIS2;MEIS2	NM_172316;NM_170674;NM_170675;NM_172315;NM_002399;NM_170677;NM_170676	Body;Body;Body;Body;Body;Body;Body	2.21718	0.684729	0.0008	0.0205553
cg10099917	118962225	chr11	-	HMBS;HMBS	NM_001024382;NM_000190	Body;Body	1.29597	0.538257	0.0028	0.0429209
cg13922800	92310441	chr9	+	LOC100129066	NR_024280	Body	1.23236	0.370376	0.0008	0.0205553
cg21405929	2234751	chr1	-	SKI	NM_003036	Body	2.06668	0.705489	0.0004	0.0137103
cg09690597	126281464	chr10	-	LHPP;LHPP	NM_022126;NM_001167880	Body;Body	2.58022	1.72501	0.0008	0.0205553
cg02256631	31342952	chr16	+	ITGAM;ITGAM	NM_001145808;NM_000632	Body;Body	-1.60122	-0.656399	0.0016	0.0315173
cg19245310	72326842	chr11	+	PDE2A;PDE2A;PDE2A;MIR139;PDE2A	NM_001143839;NR_026572;NM_001146209;NR_029603;NM_002599	Body;Body;Body;TSS1500;Body	1.29853	0.806381	0.0008	0.0205553
cg14173476	19190476	chr17	+	EPN2;EPN2;EPN2	NM_001102664;NM_148921;NM_014964	5'UTR;Body;Body	1.02829	0.00610343	0.0008	0.0205553
cg14460503	236619539	chr2	-	AGAP1;AGAP1	NM_014914;NM_001037131	Body;Body	3.73086	0.834447	0.0004	0.0137103
cg00783553	7023495	chr1	+	CAMTA1	NM_015215	Body	-3.57066	-2.28644	0.0004	0.0137103
cg08801479	32165200	chr6	-	NOTCH4	NM_004557	Body	1.53278	-0.135264	0.0004	0.0137103
cg03210210	118690955	chr5	-	TNFAIP8;TNFAIP8	NM_001077654;NM_014350	Body;TSS1500	1.59993	2.15756	0.0028	0.0429209
cg14712531	108485043	chr6	+				-3.60161	0.0760711	0.0004	0.0137103
cg12302797	1097123	chr7	-	C7orf50;C7orf50;GPR146;C7orf50	NM_001134395;NM_032350;NM_138445;NM_001134396	Body;Body;TSS200;Body	3.04479	1.40275	0.0004	0.0137103
cg13004182	172665707	chr5	-				-0.911167	-1.71788	0.0028	0.0429209
cg00440195	86652360	chr16	-				3.76102	2.11984	0.0016	0.0315173
cg26722577	49890432	chr8	+				2.6006	2.70777	0.0008	0.0205553
cg09123989	125093710	chr12	-				-3.50137	-1.25123	0.0004	0.0137103
cg20618651	56718365	chr4	-	EXOC1;EXOC1;EXOC1	NM_018261;NM_178237;NM_001024924	TSS1500;TSS1500;TSS1500	0.898892	2.28138	0.0004	0.0137103
cg03178838	1132339	chr19	-	SBNO2;SBNO2	NM_014963;NM_001100122	Body;TSS200	-2.4041	-1.55511	0.0016	0.0315173
cg00805880	203045044	chr1	+	PPFIA4	NM_015053	Body	0.113292	1.14536	0.0028	0.0429209
cg13850606	229543554	chr1	+				-2.47005	-0.958457	0.0004	0.0137103
cg02659532	1991875	chr11	+				2.20537	1.02812	0.0004	0.0137103
cg00448752	101775370	chr1	-				-4.26521	-2.68297	0.0004	0.0137103
cg25168700	64067685	chr11	-	C11orf20	NM_001039496	TSS200	0.0064196	0.981977	0.0004	0.0137103
cg27663389	21666098	chr19	-				1.99843	2.65408	0.0016	0.0315173
cg08250787	4169604	chr7	+	SDK1;SDK1	NR_027816;NM_152744	Body;Body	3.29457	2.2305	0.0016	0.0315173
cg15153684	10686963	chr2	+				2.46448	1.39999	0.0008	0.0205553
cg06699669	70309970	chr11	+				2.82073	3.12129	0.0016	0.0315173
cg06320418	766888	chr16	-	METRN	NM_024042	Body	1.87804	0.693876	0.0028	0.0429209
cg12142501	1765358	chr8	-	MIR596	NR_030326	TSS200	-2.0314	0.118621	0.0008	0.0205553
cg11617144	145729772	chr8	-	GPT	NM_005309	1stExon	4.61793	2.24294	0.0016	0.0315173
cg12464192	46475742	chr18	-	SMAD7;SMAD7;SMAD7	NM_001190822;NM_005904;NM_001190821	TSS200;Body;Body	-3.39973	-2.76674	0.0004	0.0137103
cg14157435	206628692	chr2	+	NRP2;NRP2;NRP2;NRP2;NRP2	NM_201279;NM_018534;NM_201267;NM_003872;NM_201266	Body;Body;Body;Body;Body	0.105148	-1.00419	0.0004	0.0137103
cg01513576	139054922	chr5	-	CXXC5	NM_016463	5'UTR	3.3086	1.67377	0.0004	0.0137103
cg12967384	133102272	chr12	-	FBRSL1	NM_001142641	Body	3.74792	1.81448	0.0004	0.0137103
cg08550353	134497627	chr6	-	SGK1;SGK1;SGK1	NM_001143678;NM_001143676;NM_001143677	TSS1500;Body;Body	0.155605	-0.412215	0.0028	0.0429209
cg20684340	79102896	chr17	+	AATK;AATK	NM_004920;NM_001080395	Body;Body	2.79847	0.191548	0.0004	0.0137103
cg14076195	26233459	chr1	+	STMN1;STMN1;STMN1;STMN1	NM_005563;NM_203401;NM_001145454;NM_203399	TSS1500;TSS1500;TSS1500;TSS200	-1.98837	-0.327915	0.0004	0.0137103
cg24113818	114875199	chr13	+	RASA3	NM_007368	Body	2.25014	1.69695	0.0028	0.0429209
cg05294459	40699950	chr15	-	IVD;IVD	NM_002225;NM_001159508	Body;Body	2.39684	0.843945	0.0004	0.0137103
cg08137948	236686804	chr1	-	LGALS8;LGALS8;LGALS8;LGALS8;LGALS8;LGALS8	NM_201543;NM_201543;NM_006499;NM_201545;NM_201544;NM_006499	5'UTR;1stExon;5'UTR;5'UTR;TSS1500;1stExon	-0.67631	0.375073	0.0016	0.0315173
cg00317879	68920611	chr11	+				1.66717	0.59859	0.0004	0.0137103
cg27146990	87965439	chr16	+	CA5A	NM_001739	Body	0.860174	-0.75916	0.0004	0.0137103
cg08750951	89378894	chr4	-	HERC5	NM_016323	Body	-1.78668	-2.57865	0.0004	0.0137103
cg19009471	101908998	chr14	+				0.742727	1.75106	0.0028	0.0429209
cg27499850	73127462	chr16	+	HTA	NR_027756	Body	1.05422	1.87373	0.0004	0.0137103
cg06423357	55997780	chr19	+	NAT14	NM_020378	Body	2.76841	2.36968	0.0004	0.0137103
cg27046936	78956847	chr1	-	PTGFR;PTGFR;PTGFR;PTGFR	NM_001039585;NM_001039585;NM_000959;NM_000959	5'UTR;1stExon;1stExon;5'UTR	-0.871008	-0.372165	0.0016	0.0315173
cg15963463	25253237	chr1	+	RUNX3;RUNX3	NM_001031680;NM_004350	Body;Body	-0.0840323	-0.572252	0.0028	0.0429209
cg04977528	40091349	chr1	-	HEYL	NM_014571	3'UTR	1.5926	-0.129716	0.0004	0.0137103
cg08683938	133098424	chr11	+	OPCML	NM_001012393	Body	-2.06522	-0.614458	0.0004	0.0137103
cg18406852	101010769	chr2	-	CHST10	NM_004854	Body	2.3496	1.68731	0.0008	0.0205553
cg23588204	212003001	chr1	-	LPGAT1	NM_014873	5'UTR	0.715907	-0.405024	0.0016	0.0315173
cg21227253	86050984	chr14	+	FLRT2	NM_013231	5'UTR	0.36213	-0.626677	0.0004	0.0137103
cg11365710	115256011	chr12	+				3.10462	1.87512	0.0004	0.0137103
cg06017559	1026760	chr16	-				2.0806	-0.163415	0.0004	0.0137103
cg18116971	3285973	chr19	+	BRUNOL5	NM_021938	Body	-2.07055	0.582369	0.0004	0.0137103
cg25390476	32398948	chr20	-	CHMP4B	NM_176812	TSS200	-3.23464	-3.8986	0.0028	0.0429209
cg09026722	156867080	chr1	+	PEAR1	NM_001080471	5'UTR	-0.177902	1.02419	0.0004	0.0137103
cg16071219	48986124	chr13	-	LPAR6;LPAR6;RB1;LPAR6	NM_001162497;NM_005767;NM_000321;NM_001162498	Body;Body;Body;1stExon	-1.56433	-0.915	0.0004	0.0137103
cg20341504	54900998	chr2	+				-1.51404	0.0244632	0.0004	0.0137103
cg21270847	164604806	chr1	-	PBX1	NM_002585	Body	2.98346	-0.735171	0.0004	0.0137103
cg01023759	89983766	chr16	+	MC1R	NM_002386	TSS1500	-0.0452207	0.957702	0.0008	0.0205553
cg01890836	17055584	chr17	-	MPRIP;MPRIP	NM_015134;NM_201274	Body;Body	1.43085	-0.472694	0.0004	0.0137103
cg26085805	131683132	chr9	+	PHYHD1;PHYHD1;PHYHD1	NM_174933;NM_001100876;NM_001100877	TSS200;TSS200;TSS1500	1.80358	0.152466	0.0004	0.0137103
cg19994281	123631142	chr9	+	PHF19;PHF19;PHF19;PHF19;PHF19	NR_104601;NM_001286842;NM_001286842;NM_015651;NM_001286840	Body;5'UTR;1stExon;Body;Body	-1.78139	0.707853	0.0004	0.0137103
cg24364535	133098499	chr11	+	OPCML	NM_001012393	Body	-1.97349	-0.56705	0.0004	0.0137103
cg16282361	1767482	chr10	-	ADARB2	NM_018702	Body	2.49046	3.05897	0.0016	0.0315173
cg02339592	181955925	chr1	+				0.234008	-0.727227	0.0004	0.0137103
cg21527621	55013419	chr1	-	ACOT11;ACOT11	NM_147161;NM_015547	TSS1500;TSS1500	-0.930544	-1.7601	0.0016	0.0315173
cg25460066	12597738	chr3	-	MKRN2;MKRN2	NM_014160;NM_001271707	TSS1500;TSS1500	-0.940915	-0.244665	0.0028	0.0429209
cg17187167	74198146	chr8	+				2.56521	1.96918	0.0004	0.0137103
cg21331791	113653004	chr13	-	MCF2L;MCF2L	NM_001112732;NM_024979	Body;Body	1.10748	0.304448	0.0016	0.0315173
cg07406897	27347178	chr17	-				-1.56431	-0.757841	0.0004	0.0137103
cg19921279	32827389	chr1	+	LOC100128071;TSSK3	NM_001167676;NM_052841	Body;TSS1500	-1.22837	0.23466	0.0008	0.0205553
cg00898447	75300795	chr16	-	BCAR1;BCAR1;BCAR1;BCAR1;BCAR1	NM_001170718;NM_001170716;NM_001170715;NM_001170714;NM_001170720	TSS1500;TSS200;Body;TSS1500;TSS1500	2.85637	0.571087	0.0004	0.0137103
cg01676105	78447640	chr14	+				-2.27682	0.527515	0.0004	0.0137103
cg11740348	134420208	chr10	-	INPP5A	NM_005539	Body	2.65662	0.724059	0.0004	0.0137103
cg01181415	16757954	chr12	-	LMO3;LMO3	NM_018640;NM_001001395	5'UTR;5'UTR	-0.534205	-1.42991	0.0016	0.0315173
cg17139210	115213243	chr1	+	DENND2C	NM_198459	TSS1500	-2.17654	-1.0107	0.0004	0.0137103
cg00757933	29760864	chr6	-	HCG4	NR_002139	TSS200	-1.44017	-0.644599	0.0028	0.0429209
cg04173048	96747035	chr14	-				1.27021	1.68617	0.0016	0.0315173
cg10174683	85619974	chr16	-				2.89548	0.879266	0.0004	0.0137103
cg20257553	160919462	chr2	+	PLA2R1;PLA2R1	NM_001007267;NM_007366	TSS1500;TSS1500	-1.26883	0.0744339	0.0028	0.0429209
cg25217842	76950852	chr17	-				2.87899	1.06573	0.0004	0.0137103
cg13307058	134497542	chr6	+	SGK1;SGK1;SGK1	NM_001143678;NM_001143676;NM_001143677	TSS1500;Body;Body	-0.060908	-0.530173	0.0028	0.0429209
cg00429497	55945233	chr19	+	SHISA7	NM_001145176	Body	0.776106	1.52481	0.0004	0.0137103
cg13280108	70398751	chr11	-	SHANK2;SHANK2	NM_012309;NM_133266	Body;Body	1.79905	2.13993	0.0028	0.0429209
cg07813370	14629638	chr19	-	DNAJB1	NM_006145	TSS1500	-3.37183	-2.9324	0.0016	0.0315173
cg27017630	107144970	chr13	+	EFNB2	NM_004093	3'UTR	1.96327	2.61164	0.0008	0.0205553
cg00648184	60828157	chr17	-	MARCH10;MARCH10	NM_001100875;NM_152598	Body;Body	1.67423	0.273017	0.0008	0.0205553
cg24752582	77675387	chr18	-	PQLC1;PQLC1;PQLC1	NM_001146345;NM_001146343;NM_025078	Body;Body;Body	3.07964	3.19875	0.0004	0.0137103
cg12801329	171670795	chr2	+				-2.24467	0.421306	0.0004	0.0137103
cg06872588	6692873	chr7	-				2.86799	3.28531	0.0008	0.0205553
cg07855083	200320871	chr2	+	SATB2	NM_015265	5'UTR	-3.61133	-2.56038	0.0008	0.0205553
cg26554323	115387976	chr5	+				3.1903	1.15609	0.0004	0.0137103
cg02423105	58586819	chr20	-	CDH26;CDH26	NM_021810;NM_177980	Body;Body	-0.110661	1.19054	0.0008	0.0205553
cg07911905	105096644	chr12	-	CHST11	NM_018413	Body	1.35084	-0.11253	0.0016	0.0315173
cg12987059	33067108	chr3	-	GLB1;GLB1;GLB1	NM_001079811;NM_001135602;NM_000404	Body;Body;Body	2.96303	2.48579	0.0008	0.0205553
cg04874782	241900108	chr2	-				-1.22591	-0.677784	0.0004	0.0137103
cg22216738	18721711	chr19	+				-3.52014	-1.97706	0.0028	0.0429209
cg06080571	2349807	chr11	+				2.39388	1.49625	0.0028	0.0429209
cg19617213	1074926	chr19	-	HMHA1	NM_012292	Body	0.00326611	0.508204	0.0028	0.0429209
cg23468088	145701245	chr8	-	FOXH1;FOXH1	NM_003923;NM_003923	1stExon;5'UTR	2.10895	1.32145	0.0004	0.0137103
cg15010079	45230868	chr11	+	PRDM11	NM_020229	Body	3.12148	2.25376	0.0004	0.0137103
cg04372823	85690940	chr16	+	KIAA0182;KIAA0182	NM_001134473;NM_014615	Body;Body	2.43354	1.3061	0.0008	0.0205553
cg20559217	126173516	chr11	+	DCPS	NM_014026	TSS200	-0.674667	0.277829	0.0028	0.0429209
cg08183425	86037857	chr2	+				0.741866	1.72988	0.0028	0.0429209
cg07149175	58203535	chr20	-	LOC100506384;PHACTR3;PHACTR3;PHACTR3	NR_040513;NM_001281507;NM_001199505;NM_080672	TSS200;TSS200;Body;Body	0.656632	-0.461739	0.0004	0.0137103
cg25861285	709392	chr20	+				-1.16384	-1.74749	0.0004	0.0137103
cg22365276	60688622	chr15	-	ANXA2;ANXA2;ANXA2;ANXA2	NM_001136015;NM_004039;NM_001002858;NM_001002857	5'UTR;5'UTR;Body;5'UTR	-0.50304	1.18986	0.0004	0.0137103
cg25712981	36148775	chr20	+	BLCAP;BLCAP;BLCAP;BLCAP;NNAT;NNAT;BLCAP	NM_001167821;NM_001167820;NM_001167822;NM_006698;NM_181689;NM_005386;NM_001167823	5'UTR;5'UTR;5'UTR;5'UTR;TSS1500;TSS1500;5'UTR	2.91765	2.25613	0.0004	0.0137103
cg03614373	595904	chr16	+	SOLH	NM_005632	5'UTR	3.26486	2.87786	0.0008	0.0205553
cg27232910	61032631	chr2	+				0.719926	1.14315	0.0028	0.0429209
cg08936411	94054310	chr4	-	GRID2	NM_001510	Body	1.38423	1.86182	0.0016	0.0315173
cg16102939	104408844	chr14	+	RD3L;TDRD9	NM_001257268;NM_153046	TSS200;Body	2.5814	2.16876	0.0028	0.0429209
cg05922610	108495985	chr6	+	NR2E1	NM_003269	Body	-0.376066	0.850197	0.0008	0.0205553
cg13705674	23375466	chr14	+	RBM23;RBM23;RBM23	NM_018107;NM_001077351;NM_001077352	Body;Body;Body	3.90293	3.43645	0.0004	0.0137103
cg27278227	15558827	chr19	-	WIZ	NM_021241	Body	1.4419	1.19445	0.0028	0.0429209
cg06801852	105622992	chr14	+	JAG2;JAG2	NM_002226;NM_145159	Body;Body	2.41919	1.38494	0.0008	0.0205553
cg08216768	127175552	chr3	-				-1.17685	-0.736273	0.0004	0.0137103
cg02010738	2095466	chr19	-	C19orf36;MOBKL2A;C19orf36	NM_001039846;NM_130807;NM_001031735	TSS1500;5'UTR;TSS1500	1.19268	-0.0838048	0.0028	0.0429209
cg09194778	792749	chr6	-				2.53538	1.1146	0.0004	0.0137103
cg03582827	958339	chr16	-	LMF1	NM_022773	Body	3.98148	2.28871	0.0004	0.0137103
cg23350336	70321554	chr10	+	TET1	NM_030625	5'UTR	-0.217373	-2.11387	0.0016	0.0315173
cg26008877	115588017	chr11	+				2.43096	0.455393	0.0004	0.0137103
cg07378986	65149652	chr11	+	SLC25A45;SLC25A45;SLC25A45;SLC25A45;SLC25A45;SLC25A45;SLC25A45	NM_001077241;NM_001278251;NM_001278250;NM_001300820;NM_001278250;NM_001300820;NM_182556	5'UTR;5'UTR;1stExon;1stExon;5'UTR;5'UTR;5'UTR	-3.97574	-1.68642	0.0004	0.0137103
cg08466269	52343307	chr13	-	DHRS12	NM_024705	Body	1.86116	1.46875	0.0004	0.0137103
cg24008544	41363899	chr17	-	TMEM106A;TMEM106A	NM_145041;NM_145041	5'UTR;1stExon	-4.33077	-3.32077	0.0008	0.0205553
cg18877525	244303292	chr1	-				-0.311091	0.876408	0.0028	0.0429209
cg17929770	46318514	chr19	-	RSPH6A;RSPH6A	NM_030785;NM_030785	1stExon;5'UTR	-0.0151633	-1.0578	0.0008	0.0205553
cg26385074	100816740	chr7	+	C7orf52	NM_198571	Body	-4.32237	0.231345	0.0004	0.0137103
cg08073096	134785935	chr6	-	LOC101928231;LINC01010;LINC01010;LINC01010;LINC01010	NR_125852;NR_038217;NR_038216;NR_038219;NR_038218	Body;Body;Body;Body;Body	-0.436999	0.922654	0.0028	0.0429209
cg10900641	1767793	chr11	-	HCCA2;LOC402778	NM_053005;NM_001170820	Body;Body	2.38497	0.00768282	0.0004	0.0137103
cg23589045	51983759	chr1	-	EPS15	NM_001981	Body	-4.34781	-1.44135	0.0004	0.0137103
cg11828163	5531009	chr7	-	FBXL18	NM_024963	Body	2.19139	0.0997845	0.0016	0.0315173
cg27435498	150655387	chr7	+	KCNH2;KCNH2	NM_172056;NM_000238	Body;Body	-0.914213	-0.313515	0.0004	0.0137103
cg12546562	219262936	chr2	+				-2.89902	-1.84327	0.0028	0.0429209
cg09304381	38249352	chr17	+	THRA;NR1D1	NM_003250;NM_021724	Body;Body	2.59153	0.100171	0.0004	0.0137103
cg00128386	85665539	chr16	-	KIAA0182;KIAA0182	NM_001134473;NM_014615	5'UTR;Body	1.75756	0.406806	0.0016	0.0315173
cg14110969	27236884	chr12	-	C12orf71	NM_001080406	TSS1500	0.951581	-0.343181	0.0016	0.0315173
cg03856411	23410986	chr16	+	COG7	NM_153603	Body	2.18781	1.46108	0.0004	0.0137103
cg11018271	2854958	chr7	-	GNA12	NM_007353	Body	2.13293	3.00878	0.0004	0.0137103
cg18023771	24874132	chr7	+	OSBPL3;OSBPL3;OSBPL3;OSBPL3	NM_015550;NM_145321;NM_145320;NM_145322	Body;Body;Body;Body	2.2625	0.83709	0.0004	0.0137103
cg22702334	155061	chr5	-	PLEKHG4B	NM_052909	Body	2.85259	2.00633	0.0004	0.0137103
cg03049323	41060265	chr15	-	DNAJC17	NM_018163	Body	1.85751	1.444	0.0016	0.0315173
cg14387502	34187682	chr20	+	FER1L4;FER1L4	NR_119376;NR_119376	ExonBnd;Body	3.31785	2.87789	0.0016	0.0315173
cg00782697	134454481	chr10	-	INPP5A	NM_005539	Body	3.84495	1.78371	0.0004	0.0137103
cg05296192	88790393	chr14	-	KCNK10;KCNK10	NM_021161;NM_138317	Body;TSS1500	-2.6497	-3.09544	0.0028	0.0429209
cg18499941	169049825	chr6	+	SMOC2;SMOC2	NM_022138;NM_001166412	Body;Body	1.25807	0.225479	0.0016	0.0315173
cg14431602	36247942	chr19	+	PROSER3;HSPB6	NM_001039887;NM_144617	TSS1500;TSS200	0.332875	-0.188469	0.0008	0.0205553
cg24161311	69407863	chr11	-				2.54887	1.95207	0.0004	0.0137103
cg24725263	56101328	chr12	+	ITGA7;ITGA7;ITGA7	NM_002206;NM_001144997;NM_001144996	1stExon;Body;1stExon	-0.357887	-1.18535	0.0004	0.0137103
cg05904194	85132663	chr2	+	TMSB10	NM_021103	TSS200	-4.19264	-4.67506	0.0016	0.0315173
cg12449325	34814081	chr11	+				1.92692	1.4851	0.0004	0.0137103
cg26578983	85075249	chr16	-	KIAA0513	NM_014732	5'UTR	1.58083	-0.728219	0.0004	0.0137103
cg20219329	1994478	chr8	-	MYOM2	NM_003970	5'UTR	-1.2304	-0.351992	0.0028	0.0429209
cg25412448	163675048	chr6	+	PACRG;PACRG;PACRG	NM_152410;NM_001080378;NM_001080379	Body;Body;Body	1.51373	0.691721	0.0028	0.0429209
cg13251842	46508469	chr22	+	MIRLET7A3;LOC400931;MIRLET7B	NR_029478;NR_027033;NR_029479	TSS200;Body;TSS1500	3.17382	2.74032	0.0004	0.0137103
cg08368520	4747026	chr7	-	FOXK1	NM_001037165	Body	0.986803	-0.0581868	0.0004	0.0137103
cg01351925	141276282	chr5	-	LOC729080	NR_033244	TSS200	4.57982	3.78774	0.0008	0.0205553
cg00473416	127176006	chr3	+				-2.81318	-1.33717	0.0004	0.0137103
cg03314029	88496788	chr16	-	ZNF469	NM_001127464	1stExon	-0.660765	0.234694	0.0004	0.0137103
cg26852712	46890907	chr21	-	COL18A1;COL18A1;COL18A1	NM_130444;NM_030582;NM_130445	Body;Body;Body	0.213829	1.75705	0.0004	0.0137103
cg27649037	53322510	chr8	+	ST18	NM_014682	TSS200	2.73945	0.0734295	0.0028	0.0429209
cg18074403	405362	chr10	-	DIP2C	NM_014974	Body	3.07432	0.789055	0.0004	0.0137103
cg17713751	101723568	chr7	+	CUX1;CUX1;CUX1	NM_181500;NM_181552;NM_001913	Body;Body;Body	0.717414	-0.254082	0.0028	0.0429209
cg24488271	129870417	chr9	-	ANGPTL2;RALGPS1;RALGPS1;RALGPS1;RALGPS1	NM_012098;NM_001190730;NM_001190729;NM_014636;NM_001190728	Body;Body;Body;Body;Body	2.03473	1.01362	0.0004	0.0137103
cg16329782	489411	chr5	-	SLC9A3	NM_004174	Body	1.97237	1.17464	0.0004	0.0137103
cg24740818	76440405	chr15	-	C15orf27	NM_152335	Body	-1.33203	-0.617051	0.0008	0.0205553
cg02537382	61697965	chr20	-				0.0536785	0.679226	0.0016	0.0315173
cg27382889	77294657	chr14	+	LRRC74A	NM_194287	Body	1.8714	-0.0375897	0.0004	0.0137103
cg17854641	51126772	chr19	-	SYT3;SYT3;SYT3	NM_001160328;NM_032298;NM_001160329	Body;Body;Body	2.15972	2.32984	0.0008	0.0205553
cg20005742	103007070	chr14	-				1.52907	0.649612	0.0008	0.0205553
cg10559585	66021275	chr11	+				1.29267	-0.676948	0.0004	0.0137103
cg17709804	128555749	chr11	+				-1.67576	-2.08849	0.0016	0.0315173
cg12925355	234386471	chr2	+	USP40	NM_018218	Body	4.75895	2.76415	0.0004	0.0137103
cg26237168	10872648	chr8	+	XKR6	NM_173683	Body	-2.79404	-3.15811	0.0028	0.0429209
cg05168012	102867275	chr2	-				3.28857	2.35774	0.0028	0.0429209
cg10185552	61404578	chr2	-	AHSA2;AHSA2	NM_152392;NM_152392	1stExon;5'UTR	-3.86014	-4.74472	0.0016	0.0315173
cg07209987	10221203	chr1	+	UBE4B;UBE4B	NM_006048;NM_001105562	Body;Body	2.46174	0.218273	0.0004	0.0137103
cg06196801	121164025	chr12	+	ACADS	NM_000017	Body	-0.602438	0.138875	0.0004	0.0137103
cg19119464	145020816	chr8	+	MIR661;PLEC;PLEC;PLEC;PLEC	NR_030383;NM_201380;NM_201379;NM_201378;NM_000445	TSS1500;Body;Body;Body;Body	-0.311762	0.608677	0.0028	0.0429209
cg10860578	101689815	chr14	+				0.981561	-0.555931	0.0004	0.0137103
cg16655469	74049737	chr17	+	SRP68;SRP68;SRP68;SRP68	NM_001260503;NR_048541;NM_014230;NM_001260502	TSS200;Body;Body;Body	0.105605	0.812773	0.0008	0.0205553
cg04489586	36148642	chr20	-	BLCAP;BLCAP;BLCAP;BLCAP;NNAT;NNAT;BLCAP	NM_001167821;NM_001167820;NM_001167822;NM_006698;NM_181689;NM_005386;NM_001167823	5'UTR;5'UTR;5'UTR;5'UTR;TSS1500;TSS1500;5'UTR	2.61865	1.45332	0.0004	0.0137103
cg17521583	129474618	chr4	-				-1.66422	-0.114042	0.0004	0.0137103
cg09665980	134657773	chr5	+				1.80603	1.18655	0.0004	0.0137103
cg03315007	2137067	chr1	-	C1orf86	NM_001146310	5'UTR	-5.22059	-4.01626	0.0028	0.0429209
cg14592072	127774800	chr7	+				-0.919608	0.111097	0.0004	0.0137103
cg21171335	122356390	chr12	+	WDR66	NM_144668	TSS200	-0.375929	-1.02594	0.0028	0.0429209
cg06139006	132682698	chr12	+	GALNT9;GALNT9	NM_001122636;NM_021808	Body;Body	2.80103	0.347656	0.0008	0.0205553
cg19485002	220670707	chr1	+				-0.622004	0.600293	0.0004	0.0137103
cg06624154	101544117	chr14	+				-2.32584	-2.62223	0.0016	0.0315173
cg17842912	139060919	chr5	+	CXXC5	NM_016463	Body	3.594	3.22065	0.0028	0.0429209
cg22551578	36148620	chr20	+	BLCAP;BLCAP;BLCAP;BLCAP;NNAT;NNAT;BLCAP	NM_001167821;NM_001167820;NM_001167822;NM_006698;NM_181689;NM_005386;NM_001167823	5'UTR;5'UTR;5'UTR;5'UTR;TSS1500;TSS1500;5'UTR	2.74003	1.86201	0.0016	0.0315173
cg18225577	49713901	chr19	-	TRPM4	NM_017636	Body	2.76263	1.97179	0.0004	0.0137103
cg12655190	35290523	chr17	-				-2.6268	-0.555999	0.0016	0.0315173
cg00927435	144872683	chr8	-				2.54036	1.99274	0.0004	0.0137103
cg11868595	32191226	chr6	-	NOTCH4	NM_004557	Body	1.06579	0.241136	0.0028	0.0429209
cg16396284	33245537	chr6	-	B3GALT4	NM_003782	1stExon	-0.292275	-1.27605	0.0028	0.0429209
cg01010211	17956453	chr22	+	CECR2	NM_031413	TSS200	-1.35168	-0.21265	0.0008	0.0205553
cg16554164	32410678	chr1	-				-0.00421116	1.01666	0.0016	0.0315173
cg13708016	126007563	chr3	-				1.19217	0.138844	0.0008	0.0205553
cg02996413	8367375	chr18	-	LOC100192426;PTPRM;PTPRM	NR_024419;NM_002845;NM_001105244	TSS1500;Body;Body	-2.74087	-1.69939	0.0008	0.0205553
cg05863587	135150517	chr10	-	CALY	NM_015722	TSS200	-3.80629	-4.56548	0.0004	0.0137103
cg25267284	78186038	chr17	-	SGSH	NM_000199	Body	5.13703	4.3205	0.0016	0.0315173
cg02237987	156897441	chr1	-	C1orf92	NM_144702	Body	-2.84877	-0.952755	0.0004	0.0137103
cg17627921	7301823	chr4	+	SORCS2	NM_020777	Body	2.59163	2.00114	0.0008	0.0205553
cg08276042	2740348	chr16	+	KCTD5	NM_018992	Body	0.520031	-1.00206	0.0004	0.0137103
cg24696012	7597513	chr11	-	PPFIBP2	NM_003621	Body	-2.47259	-0.61462	0.0004	0.0137103
cg22229016	50304279	chr3	-	SEMA3B;SEMA3B	NM_004636;NM_001005914	TSS1500;TSS1500	0.834398	1.72789	0.0028	0.0429209
cg02612270	1015103	chr16	+	LMF1	NM_022773	Body	3.05364	0.450763	0.0004	0.0137103
cg04484550	2980163	chr1	-	FLJ42875	NR_015440	Body	-0.0613567	1.83422	0.0016	0.0315173
cg16343401	42989147	chr17	-	GFAP;GFAP	NM_001131019;NM_002055	Body;Body	1.41375	-0.400035	0.0016	0.0315173
cg09929879	343794	chr10	-	DIP2C	NM_014974	Body	1.80216	1.05752	0.0028	0.0429209
cg09389280	170141005	chr3	+	CLDN11	NM_005602	Body	1.65377	2.19444	0.0016	0.0315173
cg09463917	20784958	chr22	-	SCARF2;SCARF2	NM_182895;NM_153334	Body;Body	0.93688	0.0701379	0.0028	0.0429209
cg16875206	116155842	chr9	-	ALAD	NM_000031	5'UTR	4.27317	2.0277	0.0004	0.0137103
cg22539069	53075877	chr15	+	ONECUT1	NM_004498	Body	-1.17286	-0.00636392	0.0004	0.0137103
cg12715547	99548917	chr12	+	ANKS1B;ANKS1B;ANKS1B;ANKS1B;ANKS1B;ANKS1B;ANKS1B;ANKS1B	NM_001204067;NM_181670;NM_001204069;NM_001204068;NM_001204070;NM_020140;NM_001204066;NM_152788	TSS200;TSS1500;TSS1500;TSS1500;TSS1500;TSS1500;TSS1500;Body	0.993777	-0.450311	0.0004	0.0137103
cg23506391	84440071	chr16	+	ATP2C2;ATP2C2;ATP2C2	NM_001291454;NM_014861;NM_001286527	TSS200;Body;Body	1.55614	0.112271	0.0004	0.0137103
cg00489795	24041104	chr22	+	LOC91316;RGL4	NR_024448;NM_153615	Body;3'UTR	2.99751	0.828521	0.0004	0.0137103
cg14299940	131684923	chr9	-	PHYHD1;PHYHD1;PHYHD1	NM_001100876;NM_174933;NM_001100877	Body;Body;Body	-2.74474	-1.60955	0.0028	0.0429209
cg09410612	36944649	chr13	-	SPG20	NM_001142294	TSS1500	1.86763	0.622285	0.0004	0.0137103
[truncated: 48,468 more rows]
