# Supplementary material for: Methylation and gene expression patterns in adamantinomatous craniopharyngioma highlight a panel of genes associated with disease progression-free survival
Source: Front Endocrinol (Lausanne). 2025 Jun 12;16:1585618. doi: 10.3389/fendo.2025.1585618 (PMC12197951; doi:10.3389/fendo.2025.1585618)
Supplement: Supplementary file 6 [file Table3.xlsx]

## Sheet: TableS3_DifferentialMethylation
Table S3: Implementation of Pearson's chi-square test to study the association between the methylation status of the probes (Hyper or Hypo-methylated) and their location according to CpG islands (CGI: Overall, Island, N_Shelf, N - Shore, OpenSea, S_Shelf, and Shore) in each cluster. P-value < 0.05 indicates statistically significant association.
Cluster	Methylaton status		Region	P-value
	Hyper	Hypo
ACP-A	35335	15130	Overall
ACP-B	31529	18936		< 2.2e-16
ACP-A	1354	1953	Island	-
ACP-B	1360	1947	Island	0,9
ACP-A	1606	404	N_Shelf	-
ACP-B	1374	636	N_Shelf	8,8E-17
ACP-A	2583	2240	N_Shore	-
ACP-B	2434	2389	N_Shore	0,0026
ACP-A	26266	8308	OpenSea	-
ACP-B	23276	11298	OpenSea	2,5E-140
ACP-A	1509	371	S_Shelf	-
ACP-B	1278	602	S_Shelf	1,1E-17
ACP-A	2017	1854	S_Shore	-
ACP-B	1807	2064	S_Shore	2e-06
