# Supplementary material for: Methylation and gene expression patterns in adamantinomatous craniopharyngioma highlight a panel of genes associated with disease progression-free survival
Source: Front Endocrinol (Lausanne). 2025 Jun 12;16:1585618. doi: 10.3389/fendo.2025.1585618 (PMC12197951; doi:10.3389/fendo.2025.1585618)
Supplement: Supplementary file 8 [file Table5.xlsx]

## Sheet: TableS5_ProbesDistintPattern_AC
Table S5: List of 1,105 probes that exhibited hypomethylation in all ACP-A patients and hypermethylation in all ACP-B patients (Methyl-Set1), and vice versa (Methyl-Set2). The median comparison was estimated by the Mann																						Table S5: List of 50465 probes with differential methylation (M-values) between the ACP-1 and ACP-2 clusters estimated by the Mann Whitney-U test and with the false discovery rate (FDR) controlled by the Benjamin-											Table S5: List of 50465 probes with differential methylation (M-values) between the ACP-1 and ACP-2 clusters estimated by the Mann Whitney-U test and with the false discovery rate (FDR) controlled by the Benjamin-											Table S5: List of 50465 probes with differential methylation (M-values) between the ACP-1 and ACP-2 clusters estimated by the Mann Whitney-U test and with the false discovery rate (FDR) controlled by the Benjamin-
Whitney-U test and the false discovery rate (FDR) controlled by the Benjamin- Hocherbeg method. Among the information in the table, we highlight the position of the probe on the chromosome and the group it belongs to.																						Hocherbeg method. Among the information in the table, we highlight the position of the probe on the chromosome and the group it belongs to. In addition, the median methylation value of each probe appears											Hocherbeg method. Among the information in the table, we highlight the position of the probe on the chromosome and the group it belongs to. In addition, the median methylation value of each probe appears											Hocherbeg method. Among the information in the table, we highlight the position of the probe on the chromosome and the group it belongs to. In addition, the median methylation value of each probe appears
Probes	pos	chr	strand	Gene	Accession	Group	Median M-values ACP-A	Median M-values ACP-B	P-value	FDR
cg04088940	206628454	chr2	+	NRP2;NRP2;NRP2;NRP2;NRP2	NM_201267;NM_018534;NM_201279;NM_201266;NM_003872	Body;Body;Body;Body;Body	0.858444	-0.528287	0.0004	0.0137103
cg17236169	64480683	chr11	-	NRXN2;NRXN2	NM_138732;NM_015080	Body;Body	-3.74963	0.675541	0.0004	0.0137103
cg05099952	30367546	chr16	-	CD2BP2;CD2BP2	NR_024465;NM_006110	TSS1500;TSS1500	0.761512	-0.27116	0.0004	0.0137103
cg19033654	30711138	chr6	+	IER3;FLOT1	NM_003897;NM_005803	3'UTR;TSS1500	-1.32065	1.18165	0.0004	0.0137103
cg13340126	502034	chr5	-	SLC9A3	NM_004174	Body	-1.40032	0.802831	0.0004	0.0137103
cg22268510	32118420	chr6	-	PRRT1	NM_030651	Body	1.11789	-0.255304	0.0004	0.0137103
cg14171824	2006656	chr1	-	PRKCZ;PRKCZ	NM_002744;NM_001033581	Body;5'UTR	1.76912	-0.313574	0.0004	0.0137103
cg03306486	1467952	chr19	+	APC2	NM_005883	Body	-2.69132	0.845091	0.0004	0.0137103
cg02474116	55625184	chr19	-	PPP1R12C	NM_017607	Body	0.750072	-0.965749	0.0004	0.0137103
cg12081946	21296465	chr13	-	IL17D	NM_138284	3'UTR	-0.640303	0.37267	0.0004	0.0137103
cg03979241	21916824	chr8	+	EPB49;EPB49;EPB49;EPB49;EPB49;EPB49;EPB49;EPB49	NM_001978;NM_001114136;NM_001114138;NM_001114135;NM_001978;NM_001114138;NM_001114137;NM_001114139	1stExon;5'UTR;1stExon;5'UTR;5'UTR;5'UTR;5'UTR;5'UTR	0.580646	-1.1928	0.0004	0.0137103
cg06312846	1410167	chr6	+				1.09915	-0.314744	0.0004	0.0137103
cg20673840	54281362	chr5	-	ESM1;ESM1;ESM1;ESM1	NM_001135604;NM_007036;NM_001135604;NM_007036	1stExon;5'UTR;5'UTR;1stExon	-1.20508	0.291773	0.0004	0.0137103
cg15847996	134528050	chr10	-	INPP5A	NM_005539	Body	1.64004	-0.330599	0.0004	0.0137103
cg25694032	164507164	chr6	+				1.15021	-0.658818	0.0004	0.0137103
cg04942251	63687247	chr11	+				1.1346	-0.294711	0.0004	0.0137103
cg09657963	124790875	chr11	+	HEPACAM	NM_152722	3'UTR	-4.07548	0.946272	0.0004	0.0137103
cg22723675	95358092	chr13	-				-0.688953	0.385016	0.0004	0.0137103
cg02046143	133797911	chr11	+	IGSF9B	NM_014987	Body	-1.13666	0.185324	0.0004	0.0137103
cg04173586	2167496	chr19	-	DOT1L	NM_032482	Body	0.807162	-0.37603	0.0004	0.0137103
cg04597532	138897363	chr5	-				-1.139	0.304458	0.0004	0.0137103
cg16847396	10489236	chr8	-	RP1L1	NM_178857	5'UTR	0.505199	-0.288017	0.0004	0.0137103
cg06632214	314074	chr11	+	IFITM1;IFITM1	NM_003641;NM_003641	1stExon;5'UTR	-2.68652	0.829655	0.0004	0.0137103
cg14672596	160180988	chr1	+	PEA15;PEA15;PEA15;PEA15;PEA15	NM_003768;NM_001297578;NM_001297577;NR_123724;NM_001297576	5'UTR;5'UTR;5'UTR;Body;Body	0.474568	-0.442664	0.0004	0.0137103
cg07981328	21724633	chr1	+				1.24611	-0.351656	0.0004	0.0137103
cg06133061	117453417	chr11	+	DSCAML1	NM_020693	Body	0.988384	-0.327878	0.0004	0.0137103
cg25814383	19336240	chr19	+	NCAN	NM_004386	Body	-1.99958	0.994265	0.0004	0.0137103
cg27415655	453381	chr6	+				1.36908	-0.567906	0.0004	0.0137103
cg19333963	1467979	chr19	+	APC2	NM_005883	Body	-2.70513	0.310898	0.0004	0.0137103
cg09664479	44617598	chr11	-	CD82;CD82	NM_001024844;NM_002231	Body;Body	0.538292	-0.477136	0.0004	0.0137103
cg19897003	113592610	chr12	+	CCDC42B	NM_001144872	Body	-1.81827	0.713708	0.0004	0.0137103
cg08470180	134181226	chr5	+	C5orf24;C5orf24	NM_152409;NM_001135586	TSS200;TSS1500	-1.18833	0.664835	0.0004	0.0137103
cg22120063	72596188	chr5	+				-1.17664	0.622531	0.0004	0.0137103
cg14158424	126763957	chr9	-				-1.22829	0.466114	0.0004	0.0137103
cg25819846	131443445	chr12	-	GPR133	NM_198827	Body	2.31225	-0.755074	0.0004	0.0137103
cg17336139	22901648	chr22	-	PRAME;PRAME;PRAME;PRAME;LOC648691;PRAME;PRAME;PRAME;PRAME	NM_206956;NM_006115;NM_206954;NM_006115;NR_027426;NM_206955;NM_206953;NM_206954;NM_206953	TSS200;5'UTR;1stExon;1stExon;TSS200;TSS200;5'UTR;5'UTR;1stExon	-0.272839	0.652378	0.0004	0.0137103
cg00290994	41848739	chr1	-				-2.66459	0.420557	0.0004	0.0137103
cg16338365	167559913	chr6	+				-0.956807	0.252917	0.0004	0.0137103
cg19681793	169651645	chr6	-	THBS2	NM_003247	5'UTR	0.423954	-0.389675	0.0004	0.0137103
cg18116971	3285973	chr19	+	BRUNOL5	NM_021938	Body	-2.07055	0.582369	0.0004	0.0137103
cg21270847	164604806	chr1	-	PBX1	NM_002585	Body	2.98346	-0.735171	0.0004	0.0137103
cg12801329	171670795	chr2	+				-2.24467	0.421306	0.0004	0.0137103
cg07149175	58203535	chr20	-	LOC100506384;PHACTR3;PHACTR3;PHACTR3	NR_040513;NM_001281507;NM_001199505;NM_080672	TSS200;TSS200;Body;Body	0.656632	-0.461739	0.0004	0.0137103
cg26385074	100816740	chr7	+	C7orf52	NM_198571	Body	-4.32237	0.231345	0.0004	0.0137103
cg26578983	85075249	chr16	-	KIAA0513	NM_014732	5'UTR	1.58083	-0.728219	0.0004	0.0137103
cg10559585	66021275	chr11	+				1.29267	-0.676948	0.0004	0.0137103
cg10860578	101689815	chr14	+				0.981561	-0.555931	0.0004	0.0137103
cg12715547	99548917	chr12	+	ANKS1B;ANKS1B;ANKS1B;ANKS1B;ANKS1B;ANKS1B;ANKS1B;ANKS1B	NM_001204067;NM_181670;NM_001204069;NM_001204068;NM_001204070;NM_020140;NM_001204066;NM_152788	TSS200;TSS1500;TSS1500;TSS1500;TSS1500;TSS1500;TSS1500;Body	0.993777	-0.450311	0.0004	0.0137103
cg23304023	123949949	chr10	+	TACC2;TACC2;TACC2;TACC2	NM_206862;NM_006997;NM_206861;NM_206860	Body;Body;Body;Body	1.61148	-0.264578	0.0004	0.0137103
cg02407342	42988784	chr17	+	GFAP;GFAP	NM_001131019;NM_002055	Body;Body	0.564375	-0.805532	0.0004	0.0137103
cg16583186	81526361	chr16	-	CMIP	NM_198390	Body	0.479315	-0.662938	0.0004	0.0137103
cg14549524	24140822	chr6	+	NRSN1	NM_080723	Body	1.48962	-0.340989	0.0004	0.0137103
cg03349020	744861	chr16	+	FBXL16	NM_153350	Body	-2.26051	1.37991	0.0004	0.0137103
cg22797514	44016023	chr1	+	PTPRF;PTPRF	NM_002840;NM_130440	Body;Body	-1.67506	0.524076	0.0004	0.0137103
cg25356006	72472792	chr15	-	GRAMD2	NM_001012642	Body	0.650106	-1.21892	0.0004	0.0137103
cg22526139	90030153	chr15	+	RHCG	NM_016321	Body	-0.720819	0.419413	0.0004	0.0137103
cg08625990	170571794	chr6	-	LOC154449	NR_002787	TSS200	1.60401	-0.729024	0.0004	0.0137103
cg18880986	5534951	chr7	+	FBXL18	NM_024963	Body	0.997117	-0.441657	0.0004	0.0137103
cg06103642	108496716	chr6	+	NR2E1	NM_003269	Body	-2.7268	0.313315	0.0004	0.0137103
cg09990962	3164431	chr1	+	PRDM16;PRDM16	NM_022114;NM_199454	Body;Body	-0.650332	1.69564	0.0004	0.0137103
cg01275887	4747216	chr7	-	FOXK1	NM_001037165	Body	1.63567	-0.684065	0.0004	0.0137103
cg15675238	745296	chr16	+	FBXL16	NM_153350	Body	-3.80067	0.465363	0.0004	0.0137103
cg01037496	686346	chr18	+	ENOSF1;ENOSF1;ENOSF1	NM_001126123;NM_017512;NM_202758	Body;Body;Body	1.20855	-0.0931445	0.0004	0.0137103
cg00242020	37797632	chr8	-	GOT1L1;GOT1L1	NM_152413;NM_152413	5'UTR;1stExon	0.825655	-0.342546	0.0004	0.0137103
cg17971017	108168122	chr12	-	ASCL4	NM_203436	TSS200	-1.39685	0.804934	0.0004	0.0137103
cg02587648	2023258	chr1	-	PRKCZ;PRKCZ	NM_002744;NM_001033581	Body;5'UTR	0.55983	-0.395968	0.0004	0.0137103
cg17200920	127808798	chr7	+				-2.74636	0.985896	0.0004	0.0137103
cg07034004	1250246	chr7	+				-1.12263	0.232056	0.0004	0.0137103
cg04652932	75496156	chr7	-				0.427729	-0.728661	0.0004	0.0137103
cg15384383	99798415	chr10	-				-1.29616	0.688059	0.0004	0.0137103
cg12472483	157996945	chr7	+	PTPRN2;PTPRN2;PTPRN2	NM_002847;NM_130842;NM_130843	Body;Body;Body	-0.726409	0.624532	0.0004	0.0137103
cg06359703	41847297	chr1	+				-1.76928	1.43783	0.0004	0.0137103
cg13192013	160188736	chr4	-	RAPGEF2	NM_014247	TSS1500	0.676821	-0.244712	0.0004	0.0137103
cg20529645	5886898	chr4	+	CRMP1;CRMP1	NM_001014809;NM_001313	Body;Body	1.02556	-0.436312	0.0004	0.0137103
cg02919615	1295656	chr19	+	EFNA2	NM_001405	Body	-0.563728	0.165205	0.0004	0.0137103
cg18477204	70038884	chr14	+	C14orf162	NR_024630	TSS1500	-2.24608	1.39474	0.0004	0.0137103
cg13128937	95357743	chr13	-				-1.69791	1.06952	0.0004	0.0137103
cg24033633	57945695	chr3	-				-1.06856	0.426233	0.0004	0.0137103
cg08382235	19754251	chr22	+	TBX1;TBX1;TBX1	NM_080647;NM_005992;NM_080646	Body;Body;Body	1.3351	-0.45321	0.0004	0.0137103
cg21621104	66468921	chr3	+	LRIG1	NM_015541	Body	0.8694	-0.382215	0.0004	0.0137103
cg14270687	32953574	chr17	+	TMEM132E	NM_207313	Body	-0.654995	0.534961	0.0004	0.0137103
cg01692978	86860774	chr16	+				0.629387	-0.229828	0.0004	0.0137103
cg16083044	168788815	chr6	+				1.51389	-0.561698	0.0004	0.0137103
cg06100807	90030016	chr15	+	RHCG	NM_016321	Body	-2.41279	1.35918	0.0004	0.0137103
cg02740007	164506581	chr6	+				0.659487	-0.516124	0.0004	0.0137103
cg08121755	52545978	chr12	-				-1.3456	0.43485	0.0004	0.0137103
cg15871766	52365222	chr12	+	ACVR1B;ACVR1B;ACVR1B	NM_004302;NM_020327;NM_020328	Body;Body;Body	-0.607075	0.901249	0.0004	0.0137103
cg06259934	81034374	chr10	-	ZMIZ1	NM_020338	Body	1.05795	-0.834892	0.0004	0.0137103
cg15727524	157531216	chr7	+	PTPRN2;PTPRN2;PTPRN2	NM_002847;NM_130842;NM_130843	Body;Body;Body	-0.47948	0.334187	0.0004	0.0137103
cg14350800	136816077	chr9	-	VAV2;VAV2	NM_001134398;NM_003371	Body;Body	0.969298	-0.92536	0.0004	0.0137103
cg24841879	127024965	chr9	+	NEK6;NEK6;NEK6;NEK6	NM_001166167;NM_001145001;NM_014397;NM_001166168	Body;5'UTR;5'UTR;5'UTR	1.35354	-0.636981	0.0004	0.0137103
cg01935096	70391215	chr11	+	SHANK2;SHANK2	NM_012309;NM_133266	Body;Body	1.29819	-0.380584	0.0004	0.0137103
cg04890607	66262214	chr12	+	HMGA2;HMGA2	NM_003484;NM_003483	Body;Body	-0.658639	0.673639	0.0004	0.0137103
cg02247155	44788157	chr10	-	C10orf142	NM_001258000	TSS200	0.589479	-0.310018	0.0004	0.0137103
cg14094347	139131620	chr9	+	QSOX2	NM_181701	Body	0.85774	-0.460376	0.0004	0.0137103
cg18928066	45279037	chr1	-	BTBD19;BTBD19	NM_001136537;NM_001136537	Body;ExonBnd	1.76804	-0.222398	0.0004	0.0137103
cg21707172	155537944	chr6	-	TIAM2;TIAM2	NM_012454;NM_001010927	Body;TSS200	0.809918	-0.054435	0.0004	0.0137103
cg14178533	136728554	chr9	-	VAV2;VAV2	NM_001134398;NM_003371	Body;Body	2.34351	-0.19917	0.0004	0.0137103
cg05189804	123065246	chr11	-	ASAM	NM_024769	Body	-0.237352	0.210186	0.0004	0.0137103
cg06142621	124805981	chr11	-	HEPACAM;HEPACAM	NM_152722;NM_152722	5'UTR;1stExon	0.866748	-0.388459	0.0004	0.0137103
cg13677162	128214929	chr6	+	THEMIS;THEMIS;THEMIS	NM_001164685;NM_001010923;NM_001164687	Body;Body;5'UTR	0.64775	-0.348409	0.0004	0.0137103
cg19253850	129796229	chr10	-	PTPRE	NM_006504	5'UTR	1.69771	-0.337792	0.0004	0.0137103
cg08286219	38580802	chr21	+	DSCR9	NR_026719	TSS200	0.712516	-0.589165	0.0004	0.0137103
cg19085543	5792166	chr4	-	EVC;EVC	NM_153717;NM_001306090	Body;Body	0.241648	-0.459574	0.0004	0.0137103
cg03921825	6034142	chr1	-	NPHP4;NPHP4;NPHP4;NPHP4	NR_111987;NM_015102;NM_001291594;NM_001291593	Body;Body;5'UTR;5'UTR	1.67668	-0.44317	0.0004	0.0137103
cg03129842	49072098	chr12	+	KANSL2	NM_017822	Body	-1.27485	1.03727	0.0004	0.0137103
cg18632581	44642244	chr22	-	KIAA1644	NM_001099294	3'UTR	0.707334	-0.348498	0.0004	0.0137103
cg03707970	120128892	chr2	-	DBI;DBI;DBI;DBI;DBI;DBI;DBI;DBI;DBI;DBI;DBI;DBI	NR_104221;NM_001079862;NM_001178041;NM_001178043;NM_001178017;NM_020548;NM_001282634;NM_001178042;NM_001282633;NM_001282635;NM_001079863;NM_001282636	Body;Body;Body;Body;Body;Body;Body;Body;Body;Body;Body;Body	1.59717	-0.430251	0.0004	0.0137103
cg14133604	138699088	chr6	-				1.50111	-0.349477	0.0004	0.0137103
cg07237830	62474725	chr11	-	BSCL2;GNG3;BSCL2;BSCL2;BSCL2	NM_001122955;NM_012202;NM_001130702;NM_001122955;NM_032667	5'UTR;TSS1500;5'UTR;1stExon;TSS1500	1.1553	-0.354884	0.0004	0.0137103
cg19325446	82855036	chr14	+				0.64773	-0.698532	0.0004	0.0137103
cg03830899	8737458	chr11	-	ST5;ST5;ST5	NM_139157;NM_005418;NM_213618	Body;Body;Body	1.11823	-0.421338	0.0004	0.0137103
cg00227271	164006934	chr6	+				1.01088	-1.28659	0.0004	0.0137103
cg09100343	57147202	chr16	-	CPNE2	NM_152727	Body	1.14899	-0.451372	0.0004	0.0137103
cg26750742	209054670	chr2	-	C2orf80	NM_001099334	5'UTR	2.34753	-0.377988	0.0004	0.0137103
cg14360663	130329156	chr9	-	FAM129B;FAM129B	NM_022833;NM_001035534	Body;Body	-1.4106	0.474606	0.0004	0.0137103
cg11223899	132427120	chr9	-	PRRX2	NM_016307	TSS1500	0.845389	-0.541379	0.0004	0.0137103
cg06120719	116294175	chr11	+				1.18622	-0.43498	0.0004	0.0137103
cg24591607	45295669	chr15	+				1.34083	-0.397138	0.0004	0.0137103
cg16847377	3370988	chr4	+	RGS12;RGS12;RGS12	NM_198227;NM_002926;NM_198229	TSS1500;Body;Body	0.80777	-0.925376	0.0004	0.0137103
cg09173348	37322431	chr17	+	ARL5C	NM_001143968	TSS200	0.866861	-0.330625	0.0004	0.0137103
cg10852664	98142282	chr9	+				0.871947	-0.203306	0.0004	0.0137103
cg13693278	86976371	chr16	-				1.28793	-0.174573	0.0004	0.0137103
cg01027941	56951598	chr3	+	ARHGEF3;ARHGEF3	NM_001289698;NM_001128615	TSS1500;Body	1.04823	-0.467248	0.0004	0.0137103
cg07120200	75985108	chr9	+				-1.29086	0.532821	0.0004	0.0137103
cg11410499	44759354	chr22	+				0.282252	-0.767841	0.0004	0.0137103
cg11166287	104888911	chr14	+				0.488004	-0.555664	0.0004	0.0137103
cg06082906	25277813	chr20	-	ABHD12;PYGB	NM_015600;NM_002862	Body;3'UTR	0.917356	-1.06348	0.0004	0.0137103
cg06419398	59952352	chr11	+	MS4A6A;MS4A6A	NM_152852;NM_001247999	TSS1500;TSS1500	0.63483	-0.425871	0.0004	0.0137103
cg04836042	74430420	chr16	-				0.945479	-0.465435	0.0004	0.0137103
cg24021808	40805588	chr13	+				-0.547366	0.503588	0.0004	0.0137103
cg25849136	109422518	chr5	-				1.7923	-0.463216	0.0004	0.0137103
cg15149437	113438074	chr13	-	ATP11A;ATP11A	NM_015205;NM_032189	Body;Body	-1.03265	0.482627	0.0004	0.0137103
cg13515269	26274368	chr12	-	BHLHE41	NM_030762	3'UTR	0.859157	-0.769556	0.0004	0.0137103
cg26717206	45459700	chr10	-	RASSF4	NM_032023	5'UTR	0.683611	-0.804911	0.0004	0.0137103
cg24156694	43541750	chr21	+	UMODL1;UMODL1;UMODL1;UMODL1	NM_173568;NM_001004416;NM_001199527;NM_001199528	Body;Body;Body;Body	-0.265095	0.421591	0.0004	0.0137103
cg00684861	126187796	chr9	-	DENND1A;DENND1A	NM_020946;NM_024820	Body;Body	0.708795	-0.816188	0.0004	0.0137103
cg09321403	13555624	chr6	+				0.768533	-0.430123	0.0004	0.0137103
cg12298890	243583986	chr1	+	SDCCAG8	NM_006642	Body	1.73757	-0.247309	0.0004	0.0137103
cg14524997	17677641	chr17	-	RAI1	NM_030665	5'UTR	0.49703	-0.244819	0.0004	0.0137103
cg03386277	48332290	chr10	-				-1.30596	0.154504	0.0004	0.0137103
cg01562540	56274296	chr14	+				-0.803629	0.753041	0.0004	0.0137103
cg15118922	47524859	chr7	+	TNS3	NM_022748	5'UTR	0.811326	-0.16063	0.0004	0.0137103
cg08897266	4441582	chr5	+				0.814608	-0.510233	0.0004	0.0137103
cg19048357	9348615	chr18	-	TWSG1	NM_020648	Body	-1.56232	0.442089	0.0004	0.0137103
cg23623882	10592555	chr3	+				0.735196	-0.580309	0.0004	0.0137103
cg18590565	3542729	chr1	+	TPRG1L	NM_182752	Body	1.29249	-0.561571	0.0004	0.0137103
cg21367476	231751162	chr2	-	LOC151484	NR_038238	TSS200	0.680221	-0.602319	0.0004	0.0137103
cg04982308	72353473	chr17	-	BTBD17	NM_001080466	Body	-2.77915	0.341456	0.0004	0.0137103
cg24427243	12128100	chr1	-	TNFRSF8	NM_001243	Body	-0.750593	0.659197	0.0004	0.0137103
cg11893004	113762861	chr9	+	LPAR1;LPAR1	NM_001401;NM_057159	5'UTR;5'UTR	1.47559	-0.595193	0.0004	0.0137103
cg14541011	135989682	chr9	+	RALGDS;RALGDS	NM_001042368;NM_006266	Body;Body	0.538094	-0.64219	0.0004	0.0137103
cg20067780	78008520	chr17	+	TBC1D16	NM_019020	5'UTR	-1.29606	0.0520279	0.0004	0.0137103
cg02423065	186193874	chr3	-	LOC253573	NR_033844	Body	1.66208	-0.345057	0.0004	0.0137103
cg06516769	51996797	chr3	-	PCBP4;PCBP4;PCBP4	NM_033010;NM_033008;NM_020418	5'UTR;5'UTR;TSS1500	0.897627	-0.0818628	0.0004	0.0137103
cg23697796	93334974	chr10	-	LOC100188947	NR_024467	Body	1.85265	-0.266877	0.0004	0.0137103
cg00417231	7453673	chr4	+	SORCS2	NM_020777	Body	0.845278	-0.176898	0.0004	0.0137103
cg07196992	78098654	chr4	-				1.06804	-0.326806	0.0004	0.0137103
cg09798093	49325135	chr1	-	AGBL4	NM_032785	Body	1.47111	-0.541168	0.0004	0.0137103
cg11652085	35720302	chr3	+	ARPP21;ARPP21;ARPP21;ARPP21;ARPP21;ARPP21;ARPP21	NM_001267618;NM_001025068;NM_001025069;NM_001267619;NM_001267616;NM_001267617;NM_016300	TSS1500;TSS1500;TSS1500;TSS1500;5'UTR;5'UTR;5'UTR	0.444754	-0.589558	0.0004	0.0137103
cg00385233	78680152	chr7	-	MAGI2;MAGI2	NM_001301128;NM_012301	Body;Body	0.829286	-0.672925	0.0004	0.0137103
cg20742890	205645884	chr1	-	SLC45A3	NM_033102	5'UTR	0.768969	-0.319759	0.0004	0.0137103
cg19459467	32902868	chr21	+	TIAM1	NM_003253	5'UTR	1.16979	-0.340341	0.0004	0.0137103
cg16277040	232711523	chr1	+				1.1076	-0.825122	0.0004	0.0137103
cg11490681	77460916	chr17	+	HRNBP3	NM_001082575	5'UTR	0.846523	-0.644937	0.0004	0.0137103
cg00712311	42039734	chr3	+				0.380948	-1.15208	0.0004	0.0137103
cg03681084	126704805	chr10	+	CTBP2;CTBP2;CTBP2;CTBP2;CTBP2	NM_022802;NM_001083914;NM_001290215;NM_001290214;NM_001329	Body;Body;Body;Body;Body	1.06076	-0.438979	0.0004	0.0137103
cg06698414	114843024	chr13	+	RASA3	NM_007368	Body	0.443926	-0.656563	0.0004	0.0137103
cg14005065	125145949	chr11	+	PKNOX2	NM_022062	5'UTR	0.697719	-0.232285	0.0004	0.0137103
cg09329278	61674008	chr3	+	PTPRG	NM_002841	Body	1.0611	-0.605472	0.0004	0.0137103
cg07971790	60936130	chr15	+	RORA	NM_134261	Body	1.41715	-0.266459	0.0004	0.0137103
cg23685594	1808953	chr20	-				0.925317	-0.556637	0.0004	0.0137103
cg24938913	146055409	chr6	+	LOC100507557;EPM2A;EPM2A	NR_038246;NM_001018041;NM_005670	TSS1500;Body;Body	0.881063	-0.591489	0.0004	0.0137103
cg24785473	35681883	chr3	-				0.870793	-0.624069	0.0004	0.0137103
cg13382516	52336353	chr10	-	SGMS1	NM_147156	5'UTR	0.990613	-0.547718	0.0004	0.0137103
cg22068574	33639666	chr11	-	KIAA1549L	NM_012194	Body	1.41559	-0.503354	0.0004	0.0137103
cg07583563	90867498	chr14	+	CALM1	NM_006888	Body	1.01512	-0.614403	0.0004	0.0137103
cg04022401	36621383	chr20	+	TTI1;TTI1	NM_014657;NM_001303457	Body;Body	-1.29118	0.540357	0.0004	0.0137103
cg03270053	95567861	chr12	-	FGD6	NM_018351	Body	-1.25259	0.433111	0.0004	0.0137103
cg23048494	153517384	chr1	-	S100A4;S100A4	NM_002961;NM_019554	5'UTR;5'UTR	-0.491029	0.522897	0.0004	0.0137103
cg24935223	16317261	chr11	+	SOX6;SOX6;SOX6;SOX6	NM_001145811;NM_033326;NM_017508;NM_001145819	Body;Body;Body;Body	1.05331	-0.394464	0.0004	0.0137103
cg20140023	22278414	chr10	+	DNAJC1	NM_022365	Body	0.808032	-0.693288	0.0004	0.0137103
cg04320150	181463687	chr4	-				0.983987	-0.779995	0.0004	0.0137103
cg04676766	153699460	chr4	-	TIGD4	NM_145720	5'UTR	1.3721	-0.737892	0.0004	0.0137103
cg16034082	120018580	chr10	-				0.55719	-0.468685	0.0004	0.0137103
cg05833946	1847999	chr8	-	ARHGEF10	NM_014629	Body	1.6943	-0.705631	0.0004	0.0137103
cg14109914	19765564	chr1	-	CAPZB;CAPZB;CAPZB;CAPZB	NM_001206541;NM_001282162;NM_004930;NM_001206540	Body;Body;Body;Body	-0.80935	1.03543	0.0004	0.0137103
cg11290998	104449753	chr12	-				0.282386	-0.721573	0.0004	0.0137103
cg11857646	150644631	chr7	-	KCNH2;KCNH2	NM_172057;NM_000238	Body;Body	-1.10295	0.229252	0.0004	0.0137103
cg07454092	52435964	chr13	+	CCDC70	NM_031290	TSS200	0.766189	-0.413201	0.0004	0.0137103
cg14487111	137032976	chr9	+				0.930703	-0.439095	0.0004	0.0137103
cg01024247	5535740	chr7	+	MIR589;FBXL18	NR_030318;NM_024963	TSS200;Body	0.991199	-0.671197	0.0004	0.0137103
cg01387702	47273580	chr2	-	TTC7A;TTC7A;TTC7A;TTC7A;TTC7A;TTC7A;TTC7A;TTC7A	NM_001288955;NM_001288953;NM_001288951;NM_020458;NM_001288955;NM_001288953;NM_001288951;NM_020458	ExonBnd;ExonBnd;ExonBnd;ExonBnd;Body;Body;Body;Body	1.37273	-0.449973	0.0004	0.0137103
cg18282243	204667641	chr2	+				0.868655	-0.436785	0.0004	0.0137103
cg13555959	9948846	chr16	-	GRIN2A;GRIN2A;GRIN2A	NM_000833;NM_001134407;NM_001134408	Body;Body;Body	-0.247698	0.884518	0.0004	0.0137103
cg02795334	119659156	chr10	-				1.98891	-0.324035	0.0004	0.0137103
cg04724081	164520564	chr6	+				2.54465	-0.429636	0.0004	0.0137103
cg23467385	32400815	chr18	-	DTNA;DTNA;DTNA;DTNA;DTNA;DTNA;DTNA;DTNA;DTNA;DTNA;DTNA;DTNA;DTNA;DTNA;DTNA;DTNA;DTNA	NM_001198942;NM_001198944;NM_032981;NM_032980;NM_001198943;NM_001392;NM_001128175;NM_001198945;NM_032979;NM_032978;NM_001198941;NM_032975;NM_001198940;NM_001198939;NM_001198938;NM_001391;NM_001390	5'UTR;5'UTR;5'UTR;5'UTR;Body;Body;Body;Body;Body;Body;Body;Body;Body;Body;Body;Body;Body	1.39512	-0.531341	0.0004	0.0137103
cg18958437	129820917	chr11	+	PRDM10;PRDM10	NM_020228;NM_199437	Body;Body	1.64996	-0.639082	0.0004	0.0137103
cg26280287	101134256	chr14	+	LINC00523	NR_024096	Body	0.80687	-0.367886	0.0004	0.0137103
cg03123855	9782387	chr18	+	RAB31	NM_006868	Body	0.31785	-0.599703	0.0004	0.0137103
cg26551003	3358203	chr1	+				1.47957	-0.849167	0.0004	0.0137103
cg12651137	95996355	chr2	+	KCNIP3	NM_013434	Body	0.76433	-0.383547	0.0004	0.0137103
cg07407715	70090573	chr8	+				0.931439	-0.20178	0.0004	0.0137103
cg24571755	105086144	chr12	-	CHST11;CHST11	NM_001173982;NM_018413	Body;Body	1.64542	-0.511993	0.0004	0.0137103
cg00573392	38800076	chr22	-				2.03641	-0.316329	0.0004	0.0137103
cg16297171	99017690	chr8	+	MATN2;MATN2	NM_030583;NM_002380	Body;Body	1.13039	-0.344896	0.0004	0.0137103
cg24676612	111148105	chr1	+	KCNA2;KCNA2	NM_004974;NM_004974	5'UTR;1stExon	0.683654	-0.449681	0.0004	0.0137103
cg16174106	210503830	chr1	-	HHAT;HHAT;HHAT;HHAT;HHAT;HHAT	NM_018194;NM_001170564;NM_001170580;NM_001170588;NM_001122834;NM_001170587	5'UTR;5'UTR;5'UTR;5'UTR;5'UTR;Body	-1.52781	0.39896	0.0004	0.0137103
cg27033206	97779220	chr8	-	CPQ	NM_016134	5'UTR	-0.887041	0.337798	0.0004	0.0137103
cg02790691	32289550	chr18	-	DTNA;DTNA;DTNA;DTNA;DTNA	NM_001128175;NM_032978;NM_001392;NM_032979;NM_032975	5'UTR;TSS1500;5'UTR;5'UTR;5'UTR	1.19085	-0.353041	0.0004	0.0137103
cg15171154	30722557	chr3	+	TGFBR2;TGFBR2	NM_001024847;NM_003242	Body;Body	1.65176	-0.611565	0.0004	0.0137103
cg15164472	195914113	chr3	+				0.821851	-0.496432	0.0004	0.0137103
cg01593408	78699706	chr10	+	KCNMA1-AS1;KCNMA1;KCNMA1;KCNMA1;KCNMA1;KCNMA1;KCNMA1	NR_120655;NM_002247;NM_001161353;NM_001161352;NM_001271519;NM_001014797;NM_001271518	Body;Body;Body;Body;Body;Body;Body	1.25924	-0.473629	0.0004	0.0137103
cg13954320	33162558	chr14	+	AKAP6	NM_004274	Body	0.777866	-0.315259	0.0004	0.0137103
cg07732145	95342012	chr1	-	SLC44A3;SLC44A3;SLC44A3;SLC44A3;SLC44A3;SLC44A3;SLC44A3	NM_001301079;NM_152369;NM_001258340;NM_001114106;NM_001258343;NM_001258342;NM_001258341	Body;Body;Body;Body;Body;Body;Body	1.25329	-0.304437	0.0004	0.0137103
cg07342258	2866851	chr5	-				0.952255	-0.682607	0.0004	0.0137103
cg12154506	121094115	chr9	-				0.347985	-0.488235	0.0004	0.0137103
cg24801835	60217545	chr10	+				0.813523	-0.534669	0.0004	0.0137103
cg00242472	52046244	chr6	-				1.02163	-0.419485	0.0004	0.0137103
cg06671242	86527767	chr11	-	PRSS23;PRSS23;PRSS23	NR_120593;NR_120592;NR_120591	Body;Body;Body	1.49962	-0.237969	0.0004	0.0137103
cg24530246	53118167	chr3	+				0.761968	-0.393125	0.0004	0.0137103
cg24770408	19777808	chr4	-				0.720164	-0.822704	0.0004	0.0137103
cg18457179	132496513	chr2	+	C2orf27A	NM_013310	5'UTR	0.513197	-0.346356	0.0004	0.0137103
cg07108916	122721062	chr11	+	CRTAM	NM_019604	Body	-0.759358	0.976565	0.0004	0.0137103
cg11765913	7926080	chr19	+	EVI5L;EVI5L	NM_145245;NM_001159944	Body;Body	0.72499	-0.62997	0.0004	0.0137103
cg08398184	131755527	chr9	-	NUP188	NM_015354	Body	0.439879	-0.691378	0.0004	0.0137103
cg14743859	2066274	chr1	-	PRKCZ;PRKCZ;PRKCZ;PRKCZ	NM_001033581;NM_001033582;NM_002744;NM_001242874	5'UTR;5'UTR;Body;Body	1.11121	-0.363499	0.0004	0.0137103
cg02588226	55828629	chr17	+				0.585126	-0.407313	0.0004	0.0137103
cg00699569	157536296	chr1	-				2.17174	-0.65855	0.0004	0.0137103
cg02479081	92097516	chr9	+				1.36104	-0.424102	0.0004	0.0137103
cg20725239	124805963	chr11	-	HEPACAM;HEPACAM	NM_152722;NM_152722	5'UTR;1stExon	0.670528	-0.758648	0.0004	0.0137103
cg07268332	10476494	chr11	+	AMPD3;AMPD3;AMPD3	NM_001025389;NM_001025390;NM_000480	TSS200;TSS1500;Body	-0.757052	0.565191	0.0004	0.0137103
cg05378303	173319028	chr5	+	CPEB4;CPEB4;CPEB4;CPEB4;CPEB4	NM_001308192;NM_001308193;NM_030627;NM_001308191;NM_001308189	TSS1500;TSS1500;Body;Body;Body	1.85058	-0.395176	0.0004	0.0137103
cg18590814	89857717	chr14	-	FOXN3;FOXN3	NM_005197;NM_001085471	Body;Body	0.824702	-0.286655	0.0004	0.0137103
cg13067221	23449582	chr14	+	JUB	NM_032876	Body	-1.62529	0.289637	0.0004	0.0137103
cg19862235	7863971	chr20	-	HAO1	NM_017545	3'UTR	1.12672	-0.770976	0.0004	0.0137103
cg02100011	38635773	chr22	+	TMEM184B	NM_012264	Body	1.2998	-0.32994	0.0004	0.0137103
cg07621982	24483019	chr20	-	SYNDIG1	NM_024893	5'UTR	0.633066	-0.60043	0.0004	0.0137103
cg26859016	206643375	chr1	-	IKBKE	NM_014002	TSS1500	-0.753948	0.31657	0.0004	0.0137103
cg11429795	64447072	chr16	-				1.18952	-0.510066	0.0004	0.0137103
cg17168157	101118843	chr8	+	RGS22	NM_015668	TSS1500	1.03044	-0.411261	0.0004	0.0137103
cg08349804	6929591	chr12	-	GPR162;CD4;GPR162	NM_019858;NM_000616;NM_014449	TSS1500;3'UTR;TSS1500	1.05365	-0.526371	0.0004	0.0137103
cg10010103	115567258	chr2	+	DPP10	NM_020868	Body	1.09319	-0.244721	0.0004	0.0137103
cg17208073	118024709	chr9	-	DEC1	NM_017418	5'UTR	0.6838	-0.698812	0.0004	0.0137103
cg11950778	115519006	chr4	+	UGT8	NM_001128174	TSS1500	0.854655	-0.715162	0.0004	0.0137103
cg20244793	232254927	chr2	+				0.547868	-0.40733	0.0004	0.0137103
cg11772416	55438741	chr1	+				0.538211	-0.500269	0.0004	0.0137103
cg18914852	204773790	chr2	+				0.817071	-0.627963	0.0004	0.0137103
cg25343388	5535641	chr7	+	MIR589;FBXL18	NR_030318;NM_024963	TSS200;Body	0.959082	-0.896326	0.0004	0.0137103
cg01518090	12368253	chr11	-	MICALCL	NM_032867	Body	1.20354	-0.126195	0.0004	0.0137103
cg13118887	173380810	chr5	-	CPEB4;CPEB4;CPEB4;CPEB4;CPEB4	NM_030627;NM_001308191;NM_001308189;NM_001308192;NM_001308193	Body;Body;Body;Body;Body	1.28774	-0.390225	0.0004	0.0137103
cg09584161	83682292	chr11	-	DLG2;DLG2;DLG2;DLG2;DLG2	NM_001142700;NM_001206769;NM_001300983;NM_001364;NM_001142699	Body;Body;Body;Body;Body	0.734446	-0.441172	0.0004	0.0137103
cg24302683	218142840	chr2	+				0.921487	-0.417879	0.0004	0.0137103
cg07716419	38164611	chr21	+	HLCS;HLCS;HLCS	NM_000411;NM_001242785;NM_001242784	Body;Body;Body	1.05274	-0.547911	0.0004	0.0137103
cg22415916	75374279	chr14	-	RPS6KL1	NM_031464	Body	0.807517	-0.29741	0.0004	0.0137103
cg18856776	15408790	chr3	-				-1.43757	0.643554	0.0004	0.0137103
cg05992846	47651470	chr17	+	LOC100288866	NR_103773	TSS200	0.729632	-0.463336	0.0004	0.0137103
cg00743629	54082429	chr13	-				1.26028	-0.427063	0.0004	0.0137103
cg10914865	79376016	chr17	+	MIR4740;BAHCC1	NR_039894;NM_001291324	TSS1500;Body	0.590572	-0.80661	0.0004	0.0137103
cg16771549	79831255	chr10	+				0.542279	-0.360966	0.0004	0.0137103
cg21934353	79311020	chr8	+				-0.760164	0.419719	0.0004	0.0137103
cg01190071	114560835	chr4	+	CAMK2D;CAMK2D;CAMK2D;CAMK2D;CAMK2D;CAMK2D	NM_172128;NM_001221;NM_172114;NM_172129;NM_172127;NM_172115	Body;Body;Body;Body;Body;Body	2.0703	-0.437013	0.0004	0.0137103
cg25670723	194478054	chr3	-	LOC100507391	NR_037891	Body	1.09986	-0.63709	0.0004	0.0137103
cg22500027	22935574	chr14	-				1.27083	-0.496418	0.0004	0.0137103
cg17789193	14533491	chr19	-				0.894278	-0.815732	0.0004	0.0137103
cg11964314	44858069	chr12	-				0.537214	-0.406074	0.0004	0.0137103
cg21923482	162913095	chr1	-				-1.15129	0.570843	0.0004	0.0137103
cg23666702	55576995	chr17	-	MSI2;MSI2	NM_138962;NM_170721	Body;Body	-1.59278	0.360761	0.0004	0.0137103
cg16219829	57672082	chr16	-	ADGRG1;ADGRG1;ADGRG1;ADGRG1;ADGRG1;ADGRG1;ADGRG1;ADGRG1;ADGRG1;ADGRG1;ADGRG1	NM_001145774;NM_001290144;NM_001290142;NM_001290143;NM_005682;NM_001145770;NM_201525;NM_201524;NM_001145773;NM_001145772;NM_001145771	TSS1500;TSS1500;5'UTR;5'UTR;5'UTR;5'UTR;5'UTR;5'UTR;5'UTR;5'UTR;5'UTR	1.01605	-0.556949	0.0004	0.0137103
cg08374472	87445639	chr16	+	ZCCHC14	NM_015144	Body	0.697738	-0.349134	0.0004	0.0137103
cg13381110	60646614	chr18	+	PHLPP1	NM_194449	Body	0.894808	-1.06812	0.0004	0.0137103
cg07892181	74440988	chr17	-	UBE2O	NM_022066	Body	0.707309	-0.31781	0.0004	0.0137103
cg06532933	36616969	chr21	-				0.781472	-0.742718	0.0004	0.0137103
cg16208622	77484544	chr17	-	RBFOX3	NM_001082575	5'UTR	0.77431	-0.117049	0.0004	0.0137103
cg13125657	49916530	chr10	-	WDFY4	NM_020945	5'UTR	1.21232	-1.16793	0.0004	0.0137103
cg05442270	203478096	chr1	-				0.584585	-0.968866	0.0004	0.0137103
cg24662991	127396176	chr10	+	LOC283038;FLJ37035	NR_033848;NR_033847	Body;Body	1.29285	-0.340895	0.0004	0.0137103
cg24885097	85815505	chr16	+	EMC8;EMC8	NM_006067;NM_001142288	Body;Body	1.20426	-0.35097	0.0004	0.0137103
cg03192261	176877443	chr5	-	PRR7;PRR7;PRR7	NM_030567;NM_001174101;NM_001174102	5'UTR;5'UTR;5'UTR	0.507708	-0.450027	0.0004	0.0137103
cg16909166	120500195	chr9	-				0.50504	-0.67129	0.0004	0.0137103
cg03936075	11370479	chr6	-	NEDD9;NEDD9	NM_001142393;NR_073131	5'UTR;Body	0.49786	-0.575812	0.0004	0.0137103
cg04879645	947229	chr16	-	LMF1	NM_022773	Body	0.704465	-0.258713	0.0004	0.0137103
cg00195322	48278559	chr20	-	B4GALT5	NM_004776	Body	1.38616	-0.519486	0.0004	0.0137103
cg21780117	49874487	chr6	+				1.17778	-0.684005	0.0004	0.0137103
cg11691189	47743741	chr2	-				0.642972	-0.600183	0.0004	0.0137103
cg24666046	159823997	chr2	+	TANC1;TANC1	NM_001145909;NM_033394	TSS1500;TSS1500	1.29833	-0.601326	0.0004	0.0137103
cg16148891	102347868	chr15	-				0.652836	-0.463014	0.0004	0.0137103
cg08754149	78204159	chr10	+	C10orf11	NM_032024	Body	0.959319	-0.50688	0.0004	0.0137103
cg01565529	206628415	chr2	+	NRP2;NRP2;NRP2;NRP2;NRP2;NRP2;NRP2;NRP2;NRP2;NRP2	NM_201279;NM_201267;NM_201266;NM_018534;NM_003872;NM_201267;NM_018534;NM_201279;NM_201266;NM_003872	ExonBnd;ExonBnd;ExonBnd;ExonBnd;ExonBnd;Body;Body;Body;Body;Body	0.667268	-0.576532	0.0004	0.0137103
cg19298400	70571944	chr17	+				1.80609	-0.327917	0.0004	0.0137103
cg17207662	138348641	chr9	+				0.615034	-0.331158	0.0004	0.0137103
cg15748362	78315550	chr13	+	SLAIN1;SLAIN1;SLAIN1;SLAIN1;SLAIN1;SLAIN1;SLAIN1;SLAIN1;SLAIN1;SLAIN1	NM_001242868;NM_001040153;NM_001242869;NM_001242870;NM_001242871;NM_144595;NM_001242869;NM_001242870;NM_144595;NM_001242871	Body;Body;1stExon;1stExon;1stExon;1stExon;5'UTR;5'UTR;5'UTR;5'UTR	0.716286	-0.465257	0.0004	0.0137103
cg26400954	76291075	chr13	+	LMO7	NM_005358	Body	-1.51403	0.561944	0.0004	0.0137103
cg15656501	38612762	chr4	-				0.682019	-1.71143	0.0004	0.0137103
cg17745413	940062	chr6	-				1.49832	-0.231958	0.0004	0.0137103
cg08848776	15980907	chr19	+				1.07255	-0.391548	0.0004	0.0137103
cg00375970	17762550	chr8	-				0.972552	-0.862615	0.0004	0.0137103
cg05220114	58223693	chr19	-				0.859639	-0.516805	0.0004	0.0137103
cg17136885	682998	chr9	+	KANK1;KANK1;KANK1	NM_001256876;NM_001256877;NM_015158	Body;Body;Body	-0.573316	0.391509	0.0004	0.0137103
cg13584406	76412183	chr12	+				0.663557	-1.00923	0.0004	0.0137103
cg21616682	77294566	chr14	+	LRRC74A	NM_194287	Body	0.327021	-0.542699	0.0004	0.0137103
cg26855431	82462096	chr10	+				1.01401	-0.75038	0.0004	0.0137103
cg07959458	21332168	chr9	+	KLHL9;KLHL9	NM_018847;NM_018847	3'UTR;1stExon	0.603171	-0.20872	0.0004	0.0137103
cg14126392	138985942	chr9	+	NACC2	NM_144653	5'UTR	-1.2238	0.25356	0.0004	0.0137103
cg07709986	145780638	chr2	+	TEX41	NR_033870	Body	-1.13643	0.928406	0.0004	0.0137103
cg18498263	91034963	chr14	-	TTC7B	NM_001010854	Body	0.461869	-0.506522	0.0004	0.0137103
cg19818728	35456475	chr20	-	SOGA1;SOGA1	NM_199181;NM_080627	Body;Body	1.71813	-0.347354	0.0004	0.0137103
cg01227835	126017832	chr7	+				0.626947	-0.300986	0.0004	0.0137103
cg23427969	73205726	chr11	+	FAM168A;FAM168A;FAM168A	NM_015159;NM_001286051;NM_001286050	5'UTR;5'UTR;5'UTR	1.11412	-0.810689	0.0004	0.0137103
cg14607876	239495105	chr2	-				0.866032	-0.325586	0.0004	0.0137103
cg08858306	30831721	chr17	-	MYO1D	NM_015194	Body	0.927049	-0.57324	0.0004	0.0137103
cg11124262	25013364	chr20	+	ACSS1;ACSS1;ACSS1;ACSS1	NM_001252676;NM_001252677;NM_032501;NM_001252675	TSS200;Body;Body;Body	0.713877	-0.547021	0.0004	0.0137103
cg15420159	2866767	chr5	-				0.764982	-0.305525	0.0004	0.0137103
cg22898745	112861518	chr13	+				-0.441817	0.220551	0.0004	0.0137103
cg20584555	61717780	chr11	-	BEST1;BEST1;BEST1;BEST1	NM_004183;NM_001139443;NM_001139443;NM_004183	5'UTR;1stExon;5'UTR;1stExon	1.56802	-0.660033	0.0004	0.0137103
cg25278175	51065673	chr2	-	NRXN1;NRXN1	NM_004801;NM_001135659	Body;Body	1.63557	-0.543277	0.0004	0.0137103
cg20285185	57671944	chr16	-	ADGRG1;ADGRG1;ADGRG1;ADGRG1;ADGRG1;ADGRG1;ADGRG1;ADGRG1;ADGRG1;ADGRG1;ADGRG1	NM_001145774;NM_001290144;NM_001290142;NM_001290143;NM_005682;NM_001145770;NM_201525;NM_201524;NM_001145773;NM_001145772;NM_001145771	TSS1500;TSS1500;5'UTR;5'UTR;5'UTR;5'UTR;5'UTR;5'UTR;5'UTR;5'UTR;5'UTR	1.15532	-0.513399	0.0004	0.0137103
cg08466944	193601575	chr3	+				0.948413	-0.609195	0.0004	0.0137103
cg05491848	57559069	chr12	-	LRP1	NM_002332	Body	0.9841	-0.406873	0.0004	0.0137103
cg02996903	43281713	chr2	+				1.00834	-0.432548	0.0004	0.0137103
cg20968678	216948982	chr2	-	TMEM169;TMEM169;TMEM169;TMEM169	NM_001142311;NM_001142312;NM_138390;NM_001142310	5'UTR;5'UTR;5'UTR;5'UTR	1.03735	-0.599945	0.0004	0.0137103
cg09852209	93580037	chr14	-	ITPK1;ITPK1;ITPK1	NM_001142593;NM_014216;NM_001142594	Body;Body;Body	0.466972	-0.669932	0.0004	0.0137103
cg07289618	48800297	chr2	+	STON1-GTF2A1L	NM_172311	5'UTR	0.820975	-0.301816	0.0004	0.0137103
cg01160545	120453645	chr1	+				1.17069	-0.505836	0.0004	0.0137103
cg00704554	133902198	chr11	+	LOC100128239	NR_027276	Body	1.41836	-0.398582	0.0004	0.0137103
cg04082721	85815851	chr16	-	EMC8;EMC8	NM_006067;NM_001142288	Body;Body	0.676851	-0.449731	0.0004	0.0137103
cg00299861	1417366	chr6	+				1.10292	-0.156303	0.0004	0.0137103
cg08017849	1715387	chr7	+				0.456555	-0.283651	0.0004	0.0137103
cg27539233	88846229	chr14	-				0.739961	-0.323015	0.0004	0.0137103
cg06012495	118969195	chr8	-	EXT1	NM_000127	Body	-1.02568	0.414623	0.0004	0.0137103
cg06809693	95427258	chr9	+	IPPK	NM_022755	Body	0.808254	-0.765207	0.0004	0.0137103
cg11609469	77880117	chr12	+				1.5753	-0.228343	0.0004	0.0137103
cg19258177	95056619	chr1	-				1.33879	-0.289893	0.0004	0.0137103
cg19040266	131723239	chr5	-	SLC22A5	NM_003060	Body	-0.504024	0.390078	0.0004	0.0137103
cg07383652	120206463	chr4	+	USP53	NM_019050	Body	-0.397896	0.583161	0.0004	0.0137103
cg14732547	17293287	chr8	-				0.816242	-0.358607	0.0004	0.0137103
cg00538691	140445474	chr4	+	SETD7;SETD7	NM_001306199;NM_030648	Body;Body	1.22081	-0.49153	0.0004	0.0137103
cg24869959	100736052	chr3	+				0.745081	-0.393829	0.0004	0.0137103
cg12990403	100523987	chr13	-	CLYBL;CLYBL;LOC101927437	NR_104592;NM_206808;NR_120421	Body;Body;Body	-1.20136	0.649342	0.0004	0.0137103
cg26740639	10805956	chr3	-	LOC285370	NR_027102	TSS200	0.71702	-0.575407	0.0004	0.0137103
cg11830902	106392414	chr2	+	NCK2;NCK2	NM_003581;NM_001004722	5'UTR;5'UTR	-1.03547	0.218577	0.0004	0.0137103
cg06197751	153912866	chr3	+	SGEF	NM_015595	Body	0.733766	-0.435694	0.0004	0.0137103
cg18681464	99766655	chr7	-	GAL3ST4	NM_024637	TSS1500	1.49587	-0.386221	0.0004	0.0137103
cg06544951	59555116	chr8	+	NSMAF;NSMAF	NM_001144772;NM_003580	Body;Body	-1.28464	0.817994	0.0004	0.0137103
cg09575472	174045109	chr5	+				-0.979852	0.517796	0.0004	0.0137103
cg24524029	1808713	chr20	+				1.51133	-0.436215	0.0004	0.0137103
cg07116732	133123942	chr12	-	FBRSL1	NM_001142641	Body	2.11698	-1.08292	0.0004	0.0137103
cg01277162	54604033	chr13	-				1.37531	-0.290162	0.0004	0.0137103
cg18620631	117420193	chr1	-				0.794945	-0.736751	0.0004	0.0137103
cg11354393	164350337	chr1	-				0.625244	-0.582062	0.0004	0.0137103
cg11360734	53591829	chr1	-	SLC1A7;SLC1A7;SLC1A7;SLC1A7;SLC1A7	NR_109858;NM_006671;NM_001287595;NM_001287597;NM_001287596	Body;Body;Body;Body;Body	-0.318989	0.677606	0.0004	0.0137103
cg08491306	68707395	chr8	+				0.814802	-0.776933	0.0004	0.0137103
cg19007410	65230478	chr15	+	ANKDD1A	NM_182703	Body	-1.67424	0.771381	0.0004	0.0137103
cg02539082	16221444	chr9	-	C9orf92;C9orf92	NR_073471;NM_001271829	Body;Body	0.942056	-0.654258	0.0004	0.0137103
cg08641888	57665659	chr16	-	ADGRG1;ADGRG1;ADGRG1;ADGRG1;ADGRG1;ADGRG1;ADGRG1;ADGRG1;ADGRG1	NM_001290142;NM_001290143;NM_005682;NM_001145770;NM_201525;NM_201524;NM_001145773;NM_001145772;NM_001145771	5'UTR;5'UTR;5'UTR;5'UTR;5'UTR;5'UTR;5'UTR;5'UTR;5'UTR	0.595301	-0.664355	0.0004	0.0137103
cg19853999	236430603	chr2	-	AGAP1;AGAP1;AGAP1	NM_001244888;NM_001037131;NM_014914	Body;Body;Body	0.805307	-0.688454	0.0004	0.0137103
cg15768040	98222052	chr9	+	PTCH1;PTCH1;PTCH1;PTCH1;PTCH1;PTCH1;PTCH1;PTCH1;PTCH1;PTCH1;PTCH1;PTCH1;PTCH1;PTCH1	NM_001083605;NM_001083607;NM_001083606;NM_001083604;NM_000264;NM_001083602;NM_001083603;NM_001083603;NM_001083605;NM_001083602;NM_001083607;NM_000264;NM_001083606;NM_001083604	Body;Body;Body;Body;Body;Body;Body;ExonBnd;ExonBnd;ExonBnd;ExonBnd;ExonBnd;ExonBnd;ExonBnd	1.30969	-0.509487	0.0004	0.0137103
cg19916602	44217554	chr7	+	GCK	NM_000162	Body	0.315388	-0.294087	0.0004	0.0137103
cg05067204	17864889	chr19	+	FCHO1;FCHO1;FCHO1;FCHO1	NM_015122;NM_001161358;NM_001161357;NM_001161359	5'UTR;5'UTR;5'UTR;5'UTR	1.05359	-0.888563	0.0004	0.0137103
cg26077005	27236793	chr6	+				0.792491	-0.170559	0.0004	0.0137103
cg01226872	36571184	chr10	-				-1.11128	0.540391	0.0004	0.0137103
cg06527213	86315211	chr15	-	KLHL25;MIR1276	NM_022480;NR_031682	5'UTR;TSS1500	0.877123	-0.338466	0.0004	0.0137103
cg06159565	132209755	chr9	-				1.07043	-0.750701	0.0004	0.0137103
cg08403885	149373142	chr2	-				1.45867	-0.368831	0.0004	0.0137103
cg18542972	176735393	chr4	-	GPM6A;GPM6A;GPM6A;GPM6A;GPM6A	NM_201591;NR_048571;NM_001261447;NM_201592;NM_005277	TSS1500;Body;Body;Body;5'UTR	1.92673	-0.146441	0.0004	0.0137103
cg14365364	77461025	chr17	+	HRNBP3	NM_001082575	5'UTR	0.62793	-0.579832	0.0004	0.0137103
cg03613937	92349104	chr1	-	TGFBR3;TGFBR3;TGFBR3;TGFBR3	NM_003243;NM_001195683;NM_001195684;NR_036634	5'UTR;5'UTR;5'UTR;Body	-2.11026	0.437791	0.0004	0.0137103
cg20968821	105522684	chr14	-	GPR132	NM_013345	5'UTR	0.322317	-0.559303	0.0004	0.0137103
cg13228980	9692626	chr16	+				1.15274	-0.382918	0.0004	0.0137103
cg07160029	134129109	chr7	-	AKR1B1	NM_001628	Body	1.06801	-1.04056	0.0004	0.0137103
cg23835597	72598623	chr15	+	CELF6;CELF6;CELF6;CELF6	NM_001172685;NM_001172684;NM_052840;NM_001172685	1stExon;Body;Body;5'UTR	0.856148	-0.81898	0.0004	0.0137103
cg27589276	3714593	chr10	-	LOC105376360	NR_131187	Body	0.486251	-0.453764	0.0004	0.0137103
cg04386751	44849678	chr20	+	CDH22	NM_021248	Body	0.872447	-0.339687	0.0004	0.0137103
cg13480504	10382956	chr8	+	PRSS55;PRSS55	NM_198464;NM_001197020	TSS200;TSS200	0.262432	-0.191956	0.0004	0.0137103
cg11067786	74780467	chr2	+	LOXL3;DOK1	NM_032603;NM_001381	5'UTR;TSS1500	1.22647	-0.518051	0.0004	0.0137103
cg19280854	697531	chr7	+	PRKAR1B;PRKAR1B;PRKAR1B;PRKAR1B;PRKAR1B;PRKAR1B	NM_002735;NM_001164762;NM_001164761;NM_001164759;NM_001164760;NM_001164758	Body;Body;Body;Body;Body;Body	1.33029	-0.758579	0.0004	0.0137103
cg01939843	193398151	chr3	+	OPA1;OPA1;OPA1;OPA1;OPA1;OPA1;OPA1;OPA1	NM_130831;NM_130837;NM_130836;NM_130835;NM_130834;NM_130833;NM_130832;NM_015560	Body;Body;Body;Body;Body;Body;Body;Body	1.05315	-0.895386	0.0004	0.0137103
cg12553271	40355695	chr15	-	SRP14-AS1;SRP14-AS1	NR_040059;NR_040060	Body;Body	1.10197	-0.31098	0.0004	0.0137103
cg12116997	130765175	chr8	+	GSDMC	NM_031415	Body	1.23721	-0.217084	0.0004	0.0137103
cg21043573	52135013	chr1	-	OSBPL9;OSBPL9;OSBPL9;OSBPL9;OSBPL9	NR_036662;NM_148909;NM_148908;NM_148906;NM_024586	Body;Body;Body;Body;Body	0.809411	-0.936014	0.0004	0.0137103
cg20833838	176036260	chr5	-	GPRIN1	NM_052899	5'UTR	0.850702	-0.551217	0.0004	0.0137103
cg06614044	42324631	chr18	+	SETBP1;SETBP1	NM_015559;NM_001130110	Body;Body	2.55853	-0.707265	0.0004	0.0137103
cg22965017	109037840	chr12	+				1.57234	-0.767861	0.0004	0.0137103
cg15158122	27754944	chr8	-	SCARA5	NM_173833	Body	-1.35242	0.733835	0.0004	0.0137103
cg07396237	131392063	chr9	-	MIR1268A;SPTAN1;SPTAN1;SPTAN1	NR_031672;NM_003127;NM_001195532;NM_001130438	Body;Body;Body;Body	0.964937	-0.238138	0.0004	0.0137103
cg08364149	86663218	chr4	+	ARHGAP24	NM_001025616	Body	2.28121	-0.363649	0.0004	0.0137103
cg11650460	120538792	chr12	-	RAB35;RAB35	NM_006861;NM_001167606	Body;Body	0.598813	-0.788489	0.0004	0.0137103
cg26201942	119038896	chr11	-	NLRX1;NLRX1;NLRX1;NLRX1	NM_024618;NM_001282144;NM_001282143;NM_001282358	TSS1500;TSS1500;TSS1500;TSS200	-0.984501	0.546037	0.0004	0.0137103
cg00324201	92347234	chr7	-	CDK6;CDK6	NM_001259;NM_001145306	Body;Body	1.18701	-0.649621	0.0004	0.0137103
cg01736938	106055396	chr2	+	FHL2	NM_201557	TSS200	0.710028	-0.571118	0.0004	0.0137103
cg23484741	142936868	chr5	-				-1.21632	0.545488	0.0004	0.0137103
cg03952543	123101437	chr6	+	FABP7	NM_001446	Body	1.33365	-0.536484	0.0004	0.0137103
cg10208942	80192754	chr17	+	SLC16A3;SLC16A3;SLC16A3;SLC16A3;SLC16A3;SLC16A3	NM_001042422;NM_001206950;NM_004207;NM_001042423;NM_001206952;NM_001206951	5'UTR;5'UTR;5'UTR;5'UTR;TSS1500;TSS200	-0.704609	0.0763913	0.0004	0.0137103
cg16668896	54900801	chr7	-				0.902285	-0.279796	0.0004	0.0137103
cg19168556	132081556	chr6	+				1.11962	-0.209702	0.0004	0.0137103
cg00909286	149889135	chr3	-				0.978431	-0.635874	0.0004	0.0137103
cg11751876	179567375	chr5	-	RASGEF1C	NM_175062	5'UTR	0.765162	-0.217185	0.0004	0.0137103
cg00283409	68309673	chr17	+				1.0579	-0.271391	0.0004	0.0137103
cg15254147	42863228	chr12	+	PRICKLE1;PRICKLE1;PRICKLE1;PRICKLE1	NM_153026;NM_001144883;NM_001144882;NM_001144881	Body;Body;Body;Body	1.93863	-0.480976	0.0004	0.0137103
cg14606694	170355820	chr6	+				2.18984	-0.590605	0.0004	0.0137103
cg04644453	114290516	chr12	-	RBM19;RBM19;RBM19	NM_016196;NM_001146698;NM_001146699	Body;Body;Body	1.1571	-0.372788	0.0004	0.0137103
cg20710667	6736922	chr8	+	DEFB1	NM_005218	TSS1500	0.648297	-0.907014	0.0004	0.0137103
cg05955113	126623787	chr9	+	DENND1A;DENND1A	NM_020946;NM_024820	Body;Body	1.56662	-0.897414	0.0004	0.0137103
cg25037104	188510700	chr3	+	LPP;LPP;LPP	NM_001167671;NM_001167672;NM_005578	Body;Body;Body	1.27186	-0.698749	0.0004	0.0137103
cg21653474	98261988	chr6	-				0.940258	-0.455393	0.0004	0.0137103
cg13383435	35785958	chr3	-	MIR128-2;ARPP-21	NR_029824;NM_016300	TSS200;Body	1.19598	-0.347849	0.0004	0.0137103
cg11072540	47566294	chr15	-	SEMA6D	NM_001198999	5'UTR	1.09407	-0.591194	0.0004	0.0137103
cg20038717	166982670	chr2	-	SCN1A;LOC101929680	NM_001202435;NR_110260	5'UTR;Body	0.324044	-0.787396	0.0004	0.0137103
cg24466850	64153033	chr11	-				0.813234	-0.823087	0.0004	0.0137103
cg05102425	58329307	chr16	-	PRSS54;PRSS54;PRSS54	NM_001080492;NM_001305173;NM_001305174	TSS1500;TSS1500;TSS1500	1.06291	-0.392942	0.0004	0.0137103
cg15554023	144008937	chr1	+				1.12899	-0.444053	0.0004	0.0137103
cg03076338	131091946	chr8	+	ASAP1;ASAP1	NM_001247996;NM_018482	Body;Body	0.982213	-0.622284	0.0004	0.0137103
cg22299535	19966011	chr18	-				-1.57976	0.341936	0.0004	0.0137103
cg03818576	40312660	chr11	+	LRRC4C	NM_020929	5'UTR	1.17385	-0.373779	0.0004	0.0137103
cg10051588	16255438	chr4	-	FLJ39653;FLJ39653	NR_027697;NR_027696	Body;Body	0.881876	-0.228193	0.0004	0.0137103
cg19290761	71827510	chr5	+				1.24283	-0.326394	0.0004	0.0137103
cg25673591	39945814	chr17	-				-1.06144	0.144902	0.0004	0.0137103
cg02806322	32446568	chr3	+	CMTM7;CMTM7	NM_138410;NM_181472	Body;Body	1.93178	-0.33225	0.0004	0.0137103
cg22402224	102080713	chr7	+	ORAI2;ORAI2	NM_001126340;NM_032831	Body;Body	0.549913	-0.401778	0.0004	0.0137103
cg21306949	164506692	chr6	+				1.0936	-0.329127	0.0004	0.0137103
cg06062998	154164389	chr5	-	LARP1;LARP1	NM_015315;NM_033551	Body;Body	0.974315	-0.593556	0.0004	0.0137103
cg25358250	137573683	chr3	+				1.59906	-0.849635	0.0004	0.0137103
cg21603144	102608233	chr2	+	IL1R2	NM_004633	TSS200	-1.4233	0.269211	0.0004	0.0137103
cg12013707	46776259	chr20	-				0.497126	-0.487861	0.0004	0.0137103
cg13344757	26904381	chr17	+	ALDOC	NM_005165	TSS1500	1.7076	-0.322947	0.0004	0.0137103
cg12000131	27941776	chr17	-	ANKRD13B;CORO6	NM_152345;NM_032854	3'UTR;3'UTR	0.705198	-0.405325	0.0004	0.0137103
cg22357390	11871736	chr12	+	ETV6	NM_001987	Body	0.256544	-0.934438	0.0004	0.0137103
cg26507820	98065948	chr15	+	LOC101927286	NR_120324	TSS1500	1.21704	-0.462746	0.0004	0.0137103
cg06845980	36267439	chr19	+	ARHGAP33;ARHGAP33	NM_001172630;NM_052948	5'UTR;Body	1.06397	-0.34435	0.0004	0.0137103
cg06604249	8814755	chr16	-	ABAT;ABAT;ABAT;ABAT	NM_020686;NM_001127448;NM_000663;NM_001127448	5'UTR;5'UTR;5'UTR;1stExon	0.71163	-0.681953	0.0004	0.0137103
cg27486692	14765994	chr12	+	GUCY2C	NM_004963	3'UTR	1.62953	-0.35276	0.0004	0.0137103
cg11719283	42574717	chr19	+				0.811854	-0.419612	0.0004	0.0137103
cg03515663	157478510	chr7	+	PTPRN2;PTPRN2;PTPRN2	NM_002847;NM_130842;NM_130843	Body;Body;Body	-1.1267	0.209067	0.0004	0.0137103
cg11800040	113386866	chr6	-				1.07415	-0.492198	0.0004	0.0137103
cg20567385	77829818	chr15	-				0.426153	-0.448947	0.0004	0.0137103
cg18845797	7794275	chr5	+	ADCY2	NM_020546	Body	1.1803	-0.469718	0.0004	0.0137103
cg11431261	32015297	chr6	-	TNXB;TNXB	NM_019105;NM_032470	Body;TSS1500	0.401428	-0.695941	0.0004	0.0137103
cg23251858	5510010	chr7	+				0.77266	-0.519497	0.0004	0.0137103
cg17146886	27566593	chr22	-				0.672607	-0.455478	0.0004	0.0137103
cg03503642	75912711	chr6	-	COL12A1;COL12A1	NM_004370;NM_080645	5'UTR;5'UTR	0.994709	-0.478888	0.0004	0.0137103
cg15671422	182205637	chr1	+	LINC01344	NR_104175	Body	1.00077	-0.230409	0.0004	0.0137103
cg04746453	25044617	chr1	-				1.81334	-0.325177	0.0004	0.0137103
cg07595691	15637442	chr11	-				0.97716	-0.147085	0.0004	0.0137103
cg15855251	170200021	chr6	-	C6orf208;C6orf122	NR_026780;NR_026781	Body;TSS1500	0.707136	-0.596377	0.0004	0.0137103
cg18767964	38529973	chr1	+				0.499257	-0.235617	0.0004	0.0137103
cg17554309	24659607	chr13	-	SPATA13	NM_001286792	Body	0.957864	-0.355514	0.0004	0.0137103
cg04411044	36191660	chr1	-				1.3231	-0.367218	0.0004	0.0137103
cg11123501	4152282	chr9	-	GLIS3;GLIS3	NM_152629;NM_001042413	TSS200;Body	0.824816	-0.444487	0.0004	0.0137103
cg19393677	67841407	chr15	-	MAP2K5;MAP2K5	NM_145160;NM_002757	Body;Body	0.785753	-0.747424	0.0004	0.0137103
cg05165263	185317227	chr4	+	IRF2	NM_002199	Body	1.84756	-0.334154	0.0004	0.0137103
cg15807046	52438690	chr6	+	TRAM2	NM_012288	Body	0.642519	-0.499733	0.0004	0.0137103
cg04242886	40512504	chr19	+	ZNF546;ZNF546	NM_001297763;NM_178544	Body;Body	0.37775	-0.224595	0.0004	0.0137103
cg03203179	92275181	chr1	-	TGFBR3;TGFBR3;TGFBR3;TGFBR3	NR_036634;NM_003243;NM_001195684;NM_001195683	Body;Body;Body;Body	-0.688018	0.660619	0.0004	0.0137103
cg02025136	14793263	chr10	+	FAM107B;FAM107B	NM_031453;NM_001282695	Body;5'UTR	1.4417	-0.411833	0.0004	0.0137103
cg15660807	220381734	chr2	-	ACCN4;ACCN4	NM_182847;NM_018674	Body;Body	0.980111	-0.35586	0.0004	0.0137103
cg13369488	53492633	chr12	+	IGFBP6	NM_002178	Body	-0.872292	0.383967	0.0004	0.0137103
cg07109727	20382623	chr9	-	MLLT3;MLLT3	NM_001286691;NM_004529	Body;Body	-0.547515	0.438288	0.0004	0.0137103
cg24571846	174989190	chr2	-	OLA1;OLA1	NM_001011708;NM_013341	Body;Body	1.72201	-0.469957	0.0004	0.0137103
cg12321810	32099940	chr5	-	PDZD2	NM_178140	Body	0.885648	-0.103824	0.0004	0.0137103
cg23347476	46013823	chr7	-				1.0767	-0.433926	0.0004	0.0137103
cg17150721	8154669	chr1	-				-1.10795	0.745444	0.0004	0.0137103
cg19514554	120142251	chr12	-	CIT;CIT;CIT;CIT	NM_001206999;NM_007174;NM_001206999;NM_007174	ExonBnd;ExonBnd;Body;Body	2.08923	-0.585508	0.0004	0.0137103
cg14390414	95918754	chr9	-				1.32398	-0.354945	0.0004	0.0137103
cg03938562	145082728	chr8	+				1.58053	-0.683724	0.0004	0.0137103
cg16988280	10671903	chr8	+	PINX1;PINX1	NM_017884;NM_001284356	Body;Body	1.12529	-0.499109	0.0004	0.0137103
cg16525330	4292047	chr16	+	SRL	NM_001098814	1stExon	0.960768	-0.209609	0.0004	0.0137103
cg22564340	204641677	chr1	-	LRRN2;LRRN2	NM_006338;NM_201630	5'UTR;5'UTR	0.651142	-0.334775	0.0004	0.0137103
cg09251068	117421001	chr7	+	CTTNBP2	NM_033427	Body	0.952076	-0.558417	0.0004	0.0137103
cg14805728	123100726	chr6	-	FABP7;FABP7	NM_001446;NM_001446	5'UTR;1stExon	1.5223	-0.322387	0.0004	0.0137103
cg07036786	77301346	chr17	+	RBFOX3	NM_001082575	5'UTR	-0.898732	0.457114	0.0004	0.0137103
cg07755689	119912190	chr2	+				-0.995801	0.860468	0.0004	0.0137103
cg24486540	223526402	chr1	-	SUSD4;SUSD4	NM_017982;NM_001037175	Body;Body	0.888565	-0.515415	0.0004	0.0137103
cg03934918	131091929	chr8	+	ASAP1;ASAP1	NM_001247996;NM_018482	Body;Body	1.43877	-0.386285	0.0004	0.0137103
cg14548777	62495003	chr17	-	DDX5	NM_004396	3'UTR	0.712367	-0.429249	0.0004	0.0137103
cg01624871	6426894	chr11	-	APBB1;APBB1;APBB1;APBB1;APBB1;APBB1;APBB1;APBB1;APBB1	NM_001257325;NM_001257323;NM_001257319;NM_001257326;NM_001257321;NM_001257320;NR_047512;NM_145689;NM_001164	TSS1500;TSS1500;TSS1500;TSS1500;TSS1500;TSS200;Body;Body;Body	0.732234	-0.586924	0.0004	0.0137103
cg05804899	91764761	chr9	+	SHC3	NM_016848	Body	0.693786	-0.449508	0.0004	0.0137103
cg05219256	72273672	chr11	-				1.25713	-0.398587	0.0004	0.0137103
cg20404260	2917509	chr18	-	LPIN2	NM_014646	3'UTR	0.915974	-0.790794	0.0004	0.0137103
cg15840151	124459681	chr10	-	C10orf120	NM_001010912	TSS1500	1.68538	-0.424829	0.0004	0.0137103
cg12560421	2656527	chr7	+				0.961532	-0.887065	0.0004	0.0137103
cg07053784	178735033	chr3	-	ZMAT3;ZMAT3	NM_152240;NM_022470	3'UTR;3'UTR	1.22471	-0.665695	0.0004	0.0137103
cg09745791	75252619	chr16	+	CTRB1	NM_001906	TSS1500	0.569791	-0.35382	0.0004	0.0137103
cg09959532	186145519	chr3	+				1.09424	-0.441436	0.0004	0.0137103
cg05032957	7869872	chr11	-	OR5E1P	NR_027711	TSS1500	0.708076	-0.215749	0.0004	0.0137103
cg14541721	56179539	chr18	-	ALPK2	NM_052947	Body	1.06265	-0.489214	0.0004	0.0137103
cg06478085	33876779	chr19	-				0.935319	-0.289462	0.0004	0.0137103
cg11761190	14211024	chr12	+				-1.19231	0.412567	0.0004	0.0137103
cg21916566	182082837	chr3	+				1.01512	-0.513553	0.0004	0.0137103
cg04881621	169104057	chr6	-				0.760443	-0.371702	0.0004	0.0137103
cg08866338	103603990	chr10	+	KCNIP2;KCNIP2;KCNIP2;KCNIP2;KCNIP2;KCNIP2	NM_173197;NM_173195;NM_014591;NM_173193;NM_173192;NM_173191	TSS1500;TSS1500;TSS1500;TSS1500;TSS1500;TSS1500	0.39597	-0.601122	0.0004	0.0137103
cg09883968	115781084	chr10	+				1.26775	-1.14802	0.0004	0.0137103
cg27598576	53995468	chr12	+	ATF7;ATF7;ATF7;ATF7;ATF7	NR_073163;NM_001206683;NM_001130060;NM_001206682;NM_006856	Body;5'UTR;5'UTR;5'UTR;5'UTR	1.45447	-1.10039	0.0004	0.0137103
cg26392737	21916853	chr8	+	EPB49;EPB49;EPB49;EPB49;EPB49;EPB49;EPB49;EPB49	NM_001978;NM_001114136;NM_001114138;NM_001114135;NM_001978;NM_001114138;NM_001114137;NM_001114139	1stExon;5'UTR;1stExon;5'UTR;5'UTR;5'UTR;5'UTR;5'UTR	0.625053	-0.8714	0.0004	0.0137103
cg14236242	137744845	chr9	+	LOC101448202	NR_103451	Body	0.557357	-0.432826	0.0004	0.0137103
cg16496753	32511271	chr3	+				-0.818737	0.545895	0.0004	0.0137103
cg08690412	9240454	chr3	-	SRGAP3;SRGAP3	NM_001033117;NM_014850	Body;Body	0.940462	-0.710446	0.0004	0.0137103
cg05155746	11519324	chr1	-				0.66834	-0.75066	0.0004	0.0137103
cg04522984	114238277	chr4	-	ANK2;ANK2;ANK2	NM_001148;NM_001127493;NM_020977	Body;Body;Body	1.44862	-0.798322	0.0004	0.0137103
cg24166718	11494900	chr1	+				0.60078	-0.505202	0.0004	0.0137103
cg06864127	1088181	chr4	-	RNF212;RNF212	NM_001131034;NM_194439	Body;Body	0.459976	-0.783391	0.0004	0.0137103
cg14091978	34652610	chr1	-	C1orf94;C1orf94	NM_001134734;NM_032884	Body;5'UTR	1.35691	-0.417666	0.0004	0.0137103
cg10787904	107536679	chr4	+				1.16025	-0.497224	0.0004	0.0137103
cg14750567	62174600	chr17	+	ERN1	NM_001433	Body	-0.70486	0.296858	0.0004	0.0137103
cg09784168	111843174	chr7	+	DOCK4	NM_014705	Body	0.939004	-0.818411	0.0004	0.0137103
cg16713914	4289162	chr10	-				-0.573798	0.441144	0.0004	0.0137103
cg00003181	146157367	chr6	-				1.46214	-0.375708	0.0004	0.0137103
cg11790445	52888446	chr12	+	KRT6A	NM_005554	TSS1500	-0.727235	0.679815	0.0004	0.0137103
cg03512076	103907077	chr8	+				1.13389	-0.530776	0.0004	0.0137103
cg06913865	219239946	chr1	+				0.449856	-0.749102	0.0004	0.0137103
cg26649096	12454131	chr2	+				1.33249	-0.524332	0.0004	0.0137103
cg15226786	71592297	chr3	+	MIR1284;FOXP1;FOXP1;FOXP1;FOXP1;FOXP1	NR_031697;NM_001244816;NM_001244808;NM_032682;NM_001244810;NM_001012505	TSS1500;5'UTR;5'UTR;5'UTR;5'UTR;5'UTR	1.56397	-1.01614	0.0004	0.0137103
cg16247085	115770153	chr3	-	LSAMP	NM_002338	Body	0.636883	-0.822606	0.0004	0.0137103
cg18324432	56306697	chr17	-				0.582647	-0.286307	0.0004	0.0137103
cg01433297	4151816	chr20	-	SMOX;SMOX;SMOX;SMOX	NM_175839;NM_175841;NM_175840;NM_175842	5'UTR;5'UTR;5'UTR;5'UTR	1.64086	-0.554885	0.0004	0.0137103
cg15193977	42994082	chr17	-	GFAP;GFAP;GFAP	NM_001242376;NM_001131019;NM_002055	TSS1500;TSS1500;TSS1500	1.1143	-0.375153	0.0004	0.0137103
cg11947857	1411919	chr19	+	DAZAP1;DAZAP1	NM_018959;NM_170711	Body;Body	0.338436	-0.564007	0.0004	0.0137103
cg13315923	171921695	chr3	+	FNDC3B;FNDC3B	NM_001135095;NM_022763	Body;Body	1.04309	-0.604973	0.0004	0.0137103
cg03958308	145014989	chr8	+	PLEC1;PLEC1;PLEC1;PLEC1;PLEC1;PLEC1;PLEC1;PLEC1	NM_201378;NM_201382;NM_201381;NM_000445;NM_201384;NM_201380;NM_201383;NM_201379	Body;Body;Body;Body;TSS1500;Body;Body;Body	-0.763846	0.711791	0.0004	0.0137103
cg16654432	105167621	chr3	+	ALCAM	NM_001627	Body	1.61556	-0.198997	0.0004	0.0137103
cg06110081	1350335	chr4	+	UVSSA	NM_020894	Body	0.416032	-0.281358	0.0004	0.0137103
cg20209525	10534968	chr5	+				1.68246	-0.566525	0.0004	0.0137103
cg19856692	35762744	chr19	-	USF2;USF2	NM_003367;NM_207291	Body;Body	0.928182	-0.300386	0.0004	0.0137103
cg06793436	232173844	chr2	-	ARMC9;ARMC9;ARMC9	NM_001291656;NM_025139;NM_001271466	Body;Body;Body	0.343202	-0.293792	0.0004	0.0137103
cg12738534	134786112	chr5	+	TIFAB	NM_001099221	5'UTR	1.43073	-0.446081	0.0004	0.0137103
cg23064873	37457573	chr8	-				0.396621	-0.922369	0.0004	0.0137103
cg15731317	85430070	chr11	-	SYTL2;SYTL2;SYTL2;SYTL2;SYTL2;SYTL2;SYTL2;SYTL2;SYTL2;SYTL2;SYTL2	NM_206929;NM_001162951;NM_001162952;NM_001162952;NM_032943;NM_206929;NM_206930;NM_206928;NM_001162953;NM_206927;NM_206930	5'UTR;Body;5'UTR;1stExon;Body;1stExon;1stExon;Body;Body;Body;5'UTR	0.944709	-0.401506	0.0004	0.0137103
cg08267994	154832591	chr1	+	KCNN3;KCNN3;KCNN3	NM_170782;NM_002249;NM_001204087	TSS1500;Body;Body	0.654894	-0.371023	0.0004	0.0137103
cg01022916	31196938	chr1	+	MATN1	NM_002379	TSS1500	0.509906	-0.528035	0.0004	0.0137103
cg20639399	180892908	chr3	+	SOX2-OT;SOX2-OT;SOX2-OT	NR_075093;NR_075091;NR_075092	TSS200;Body;Body	0.884372	-0.848079	0.0004	0.0137103
cg06525524	37949030	chr21	-	CLDN14	NM_001146077	TSS200	1.34864	-0.300651	0.0004	0.0137103
cg18226451	65191003	chr14	+	PLEKHG3	NM_001308147	5'UTR	0.694734	-0.687349	0.0004	0.0137103
cg16184513	42773922	chr3	+	CCDC13-AS1;CCDC13	NR_046732;NM_144719	TSS200;Body	1.35032	-0.420267	0.0004	0.0137103
cg17552380	48208067	chr20	-				-0.689529	0.507185	0.0004	0.0137103
cg10891521	81047941	chr17	-	METRNL	NM_001004431	Body	-0.567084	0.590346	0.0004	0.0137103
cg16434190	64642144	chr11	-	EHD1	NM_006795	Body	0.819466	-0.336796	0.0004	0.0137103
cg13305336	229366001	chr1	+				1.83056	-0.606611	0.0004	0.0137103
cg23893332	94576048	chr14	+	IFI27;IFI27	NM_001130080;NM_005532	TSS1500;TSS1500	0.335943	-0.228704	0.0004	0.0137103
cg07859364	16816929	chr2	+	FAM49A	NM_030797	5'UTR	0.817796	-0.963275	0.0004	0.0137103
cg18235682	100048074	chr14	-	CCDC85C	NM_001144995	Body	0.837055	-0.382044	0.0004	0.0137103
cg02460440	131428346	chr8	+	ASAP1;ASAP1	NM_001247996;NM_018482	5'UTR;5'UTR	1.36877	-0.508889	0.0004	0.0137103
cg05504486	100088019	chr7	+	NYAP1	NM_173564	Body	1.18008	-0.407815	0.0004	0.0137103
cg05391713	40312344	chr6	-	LINC00951	NR_038887	Body	0.701906	-0.724184	0.0004	0.0137103
cg06821841	66562125	chr15	+				1.49624	-0.918158	0.0004	0.0137103
cg27648556	130641349	chr8	-				1.2915	-0.314182	0.0004	0.0137103
cg27031099	126620534	chr8	-				0.294303	-1.1047	0.0004	0.0137103
cg27625491	80266930	chr7	+	CD36;CD36;CD36	NM_001001548;NM_000072;NM_001001547	TSS1500;TSS1500;5'UTR	1.34729	-0.636971	0.0004	0.0137103
cg13750269	60573268	chr14	+	PCNXL4	NM_022495	5'UTR	1.63042	-0.489386	0.0004	0.0137103
cg11213202	13470604	chr6	-	GFOD1;GFOD1;GFOD1;GFOD1	NM_001242629;NR_038459;NM_018988;NM_001242628	3'UTR;Body;Body;5'UTR	1.0171	-0.347561	0.0004	0.0137103
cg23423419	40710061	chr18	-				0.467534	-0.715383	0.0004	0.0137103
cg08670367	11798045	chr2	+				1.17311	-0.419139	0.0004	0.0137103
cg19657693	43266792	chr2	-	LOC102723854	NR_110585	TSS200	1.16285	-0.291859	0.0004	0.0137103
cg05444288	35500415	chr10	+	CREM;CREM;CREM;CREM;CREM;CREM;CREM;CREM;CREM;CREM;CREM;CREM;CREM;CREM;CREM;CREM;CREM;CREM;CREM;CREM;CREM;CREM;CREM;CREM;CREM;CREM	NM_183012;NM_183011;NM_183013;NM_182717;NM_182723;NM_182721;NM_182720;NR_051975;NR_051974;NR_051973;NM_181571;NM_183060;NM_182772;NM_182771;NM_001267564;NM_182770;NM_182769;NM_001267563;NM_001267562;NM_001267567;NM_182718;NM_182719;NR_051972;NR_051971;NM_001267570;NM_182724	3'UTR;3'UTR;3'UTR;3'UTR;3'UTR;3'UTR;3'UTR;Body;Body;Body;Body;Body;Body;Body;Body;Body;Body;Body;Body;Body;Body;Body;Body;Body;Body;Body	0.369469	-0.699937	0.0004	0.0137103
cg22823438	62940465	chr3	+				0.915415	-0.623809	0.0004	0.0137103
cg12465412	233428450	chr1	+	PCNXL2	NM_014801	Body	0.939259	-0.738232	0.0004	0.0137103
cg18382519	242751898	chr2	-	NEU4;NEU4;NEU4;NEU4;NEU4	NM_001167601;NM_001167600;NM_001167599;NM_001167602;NM_080741	5'UTR;5'UTR;TSS200;TSS200;TSS200	1.09224	-0.456284	0.0004	0.0137103
cg10461390	151324223	chr4	+	LRBA;LRBA	NM_006726;NM_001199282	Body;Body	0.600436	-1.05727	0.0004	0.0137103
cg06781316	41922091	chr7	-				1.0672	-1.08355	0.0004	0.0137103
cg13245883	50642369	chr1	+	ELAVL4;ELAVL4;ELAVL4;ELAVL4;ELAVL4;ELAVL4	NM_001144777;NM_001144776;NM_001144775;NM_021952;NM_001144774;NM_001294348	Body;Body;Body;Body;Body;Body	-0.436417	0.615397	0.0004	0.0137103
cg17100412	2840074	chr20	-	VPS16;VPS16	NM_080413;NM_022575	Body;Body	1.41503	-0.683531	0.0004	0.0137103
cg02104392	134578960	chr2	+				1.11874	-0.235833	0.0004	0.0137103
cg00228931	19716911	chr1	+	CAPZB;CAPZB;CAPZB;CAPZB	NM_001206541;NM_001282162;NM_004930;NM_001206540	Body;Body;Body;Body	-0.910022	0.139361	0.0004	0.0137103
cg13642872	78527113	chr15	-	ACSBG1	NM_015162	TSS1500	1.70526	-0.332942	0.0004	0.0137103
cg13071438	146460832	chr5	-	PPP2R2B;PPP2R2B;PPP2R2B;PPP2R2B;PPP2R2B;PPP2R2B	NM_001271900;NM_001271899;NM_001271900;NM_001271899;NM_181677;NM_181678	5'UTR;1stExon;1stExon;5'UTR;5'UTR;5'UTR	1.68108	-0.382544	0.0004	0.0137103
cg18006944	153736313	chr1	-	INTS3;INTS3	NM_023015;NM_023015	ExonBnd;Body	0.611333	-0.638713	0.0004	0.0137103
cg17313552	143748724	chr5	-	KCTD16	NM_020768	Body	1.13886	-0.197466	0.0004	0.0137103
cg02568123	121208950	chr11	+				2.12628	-0.603291	0.0004	0.0137103
cg01903245	87373203	chr4	+	MAPK10	NM_002753	5'UTR	-1.32244	1.08312	0.0004	0.0137103
cg11658968	8420802	chr16	-				1.04809	-0.378166	0.0004	0.0137103
cg17901584	55353706	chr1	+	DHCR24	NM_014762	TSS1500	0.562013	-0.73666	0.0004	0.0137103
cg04689698	32167458	chr1	+	COL16A1	NM_001856	Body	0.839654	-0.597306	0.0004	0.0137103
cg08644837	129891072	chr9	+	RALGPS1;RALGPS1;RALGPS1;RALGPS1	NM_001190730;NM_001190729;NM_014636;NM_001190728	Body;Body;Body;Body	1.21629	-0.396218	0.0004	0.0137103
cg01155194	43328914	chr2	+				0.826877	-0.543508	0.0004	0.0137103
cg05920056	35722587	chr3	-	ARPP21;ARPP21;ARPP21;ARPP21;ARPP21;ARPP21;ARPP21;ARPP21;ARPP21	NM_001267618;NM_001025068;NM_001025069;NM_001267619;NM_198399;NM_198399;NM_001267616;NM_001267617;NM_016300	5'UTR;5'UTR;5'UTR;5'UTR;1stExon;5'UTR;5'UTR;5'UTR;5'UTR	0.998127	-0.506092	0.0004	0.0137103
cg13516479	122016629	chr6	+				1.07951	-0.65868	0.0004	0.0137103
cg07992484	106724161	chr2	-	UXS1	NM_025076	Body	-0.419571	0.445502	0.0004	0.0137103
cg20966009	156396819	chr1	-	C1orf61	NM_006365	5'UTR	0.820838	-0.556526	0.0004	0.0137103
cg19358608	1924565	chr20	-				-0.619234	0.338044	0.0004	0.0137103
cg19143211	123839720	chr6	-	TRDN	NM_006073	Body	0.634271	-0.762812	0.0004	0.0137103
cg10080966	112260867	chr10	-	DUSP5	NM_004419	Body	0.397567	-0.265573	0.0004	0.0137103
cg23182615	84571505	chr16	+				1.09684	-0.715981	0.0004	0.0137103
cg08162976	67032496	chr2	+				1.39193	-0.234817	0.0004	0.0137103
cg02138198	57485116	chr12	+	NAB2	NM_005967	Body	0.791872	-0.544445	0.0004	0.0137103
cg21118059	45108033	chr22	+	PRR5;PRR5;PRR5;PRR5-ARHGAP8;PRR5;PRR5;PRR5	NM_015366;NM_001017528;NM_181333;NM_181334;NM_001017529;NM_001017530;NM_001198721	Body;Body;Body;Body;5'UTR;5'UTR;Body	1.09705	-0.590432	0.0004	0.0137103
cg12328724	48287453	chr22	-				0.726745	-0.701539	0.0004	0.0137103
cg08607984	71720341	chr17	-				-0.449321	0.379225	0.0004	0.0137103
cg13274169	9537199	chr8	+	TNKS	NM_003747	Body	1.77885	-0.472129	0.0004	0.0137103
cg03054605	44232845	chr1	-	ST3GAL3;ST3GAL3;ST3GAL3;ST3GAL3;ST3GAL3;ST3GAL3;ST3GAL3;ST3GAL3;ST3GAL3;ST3GAL3;ST3GAL3;ST3GAL3;ST3GAL3;ST3GAL3;ST3GAL3;ST3GAL3;ST3GAL3;ST3GAL3;ST3GAL3;ST3GAL3;ST3GAL3;ST3GAL3;ST3GAL3;ST3GAL3;ST3GAL3	NR_073019;NR_073017;NR_073018;NR_073023;NR_073016;NR_073020;NR_073021;NM_001270465;NM_001270463;NM_001270464;NM_001270466;NM_174967;NM_174965;NM_174970;NM_174968;NM_174966;NM_174964;NM_174963;NM_006279;NM_001270459;NM_001270460;NM_001270461;NM_001270462;NM_174971;NM_174969	Body;Body;Body;Body;Body;Body;Body;Body;Body;Body;Body;Body;Body;Body;Body;Body;Body;Body;Body;Body;Body;Body;Body;Body;Body	0.618047	-0.619132	0.0004	0.0137103
cg02610971	134775616	chr11	+				0.629967	-0.668348	0.0004	0.0137103
cg17270100	130326232	chr10	-				1.32006	-0.493669	0.0004	0.0137103
cg09761612	131109335	chr2	+				0.566139	-0.714082	0.0004	0.0137103
cg20936142	236406027	chr2	+	AGAP1;AGAP1;AGAP1	NM_001244888;NM_001037131;NM_014914	Body;Body;Body	1.28753	-0.542948	0.0004	0.0137103
cg19016469	58525572	chr1	+	DAB1	NM_021080	5'UTR	1.25931	-0.500646	0.0004	0.0137103
cg13855577	42683569	chr22	-				0.225801	-0.208112	0.0004	0.0137103
cg09751025	39861867	chr17	+				0.500452	-0.54496	0.0004	0.0137103
cg19902593	56038708	chr1	+				1.44925	-0.327646	0.0004	0.0137103
cg23630655	16374422	chr21	+	NRIP1	NM_003489	5'UTR	1.35442	-0.74512	0.0004	0.0137103
cg01959774	290115	chr16	+	ITFG3;ITFG3;ITFG3	NM_032039;NM_001284497;NR_104317	5'UTR;5'UTR;Body	0.977309	-0.553708	0.0004	0.0137103
cg05604364	40455592	chr21	-				-1.11234	0.19468	0.0004	0.0137103
cg12718579	53322451	chr8	-	ST18	NM_014682	TSS200	1.46059	-0.235046	0.0004	0.0137103
cg04905408	42190115	chr3	+	TRAK1;TRAK1;TRAK1;TRAK1	NM_001265609;NM_001265610;NM_001265608;NM_001042646	TSS1500;TSS1500;Body;Body	0.94665	-0.376241	0.0004	0.0137103
cg11135661	47831030	chr13	+				1.01634	-0.248358	0.0004	0.0137103
cg11378101	94826095	chr11	+	ENDOD1	NM_015036	Body	1.04878	-0.209119	0.0004	0.0137103
cg14569771	153022369	chr4	-				1.01069	-0.766803	0.0004	0.0137103
cg03135883	80739538	chr17	-	TBCD	NM_005993	Body	0.204393	-0.202801	0.0004	0.0137103
cg07286267	235997393	chr2	+				0.767216	-0.293418	0.0004	0.0137103
cg08931923	129406072	chr3	-	TMCC1;TMCC1;TMCC1	NR_033361;NM_001128224;NM_001017395	Body;Body;Body	1.40022	-0.50016	0.0004	0.0137103
cg11324010	182568983	chr4	+				-1.41528	0.265779	0.0004	0.0137103
cg04649530	132113372	chr9	+				0.523785	-0.676105	0.0004	0.0137103
cg07372700	31281399	chr15	-	MTMR10	NM_017762	Body	0.477633	-0.846218	0.0004	0.0137103
cg13188283	12727080	chr18	+				0.635269	-0.73948	0.0004	0.0137103
cg17024199	74881747	chr17	+	MGAT5B;MGAT5B	NM_144677;NM_198955	Body;Body	-0.592303	0.159021	0.0004	0.0137103
cg26287163	61032651	chr5	+	LOC100506526	NR_105000	TSS1500	0.902501	-0.446381	0.0004	0.0137103
cg03181042	90817474	chr6	-	BACH2;BACH2	NM_021813;NM_001170794	5'UTR;5'UTR	1.84484	-0.541679	0.0004	0.0137103
cg12412070	24566933	chr13	-	SPATA13;SPATA13	NR_104595;NM_001286792	Body;Body	0.383671	-0.883317	0.0004	0.0137103
cg00637695	121759771	chr5	-	SNCAIP	NM_005460	Body	0.478087	-0.691482	0.0004	0.0137103
cg02737252	115933741	chr11	+				0.385264	-0.409284	0.0004	0.0137103
cg02049979	8718066	chr8	-	MFHAS1	NM_004225	Body	1.19031	-0.406413	0.0004	0.0137103
cg23315592	57674745	chr16	+	ADGRG1;ADGRG1;ADGRG1;ADGRG1;ADGRG1;ADGRG1;ADGRG1;ADGRG1;ADGRG1;ADGRG1;ADGRG1	NM_001145774;NM_001290144;NM_001290142;NM_001290143;NM_005682;NM_001145770;NM_201525;NM_201524;NM_001145773;NM_001145772;NM_001145771	5'UTR;5'UTR;5'UTR;5'UTR;5'UTR;5'UTR;5'UTR;5'UTR;5'UTR;5'UTR;5'UTR	1.58441	-0.536474	0.0004	0.0137103
cg25506700	15169986	chr11	+	INSC;INSC;INSC;INSC;INSC;INSC	NM_001278315;NM_001278314;NM_001278313;NM_001278316;NM_001042536;NM_001031853	TSS1500;TSS1500;TSS1500;TSS1500;5'UTR;Body	1.11811	-0.171483	0.0004	0.0137103
cg21446772	222807796	chr2	-				1.4479	-0.236486	0.0004	0.0137103
cg00181978	38324220	chr1	-	MTF1	NM_005955	5'UTR	0.608657	-0.390433	0.0004	0.0137103
cg15658966	14825923	chr3	+				0.569552	-0.605784	0.0004	0.0137103
cg23159678	27063169	chr14	-	NOVA1;NOVA1;NOVA1	NM_006489;NM_002515;NM_006491	Body;Body;Body	1.49675	-0.135855	0.0004	0.0137103
cg14452028	149669241	chr5	+	CAMK2A;CAMK2A;CAMK2A;CAMK2A	NM_171825;NM_015981;NM_171825;NM_015981	1stExon;1stExon;5'UTR;5'UTR	1.06333	-0.299239	0.0004	0.0137103
cg18236066	113293823	chr12	-	RPH3A;RPH3A	NM_001143854;NM_014954	Body;Body	1.2426	-0.326078	0.0004	0.0137103
cg21332471	71373454	chr16	+				1.24805	-0.203839	0.0004	0.0137103
cg03489615	46899926	chr7	-				0.267047	-0.46653	0.0004	0.0137103
cg06858075	50101435	chr13	-	PHF11;PHF11	NM_001040443;NM_001040444	Body;Body	1.52009	-0.714164	0.0004	0.0137103
cg00814985	114801132	chr13	+	RASA3	NM_007368	Body	1.11959	-0.592375	0.0004	0.0137103
cg18410356	36831858	chr1	-	STK40;STK40;STK40	NM_001282547;NM_001282546;NM_032017	5'UTR;5'UTR;5'UTR	0.325989	-0.961957	0.0004	0.0137103
cg16502747	23531625	chr14	-	ACIN1;ACIN1;ACIN1;ACIN1;ACIN1	NM_001164817;NM_001164815;NM_014977;NM_001164816;NM_001164814	Body;Body;Body;Body;Body	-0.730861	0.282217	0.0004	0.0137103
cg14508578	35434105	chr11	-	SLC1A2;SLC1A2;SLC1A2	NM_004171;NM_001252652;NM_001195728	Body;5'UTR;5'UTR	1.07909	-0.711789	0.0004	0.0137103
cg17187459	32949518	chr8	-				1.11706	-0.284774	0.0004	0.0137103
cg02482240	19103209	chr22	+	DGCR2;DGCR2;DGCR2;DGCR2;DGCR2	NR_033674;NM_001184781;NM_001173534;NM_001173533;NM_005137	Body;Body;Body;Body;Body	0.71674	-0.591918	0.0004	0.0137103
cg03461013	38374414	chr2	-	CYP1B1-AS1	NR_027252	Body	-1.14759	0.408898	0.0004	0.0137103
cg15276254	147972384	chr6	+				1.21305	-0.612154	0.0004	0.0137103
cg18915648	4000581	chr1	-	LINC01346	NR_040065	TSS200	0.815993	-0.397802	0.0004	0.0137103
cg03094428	128158498	chr3	+				0.625818	-0.465421	0.0004	0.0137103
cg03104110	206628355	chr2	+	NRP2;NRP2;NRP2;NRP2;NRP2	NM_201267;NM_018534;NM_201279;NM_201266;NM_003872	Body;Body;Body;Body;Body	0.478789	-0.691824	0.0004	0.0137103
cg27317356	87360396	chr10	-	GRID1	NM_017551	3'UTR	0.308974	-0.462923	0.0004	0.0137103
cg15463396	1093188	chr16	-				-0.652268	0.389302	0.0004	0.0137103
cg09113310	29223113	chr2	+	FAM179A	NM_199280	Body	0.672394	-0.572205	0.0004	0.0137103
cg27423627	69299355	chr3	-	FRMD4B	NM_015123	Body	1.10352	-0.812845	0.0004	0.0137103
cg09877334	90583928	chr15	-	ZNF710	NM_198526	5'UTR	0.679706	-0.170358	0.0004	0.0137103
cg03712278	166723397	chr5	+	TENM2	NM_001122679	Body	1.55088	-0.593192	0.0004	0.0137103
cg07422843	27264560	chr17	-	PHF12;PHF12;PHF12;LOC101927018	NM_001033561;NM_001290131;NM_020889;NR_110803	Body;Body;Body;Body	1.0335	-0.929206	0.0004	0.0137103
cg10858353	55945399	chr4	+	KDR	NM_002253	3'UTR	1.28661	-0.656544	0.0004	0.0137103
cg26684028	4483593	chr4	-	STX18-IT1;STX18	NR_126434;NM_016930	TSS200;Body	1.36715	-0.309649	0.0004	0.0137103
cg11344950	151826167	chr1	-	THEM5;THEM5	NM_182578;NM_182578	1stExon;5'UTR	0.99044	-0.451661	0.0004	0.0137103
cg20864517	16470187	chr19	+	EPS15L1;EPS15L1	NR_047665;NM_001258374	Body;Body	1.606	-0.398629	0.0004	0.0137103
cg14693804	92757970	chr5	+	FLJ42709;FLJ42709	NR_021491;NR_015369	Body;Body	0.751247	-0.25391	0.0004	0.0137103
cg25960382	27417916	chr17	-	MYO18A;MYO18A	NM_203318;NM_078471	Body;Body	0.910375	-0.383923	0.0004	0.0137103
cg04626491	28584053	chr6	-				-0.854127	0.30944	0.0004	0.0137103
cg00710180	95723453	chr2	-				1.57565	-0.949023	0.0004	0.0137103
cg04240553	67188614	chr16	-	TRADD	NM_003789	Body	0.414136	-0.376882	0.0004	0.0137103
cg13350369	69720454	chr2	+	AAK1	NM_014911	Body	0.941473	-0.240049	0.0004	0.0137103
cg11503875	46285985	chr22	+				0.611259	-0.550142	0.0004	0.0137103
cg04420196	69818665	chr15	+				0.596195	-0.386728	0.0004	0.0137103
cg09395955	56476997	chr12	-	ERBB3;ERBB3	NM_001005915;NM_001982	Body;Body	0.475825	-0.460304	0.0004	0.0137103
cg08065061	93105737	chr9	-	LINC01508	NR_109795	Body	1.08082	-0.517359	0.0004	0.0137103
cg07897508	44501079	chr1	-				0.839764	-0.613729	0.0004	0.0137103
cg01866308	128391781	chr2	-	MYO7B	NM_001080527	Body	0.693762	-0.300987	0.0004	0.0137103
cg16712224	58714920	chr8	-				1.26427	-1.05376	0.0004	0.0137103
cg27088466	45365037	chr22	+	PHF21B;PHF21B;PHF21B;PHF21B	NM_001242450;NM_138415;NM_001135862;NM_001284296	Body;Body;Body;5'UTR	1.52057	-0.187923	0.0004	0.0137103
cg24904923	92967114	chr14	+	SLC24A4;SLC24A4;SLC24A4	NM_153648;NM_153647;NM_153646	3'UTR;3'UTR;3'UTR	1.2286	-0.494757	0.0004	0.0137103
cg14640555	104355257	chr10	-	SUFU;SUFU	NM_001178133;NM_016169	Body;Body	0.6789	-1.09569	0.0004	0.0137103
cg22395655	56339818	chr15	-				1.1749	-0.338466	0.0004	0.0137103
cg26691316	66456724	chr3	-	LRIG1	NM_015541	Body	0.81527	-0.776546	0.0004	0.0137103
cg14750757	127506604	chr3	-	MGLL;MGLL	NM_007283;NM_001003794	Body;Body	1.85473	-0.439592	0.0004	0.0137103
cg15071406	8788275	chr1	-	RERE;RERE	NM_001042681;NM_012102	5'UTR;5'UTR	0.896298	-0.447371	0.0004	0.0137103
cg09395550	123100208	chr6	+	FABP7	NM_001446	TSS1500	0.939466	-0.543728	0.0004	0.0137103
cg21917740	8597923	chr2	+				-1.06828	0.607652	0.0004	0.0137103
cg17466044	100666162	chr15	+	ADAMTS17	NM_139057	Body	1.80968	-0.396017	0.0004	0.0137103
cg08143605	183027232	chr3	-	MCF2L2	NM_015078	Body	0.858307	-0.302527	0.0004	0.0137103
cg25220320	98065740	chr15	+				2.01861	-0.777262	0.0004	0.0137103
cg12464631	758136	chr5	+				0.84506	-0.417985	0.0004	0.0137103
cg15500482	59729844	chr14	+	DAAM1;DAAM1	NM_014992;NM_001270520	TSS1500;5'UTR	0.545083	-0.449387	0.0004	0.0137103
cg12716445	47601174	chr2	+	EPCAM;EPCAM	NM_002354;NM_002354	ExonBnd;Body	0.634131	-0.77306	0.0004	0.0137103
cg09452728	133902108	chr11	+	LOC100128239	NR_027276	TSS200	0.746987	-0.652316	0.0004	0.0137103
cg09632136	114165661	chr11	-	NNMT	NM_006169	TSS1500	0.935853	-0.477073	0.0004	0.0137103
cg24501728	239880853	chr1	+	CHRM3-AS2;CHRM3	NR_103776;NM_000740	Body;5'UTR	-1.24842	0.545528	0.0004	0.0137103
cg15031579	42347906	chr22	-	LOC339674	NR_024355	TSS1500	1.13535	-0.2137	0.0004	0.0137103
cg20431939	57673903	chr16	+	ADGRG1;ADGRG1;ADGRG1;ADGRG1;ADGRG1;ADGRG1;ADGRG1;ADGRG1;ADGRG1;ADGRG1;ADGRG1	NM_001145774;NM_001290144;NM_001290142;NM_001290143;NM_005682;NM_001145770;NM_201525;NM_201524;NM_001145773;NM_001145772;NM_001145771	5'UTR;5'UTR;5'UTR;5'UTR;5'UTR;5'UTR;5'UTR;5'UTR;5'UTR;5'UTR;5'UTR	0.653887	-0.635553	0.0004	0.0137103
cg11506733	6321428	chr6	-	F13A1	NM_000129	TSS1500	-0.773391	0.335724	0.0004	0.0137103
cg07739886	79280465	chr15	-	RASGRF1;RASGRF1;RASGRF1	NM_153815;NM_001145648;NM_002891	Body;Body;Body	0.93927	-0.350172	0.0004	0.0137103
cg24723647	69755519	chr8	-				1.51497	-0.51623	0.0004	0.0137103
cg20989630	125619605	chr8	-	MTSS1;MTSS1;MTSS1	NM_014751;NM_001282974;NM_001282971	Body;Body;Body	1.19229	-0.607029	0.0004	0.0137103
cg13475659	21990584	chr8	+				0.711738	-0.491655	0.0004	0.0137103
cg17831681	92250122	chr15	-				0.640777	-0.586439	0.0004	0.0137103
cg06029444	73506226	chr17	-	CASKIN2;CASKIN2	NM_001142643;NM_020753	TSS1500;Body	0.47379	-0.392327	0.0004	0.0137103
cg04016660	85075232	chr16	-	KIAA0513	NM_014732	5'UTR	1.02831	-0.659007	0.0004	0.0137103
cg13993197	111817803	chr1	-				0.53349	-0.499459	0.0004	0.0137103
cg07658678	80761294	chr15	+	ARNT2	NM_014862	Body	0.686619	-0.357512	0.0004	0.0137103
cg09559225	117636287	chr8	-				0.75806	-0.252185	0.0004	0.0137103
cg18343693	33408313	chr9	+				0.466442	-0.274436	0.0004	0.0137103
cg04905274	112153216	chr12	-	ACAD10;ACAD10	NM_025247;NM_001136538	Body;Body	1.04831	-0.574145	0.0004	0.0137103
cg26771969	15358258	chr19	-	BRD4;BRD4	NM_014299;NM_058243	3'UTR;Body	0.916671	-0.377536	0.0004	0.0137103
cg13001732	238165668	chr2	-				-0.757938	0.231508	0.0004	0.0137103
cg23146310	240668659	chr2	-				0.58068	-0.26696	0.0004	0.0137103
cg26405328	17427028	chr11	+	ABCC8;ABCC8;ABCC8;ABCC8	NM_000352;NM_001287174;NM_000352;NM_001287174	ExonBnd;ExonBnd;Body;Body	0.717187	-0.435482	0.0004	0.0137103
cg01416657	205392241	chr1	-	LEMD1	NM_001001552	TSS1500	-1.00194	0.536845	0.0004	0.0137103
cg08876039	14342668	chr1	+				0.640891	-0.533441	0.0004	0.0137103
cg08814536	106567330	chr13	+				1.16152	-0.169437	0.0004	0.0137103
cg10578938	156695410	chr5	+	CYFIP2;CYFIP2;CYFIP2	NM_001037333;NM_014376;NM_001037332	5'UTR;TSS1500;5'UTR	0.621246	-0.741133	0.0004	0.0137103
cg19606153	42733759	chr3	-	KBTBD5	NM_152393	3'UTR	-0.325011	0.419727	0.0004	0.0137103
cg08948170	95945273	chr12	-	USP44	NM_032147	TSS200	0.769326	-0.546806	0.0004	0.0137103
cg07152925	48024683	chr21	-	S100B	NM_006272	5'UTR	1.42131	-0.377078	0.0004	0.0137103
cg12038606	62998815	chr12	-				-1.02896	0.516796	0.0004	0.0137103
cg20867663	16884738	chr17	-				0.805591	-0.121284	0.0004	0.0137103
cg13808022	36616995	chr21	-				0.639588	-0.615726	0.0004	0.0137103
cg26202413	56991898	chr11	-				1.06598	-0.463448	0.0004	0.0137103
cg08749917	186915320	chr3	-	RTP1	NM_153708	1stExon	1.02507	-0.36961	0.0004	0.0137103
cg08094551	73023727	chr16	-	ZFHX3;ZFHX3	NM_001164766;NM_006885	5'UTR;5'UTR	-1.19393	0.502302	0.0004	0.0137103
cg16075933	27890125	chr1	+	AHDC1	NM_001029882	5'UTR	0.52615	-0.38374	0.0004	0.0137103
cg15708313	40128541	chr3	+	MYRIP;MYRIP;MYRIP;MYRIP;MYRIP	NR_104316;NM_001284424;NM_015460;NM_001284423;NM_001284425	Body;Body;Body;Body;Body	1.34468	-0.372046	0.0004	0.0137103
cg00922363	12201163	chr3	-	TIMP4;SYN2;SYN2	NM_003256;NM_003178;NM_133625	TSS1500;Body;Body	1.45509	-0.420389	0.0004	0.0137103
cg05066250	79225085	chr9	+				1.78435	-0.780117	0.0004	0.0137103
cg19025573	25615481	chr22	-	CRYBB2	NM_000496	TSS200	0.88939	-0.478798	0.0004	0.0137103
cg22481405	143551331	chr8	-	BAI1	NM_001702	Body	0.538011	-0.569949	0.0004	0.0137103
cg23659250	50174065	chr22	+	BRD1;LOC90834	NM_014577;NR_026993	Body;TSS200	0.525437	-0.28109	0.0004	0.0137103
cg12452806	47110997	chr18	-	LIPG;LIPG	NM_006033;NM_001308006	Body;Body	1.05924	-0.481347	0.0004	0.0137103
cg23321704	51654751	chr3	+	RAD54L2	NM_015106	Body	-1.23833	0.696255	0.0004	0.0137103
cg08906309	8263420	chr17	+	LOC100128288	NR_024447	Body	1.0242	-0.230023	0.0004	0.0137103
cg19926144	661009	chr10	+	DIP2C	NM_014974	Body	1.95128	-0.371758	0.0004	0.0137103
cg09459869	61436794	chr1	-	NFIA-AS2;NFIA-AS2	NR_110618;NR_110617	TSS1500;TSS1500	0.467123	-0.462638	0.0004	0.0137103
cg24698889	34110624	chr6	+	GRM4;GRM4;GRM4;GRM4	NM_000841;NM_001256811;NM_001256809;NM_001282847	5'UTR;5'UTR;Body;5'UTR	-0.859456	0.374646	0.0004	0.0137103
cg11330918	44949135	chr11	+	TSPAN18	NM_130783	Body	1.45337	-0.671479	0.0004	0.0137103
cg07517370	123922506	chr10	-	TACC2;TACC2;TACC2;TACC2;TACC2;TACC2;TACC2;TACC2	NM_206860;NM_001291878;NM_006997;NM_001291879;NM_001291876;NM_001291877;NM_206862;NM_206861	TSS1500;TSS1500;TSS1500;5'UTR;Body;Body;Body;Body	0.955611	-0.330925	0.0004	0.0137103
cg26459626	38639504	chr22	+	TMEM184B;TMEM184B;TMEM184B	NM_001195072;NM_012264;NM_001195071	Body;Body;Body	1.13951	-0.540414	0.0004	0.0137103
cg07882213	21541227	chr8	+				-0.839614	0.729806	0.0004	0.0137103
cg01568899	12454300	chr2	-	LOC100506457	NR_110196	Body	1.85663	-0.46568	0.0004	0.0137103
cg03948876	38060868	chr22	-	PDXP	NM_020315	Body	0.59413	-0.761255	0.0004	0.0137103
cg26080567	37536137	chr21	-	DOPEY2	NM_005128	TSS1500	0.737289	-0.633342	0.0004	0.0137103
cg00690270	52324148	chr3	+	GLYCTK;GLYCTK;GLYCTK;GLYCTK;GLYCTK;GLYCTK;GLYCTK-AS1	NM_001144951;NM_145262;NR_026701;NR_026700;NR_026702;NR_026699;NR_046719	5'UTR;5'UTR;Body;Body;Body;Body;TSS1500	0.404211	-0.416843	0.0004	0.0137103
cg06727242	68610489	chr14	-	RAD51L1;RAD51L1;RAD51L1	NM_133509;NM_002877;NM_133510	Body;Body;Body	0.993119	-0.950369	0.0004	0.0137103
cg13935380	124646298	chr9	+	TTLL11	NM_001139442	Body	1.36329	-0.947347	0.0004	0.0137103
cg25423172	32502815	chr20	-				-0.963188	0.888608	0.0004	0.0137103
cg02473334	89828988	chr1	+	GBP6	NM_198460	TSS1500	-1.62092	0.176652	0.0004	0.0137103
cg22099812	58751545	chr18	-				0.950655	-0.57965	0.0004	0.0137103
cg04200073	184007117	chr1	-	COLGALT2;COLGALT2;COLGALT2	NM_001303421;NM_001303420;NM_015101	TSS1500;TSS1500;TSS1500	1.30658	-0.362954	0.0004	0.0137103
cg11304866	44222646	chr6	+	MIR4647;SLC35B2;SLC35B2;SLC35B2;SLC35B2;SLC35B2;SLC35B2;SLC35B2;SLC35B2;SLC35B2	NR_039790;NM_001286520;NM_001286519;NM_001286517;NM_001286512;NM_001286511;NM_001286513;NM_001286510;NM_001286509;NM_178148	TSS1500;Body;Body;Body;Body;Body;Body;Body;Body;Body	0.293506	-0.480983	0.0004	0.0137103
cg27531553	6615604	chr1	-	TAS1R1;TAS1R1;TAS1R1;NOL9;TAS1R1	NM_138697;NM_177539;NM_177540;NM_024654;NM_177541	1stExon;1stExon;1stExon;TSS1500;1stExon	0.716428	-0.554477	0.0004	0.0137103
cg14234105	98550966	chr9	+				1.90368	-0.247393	0.0004	0.0137103
cg02809934	171129454	chr1	+	FMO6P	NR_002601	Body	2.04716	-0.606007	0.0004	0.0137103
cg08805386	37797731	chr8	+	GOT1L1	NM_152413	TSS200	0.448315	-0.856242	0.0004	0.0137103
cg17046415	89743073	chr15	+	ABHD2;ABHD2	NM_152924;NM_007011	3'UTR;3'UTR	0.925419	-1.55129	0.0004	0.0137103
cg01348055	10272788	chr16	-	GRIN2A;GRIN2A;GRIN2A	NM_001134407;NM_000833;NM_001134408	Body;Body;Body	1.04614	-0.28526	0.0004	0.0137103
cg17609493	75576620	chr18	-				0.428682	-0.541669	0.0004	0.0137103
cg24148361	12388639	chr17	-				0.369823	-0.189042	0.0004	0.0137103
cg21195376	204449827	chr1	+	PIK3C2B	NM_002646	5'UTR	1.05226	-0.363973	0.0004	0.0137103
cg13903421	219738714	chr2	-	WNT6	NM_006522	3'UTR	1.29418	-0.430298	0.0004	0.0137103
cg00605787	100258023	chr15	+				0.744612	-0.641597	0.0004	0.0137103
cg09383624	49464067	chr8	+	LOC101929268	NR_105002	TSS200	-0.60529	0.562415	0.0004	0.0137103
cg25292309	58989427	chr2	-				-1.01376	0.429218	0.0004	0.0137103
cg18137033	126764766	chr3	-				0.263034	-0.915166	0.0004	0.0137103
cg07834396	23385979	chr10	-	MSRB2	NM_012228	Body	-1.04739	0.562533	0.0004	0.0137103
cg15068641	236636823	chr2	+	AGAP1;AGAP1	NM_014914;NM_001037131	Body;Body	1.04384	-0.40004	0.0004	0.0137103
cg10153714	116151921	chr7	-				1.34581	-0.320206	0.0004	0.0137103
cg05356183	110048435	chr9	+	RAD23B;RAD23B;RAD23B	NM_002874;NM_001244724;NM_001244713	Body;5'UTR;Body	-0.290711	0.250095	0.0004	0.0137103
cg07242524	31623225	chr15	-	KLF13;KLF13	NM_015995;NM_001302461	Body;Body	0.534197	-0.459423	0.0004	0.0137103
cg04934382	77766335	chr17	+				-1.843	0.391193	0.0004	0.0137103
cg04630412	24009753	chr4	+				1.11919	-0.979254	0.0004	0.0137103
cg05221631	246271874	chr1	-	SMYD3;SMYD3	NM_022743;NM_001167740	Body;Body	1.31194	-0.223022	0.0004	0.0137103
cg05196406	19217252	chr1	-	ALDH4A1;ALDH4A1;ALDH4A1;ALDH4A1	NM_001161504;NM_001161504;NM_003748;NM_170726	5'UTR;1stExon;Body;Body	0.77967	-0.90106	0.0004	0.0137103
cg11737757	2885168	chr1	-				1.47033	-0.55562	0.0004	0.0137103
cg08155129	156387951	chr1	-	C1orf61	NM_006365	5'UTR	2.06599	-0.391667	0.0004	0.0137103
cg25519457	4387827	chr12	-	CCND2	NM_001759	Body	0.905357	-0.196719	0.0004	0.0137103
cg13165856	232505460	chr2	+				0.719788	-0.65262	0.0004	0.0137103
cg03311251	17467602	chr8	-	PDGFRL	NM_006207	Body	1.6692	-0.244468	0.0004	0.0137103
cg22379939	181492178	chr1	+	CACNA1E;CACNA1E;CACNA1E	NM_000721;NM_001205293;NM_001205294	Body;Body;Body	-0.245806	0.625917	0.0004	0.0137103
cg12003804	42121652	chr3	+				1.14167	-0.68852	0.0004	0.0137103
cg03237342	57425757	chr15	+	TCF12;TCF12;TCF12;TCF12	NM_207038;NM_207037;NM_207036;NM_003205	Body;Body;Body;Body	0.899203	-0.626929	0.0004	0.0137103
cg13445376	74204200	chr16	+				-1.0417	0.395461	0.0004	0.0137103
cg24873256	3521627	chr2	+	ADI1;ADI1	NM_001306077;NM_018269	TSS200;Body	-1.66804	0.610544	0.0004	0.0137103
cg17972391	94784508	chr9	-				-1.12842	0.21694	0.0004	0.0137103
cg04645265	176796807	chr5	-	RGS14	NM_006480	Body	1.01899	-0.27482	0.0004	0.0137103
cg09208331	44864004	chr21	+				0.687137	-0.223778	0.0004	0.0137103
cg09389460	84417452	chr6	-	SNAP91;SNAP91;SNAP91;SNAP91;SNAP91;SNAP91	NM_001242792;NM_014841;NM_001242793;NM_001242794;NM_001256718;NM_001256717	Body;Body;Body;Body;5'UTR;5'UTR	1.20319	-0.714924	0.0004	0.0137103
cg11847933	227130394	chr1	+	CABC1	NM_020247	5'UTR	0.756848	-0.332014	0.0004	0.0137103
cg18519905	95289759	chr11	+				0.606092	-0.444748	0.0004	0.0137103
cg13016732	76858947	chr11	+	MYO7A;MYO7A;MYO7A	NM_000260;NM_001127180;NM_001127179	Body;Body;Body	-1.42807	0.463612	0.0004	0.0137103
cg18101488	100689613	chr14	+				0.36254	-0.528882	0.0004	0.0137103
cg08401618	70798565	chr15	+				0.432451	-0.590148	0.0004	0.0137103
cg10378083	46343184	chr13	+				1.55131	-0.431688	0.0004	0.0137103
cg24102420	35785890	chr3	+	MIR128-2;ARPP-21	NR_029824;NM_016300	TSS200;Body	1.39182	-0.144572	0.0004	0.0137103
cg08495005	19265001	chr1	-	IFFO2	NM_001136265	Body	0.569787	-0.559533	0.0004	0.0137103
cg01257529	113045452	chr1	+	WNT2B;WNT2B	NM_001291880;NM_004185	5'UTR;Body	-0.359532	0.353862	0.0004	0.0137103
cg26487268	237658167	chr2	+				-1.0926	0.116978	0.0004	0.0137103
cg15028083	32331230	chr11	+				-0.874591	0.155769	0.0004	0.0137103
cg07014891	81964234	chr10	+	ANXA11;ANXA11;ANXA11;ANXA11;ANXA11;ANXA11;ANXA11	NM_001278408;NM_001278409;NM_001278408;NM_145869;NM_145868;NM_001157;NM_001278407	1stExon;5'UTR;5'UTR;5'UTR;5'UTR;5'UTR;5'UTR	-1.01383	0.127785	0.0004	0.0137103
cg11132334	48136298	chr4	-	TXK	NM_003328	TSS200	0.659726	-0.118144	0.0004	0.0137103
cg09098522	31435673	chr10	-				-0.638149	0.367602	0.0004	0.0137103
cg00943571	88337954	chr16	+				-0.98551	0.456359	0.0004	0.0137103
cg22517858	44140700	chr19	-	CADM4	NM_145296	Body	0.739871	-0.387778	0.0004	0.0137103
cg12773535	121581281	chr7	+	PTPRZ1;PTPRZ1;PTPRZ1	NM_002851;NM_001206839;NM_001206838	Body;Body;Body	1.34747	-0.546977	0.0004	0.0137103
cg23324181	58613488	chr3	+	FAM107A	NM_001282714	TSS200	0.818135	-0.362464	0.0004	0.0137103
cg07302361	70598973	chr17	+	LINC00511	NR_033876	Body	1.07406	-0.38758	0.0004	0.0137103
cg11751848	58328846	chr16	-	PRSS54;PRSS54;PRSS54;PRSS54;PRSS54;PRSS54	NM_001080492;NM_001305173;NM_001080492;NM_001305173;NM_001305174;NM_001305174	5'UTR;5'UTR;1stExon;1stExon;1stExon;5'UTR	2.24346	-0.46893	0.0004	0.0137103
cg19727124	6553227	chr1	-	PLEKHG5;PLEKHG5;PLEKHG5	NM_198681;NM_001042663;NM_020631	Body;Body;TSS1500	0.237344	-0.215461	0.0004	0.0137103
cg14157644	127751489	chr10	-	ADAM12;ADAM12;ADAM12;ADAM12;ADAM12	NM_003474;NM_001288973;NM_001288975;NM_021641;NM_001288974	Body;Body;Body;Body;Body	1.05475	-0.24564	0.0004	0.0137103
cg08393822	210737704	chr2	-	UNC80;UNC80	NM_032504;NM_182587	Body;Body	1.42123	-0.712276	0.0004	0.0137103
cg24859127	34621977	chr11	+				-1.09925	0.821298	0.0004	0.0137103
cg10613282	101536031	chr1	-	LOC102606465	NR_109849	Body	1.36612	-0.838469	0.0004	0.0137103
cg00502062	201578212	chr1	-				0.254031	-0.684621	0.0004	0.0137103
cg11009507	32630484	chr18	-	MAPRE2;MAPRE2;MAPRE2;MAPRE2;MAPRE2	NM_001143826;NM_001143827;NR_046177;NM_014268;NM_001256420	5'UTR;Body;Body;Body;Body	0.8154	-0.689778	0.0004	0.0137103
cg13022508	42718559	chr22	+				0.419685	-0.33675	0.0004	0.0137103
cg09741608	103712218	chr14	+				0.689127	-0.528047	0.0004	0.0137103
cg02267261	27351954	chr2	+	ABHD1	NM_032604	Body	0.457821	-0.774169	0.0004	0.0137103
cg02923831	38386436	chr8	+	C8orf86	NM_207412	TSS1500	0.427139	-0.566513	0.0004	0.0137103
cg19169932	62861955	chr15	+				-1.14055	0.589181	0.0004	0.0137103
cg03116124	231293208	chr1	+				-1.40473	0.739879	0.0004	0.0137103
cg15384108	43441558	chr21	+	C21orf121	NR_027273	TSS1500	0.875552	-0.523412	0.0004	0.0137103
cg11199270	158251605	chr6	+	SNX9	NM_016224	Body	1.14712	-0.552916	0.0004	0.0137103
cg16773814	87644704	chr16	+	JPH3	NM_020655	Body	1.07635	-0.322873	0.0004	0.0137103
cg20315607	93343483	chr1	+	FAM69A;FAM69A;FAM69A;FAM69A;FAM69A	NM_001252271;NM_001252273;NM_001252269;NM_001252270;NM_001006605	TSS1500;Body;Body;Body;Body	0.78254	-0.986008	0.0004	0.0137103
cg09756121	19319437	chr2	+				1.03331	-0.428823	0.0004	0.0137103
cg20263249	118176170	chr1	+				0.663438	-0.279588	0.0004	0.0137103
cg04663969	58273919	chr3	-	ABHD6	NM_020676	Body	0.666274	-0.639446	0.0004	0.0137103
cg14050233	173293229	chr5	-				2.10935	-0.683104	0.0004	0.0137103
cg16393844	191750099	chr3	+				-0.640804	0.710883	0.0004	0.0137103
cg25267128	24900811	chr14	+	KHNYN;KHNYN;KHNYN	NM_001290256;NM_001290257;NM_015299	Body;Body;Body	0.337603	-0.569291	0.0004	0.0137103
cg26818637	61916675	chr1	-	NFIA;NFIA;NFIA;NFIA	NM_001145511;NM_001145512;NM_001134673;NM_005595	Body;Body;Body;Body	1.0361	-0.467627	0.0004	0.0137103
cg20449074	10658637	chr7	+				0.401977	-0.757842	0.0004	0.0137103
cg25008813	112733739	chr13	+				0.683121	-0.967262	0.0004	0.0137103
cg23560858	45658018	chr19	-	NKPD1	NM_198478	Body	-0.723957	0.675387	0.0004	0.0137103
cg03347973	81034505	chr10	+	ZMIZ1	NM_020338	Body	0.854162	-0.87848	0.0004	0.0137103
cg07695429	5349141	chr19	-				0.773321	-0.482199	0.0004	0.0137103
cg00264873	72917924	chr18	-	ZADH2;ZADH2	NM_175907;NM_001306093	Body;TSS1500	0.708075	-0.625689	0.0004	0.0137103
cg01242422	244215387	chr1	+	ZBTB18;ZBTB18;ZBTB18	NM_001278196;NM_205768;NM_006352	5'UTR;Body;TSS1500	0.667886	-0.532936	0.0004	0.0137103
cg07125243	108351562	chr8	-	ANGPT1	NM_001146	Body	0.557393	-0.612424	0.0004	0.0137103
cg18108276	164506789	chr6	-				0.377252	-1.30575	0.0004	0.0137103
cg20788106	57673993	chr16	-	ADGRG1;ADGRG1;ADGRG1;ADGRG1;ADGRG1;ADGRG1;ADGRG1;ADGRG1;ADGRG1;ADGRG1;ADGRG1	NM_001145774;NM_001290144;NM_001290142;NM_001290143;NM_005682;NM_001145770;NM_201525;NM_201524;NM_001145773;NM_001145772;NM_001145771	5'UTR;5'UTR;5'UTR;5'UTR;5'UTR;5'UTR;5'UTR;5'UTR;5'UTR;5'UTR;5'UTR	1.33716	-0.313767	0.0004	0.0137103
cg14149988	139048519	chr9	+				0.892053	-0.390927	0.0004	0.0137103
cg00032703	102329514	chr11	+				0.584296	-0.488296	0.0004	0.0137103
cg10712561	42392983	chr17	-	RUNDC3A;RUNDC3A;RUNDC3A	NM_001144826;NM_001144825;NM_006695	Body;Body;Body	-3.4369	0.486358	0.0004	0.0137103
cg27189803	80416566	chr10	+				1.07783	-0.441699	0.0004	0.0137103
cg11652389	34130155	chr19	+	CHST8;CHST8	NM_001127895;NM_001127896	5'UTR;5'UTR	-0.80626	0.282593	0.0004	0.0137103
cg02901923	30163341	chr8	-				1.11067	-0.572454	0.0004	0.0137103
cg15310568	210443311	chr2	-	MAP2;MAP2;MAP2;MAP2	NM_031847;NM_031845;NM_002374;NM_001039538	TSS1500;TSS1500;TSS1500;5'UTR	0.689534	-0.772333	0.0004	0.0137103
cg10142738	19757625	chr11	+	NAV2;NAV2;NAV2;NAV2	NM_001111018;NM_145117;NM_182964;NM_001244963	Body;Body;Body;Body	0.616497	-0.486204	0.0004	0.0137103
cg06693488	65361104	chr11	+	KCNK7;KCNK7;KCNK7;KCNK7	NM_033347;NM_033455;NM_033348;NM_005714	Body;Body;Body;Body	1.24846	-0.473308	0.0004	0.0137103
cg02489108	101820602	chr11	+	CEP126	NM_020802	Body	1.0769	-0.513179	0.0004	0.0137103
cg05960597	44849556	chr20	-	CDH22	NM_021248	Body	0.464386	-0.240864	0.0004	0.0137103
cg03445722	127886887	chr3	-	EEFSEC	NM_021937	Body	1.52402	-0.47623	0.0004	0.0137103
cg08499559	146452508	chr4	-	SMAD1;SMAD1	NM_005900;NM_001003688	Body;Body	1.25433	-0.770156	0.0004	0.0137103
cg14026106	46010523	chr10	-	MARCH8;MARCH8;MARCH8	NM_001002265;NM_145021;NM_001002266	Body;Body;Body	0.772952	-0.795592	0.0004	0.0137103
cg15559252	184775205	chr1	+	FAM129A;FAM129A	NM_052966;NM_052966	ExonBnd;Body	1.00816	-0.568066	0.0004	0.0137103
cg03610280	97592418	chr10	+	ENTPD1;ENTPD1;ENTPD1;ENTPD1;ENTPD1;ENTPD1;ENTPD1	NM_001164179;NM_001164178;NM_001776;NM_001164183;NM_001164182;NM_001164181;NM_001098175	Body;Body;Body;5'UTR;5'UTR;5'UTR;Body	1.64745	-0.698148	0.0004	0.0137103
cg11942358	27388119	chr17	+				0.897577	-0.596744	0.0004	0.0137103
cg13604680	202097020	chr1	-	GPR37L1	NM_004767	Body	1.90217	-0.316751	0.0004	0.0137103
cg16243195	7252323	chr4	+	SORCS2	NM_020777	Body	1.06329	-0.448805	0.0004	0.0137103
cg26487852	90369040	chr15	+				0.659879	-0.271987	0.0004	0.0137103
cg19192065	93335091	chr10	+	LOC100188947	NR_024467	Body	1.45901	-0.371455	0.0004	0.0137103
cg04881002	60193806	chr20	-	CDH4;CDH4;CDH4	NM_001794;NM_001252338;NM_001252339	Body;Body;5'UTR	0.233485	-0.743849	0.0004	0.0137103
cg12357497	61760938	chr8	+	CHD7	NM_017780	Body	1.29127	-0.685574	0.0004	0.0137103
cg08513075	27237784	chr2	-	MAPRE3;MAPRE3;MAPRE3	NM_001303050;NM_001303050;NM_012326	1stExon;5'UTR;5'UTR	1.3947	-0.502719	0.0004	0.0137103
cg03301085	42680224	chr3	+	NKTR;LOC101928323	NM_005385;NR_125400	Body;Body	1.02705	-0.632308	0.0004	0.0137103
cg06304883	182991134	chr1	+	LAMC1	NM_002293	TSS1500	-1.13945	0.653252	0.0004	0.0137103
cg01191090	89132868	chr16	+				1.96477	-0.338609	0.0004	0.0137103
cg06975262	171805000	chr5	-	SH3PXD2B;SH3PXD2B	NM_001308175;NM_001017995	Body;Body	1.74507	-0.46075	0.0004	0.0137103
cg18045195	45178950	chr2	+				0.404274	-0.496457	0.0004	0.0137103
cg08310756	79019230	chr16	+	WWOX;WWOX	NM_016373;NM_001291997	Body;Body	1.40165	-0.711436	0.0004	0.0137103
cg14965708	149373339	chr2	+				1.63032	-0.823796	0.0004	0.0137103
cg14740036	52421567	chr1	+	RAB3B	NM_002867	Body	0.478005	-0.851312	0.0004	0.0137103
cg00037671	4070556	chr20	+				0.468865	-0.470796	0.0004	0.0137103
cg20471017	94037818	chr11	+	FOLR4	NM_001080486	TSS1500	-0.584596	0.335924	0.0004	0.0137103
cg26837192	48813184	chr2	-	STON1;STON1-GTF2A1L	NM_006873;NM_172311	Body;Body	0.785071	-0.695751	0.0004	0.0137103
cg22634633	48044273	chr7	+	SUNC1;SUNC1	NM_152782;NM_001030019	Body;Body	0.725146	-0.315665	0.0004	0.0137103
cg25517884	46885097	chr1	+				1.16424	-1.19149	0.0004	0.0137103
cg23436576	11204132	chr8	+	TDH	NR_001578	Body	-0.797885	0.206802	0.0004	0.0137103
cg22588682	116880623	chr9	-				0.864077	-0.239278	0.0004	0.0137103
cg01040434	86081443	chr1	-				1.29422	-0.586289	0.0004	0.0137103
cg17418138	144600955	chr8	+	ZC3H3	NM_015117	Body	0.221556	-0.547511	0.0004	0.0137103
cg10223027	30970292	chr19	+	ZNF536	NM_014717	Body	-1.21452	0.503686	0.0004	0.0137103
cg13694179	90896143	chr9	-				0.647861	-0.577172	0.0004	0.0137103
cg14680655	43501580	chr21	+	UMODL1;UMODL1;UMODL1;UMODL1	NM_173568;NM_001004416;NM_001199527;NM_001199528	Body;Body;Body;Body	1.35774	-0.663831	0.0004	0.0137103
cg17037461	106996376	chr13	-				-0.630003	0.48602	0.0004	0.0137103
cg10287970	7115345	chr6	+	RREB1;RREB1;RREB1;RREB1	NM_001003700;NM_001003699;NM_001168344;NM_001003698	5'UTR;5'UTR;5'UTR;5'UTR	-1.13588	0.384928	0.0004	0.0137103
cg23402009	102410238	chr2	+	MAP4K4;MAP4K4;MAP4K4;MAP4K4;MAP4K4	NM_145687;NM_145686;NM_001242559;NM_004834;NM_001242560	Body;Body;Body;Body;Body	0.911718	-0.685302	0.0004	0.0137103
cg17650835	159472178	chr5	+	TTC1;TTC1	NM_001282500;NM_003314	Body;Body	1.69007	-0.7598	0.0004	0.0137103
cg21504750	144966130	chr1	+	PDE4DIP;PDE4DIP;PDE4DIP;PDE4DIP;PDE4DIP;PDE4DIP;PDE4DIP;PDE4DIP;NBPF20;NBPF9	NM_001198834;NM_014644;NM_001198832;NM_001002812;NM_001002810;NM_001195260;NM_001195261;NM_022359;NM_001278267;NM_001277444	Body;Body;Body;Body;Body;Body;Body;Body;Body;Body	0.252873	-0.624592	0.0004	0.0137103
cg19238536	8059952	chr11	+	TUB	NM_003320	TSS1500	1.24377	-0.355832	0.0004	0.0137103
cg14659930	114128301	chr3	+	ZBTB20;ZBTB20;ZBTB20;ZBTB20;ZBTB20;ZBTB20	NM_001164345;NM_001164346;NM_001164347;NM_001164344;NM_015642;NM_001164343	5'UTR;5'UTR;5'UTR;5'UTR;5'UTR;5'UTR	1.15148	-1.1925	0.0004	0.0137103
cg12426810	36184739	chr17	-				-1.46598	0.222193	0.0004	0.0137103
cg17389237	26882504	chr1	+	RPS6KA1;RPS6KA1	NM_001006665;NM_002953	Body;Body	1.11424	-0.372235	0.0004	0.0137103
cg14165142	3778655	chr20	-	CDC25B;CDC25B;CDC25B	NM_021873;NM_004358;NM_021872	Body;Body;Body	-0.662828	0.74899	0.0004	0.0137103
cg09013480	133009754	chr12	-				1.29326	-0.464839	0.0004	0.0137103
cg22735065	1947073	chr1	-				-0.295597	0.521943	0.0004	0.0137103
cg03227037	62212228	chr20	-				-1.02369	0.687997	0.0004	0.0137103
cg07011029	1848040	chr8	+	ARHGEF10	NM_014629	Body	1.78664	-0.468705	0.0004	0.0137103
cg04454166	129295687	chr12	+	SLC15A4	NM_145648	Body	1.81391	-0.6618	0.0004	0.0137103
cg16457842	84417445	chr6	-	SNAP91;SNAP91	NR_026669;NM_014841	Body;Body	1.75508	-0.424896	0.0004	0.0137103
cg00106273	66003275	chr12	+	LOC100507065;LOC100507065;LOC100507065;LOC100507065	NR_120434;NR_120431;NR_120432;NR_120433	Body;Body;Body;Body	-0.809646	0.432756	0.0004	0.0137103
cg19473068	179597454	chr5	-	RASGEF1C	NM_175062	5'UTR	0.596967	-0.669321	0.0004	0.0137103
cg24085305	160179795	chr1	-	PEA15;PEA15;PEA15;PEA15;PEA15;LOC729867	NM_003768;NM_001297578;NM_001297577;NR_123724;NM_001297576;NR_123725	5'UTR;5'UTR;5'UTR;Body;Body;TSS1500	1.08086	-0.467168	0.0004	0.0137103
cg17609175	87005516	chr8	-				0.460999	-0.333628	0.0004	0.0137103
cg11298133	112323165	chr9	+				1.33225	-0.108607	0.0004	0.0137103
cg23220346	35786030	chr3	-	MIR128-2;ARPP-21	NR_029824;NM_016300	Body;Body	0.900513	-0.325078	0.0004	0.0137103
cg24161618	107449430	chr13	-				0.507467	-0.844715	0.0004	0.0137103
cg18347426	126267104	chr5	+	MARCH3	NM_178450	5'UTR	1.10891	-0.873305	0.0004	0.0137103
cg18151041	52917041	chr18	+	TCF4;TCF4;TCF4;TCF4;TCF4;TCF4;TCF4;TCF4;TCF4;TCF4;TCF4;TCF4;TCF4;TCF4	NM_001243236;NM_001243235;NM_001243234;NM_001243233;NM_001306208;NM_001243232;NM_001243231;NM_001306207;NM_001243227;NM_001243228;NM_001083962;NM_003199;NM_001243230;NM_001243226	Body;Body;Body;Body;Body;Body;Body;Body;Body;Body;Body;Body;Body;Body	1.40929	-0.641978	0.0004	0.0137103
cg02048220	91141833	chr14	-	TTC7B	NM_001010854	Body	1.68394	-1.00827	0.0004	0.0137103
cg00317577	83239908	chr15	-	CPEB1;CPEB1;CPEB1;CPEB1	NM_001079535;NM_001079534;NM_030594;NM_001079533	Body;Body;Body;Body	1.00213	-0.161262	0.0004	0.0137103
cg13385981	50457045	chr12	+	ASIC1;ASIC1;ASIC1	NR_046389;NM_020039;NM_001095	Body;Body;Body	0.281834	-0.733509	0.0004	0.0137103
cg00945580	131416222	chr11	-	NTM	NM_001048209	Body	0.918863	-0.353249	0.0004	0.0137103
cg00704592	92534346	chr7	-	LOC101927497;LOC101927497;LOC101927497	NR_110088;NR_110087;NR_110086	Body;Body;Body	0.920343	-0.821631	0.0004	0.0137103
cg26843984	24755249	chr10	-	KIAA1217;KIAA1217;KIAA1217;KIAA1217;KIAA1217;KIAA1217	NM_001282770;NM_001282769;NM_019590;NM_001282768;NM_001282767;NM_001098500	TSS200;5'UTR;Body;Body;Body;Body	-1.605	0.920681	0.0004	0.0137103
cg25415605	19181035	chr16	-	SYT17	NM_016524	Body	0.654542	-0.501277	0.0004	0.0137103
cg09514626	11908659	chr1	-	NPPA	NM_006172	TSS1500	1.1589	-0.607765	0.0004	0.0137103
cg23190353	55486171	chr17	+	MSI2;MSI2	NM_138962;NM_170721	Body;Body	1.04921	-0.315825	0.0004	0.0137103
cg02262990	85621158	chr2	+				1.23847	-0.392692	0.0004	0.0137103
cg13557689	47592263	chr10	-	ANTXRLP1;ANTXRLP1	NR_103828;NR_103827	Body;Body	0.5568	-0.618378	0.0004	0.0137103
cg00708814	30751744	chr11	+				0.764807	-0.561664	0.0004	0.0137103
cg13015035	33327445	chr1	-				1.0817	-0.433542	0.0004	0.0137103
cg15146567	42948626	chr3	+	ZNF662;ZNF662	NM_207404;NM_001134656	5'UTR;Body	0.914681	-0.324625	0.0004	0.0137103
cg13448704	143596845	chr8	-	BAI1	NM_001702	Body	0.578306	-0.591396	0.0004	0.0137103
cg06203181	82763733	chr5	-				0.913396	-0.797285	0.0004	0.0137103
cg19420765	36970829	chr20	-				0.99314	-0.587737	0.0004	0.0137103
cg15042332	123100722	chr6	-	FABP7;FABP7	NM_001446;NM_001446	5'UTR;1stExon	0.428855	-0.764708	0.0004	0.0137103
cg01031983	126066447	chr3	+	KLF15	NM_014079	Body	0.731801	-0.601169	0.0004	0.0137103
cg21321164	57245216	chr17	-	PRR11	NM_018304	5'UTR	1.67694	-0.446072	0.0004	0.0137103
cg07858756	9273972	chr17	-	STX8;STX8	NR_033656;NM_004853	Body;Body	1.07565	-0.569838	0.0004	0.0137103
cg14327505	90810928	chr14	-				0.974204	-0.577449	0.0004	0.0137103
cg16873396	37983888	chr7	+	EPDR1;EPDR1;EPDR1	NM_001242946;NM_017549;NM_001242948	Body;Body;Body	0.655683	-0.369009	0.0004	0.0137103
cg07308243	85074963	chr16	-	KIAA0513	NM_014732	5'UTR	1.23567	-0.767759	0.0004	0.0137103
cg24928546	79392689	chr17	+	BAHCC1	NM_001080519	Body	-0.801855	0.288646	0.0004	0.0137103
cg02062018	69736468	chr2	-	AAK1	NM_014911	Body	1.22092	-0.628913	0.0004	0.0137103
cg12356920	96485968	chr13	+	UGGT2	NM_020121	Body	0.722878	-0.347957	0.0004	0.0137103
cg14877718	71228754	chr5	-				0.663155	-0.627107	0.0004	0.0137103
cg26772516	216910072	chr2	-	PECR	NM_018441	Body	0.960003	-0.446992	0.0004	0.0137103
cg07979889	37407401	chr2	+	SULT6B1	NM_001032377	Body	-1.19291	0.322921	0.0004	0.0137103
cg17814781	4864883	chr4	-	MSX1	NM_002448	3'UTR	-0.570024	0.312621	0.0004	0.0137103
cg08385375	34854712	chr5	+	TTC23L	NM_144725	Body	0.874825	-0.0856516	0.0004	0.0137103
cg10028859	218685907	chr2	-	TNS1;TNS1;TNS1	NM_001308023;NM_001308022;NM_022648	Body;Body;Body	1.1365	-0.221016	0.0004	0.0137103
cg09172244	158251744	chr5	+	EBF1	NM_024007	Body	1.21979	-0.505623	0.0004	0.0137103
cg19913496	116694158	chr1	+				0.906081	-0.307582	0.0004	0.0137103
cg11710850	31084894	chr12	+	TSPAN11	NM_001080509	5'UTR	0.695532	-0.932718	0.0004	0.0137103
cg26620688	3576737	chr19	-	HMG20B	NM_006339	Body	1.07437	-0.362252	0.0004	0.0137103
cg23457651	32730965	chr8	+				1.01177	-0.363159	0.0004	0.0137103
cg01735410	58888325	chr16	-				0.484103	-0.7204	0.0004	0.0137103
cg05364617	46549703	chr21	+	ADARB1;ADARB1;ADARB1;ADARB1;ADARB1;ADARB1;ADARB1;ADARB1	NM_001160230;NM_001112;NM_015834;NM_015833;NR_027674;NR_027673;NR_027672;NR_073200	5'UTR;5'UTR;5'UTR;5'UTR;Body;Body;Body;Body	-0.535337	0.197699	0.0004	0.0137103
cg20263678	30721358	chr22	+	TBC1D10A;TBC1D10A	NM_001204240;NM_031937	Body;Body	-1.24624	0.287657	0.0004	0.0137103
cg01780984	79058859	chr17	-	BAIAP2;BAIAP2;BAIAP2;BAIAP2	NM_017450;NM_006340;NM_001144888;NM_017451	Body;Body;Body;Body	0.657611	-0.479495	0.0004	0.0137103
cg27206232	103264306	chr13	-	TPP2	NM_003291	Body	1.6351	-1.77929	0.0004	0.0137103
cg07575207	75046592	chr16	-	ZNRF1	NM_032268	Body	-1.23247	1.01386	0.0004	0.0137103
cg06873421	6562721	chr1	+	PLEKHG5	NM_198681	Body	1.36633	-0.646739	0.0004	0.0137103
cg25958850	58329135	chr16	-	PRSS54;PRSS54;PRSS54	NM_001080492;NM_001305173;NM_001305174	TSS200;TSS200;TSS200	1.18645	-0.383883	0.0004	0.0137103
cg21380380	8011838	chr7	-	GLCCI1	NM_138426	Body	1.20526	-0.516021	0.0004	0.0137103
cg23839110	133973324	chr9	-	AIF1L;AIF1L;AIF1L;AIF1L	NR_033701;NM_001185096;NM_001185095;NM_031426	Body;Body;Body;Body	1.43918	-0.274866	0.0004	0.0137103
cg04256521	31620013	chr22	-	LIMK2	NM_005569	Body	2.06791	-0.663216	0.0004	0.0137103
cg13220973	174203405	chr4	+	GALNT7	NM_017423	Body	1.41955	-0.370045	0.0004	0.0137103
cg12466983	203110197	chr1	+	ADORA1;ADORA1	NM_000674;NM_001048230	Body;Body	0.759529	-0.301668	0.0004	0.0137103
cg06310633	33670357	chr8	+				0.705453	-0.565395	0.0004	0.0137103
cg21949355	107032139	chr5	+				0.987733	-0.735066	0.0004	0.0137103
cg02238834	129523368	chr4	+				1.10668	-0.384623	0.0004	0.0137103
cg17244603	171834420	chr5	-	SH3PXD2B;SH3PXD2B	NM_001308175;NM_001017995	Body;Body	0.396292	-0.270798	0.0004	0.0137103
cg06896551	204839575	chr1	-	NFASC;NFASC;NFASC;NFASC;NFASC	NM_001160332;NM_001160333;NM_015090;NM_001005389;NM_001005388	5'UTR;5'UTR;5'UTR;5'UTR;5'UTR	1.35555	-0.398194	0.0004	0.0137103
cg05374982	31376412	chr1	-	SDC3	NM_014654	Body	0.653803	-0.332249	0.0004	0.0137103
cg23692401	14002098	chr6	-				0.620529	-0.336061	0.0004	0.0137103
cg01112035	105200688	chr2	-				1.45955	-0.263351	0.0004	0.0137103
cg20769477	133897532	chr2	-	MIR7853;NCKAP5;NCKAP5	NR_107007;NM_207363;NM_207481	Body;Body;Body	0.892953	-0.443098	0.0004	0.0137103
cg10840378	46732786	chr11	-				0.558755	-0.514022	0.0004	0.0137103
cg26794885	12908302	chr8	+				1.23835	-0.818721	0.0004	0.0137103
cg14892148	47345204	chr20	-	PREX1	NM_020820	Body	1.43168	-0.813321	0.0004	0.0137103
cg15188947	15383673	chr1	+	KAZN;KAZN;KAZN;KAZN;KAZN	NM_015209;NM_201628;NM_001018000;NM_001017999;NM_001018001	Body;Body;Body;Body;Body	0.762755	-0.257002	0.0004	0.0137103
cg04590790	7770690	chr5	-	ADCY2	NM_020546	Body	1.36799	-0.456849	0.0004	0.0137103
cg03165176	1456886	chr19	-	APC2	NM_005883	Body	-0.53179	0.682948	0.0004	0.0137103
cg26166555	55382869	chr4	+				1.03182	-0.17726	0.0004	0.0137103
cg06988133	119100641	chr8	+	EXT1	NM_000127	Body	-0.826653	0.687603	0.0004	0.0137103
cg16060302	55741012	chr1	-				0.97257	-0.381379	0.0004	0.0137103
cg19651341	8012338	chr4	-	ABLIM2;ABLIM2;ABLIM2;ABLIM2;ABLIM2;ABLIM2;ABLIM2	NM_032432;NM_001130083;NM_001130087;NM_001130088;NM_001130084;NM_001130085;NM_001130086	Body;Body;Body;Body;Body;Body;Body	1.08302	-0.142351	0.0004	0.0137103
cg16581692	162019868	chr2	+	TANK;TANK;TANK	NM_001199135;NM_004180;NM_133484	5'UTR;5'UTR;5'UTR	1.7079	-0.260794	0.0004	0.0137103
cg05891765	118360440	chr3	+				0.845615	-0.373462	0.0004	0.0137103
cg07531182	17299114	chr16	+	XYLT1	NM_022166	Body	0.226669	-0.589668	0.0004	0.0137103
cg23429240	109040983	chr12	+	CORO1C	NM_014325	3'UTR	0.604263	-0.561478	0.0004	0.0137103
cg21396804	70575720	chr17	-	LINC00673	NR_036488	Body	1.18629	-0.298074	0.0004	0.0137103
cg14166185	142693301	chr8	+				0.32357	-0.539727	0.0004	0.0137103
cg00298742	59278982	chr14	-				0.60398	-0.654493	0.0004	0.0137103
cg14361971	72468663	chr15	-	GRAMD2	NM_001012642	Body	0.669472	-0.434605	0.0004	0.0137103
cg23402541	124247146	chr10	-	HTRA1	NM_002775	Body	1.12508	-0.321454	0.0004	0.0137103
cg22041282	51058416	chr12	-	DIP2B	NM_173602	Body	1.94005	-0.418459	0.0004	0.0137103
cg27299814	17427095	chr11	+	ABCC8;ABCC8;ABCC8;ABCC8	NM_000352;NM_001287174;NM_000352;NM_001287174	ExonBnd;ExonBnd;Body;Body	1.26307	-0.468453	0.0004	0.0137103
cg06713671	5914158	chr19	-	CAPS;CAPS	NM_004058;NM_080590	TSS200;TSS200	0.505208	-0.328318	0.0004	0.0137103
cg10303579	66157507	chr1	-				1.31675	-0.809021	0.0004	0.0137103
cg21401929	101432346	chr15	+	ALDH1A3;ALDH1A3	NM_000693;NM_001293815	Body;Body	1.87662	-0.525024	0.0004	0.0137103
cg24609688	84179788	chr9	+				1.48783	-0.452908	0.0004	0.0137103
cg03574323	72469006	chr15	-	GRAMD2	NM_001012642	Body	1.82323	-0.288323	0.0004	0.0137103
cg12624544	45658006	chr19	-	NKPD1	NM_198478	Body	-0.355914	0.918983	0.0004	0.0137103
cg04760493	128981486	chr4	+	LARP1B;LARP1B;LARP1B	NM_178043;NM_032239;NM_018078	TSS1500;TSS1500;TSS1500	-0.842377	0.709573	0.0004	0.0137103
cg09839152	128223300	chr9	+	MAPKAP1;MAPKAP1;MAPKAP1;MAPKAP1;MAPKAP1	NM_001006621;NM_001006620;NM_024117;NM_001006619;NM_001006617	Body;Body;Body;Body;Body	0.769913	-0.299473	0.0004	0.0137103
cg15870043	55175165	chr17	+	AKAP1;AKAP1;AKAP1	NM_003488;NM_001242903;NM_001242902	5'UTR;5'UTR;5'UTR	0.700316	-0.439277	0.0004	0.0137103
cg16301036	118808298	chr12	-	TAOK3	NM_016281	5'UTR	1.12482	-0.474875	0.0004	0.0137103
cg11486262	44359550	chr10	-	LINC00840	NR_038268	Body	0.824398	-0.442965	0.0004	0.0137103
cg12302647	148533875	chr5	+	ABLIM3	NM_014945	Body	-0.628448	0.677559	0.0004	0.0137103
cg02880459	32911836	chr18	+				0.805117	-0.341969	0.0004	0.0137103
cg01423527	45686734	chr7	+	ADCY1;ADCY1	NM_001281768;NM_021116	Body;Body	0.669084	-0.621694	0.0004	0.0137103
cg17412560	95963403	chr2	-	KCNIP3	NM_013434	Body	0.796388	-0.797125	0.0004	0.0137103
cg25894260	27536170	chr22	+				0.592871	-0.444479	0.0004	0.0137103
cg15634088	11488664	chr2	+				1.4223	-0.520736	0.0004	0.0137103
cg03824899	50031340	chr12	-	PRPF40B;PRPF40B	NM_001031698;NM_012272	Body;Body	0.359948	-0.445492	0.0004	0.0137103
cg23066449	11055034	chr10	+	CELF2	NM_001025077	Body	1.35213	-0.848956	0.0004	0.0137103
cg13246103	232253619	chr2	+				1.02788	-0.348211	0.0004	0.0137103
cg08273439	50330841	chr22	-				0.934411	-0.341317	0.0004	0.0137103
cg23251798	84902639	chr1	-				1.69975	-0.751554	0.0004	0.0137103
cg10479590	152680428	chr2	-	ARL5A;ARL5A;ARL5A	NM_012097;NM_177985;NM_001037174	Body;5'UTR;5'UTR	1.11636	-0.677407	0.0004	0.0137103
cg24622997	190343076	chr1	+	BRINP3	NM_199051	Body	-0.872225	0.443542	0.0004	0.0137103
cg27350104	70958638	chr11	-				1.13209	-0.266996	0.0004	0.0137103
cg26121234	13899618	chr3	+	WNT7A	NM_004625	Body	-0.353564	0.646674	0.0004	0.0137103
cg10477755	24483529	chr20	-	SYNDIG1	NM_024893	5'UTR	1.23122	-0.420662	0.0004	0.0137103
cg14908576	45880430	chr19	-				-0.895335	0.474201	0.0004	0.0137103
cg18887327	61766510	chr8	+	CHD7	NM_017780	Body	1.82525	-0.23126	0.0004	0.0137103
cg08291902	90338293	chr7	-	CDK14;CDK14;CDK14;CDK14	NM_012395;NM_001287137;NM_001287136;NM_001287135	TSS1500;TSS1500;TSS1500;Body	0.853556	-0.46134	0.0004	0.0137103
cg13319042	151067848	chr5	+	SPARC	NM_003118	TSS1500	-0.961213	0.506155	0.0004	0.0137103
cg10827072	136738541	chr9	+	VAV2;VAV2	NM_003371;NM_001134398	Body;Body	1.14325	-0.228655	0.0004	0.0137103
cg15765939	15918146	chr20	-	LOC613266;MACROD2;MACROD2	NR_130924;NM_001033087;NM_080676	Body;Body;Body	1.22658	-0.539573	0.0004	0.0137103
cg22524368	88598816	chr4	-				0.961504	-0.599315	0.0004	0.0137103
cg15144116	6485598	chr12	-	SCNN1A;SCNN1A;SCNN1A;LTBR	NM_001159576;NM_001038;NM_001159575;NM_001270987	TSS1500;TSS1500;Body;Body	-0.906285	0.317959	0.0004	0.0137103
cg18195201	205225277	chr1	+	TMCC2;TMCC2;TMCC2;TMCC2	NM_001297613;NM_014858;NM_001242925;NM_001297611	TSS200;Body;Body;Body	0.726751	-0.414315	0.0004	0.0137103
cg02565793	20634328	chr18	+				1.07069	-0.44669	0.0004	0.0137103
cg06293382	14218943	chr19	-	PRKACA;PRKACA;PRKACA;PRKACA	NM_001304349;NM_001304349;NM_207518;NM_002730	1stExon;5'UTR;Body;Body	1.26524	-0.426242	0.0004	0.0137103
cg24637261	75410817	chr10	-	SYNPO2L;SYNPO2L	NM_001114133;NM_024875	Body;TSS200	0.748952	-0.324025	0.0004	0.0137103
cg11659652	129797840	chr10	+	PTPRE	NM_006504	5'UTR	1.6043	-0.64063	0.0004	0.0137103
cg19818473	38006227	chr8	+	STAR	NM_000349	Body	-1.01034	0.352499	0.0004	0.0137103
cg23446283	13619241	chr3	+	FBLN2;FBLN2;FBLN2	NM_001165035;NM_001004019;NM_001998	Body;Body;Body	0.829777	-0.197918	0.0004	0.0137103
cg06193043	11908199	chr1	+	NPPA	NM_006172	TSS1500	1.20843	-0.460728	0.0004	0.0137103
cg11176256	79053905	chr17	+	BAIAP2;BAIAP2;BAIAP2;BAIAP2	NM_017450;NM_006340;NM_001144888;NM_017451	Body;Body;Body;Body	0.533199	-0.285183	0.0004	0.0137103
cg13931809	71983445	chr12	+				-1.51619	0.810427	0.0004	0.0137103
cg01801417	68532932	chr16	-				1.17949	-0.478853	0.0004	0.0137103
cg01048195	76381236	chr11	+	LRRC32;LRRC32	NM_001128922;NM_005512	5'UTR;TSS200	-1.43921	0.343095	0.0004	0.0137103
cg15936366	113300446	chr4	+	ALPK1;ALPK1	NM_025144;NM_001102406	Body;Body	0.94682	-0.749191	0.0004	0.0137103
cg19518426	2866779	chr5	+				1.34412	-0.560458	0.0004	0.0137103
cg16375762	202287373	chr2	+	TRAK2	NM_015049	5'UTR	1.23225	-0.91999	0.0004	0.0137103
cg01073463	67197936	chr12	-				0.917086	-0.500626	0.0004	0.0137103
cg02012159	229477078	chr1	-	C1orf96	NM_145257	Body	0.668055	-1.10674	0.0004	0.0137103
cg15703486	80450227	chr12	-				0.750243	-0.307247	0.0004	0.0137103
cg24601055	87372153	chr1	+	SEP15;SEP15	NM_203341;NM_004261	Body;Body	1.21093	-0.291704	0.0004	0.0137103
cg26165081	14562955	chr11	-	PSMA1	NM_148976	Body	0.808418	-1.28946	0.0004	0.0137103
cg18356257	1027041	chr16	+	LMF1;LMF1	NR_036442;NR_033645	Body;Body	1.59244	-0.486993	0.0004	0.0137103
cg10452644	241154541	chr2	-				0.833725	-0.471457	0.0004	0.0137103
cg00417823	56330268	chr16	+	GNAO1;GNAO1	NM_020988;NM_138736	Body;Body	0.435445	-0.639096	0.0004	0.0137103
cg01052118	24072025	chr4	-				1.15085	-0.440302	0.0004	0.0137103
cg14911766	14001633	chr6	-				0.657936	-0.342803	0.0004	0.0137103
cg21571060	92414263	chr5	-				0.706287	-0.667147	0.0004	0.0137103
cg13327052	124536843	chr5	+	LOC101927421	NR_109882	Body	1.08606	-0.524073	0.0004	0.0137103
cg20046743	25727853	chr13	-				1.31983	-0.287549	0.0004	0.0137103
cg21314603	33152037	chr2	+	LOC100271832;LOC285045;LOC285045	NR_027097;NR_027099;NR_027098	TSS200;Body;Body	0.866715	-0.262749	0.0004	0.0137103
cg22321327	47639458	chr11	-	MTCH2	NM_014342	3'UTR	-0.974	0.540828	0.0004	0.0137103
cg26203256	111756055	chr10	-	ADD3-AS1	NR_038943	Body	-1.24095	0.426499	0.0004	0.0137103
cg05212359	45399646	chr22	+	PHF21B;PHF21B;PHF21B;PHF21B	NM_001242450;NM_138415;NM_001135862;NM_001284296	Body;Body;Body;5'UTR	0.916779	-0.174196	0.0004	0.0137103
cg11515222	98957094	chr8	-	MATN2;MATN2	NM_030583;NM_002380	Body;Body	1.27031	-0.129712	0.0004	0.0137103
cg14822860	10475860	chr18	-	APCDD1	NM_153000	Body	1.06195	-0.692641	0.0004	0.0137103
cg26872224	109569180	chr12	-				0.425404	-0.614	0.0004	0.0137103
cg17313709	22902298	chr14	+				1.64173	-0.653203	0.0004	0.0137103
cg13588483	24549226	chr12	-	SOX5	NM_152989	5'UTR	0.705776	-0.495101	0.0004	0.0137103
cg16275096	19839282	chr1	-				-0.699938	0.366357	0.0004	0.0137103
cg11054905	44298961	chr18	-	ST8SIA5;ST8SIA5;ST8SIA5	NM_001307987;NM_013305;NM_001307986	Body;Body;Body	1.11401	-0.574433	0.0004	0.0137103
cg01811583	100225060	chr14	-				0.563243	-0.411901	0.0004	0.0137103
cg07919577	26966223	chr22	-	TPST2	NM_003595	5'UTR	1.06213	-0.708533	0.0004	0.0137103
cg14851840	23577994	chr8	-				0.563691	-0.41611	0.0004	0.0137103
cg03347022	99663596	chr7	-	ZNF3	NM_017715	Body	-0.89005	0.297264	0.0004	0.0137103
cg25837978	81401858	chr9	-				1.08256	-0.162134	0.0004	0.0137103
cg01229061	75367469	chr11	+	MAP6;MAP6	NM_033063;NM_207577	Body;Body	-1.01252	0.513892	0.0004	0.0137103
cg09945757	90754821	chr14	-	NRDE2	NM_017970	Body	1.12142	-0.367898	0.0004	0.0137103
cg11913416	13909012	chr1	-	PDPN;PDPN	NM_198389;NM_006474	TSS1500;TSS1500	-0.914127	0.685274	0.0004	0.0137103
cg17372101	147500722	chr7	+	CNTNAP2	NM_014141	Body	1.08125	-0.0941715	0.0004	0.0137103
cg11248502	129871850	chr9	+	ANGPTL2;RALGPS1;RALGPS1;RALGPS1;RALGPS1	NM_012098;NM_001190730;NM_001190729;NM_014636;NM_001190728	5'UTR;Body;Body;Body;Body	1.24881	-0.242964	0.0004	0.0137103
cg11754880	57671153	chr16	-	ADGRG1;ADGRG1;ADGRG1;ADGRG1;ADGRG1;ADGRG1;ADGRG1;ADGRG1;ADGRG1	NM_001290142;NM_001290143;NM_005682;NM_001145770;NM_201525;NM_201524;NM_001145773;NM_001145772;NM_001145771	5'UTR;5'UTR;5'UTR;5'UTR;5'UTR;5'UTR;5'UTR;5'UTR;5'UTR	1.61522	-0.448292	0.0004	0.0137103
cg22798313	33921055	chr19	+	PEPD;PEPD;PEPD	NM_001166057;NM_001166056;NM_000285	Body;Body;Body	0.873622	-0.495917	0.0004	0.0137103
cg18738804	86842690	chr8	-				1.41884	-0.63874	0.0004	0.0137103
cg00974825	1498266	chr5	-	LPCAT1	NM_024830	Body	0.283445	-0.902129	0.0004	0.0137103
cg11701372	41990060	chr21	+	DSCAM	NM_001389	Body	1.47564	-0.775327	0.0004	0.0137103
cg09198200	208123481	chr2	-				0.160274	-0.898418	0.0004	0.0137103
cg11677524	158287969	chr7	+	PTPRN2;PTPRN2;PTPRN2;PTPRN2;PTPRN2	NM_001308268;NM_002847;NM_130843;NM_130842;NM_001308267	Body;Body;Body;Body;Body	-0.858561	0.356187	0.0004	0.0137103
cg12350346	3141805	chr12	-	TEAD4;TEAD4;TEAD4	NM_003213;NM_201441;NM_201443	Body;Body;Body	0.497044	-0.282181	0.0004	0.0137103
cg07700700	106295084	chr5	-	LOC102467213	NR_104671	Body	1.13523	-0.380038	0.0004	0.0137103
cg24689379	158309134	chr6	+	SNX9	NM_016224	Body	1.24268	-0.0654982	0.0004	0.0137103
cg09366587	94559051	chr12	-	PLXNC1	NM_005761	Body	0.749808	-0.453793	0.0004	0.0137103
cg11534391	41831486	chr12	+	PDZRN4;PDZRN4	NM_013377;NM_001164595	TSS200;Body	0.65274	-0.823668	0.0004	0.0137103
cg12807187	71778392	chr3	-	EIF4E3;EIF4E3;EIF4E3	NM_001134650;NM_173359;NM_001134649	TSS200;5'UTR;5'UTR	0.810048	-0.88604	0.0004	0.0137103
cg01011530	112838611	chr13	+				1.04616	-0.190668	0.0004	0.0137103
cg12303685	156218094	chr1	-	PAQR6;PAQR6	NM_198406;NM_024897	TSS1500;TSS1500	0.226543	-0.482864	0.0004	0.0137103
cg10916515	1246336	chr10	-	ADARB2	NM_018702	Body	1.26567	-0.556421	0.0004	0.0137103
cg03559700	160059427	chr2	-	TANC1;TANC1	NM_001145909;NM_033394	Body;Body	0.52469	-0.484938	0.0004	0.0137103
cg20576068	23896981	chr8	+				1.55294	-0.172574	0.0004	0.0137103
cg07211476	53448189	chr18	+				1.17524	-0.194597	0.0004	0.0137103
cg07216436	154951034	chr3	-				1.0041	-0.616711	0.0004	0.0137103
cg11599015	2430432	chr7	-				0.762426	-0.685958	0.0004	0.0137103
cg23020956	15822444	chr17	+				1.14101	-0.369654	0.0004	0.0137103
cg12986379	99471370	chr1	+	LPPR5;LPPR5;LOC100129620	NM_001010861;NM_001037317;NR_033940	TSS1500;TSS1500;Body	0.670552	-0.450163	0.0004	0.0137103
cg27398497	203505	chr11	-	BET1L;BET1L	NM_001098787;NM_016526	3'UTR;3'UTR	0.622541	-0.367402	0.0004	0.0137103
cg01699158	150396297	chr5	-				0.918908	-0.885234	0.0004	0.0137103
cg11423680	72712836	chr5	+				1.40995	-0.529959	0.0004	0.0137103
cg06960395	52743185	chr12	+				-1.20356	0.871268	0.0004	0.0137103
cg24443230	8761973	chr17	-	PIK3R6;PIK3R6;PIK3R6	NR_110865;NM_001290211;NM_001010855	Body;5'UTR;5'UTR	1.58896	-1.0253	0.0004	0.0137103
cg07107661	97877297	chr14	+				0.784726	-0.834495	0.0004	0.0137103
cg09404263	44054973	chr6	+				0.189356	-0.405917	0.0004	0.0137103
cg13386591	138604240	chr7	-	KIAA1549;KIAA1549	NM_001164665;NM_020910	Body;Body	1.27021	-0.8875	0.0004	0.0137103
cg07939002	180894806	chr3	+	SOX2-OT;SOX2-OT;SOX2-OT	NR_075091;NR_075092;NR_075093	Body;Body;Body	1.5998	-0.130031	0.0004	0.0137103
cg07091500	185678074	chr3	-				-1.39623	0.204819	0.0004	0.0137103
cg05508925	16368235	chr17	+	LRRC75A-AS1;LRRC75A-AS1;LRRC75A-AS1;LRRC75A-AS1;LRRC75A-AS1;LRRC75A-AS1;LRRC75A-AS1;LRRC75A-AS1;LRRC75A-AS1;LRRC75A-AS1;LRRC75A;LRRC75A	NR_027178;NR_027177;NR_027176;NR_027175;NR_027174;NR_027173;NR_027172;NR_027171;NR_045025;NR_045023;NM_001113567;NM_207387	Body;Body;Body;Body;Body;Body;Body;Body;Body;Body;Body;Body	0.598762	-0.428501	0.0004	0.0137103
cg20755807	90961440	chr14	+				-0.815236	0.360932	0.0004	0.0137103
cg09469812	2899497	chr1	-				0.884313	-0.376328	0.0004	0.0137103
cg09593775	149262825	chr1	-				0.757393	-0.372089	0.0004	0.0137103
cg17045651	159569504	chr3	-	SCHIP1;IQCJ-SCHIP1;IQCJ-SCHIP1;SCHIP1;SCHIP1;SCHIP1	NM_001197109;NM_001197114;NM_001197113;NM_014575;NM_001197107;NM_001197108	Body;Body;Body;Body;Body;Body	0.935779	-0.488732	0.0004	0.0137103
