# Supplementary material for: Methylation and gene expression patterns in adamantinomatous craniopharyngioma highlight a panel of genes associated with disease progression-free survival
Source: Front Endocrinol (Lausanne). 2025 Jun 12;16:1585618. doi: 10.3389/fendo.2025.1585618 (PMC12197951; doi:10.3389/fendo.2025.1585618)
Supplement: Supplementary file 9 [file Table6.xlsx]

## Sheet: TableS6_ProbesDistintictPattern
Table S6: List of 263 genes that have at least one CpG interrogating the trabscription regulatory region (TRR).
(TSS1500, TSS200, 5'UTR, 1stExon) hypomethylated in all ACP-A patients and hypermethylated in all ACP-B (Methyl-Set1) patients or vice versa (Methyl-Set2).
Gene	Probes	Group
CD2BP2	cg05099952	TSS1500
FLOT1	cg19033654	TSS1500
PRKCZ	cg14171824	5'UTR
EPB49	cg03979241	1stExon
ESM1	cg20673840	1stExon
RP1L1	cg16847396	5'UTR
IFITM1	cg06632214	1stExon
PEA15	cg14672596	5'UTR
C5orf24	cg08470180	TSS200
PRAME	cg17336139	TSS200
LOC648691	cg17336139	TSS200
THBS2	cg19681793	5'UTR
LOC100506384	cg07149175	TSS200
PHACTR3	cg07149175	TSS200
KIAA0513	cg26578983	5'UTR
ANKS1B	cg12715547	TSS200
LOC154449	cg08625990	TSS200
GOT1L1	cg00242020	5'UTR
ASCL4	cg17971017	TSS200
RAPGEF2	cg13192013	TSS1500
C14orf162	cg18477204	TSS1500
NEK6	cg24841879	5'UTR
C10orf142	cg02247155	TSS200
TIAM2	cg21707172	TSS200
HEPACAM	cg06142621	5'UTR
THEMIS	cg13677162	5'UTR
PTPRE	cg19253850	5'UTR
DSCR9	cg08286219	TSS200
NPHP4	cg03921825	5'UTR
BSCL2	cg07237830	5'UTR
GNG3	cg07237830	TSS1500
C2orf80	cg26750742	5'UTR
PRRX2	cg11223899	TSS1500
RGS12	cg16847377	TSS1500
ARL5C	cg09173348	TSS200
ARHGEF3	cg01027941	TSS1500
MS4A6A	cg06419398	TSS1500
RASSF4	cg26717206	5'UTR
RAI1	cg14524997	5'UTR
TNS3	cg15118922	5'UTR
LOC151484	cg21367476	TSS200
LPAR1	cg11893004	5'UTR
TBC1D16	cg20067780	5'UTR
PCBP4	cg06516769	5'UTR
ARPP21	cg11652085	TSS1500
SLC45A3	cg20742890	5'UTR
TIAM1	cg19459467	5'UTR
HRNBP3	cg11490681	5'UTR
PKNOX2	cg14005065	5'UTR
LOC100507557	cg24938913	TSS1500
SGMS1	cg13382516	5'UTR
S100A4	cg23048494	5'UTR
TIGD4	cg04676766	5'UTR
CCDC70	cg07454092	TSS200
MIR589	cg01024247	TSS200
DTNA	cg23467385	5'UTR
KCNA2	cg24676612	5'UTR
HHAT	cg16174106	5'UTR
CPQ	cg27033206	5'UTR
C2orf27A	cg18457179	5'UTR
AMPD3	cg07268332	TSS200
CPEB4	cg05378303	TSS1500
SYNDIG1	cg07621982	5'UTR
IKBKE	cg26859016	TSS1500
RGS22	cg17168157	TSS1500
GPR162	cg08349804	TSS1500
DEC1	cg17208073	5'UTR
UGT8	cg11950778	TSS1500
LOC100288866	cg05992846	TSS200
MIR4740	cg10914865	TSS1500
ADGRG1	cg16219829	TSS1500
RBFOX3	cg16208622	5'UTR
WDFY4	cg13125657	5'UTR
PRR7	cg03192261	5'UTR
NEDD9	cg03936075	5'UTR
TANC1	cg24666046	TSS1500
SLAIN1	cg15748362	1stExon
KLHL9	cg07959458	1stExon
NACC2	cg14126392	5'UTR
FAM168A	cg23427969	5'UTR
ACSS1	cg11124262	TSS200
BEST1	cg20584555	5'UTR
TMEM169	cg20968678	5'UTR
STON1-GTF2A1L	cg07289618	5'UTR
LOC285370	cg26740639	TSS200
NCK2	cg11830902	5'UTR
GAL3ST4	cg18681464	TSS1500
FCHO1	cg05067204	5'UTR
KLHL25	cg06527213	5'UTR
MIR1276	cg06527213	TSS1500
GPM6A	cg18542972	TSS1500
TGFBR3	cg03613937	5'UTR
GPR132	cg20968821	5'UTR
CELF6	cg23835597	1stExon
PRSS55	cg13480504	TSS200
LOXL3	cg11067786	5'UTR
DOK1	cg11067786	TSS1500
GPRIN1	cg20833838	5'UTR
NLRX1	cg26201942	TSS1500
FHL2	cg01736938	TSS200
SLC16A3	cg10208942	5'UTR
RASGEF1C	cg11751876	5'UTR
DEFB1	cg20710667	TSS1500
MIR128-2	cg13383435	TSS200
SEMA6D	cg11072540	5'UTR
SCN1A	cg20038717	5'UTR
PRSS54	cg05102425	TSS1500
LRRC4C	cg03818576	5'UTR
IL1R2	cg21603144	TSS200
ALDOC	cg13344757	TSS1500
LOC101927286	cg26507820	TSS1500
ARHGAP33	cg06845980	5'UTR
ABAT	cg06604249	5'UTR
TNXB	cg11431261	TSS1500
COL12A1	cg03503642	5'UTR
C6orf122	cg15855251	TSS1500
GLIS3	cg11123501	TSS200
FAM107B	cg02025136	5'UTR
SRL	cg16525330	1stExon
LRRN2	cg22564340	5'UTR
FABP7	cg14805728	5'UTR
APBB1	cg01624871	TSS1500
C10orf120	cg15840151	TSS1500
CTRB1	cg09745791	TSS1500
OR5E1P	cg05032957	TSS1500
KCNIP2	cg08866338	TSS1500
ATF7	cg27598576	5'UTR
C1orf94	cg14091978	5'UTR
KRT6A	cg11790445	TSS1500
MIR1284	cg15226786	TSS1500
FOXP1	cg15226786	5'UTR
SMOX	cg01433297	5'UTR
GFAP	cg15193977	TSS1500
PLEC1	cg03958308	TSS1500
TIFAB	cg12738534	5'UTR
SYTL2	cg15731317	5'UTR
KCNN3	cg08267994	TSS1500
MATN1	cg01022916	TSS1500
SOX2-OT	cg20639399	TSS200
CLDN14	cg06525524	TSS200
PLEKHG3	cg18226451	5'UTR
CCDC13-AS1	cg16184513	TSS200
IFI27	cg23893332	TSS1500
FAM49A	cg07859364	5'UTR
ASAP1	cg02460440	5'UTR
CD36	cg27625491	TSS1500
PCNXL4	cg13750269	5'UTR
GFOD1	cg11213202	5'UTR
LOC102723854	cg19657693	TSS200
NEU4	cg18382519	5'UTR
ACSBG1	cg13642872	TSS1500
PPP2R2B	cg13071438	5'UTR
MAPK10	cg01903245	5'UTR
DHCR24	cg17901584	TSS1500
C1orf61	cg20966009	5'UTR
PRR5	cg21118059	5'UTR
DAB1	cg19016469	5'UTR
NRIP1	cg23630655	5'UTR
ITFG3	cg01959774	5'UTR
ST18	cg12718579	TSS200
TRAK1	cg04905408	TSS1500
LOC100506526	cg26287163	TSS1500
BACH2	cg03181042	5'UTR
INSC	cg25506700	TSS1500
MTF1	cg00181978	5'UTR
CAMK2A	cg14452028	1stExon
STK40	cg18410356	5'UTR
SLC1A2	cg14508578	5'UTR
LINC01346	cg18915648	TSS200
ZNF710	cg09877334	5'UTR
STX18-IT1	cg26684028	TSS200
THEM5	cg11344950	1stExon
PHF21B	cg27088466	5'UTR
RERE	cg15071406	5'UTR
DAAM1	cg15500482	TSS1500
LOC100128239	cg09452728	TSS200
NNMT	cg09632136	TSS1500
CHRM3	cg24501728	5'UTR
LOC339674	cg15031579	TSS1500
F13A1	cg11506733	TSS1500
CASKIN2	cg06029444	TSS1500
LEMD1	cg01416657	TSS1500
CYFIP2	cg10578938	5'UTR
USP44	cg08948170	TSS200
S100B	cg07152925	5'UTR
RTP1	cg08749917	1stExon
ZFHX3	cg08094551	5'UTR
AHDC1	cg16075933	5'UTR
TIMP4	cg00922363	TSS1500
CRYBB2	cg19025573	TSS200
LOC90834	cg23659250	TSS200
NFIA-AS2	cg09459869	TSS1500
GRM4	cg24698889	5'UTR
TACC2	cg07517370	TSS1500
DOPEY2	cg26080567	TSS1500
GLYCTK	cg00690270	5'UTR
GLYCTK-AS1	cg00690270	TSS1500
GBP6	cg02473334	TSS1500
COLGALT2	cg04200073	TSS1500
MIR4647	cg11304866	TSS1500
TAS1R1	cg27531553	1stExon
NOL9	cg27531553	TSS1500
PIK3C2B	cg21195376	5'UTR
LOC101929268	cg09383624	TSS200
RAD23B	cg05356183	5'UTR
ALDH4A1	cg05196406	5'UTR
ADI1	cg24873256	TSS200
SNAP91	cg09389460	5'UTR
CABC1	cg11847933	5'UTR
WNT2B	cg01257529	5'UTR
ANXA11	cg07014891	1stExon
TXK	cg11132334	TSS200
FAM107A	cg23324181	TSS200
PLEKHG5	cg19727124	TSS1500
MAPRE2	cg11009507	5'UTR
C8orf86	cg02923831	TSS1500
C21orf121	cg15384108	TSS1500
FAM69A	cg20315607	TSS1500
ZADH2	cg00264873	TSS1500
ZBTB18	cg01242422	5'UTR
CHST8	cg11652389	5'UTR
MAP2	cg15310568	TSS1500
ENTPD1	cg03610280	5'UTR
CDH4	cg04881002	5'UTR
MAPRE3	cg08513075	1stExon
LAMC1	cg06304883	TSS1500
FOLR4	cg20471017	TSS1500
RREB1	cg10287970	5'UTR
TUB	cg19238536	TSS1500
ZBTB20	cg14659930	5'UTR
LOC729867	cg24085305	TSS1500
MARCH3	cg18347426	5'UTR
KIAA1217	cg26843984	TSS200
NPPA	cg09514626	TSS1500
ZNF662	cg15146567	5'UTR
PRR11	cg21321164	5'UTR
TSPAN11	cg11710850	5'UTR
ADARB1	cg05364617	5'UTR
NFASC	cg06896551	5'UTR
TANK	cg16581692	5'UTR
CAPS	cg06713671	TSS200
LARP1B	cg04760493	TSS1500
AKAP1	cg15870043	5'UTR
TAOK3	cg16301036	5'UTR
ARL5A	cg10479590	5'UTR
CDK14	cg08291902	TSS1500
SPARC	cg13319042	TSS1500
SCNN1A	cg15144116	TSS1500
TMCC2	cg18195201	TSS200
PRKACA	cg06293382	1stExon
SYNPO2L	cg24637261	TSS200
LRRC32	cg01048195	5'UTR
TRAK2	cg16375762	5'UTR
LOC100271832	cg21314603	TSS200
SOX5	cg13588483	5'UTR
TPST2	cg07919577	5'UTR
PDPN	cg11913416	TSS1500
ANGPTL2	cg11248502	5'UTR
PDZRN4	cg11534391	TSS200
EIF4E3	cg12807187	TSS200
PAQR6	cg12303685	TSS1500
LPPR5	cg12986379	TSS1500
PIK3R6	cg24443230	5'UTR
