# Supplementary material for: Methylation and gene expression patterns in adamantinomatous craniopharyngioma highlight a panel of genes associated with disease progression-free survival
Source: Front Endocrinol (Lausanne). 2025 Jun 12;16:1585618. doi: 10.3389/fendo.2025.1585618 (PMC12197951; doi:10.3389/fendo.2025.1585618)
Supplement: Supplementary file 10 [file Table7.xlsx]

## Sheet: Table S7
Table S7: List of overlapping differentially methylated probes (DMPs) and differentially expressed genes (DEGs) targeted by these DMPs (DMP/DEG pairs), showing the median methylation levels (M-values) across probes, highlighting the genes targeted by these probes and whether they belong to the TRR region
(interrogating 5'UTR, TSS1500, TSS200, or 1st Exon; column N), and their expression status (column R).
id	Probes	pos	chr	strand	Gene	Accession	Group	Median M-values ACP-A	Median M-values ACP-B	P-value	FDR	Methyl_Set	TRRs	description	log2FoldChange	padj	signal
1	cg17236169	64480683	chr11	-	NRXN2;NRXN2	NM_138732;NM_015080	Body;Body	-3.74963	0.675541	0.0004	0.0137103	Methyl-Set1
2	cg19033654	30711138	chr6	+	FLOT1	NM_003897;NM_005803	3'UTR;TSS1500	-1.32065	1.18165	0.0004	0.0137103	Methyl-Set1	YES
2	cg19033654	30711138	chr6	+	IER3	NM_003897;NM_005803	3'UTR;TSS1500	-1.32065	1.18165	0.0004	0.0137103	Methyl-Set1	YES
3	cg13340126	502034	chr5	-	SLC9A3	NM_004174	Body	-1.40032	0.802831	0.0004	0.0137103	Methyl-Set1
4	cg03306486	1467952	chr19	+	APC2	NM_005883	Body	-2.69132	0.845091	0.0004	0.0137103	Methyl-Set1
5	cg12081946	21296465	chr13	-	IL17D	NM_138284	3'UTR	-0.640303	0.37267	0.0004	0.0137103	Methyl-Set1
6	cg20673840	54281362	chr5	-	ESM1;ESM1;ESM1;ESM1	NM_001135604;NM_007036;NM_001135604;NM_007036	1stExon;5'UTR;5'UTR;1stExon	-1.20508	0.291773	0.0004	0.0137103	Methyl-Set1	YES
7	cg09657963	124790875	chr11	+	HEPACAM	NM_152722	3'UTR	-4.07548	0.946272	0.0004	0.0137103	Methyl-Set1
8	cg22723675	95358092	chr13	-	NA			-0.688953	0.385016	0.0004	0.0137103	Methyl-Set1
9	cg02046143	133797911	chr11	+	IGSF9B	NM_014987	Body	-1.13666	0.185324	0.0004	0.0137103	Methyl-Set1
10	cg04597532	138897363	chr5	-	NA			-1.139	0.304458	0.0004	0.0137103	Methyl-Set1
11	cg06632214	314074	chr11	+	IFITM1;IFITM1	NM_003641;NM_003641	1stExon;5'UTR	-2.68652	0.829655	0.0004	0.0137103	Methyl-Set1	YES
12	cg25814383	19336240	chr19	+	NCAN	NM_004386	Body	-1.99958	0.994265	0.0004	0.0137103	Methyl-Set1
13	cg19333963	1467979	chr19	+	APC2	NM_005883	Body	-2.70513	0.310898	0.0004	0.0137103	Methyl-Set1
14	cg19897003	113592610	chr12	+	CCDC42B	NM_001144872	Body	-1.81827	0.713708	0.0004	0.0137103	Methyl-Set1
15	cg08470180	134181226	chr5	+	C5orf24;C5orf24	NM_152409;NM_001135586	TSS200;TSS1500	-1.18833	0.664835	0.0004	0.0137103	Methyl-Set1	YES
16	cg22120063	72596188	chr5	+	NA			-1.17664	0.622531	0.0004	0.0137103	Methyl-Set1
17	cg14158424	126763957	chr9	-	NA			-1.22829	0.466114	0.0004	0.0137103	Methyl-Set1
18	cg17336139	22901648	chr22	-	LOC648691	NM_206956;NM_006115;NM_206954;NM_006115;NR_027426;NM_206955;NM_206953;NM_206954;NM_206953	TSS200;5'UTR;1stExon;1stExon;TSS200;TSS200;5'UTR;5'UTR;1stExon	-0.272839	0.652378	0.0004	0.0137103	Methyl-Set1	YES
18	cg17336139	22901648	chr22	-	PRAME;PRAME;PRAME;PRAME;PRAME;PRAME;PRAME;PRAME	NM_206956;NM_006115;NM_206954;NM_006115;NR_027426;NM_206955;NM_206953;NM_206954;NM_206953	TSS200;5'UTR;1stExon;1stExon;TSS200;TSS200;5'UTR;5'UTR;1stExon	-0.272839	0.652378	0.0004	0.0137103	Methyl-Set1	YES
19	cg00290994	41848739	chr1	-	NA			-2.66459	0.420557	0.0004	0.0137103	Methyl-Set1
20	cg16338365	167559913	chr6	+	NA			-0.956807	0.252917	0.0004	0.0137103	Methyl-Set1
21	cg18116971	3285973	chr19	+	BRUNOL5	NM_021938	Body	-2.07055	0.582369	0.0004	0.0137103	Methyl-Set1
22	cg12801329	171670795	chr2	+	NA			-2.24467	0.421306	0.0004	0.0137103	Methyl-Set1
23	cg26385074	100816740	chr7	+	C7orf52	NM_198571	Body	-4.32237	0.231345	0.0004	0.0137103	Methyl-Set1
24	cg03349020	744861	chr16	+	FBXL16	NM_153350	Body	-2.26051	1.37991	0.0004	0.0137103	Methyl-Set1
25	cg22797514	44016023	chr1	+	PTPRF;PTPRF	NM_002840;NM_130440	Body;Body	-1.67506	0.524076	0.0004	0.0137103	Methyl-Set1
26	cg22526139	90030153	chr15	+	RHCG	NM_016321	Body	-0.720819	0.419413	0.0004	0.0137103	Methyl-Set1
27	cg06103642	108496716	chr6	+	NR2E1	NM_003269	Body	-2.7268	0.313315	0.0004	0.0137103	Methyl-Set1
28	cg09990962	3164431	chr1	+	PRDM16;PRDM16	NM_022114;NM_199454	Body;Body	-0.650332	1.69564	0.0004	0.0137103	Methyl-Set1
29	cg15675238	745296	chr16	+	FBXL16	NM_153350	Body	-3.80067	0.465363	0.0004	0.0137103	Methyl-Set1
30	cg17971017	108168122	chr12	-	ASCL4	NM_203436	TSS200	-1.39685	0.804934	0.0004	0.0137103	Methyl-Set1	YES
31	cg17200920	127808798	chr7	+	NA			-2.74636	0.985896	0.0004	0.0137103	Methyl-Set1
32	cg07034004	1250246	chr7	+	NA			-1.12263	0.232056	0.0004	0.0137103	Methyl-Set1
33	cg15384383	99798415	chr10	-	NA			-1.29616	0.688059	0.0004	0.0137103	Methyl-Set1
34	cg12472483	157996945	chr7	+	PTPRN2;PTPRN2;PTPRN2	NM_002847;NM_130842;NM_130843	Body;Body;Body	-0.726409	0.624532	0.0004	0.0137103	Methyl-Set1
35	cg06359703	41847297	chr1	+	NA			-1.76928	1.43783	0.0004	0.0137103	Methyl-Set1
36	cg02919615	1295656	chr19	+	EFNA2	NM_001405	Body	-0.563728	0.165205	0.0004	0.0137103	Methyl-Set1
37	cg18477204	70038884	chr14	+	C14orf162	NR_024630	TSS1500	-2.24608	1.39474	0.0004	0.0137103	Methyl-Set1	YES
38	cg13128937	95357743	chr13	-	NA			-1.69791	1.06952	0.0004	0.0137103	Methyl-Set1
39	cg24033633	57945695	chr3	-	NA			-1.06856	0.426233	0.0004	0.0137103	Methyl-Set1
40	cg14270687	32953574	chr17	+	TMEM132E	NM_207313	Body	-0.654995	0.534961	0.0004	0.0137103	Methyl-Set1
41	cg06100807	90030016	chr15	+	RHCG	NM_016321	Body	-2.41279	1.35918	0.0004	0.0137103	Methyl-Set1
42	cg08121755	52545978	chr12	-	NA			-1.3456	0.43485	0.0004	0.0137103	Methyl-Set1
43	cg15871766	52365222	chr12	+	ACVR1B;ACVR1B;ACVR1B	NM_004302;NM_020327;NM_020328	Body;Body;Body	-0.607075	0.901249	0.0004	0.0137103	Methyl-Set1
44	cg15727524	157531216	chr7	+	PTPRN2;PTPRN2;PTPRN2	NM_002847;NM_130842;NM_130843	Body;Body;Body	-0.47948	0.334187	0.0004	0.0137103	Methyl-Set1
45	cg04890607	66262214	chr12	+	HMGA2;HMGA2	NM_003484;NM_003483	Body;Body	-0.658639	0.673639	0.0004	0.0137103	Methyl-Set1
46	cg05189804	123065246	chr11	-	ASAM	NM_024769	Body	-0.237352	0.210186	0.0004	0.0137103	Methyl-Set1
47	cg03129842	49072098	chr12	+	KANSL2	NM_017822	Body	-1.27485	1.03727	0.0004	0.0137103	Methyl-Set1
48	cg14360663	130329156	chr9	-	FAM129B;FAM129B	NM_022833;NM_001035534	Body;Body	-1.4106	0.474606	0.0004	0.0137103	Methyl-Set1
49	cg07120200	75985108	chr9	+	NA			-1.29086	0.532821	0.0004	0.0137103	Methyl-Set1
50	cg24021808	40805588	chr13	+	NA			-0.547366	0.503588	0.0004	0.0137103	Methyl-Set1
51	cg15149437	113438074	chr13	-	ATP11A;ATP11A	NM_015205;NM_032189	Body;Body	-1.03265	0.482627	0.0004	0.0137103	Methyl-Set1
52	cg24156694	43541750	chr21	+	UMODL1;UMODL1;UMODL1;UMODL1	NM_173568;NM_001004416;NM_001199527;NM_001199528	Body;Body;Body;Body	-0.265095	0.421591	0.0004	0.0137103	Methyl-Set1
53	cg03386277	48332290	chr10	-	NA			-1.30596	0.154504	0.0004	0.0137103	Methyl-Set1
54	cg01562540	56274296	chr14	+	NA			-0.803629	0.753041	0.0004	0.0137103	Methyl-Set1
55	cg19048357	9348615	chr18	-	TWSG1	NM_020648	Body	-1.56232	0.442089	0.0004	0.0137103	Methyl-Set1
56	cg04982308	72353473	chr17	-	BTBD17	NM_001080466	Body	-2.77915	0.341456	0.0004	0.0137103	Methyl-Set1
57	cg24427243	12128100	chr1	-	TNFRSF8	NM_001243	Body	-0.750593	0.659197	0.0004	0.0137103	Methyl-Set1
58	cg20067780	78008520	chr17	+	TBC1D16	NM_019020	5'UTR	-1.29606	0.0520279	0.0004	0.0137103	Methyl-Set1	YES
59	cg04022401	36621383	chr20	+	TTI1;TTI1	NM_014657;NM_001303457	Body;Body	-1.29118	0.540357	0.0004	0.0137103	Methyl-Set1
60	cg03270053	95567861	chr12	-	FGD6	NM_018351	Body	-1.25259	0.433111	0.0004	0.0137103	Methyl-Set1
61	cg23048494	153517384	chr1	-	S100A4;S100A4	NM_002961;NM_019554	5'UTR;5'UTR	-0.491029	0.522897	0.0004	0.0137103	Methyl-Set1	YES
62	cg14109914	19765564	chr1	-	CAPZB;CAPZB;CAPZB;CAPZB	NM_001206541;NM_001282162;NM_004930;NM_001206540	Body;Body;Body;Body	-0.80935	1.03543	0.0004	0.0137103	Methyl-Set1
63	cg11857646	150644631	chr7	-	KCNH2;KCNH2	NM_172057;NM_000238	Body;Body	-1.10295	0.229252	0.0004	0.0137103	Methyl-Set1
64	cg13555959	9948846	chr16	-	GRIN2A;GRIN2A;GRIN2A	NM_000833;NM_001134407;NM_001134408	Body;Body;Body	-0.247698	0.884518	0.0004	0.0137103	Methyl-Set1
65	cg16174106	210503830	chr1	-	HHAT;HHAT;HHAT;HHAT;HHAT;HHAT	NM_018194;NM_001170564;NM_001170580;NM_001170588;NM_001122834;NM_001170587	5'UTR;5'UTR;5'UTR;5'UTR;5'UTR;Body	-1.52781	0.39896	0.0004	0.0137103	Methyl-Set1	YES
66	cg27033206	97779220	chr8	-	CPQ	NM_016134	5'UTR	-0.887041	0.337798	0.0004	0.0137103	Methyl-Set1	YES
67	cg07108916	122721062	chr11	+	CRTAM	NM_019604	Body	-0.759358	0.976565	0.0004	0.0137103	Methyl-Set1
68	cg07268332	10476494	chr11	+	AMPD3;AMPD3;AMPD3	NM_001025389;NM_001025390;NM_000480	TSS200;TSS1500;Body	-0.757052	0.565191	0.0004	0.0137103	Methyl-Set1	YES
69	cg13067221	23449582	chr14	+	JUB	NM_032876	Body	-1.62529	0.289637	0.0004	0.0137103	Methyl-Set1
70	cg26859016	206643375	chr1	-	IKBKE	NM_014002	TSS1500	-0.753948	0.31657	0.0004	0.0137103	Methyl-Set1	YES
71	cg18856776	15408790	chr3	-	NA			-1.43757	0.643554	0.0004	0.0137103	Methyl-Set1
72	cg21934353	79311020	chr8	+	NA			-0.760164	0.419719	0.0004	0.0137103	Methyl-Set1
73	cg21923482	162913095	chr1	-	NA			-1.15129	0.570843	0.0004	0.0137103	Methyl-Set1
74	cg23666702	55576995	chr17	-	MSI2;MSI2	NM_138962;NM_170721	Body;Body	-1.59278	0.360761	0.0004	0.0137103	Methyl-Set1
75	cg26400954	76291075	chr13	+	LMO7	NM_005358	Body	-1.51403	0.561944	0.0004	0.0137103	Methyl-Set1
76	cg17136885	682998	chr9	+	KANK1;KANK1;KANK1	NM_001256876;NM_001256877;NM_015158	Body;Body;Body	-0.573316	0.391509	0.0004	0.0137103	Methyl-Set1
77	cg14126392	138985942	chr9	+	NACC2	NM_144653	5'UTR	-1.2238	0.25356	0.0004	0.0137103	Methyl-Set1	YES	NACC family member 2 [Source:HGNC Symbol;Acc:HGNC:23846]	3.31913	5.50653e-19	up-regulated
78	cg07709986	145780638	chr2	+	TEX41	NR_033870	Body	-1.13643	0.928406	0.0004	0.0137103	Methyl-Set1
79	cg22898745	112861518	chr13	+	NA			-0.441817	0.220551	0.0004	0.0137103	Methyl-Set1
80	cg06012495	118969195	chr8	-	EXT1	NM_000127	Body	-1.02568	0.414623	0.0004	0.0137103	Methyl-Set1
81	cg19040266	131723239	chr5	-	SLC22A5	NM_003060	Body	-0.504024	0.390078	0.0004	0.0137103	Methyl-Set1
82	cg07383652	120206463	chr4	+	USP53	NM_019050	Body	-0.397896	0.583161	0.0004	0.0137103	Methyl-Set1
83	cg12990403	100523987	chr13	-	CLYBL;CLYBL	NR_104592;NM_206808;NR_120421	Body;Body;Body	-1.20136	0.649342	0.0004	0.0137103	Methyl-Set1
83	cg12990403	100523987	chr13	-	LOC101927437	NR_104592;NM_206808;NR_120421	Body;Body;Body	-1.20136	0.649342	0.0004	0.0137103	Methyl-Set1
84	cg11830902	106392414	chr2	+	NCK2;NCK2	NM_003581;NM_001004722	5'UTR;5'UTR	-1.03547	0.218577	0.0004	0.0137103	Methyl-Set1	YES
85	cg06544951	59555116	chr8	+	NSMAF;NSMAF	NM_001144772;NM_003580	Body;Body	-1.28464	0.817994	0.0004	0.0137103	Methyl-Set1
86	cg09575472	174045109	chr5	+	NA			-0.979852	0.517796	0.0004	0.0137103	Methyl-Set1
87	cg11360734	53591829	chr1	-	SLC1A7;SLC1A7;SLC1A7;SLC1A7;SLC1A7	NR_109858;NM_006671;NM_001287595;NM_001287597;NM_001287596	Body;Body;Body;Body;Body	-0.318989	0.677606	0.0004	0.0137103	Methyl-Set1
88	cg19007410	65230478	chr15	+	ANKDD1A	NM_182703	Body	-1.67424	0.771381	0.0004	0.0137103	Methyl-Set1
89	cg01226872	36571184	chr10	-	NA			-1.11128	0.540391	0.0004	0.0137103	Methyl-Set1
90	cg03613937	92349104	chr1	-	TGFBR3;TGFBR3;TGFBR3;TGFBR3	NM_003243;NM_001195683;NM_001195684;NR_036634	5'UTR;5'UTR;5'UTR;Body	-2.11026	0.437791	0.0004	0.0137103	Methyl-Set1	YES
91	cg15158122	27754944	chr8	-	SCARA5	NM_173833	Body	-1.35242	0.733835	0.0004	0.0137103	Methyl-Set1
92	cg26201942	119038896	chr11	-	NLRX1;NLRX1;NLRX1;NLRX1	NM_024618;NM_001282144;NM_001282143;NM_001282358	TSS1500;TSS1500;TSS1500;TSS200	-0.984501	0.546037	0.0004	0.0137103	Methyl-Set1	YES
93	cg23484741	142936868	chr5	-	NA			-1.21632	0.545488	0.0004	0.0137103	Methyl-Set1
94	cg10208942	80192754	chr17	+	SLC16A3;SLC16A3;SLC16A3;SLC16A3;SLC16A3;SLC16A3	NM_001042422;NM_001206950;NM_004207;NM_001042423;NM_001206952;NM_001206951	5'UTR;5'UTR;5'UTR;5'UTR;TSS1500;TSS200	-0.704609	0.0763913	0.0004	0.0137103	Methyl-Set1	YES
95	cg22299535	19966011	chr18	-	NA			-1.57976	0.341936	0.0004	0.0137103	Methyl-Set1
96	cg25673591	39945814	chr17	-	NA			-1.06144	0.144902	0.0004	0.0137103	Methyl-Set1
97	cg21603144	102608233	chr2	+	IL1R2	NM_004633	TSS200	-1.4233	0.269211	0.0004	0.0137103	Methyl-Set1	YES
98	cg03515663	157478510	chr7	+	PTPRN2;PTPRN2;PTPRN2	NM_002847;NM_130842;NM_130843	Body;Body;Body	-1.1267	0.209067	0.0004	0.0137103	Methyl-Set1
99	cg03203179	92275181	chr1	-	TGFBR3;TGFBR3;TGFBR3;TGFBR3	NR_036634;NM_003243;NM_001195684;NM_001195683	Body;Body;Body;Body	-0.688018	0.660619	0.0004	0.0137103	Methyl-Set1
100	cg13369488	53492633	chr12	+	IGFBP6	NM_002178	Body	-0.872292	0.383967	0.0004	0.0137103	Methyl-Set1
101	cg07109727	20382623	chr9	-	MLLT3;MLLT3	NM_001286691;NM_004529	Body;Body	-0.547515	0.438288	0.0004	0.0137103	Methyl-Set1
102	cg17150721	8154669	chr1	-	NA			-1.10795	0.745444	0.0004	0.0137103	Methyl-Set1
103	cg07036786	77301346	chr17	+	RBFOX3	NM_001082575	5'UTR	-0.898732	0.457114	0.0004	0.0137103	Methyl-Set1	YES
104	cg07755689	119912190	chr2	+	NA			-0.995801	0.860468	0.0004	0.0137103	Methyl-Set1
105	cg11761190	14211024	chr12	+	NA			-1.19231	0.412567	0.0004	0.0137103	Methyl-Set1
106	cg16496753	32511271	chr3	+	NA			-0.818737	0.545895	0.0004	0.0137103	Methyl-Set1
107	cg14750567	62174600	chr17	+	ERN1	NM_001433	Body	-0.70486	0.296858	0.0004	0.0137103	Methyl-Set1
108	cg16713914	4289162	chr10	-	NA			-0.573798	0.441144	0.0004	0.0137103	Methyl-Set1
109	cg11790445	52888446	chr12	+	KRT6A	NM_005554	TSS1500	-0.727235	0.679815	0.0004	0.0137103	Methyl-Set1	YES
110	cg03958308	145014989	chr8	+	PLEC1;PLEC1;PLEC1;PLEC1;PLEC1;PLEC1;PLEC1;PLEC1	NM_201378;NM_201382;NM_201381;NM_000445;NM_201384;NM_201380;NM_201383;NM_201379	Body;Body;Body;Body;TSS1500;Body;Body;Body	-0.763846	0.711791	0.0004	0.0137103	Methyl-Set1	YES
111	cg17552380	48208067	chr20	-	NA			-0.689529	0.507185	0.0004	0.0137103	Methyl-Set1
112	cg10891521	81047941	chr17	-	METRNL	NM_001004431	Body	-0.567084	0.590346	0.0004	0.0137103	Methyl-Set1
113	cg13245883	50642369	chr1	+	ELAVL4;ELAVL4;ELAVL4;ELAVL4;ELAVL4;ELAVL4	NM_001144777;NM_001144776;NM_001144775;NM_021952;NM_001144774;NM_001294348	Body;Body;Body;Body;Body;Body	-0.436417	0.615397	0.0004	0.0137103	Methyl-Set1
114	cg00228931	19716911	chr1	+	CAPZB;CAPZB;CAPZB;CAPZB	NM_001206541;NM_001282162;NM_004930;NM_001206540	Body;Body;Body;Body	-0.910022	0.139361	0.0004	0.0137103	Methyl-Set1
115	cg01903245	87373203	chr4	+	MAPK10	NM_002753	5'UTR	-1.32244	1.08312	0.0004	0.0137103	Methyl-Set1	YES
116	cg07992484	106724161	chr2	-	UXS1	NM_025076	Body	-0.419571	0.445502	0.0004	0.0137103	Methyl-Set1
117	cg19358608	1924565	chr20	-	NA			-0.619234	0.338044	0.0004	0.0137103	Methyl-Set1
118	cg08607984	71720341	chr17	-	NA			-0.449321	0.379225	0.0004	0.0137103	Methyl-Set1
119	cg05604364	40455592	chr21	-	NA			-1.11234	0.19468	0.0004	0.0137103	Methyl-Set1
120	cg11324010	182568983	chr4	+	NA			-1.41528	0.265779	0.0004	0.0137103	Methyl-Set1
121	cg17024199	74881747	chr17	+	MGAT5B;MGAT5B	NM_144677;NM_198955	Body;Body	-0.592303	0.159021	0.0004	0.0137103	Methyl-Set1
122	cg16502747	23531625	chr14	-	ACIN1;ACIN1;ACIN1;ACIN1;ACIN1	NM_001164817;NM_001164815;NM_014977;NM_001164816;NM_001164814	Body;Body;Body;Body;Body	-0.730861	0.282217	0.0004	0.0137103	Methyl-Set1
123	cg03461013	38374414	chr2	-	CYP1B1-AS1	NR_027252	Body	-1.14759	0.408898	0.0004	0.0137103	Methyl-Set1
124	cg15463396	1093188	chr16	-	NA			-0.652268	0.389302	0.0004	0.0137103	Methyl-Set1
125	cg04626491	28584053	chr6	-	NA			-0.854127	0.30944	0.0004	0.0137103	Methyl-Set1
126	cg21917740	8597923	chr2	+	NA			-1.06828	0.607652	0.0004	0.0137103	Methyl-Set1
127	cg24501728	239880853	chr1	+	CHRM3	NR_103776;NM_000740	Body;5'UTR	-1.24842	0.545528	0.0004	0.0137103	Methyl-Set1	YES
127	cg24501728	239880853	chr1	+	CHRM3-AS2	NR_103776;NM_000740	Body;5'UTR	-1.24842	0.545528	0.0004	0.0137103	Methyl-Set1	YES
128	cg11506733	6321428	chr6	-	F13A1	NM_000129	TSS1500	-0.773391	0.335724	0.0004	0.0137103	Methyl-Set1	YES
129	cg13001732	238165668	chr2	-	NA			-0.757938	0.231508	0.0004	0.0137103	Methyl-Set1
130	cg01416657	205392241	chr1	-	LEMD1	NM_001001552	TSS1500	-1.00194	0.536845	0.0004	0.0137103	Methyl-Set1	YES
131	cg19606153	42733759	chr3	-	KBTBD5	NM_152393	3'UTR	-0.325011	0.419727	0.0004	0.0137103	Methyl-Set1
132	cg12038606	62998815	chr12	-	NA			-1.02896	0.516796	0.0004	0.0137103	Methyl-Set1
133	cg08094551	73023727	chr16	-	ZFHX3;ZFHX3	NM_001164766;NM_006885	5'UTR;5'UTR	-1.19393	0.502302	0.0004	0.0137103	Methyl-Set1	YES
134	cg23321704	51654751	chr3	+	RAD54L2	NM_015106	Body	-1.23833	0.696255	0.0004	0.0137103	Methyl-Set1
135	cg24698889	34110624	chr6	+	GRM4;GRM4;GRM4;GRM4	NM_000841;NM_001256811;NM_001256809;NM_001282847	5'UTR;5'UTR;Body;5'UTR	-0.859456	0.374646	0.0004	0.0137103	Methyl-Set1	YES
136	cg07882213	21541227	chr8	+	NA			-0.839614	0.729806	0.0004	0.0137103	Methyl-Set1
137	cg25423172	32502815	chr20	-	NA			-0.963188	0.888608	0.0004	0.0137103	Methyl-Set1
138	cg02473334	89828988	chr1	+	GBP6	NM_198460	TSS1500	-1.62092	0.176652	0.0004	0.0137103	Methyl-Set1	YES
139	cg09383624	49464067	chr8	+	LOC101929268	NR_105002	TSS200	-0.60529	0.562415	0.0004	0.0137103	Methyl-Set1	YES
140	cg25292309	58989427	chr2	-	NA			-1.01376	0.429218	0.0004	0.0137103	Methyl-Set1
141	cg07834396	23385979	chr10	-	MSRB2	NM_012228	Body	-1.04739	0.562533	0.0004	0.0137103	Methyl-Set1
142	cg05356183	110048435	chr9	+	RAD23B;RAD23B;RAD23B	NM_002874;NM_001244724;NM_001244713	Body;5'UTR;Body	-0.290711	0.250095	0.0004	0.0137103	Methyl-Set1	YES
143	cg04934382	77766335	chr17	+	NA			-1.843	0.391193	0.0004	0.0137103	Methyl-Set1
144	cg22379939	181492178	chr1	+	CACNA1E;CACNA1E;CACNA1E	NM_000721;NM_001205293;NM_001205294	Body;Body;Body	-0.245806	0.625917	0.0004	0.0137103	Methyl-Set1
145	cg13445376	74204200	chr16	+	NA			-1.0417	0.395461	0.0004	0.0137103	Methyl-Set1
146	cg24873256	3521627	chr2	+	ADI1;ADI1	NM_001306077;NM_018269	TSS200;Body	-1.66804	0.610544	0.0004	0.0137103	Methyl-Set1	YES
147	cg17972391	94784508	chr9	-	NA			-1.12842	0.21694	0.0004	0.0137103	Methyl-Set1
148	cg13016732	76858947	chr11	+	MYO7A;MYO7A;MYO7A	NM_000260;NM_001127180;NM_001127179	Body;Body;Body	-1.42807	0.463612	0.0004	0.0137103	Methyl-Set1
149	cg01257529	113045452	chr1	+	WNT2B;WNT2B	NM_001291880;NM_004185	5'UTR;Body	-0.359532	0.353862	0.0004	0.0137103	Methyl-Set1	YES
150	cg26487268	237658167	chr2	+	NA			-1.0926	0.116978	0.0004	0.0137103	Methyl-Set1
151	cg15028083	32331230	chr11	+	NA			-0.874591	0.155769	0.0004	0.0137103	Methyl-Set1
152	cg07014891	81964234	chr10	+	ANXA11;ANXA11;ANXA11;ANXA11;ANXA11;ANXA11;ANXA11	NM_001278408;NM_001278409;NM_001278408;NM_145869;NM_145868;NM_001157;NM_001278407	1stExon;5'UTR;5'UTR;5'UTR;5'UTR;5'UTR;5'UTR	-1.01383	0.127785	0.0004	0.0137103	Methyl-Set1	YES
153	cg09098522	31435673	chr10	-	NA			-0.638149	0.367602	0.0004	0.0137103	Methyl-Set1
154	cg00943571	88337954	chr16	+	NA			-0.98551	0.456359	0.0004	0.0137103	Methyl-Set1
155	cg24859127	34621977	chr11	+	NA			-1.09925	0.821298	0.0004	0.0137103	Methyl-Set1
156	cg19169932	62861955	chr15	+	NA			-1.14055	0.589181	0.0004	0.0137103	Methyl-Set1
157	cg03116124	231293208	chr1	+	NA			-1.40473	0.739879	0.0004	0.0137103	Methyl-Set1
158	cg16393844	191750099	chr3	+	NA			-0.640804	0.710883	0.0004	0.0137103	Methyl-Set1
159	cg23560858	45658018	chr19	-	NKPD1	NM_198478	Body	-0.723957	0.675387	0.0004	0.0137103	Methyl-Set1
160	cg10712561	42392983	chr17	-	RUNDC3A;RUNDC3A;RUNDC3A	NM_001144826;NM_001144825;NM_006695	Body;Body;Body	-3.4369	0.486358	0.0004	0.0137103	Methyl-Set1
161	cg11652389	34130155	chr19	+	CHST8;CHST8	NM_001127895;NM_001127896	5'UTR;5'UTR	-0.80626	0.282593	0.0004	0.0137103	Methyl-Set1	YES
162	cg06304883	182991134	chr1	+	LAMC1	NM_002293	TSS1500	-1.13945	0.653252	0.0004	0.0137103	Methyl-Set1	YES
163	cg20471017	94037818	chr11	+	FOLR4	NM_001080486	TSS1500	-0.584596	0.335924	0.0004	0.0137103	Methyl-Set1	YES
164	cg23436576	11204132	chr8	+	TDH	NR_001578	Body	-0.797885	0.206802	0.0004	0.0137103	Methyl-Set1
165	cg10223027	30970292	chr19	+	ZNF536	NM_014717	Body	-1.21452	0.503686	0.0004	0.0137103	Methyl-Set1
166	cg17037461	106996376	chr13	-	NA			-0.630003	0.48602	0.0004	0.0137103	Methyl-Set1
167	cg10287970	7115345	chr6	+	RREB1;RREB1;RREB1;RREB1	NM_001003700;NM_001003699;NM_001168344;NM_001003698	5'UTR;5'UTR;5'UTR;5'UTR	-1.13588	0.384928	0.0004	0.0137103	Methyl-Set1	YES
168	cg12426810	36184739	chr17	-	NA			-1.46598	0.222193	0.0004	0.0137103	Methyl-Set1
169	cg14165142	3778655	chr20	-	CDC25B;CDC25B;CDC25B	NM_021873;NM_004358;NM_021872	Body;Body;Body	-0.662828	0.74899	0.0004	0.0137103	Methyl-Set1
170	cg22735065	1947073	chr1	-	NA			-0.295597	0.521943	0.0004	0.0137103	Methyl-Set1
171	cg03227037	62212228	chr20	-	NA			-1.02369	0.687997	0.0004	0.0137103	Methyl-Set1
172	cg00106273	66003275	chr12	+	LOC100507065;LOC100507065;LOC100507065;LOC100507065	NR_120434;NR_120431;NR_120432;NR_120433	Body;Body;Body;Body	-0.809646	0.432756	0.0004	0.0137103	Methyl-Set1
173	cg26843984	24755249	chr10	-	KIAA1217;KIAA1217;KIAA1217;KIAA1217;KIAA1217;KIAA1217	NM_001282770;NM_001282769;NM_019590;NM_001282768;NM_001282767;NM_001098500	TSS200;5'UTR;Body;Body;Body;Body	-1.605	0.920681	0.0004	0.0137103	Methyl-Set1	YES
174	cg24928546	79392689	chr17	+	BAHCC1	NM_001080519	Body	-0.801855	0.288646	0.0004	0.0137103	Methyl-Set1
175	cg07979889	37407401	chr2	+	SULT6B1	NM_001032377	Body	-1.19291	0.322921	0.0004	0.0137103	Methyl-Set1
176	cg17814781	4864883	chr4	-	MSX1	NM_002448	3'UTR	-0.570024	0.312621	0.0004	0.0137103	Methyl-Set1
177	cg05364617	46549703	chr21	+	ADARB1;ADARB1;ADARB1;ADARB1;ADARB1;ADARB1;ADARB1;ADARB1	NM_001160230;NM_001112;NM_015834;NM_015833;NR_027674;NR_027673;NR_027672;NR_073200	5'UTR;5'UTR;5'UTR;5'UTR;Body;Body;Body;Body	-0.535337	0.197699	0.0004	0.0137103	Methyl-Set1	YES
178	cg20263678	30721358	chr22	+	TBC1D10A;TBC1D10A	NM_001204240;NM_031937	Body;Body	-1.24624	0.287657	0.0004	0.0137103	Methyl-Set1
179	cg07575207	75046592	chr16	-	ZNRF1	NM_032268	Body	-1.23247	1.01386	0.0004	0.0137103	Methyl-Set1
180	cg03165176	1456886	chr19	-	APC2	NM_005883	Body	-0.53179	0.682948	0.0004	0.0137103	Methyl-Set1
181	cg06988133	119100641	chr8	+	EXT1	NM_000127	Body	-0.826653	0.687603	0.0004	0.0137103	Methyl-Set1
182	cg12624544	45658006	chr19	-	NKPD1	NM_198478	Body	-0.355914	0.918983	0.0004	0.0137103	Methyl-Set1
183	cg04760493	128981486	chr4	+	LARP1B;LARP1B;LARP1B	NM_178043;NM_032239;NM_018078	TSS1500;TSS1500;TSS1500	-0.842377	0.709573	0.0004	0.0137103	Methyl-Set1	YES
184	cg12302647	148533875	chr5	+	ABLIM3	NM_014945	Body	-0.628448	0.677559	0.0004	0.0137103	Methyl-Set1
185	cg24622997	190343076	chr1	+	BRINP3	NM_199051	Body	-0.872225	0.443542	0.0004	0.0137103	Methyl-Set1
186	cg26121234	13899618	chr3	+	WNT7A	NM_004625	Body	-0.353564	0.646674	0.0004	0.0137103	Methyl-Set1
187	cg14908576	45880430	chr19	-	NA			-0.895335	0.474201	0.0004	0.0137103	Methyl-Set1
188	cg13319042	151067848	chr5	+	SPARC	NM_003118	TSS1500	-0.961213	0.506155	0.0004	0.0137103	Methyl-Set1	YES
189	cg15144116	6485598	chr12	-	LTBR	NM_001159576;NM_001038;NM_001159575;NM_001270987	TSS1500;TSS1500;Body;Body	-0.906285	0.317959	0.0004	0.0137103	Methyl-Set1	YES
189	cg15144116	6485598	chr12	-	SCNN1A;SCNN1A;SCNN1A	NM_001159576;NM_001038;NM_001159575;NM_001270987	TSS1500;TSS1500;Body;Body	-0.906285	0.317959	0.0004	0.0137103	Methyl-Set1	YES
190	cg19818473	38006227	chr8	+	STAR	NM_000349	Body	-1.01034	0.352499	0.0004	0.0137103	Methyl-Set1
191	cg13931809	71983445	chr12	+	NA			-1.51619	0.810427	0.0004	0.0137103	Methyl-Set1
192	cg01048195	76381236	chr11	+	LRRC32;LRRC32	NM_001128922;NM_005512	5'UTR;TSS200	-1.43921	0.343095	0.0004	0.0137103	Methyl-Set1	YES
193	cg22321327	47639458	chr11	-	MTCH2	NM_014342	3'UTR	-0.974	0.540828	0.0004	0.0137103	Methyl-Set1
194	cg26203256	111756055	chr10	-	ADD3-AS1	NR_038943	Body	-1.24095	0.426499	0.0004	0.0137103	Methyl-Set1
195	cg16275096	19839282	chr1	-	NA			-0.699938	0.366357	0.0004	0.0137103	Methyl-Set1
196	cg03347022	99663596	chr7	-	ZNF3	NM_017715	Body	-0.89005	0.297264	0.0004	0.0137103	Methyl-Set1
197	cg01229061	75367469	chr11	+	MAP6;MAP6	NM_033063;NM_207577	Body;Body	-1.01252	0.513892	0.0004	0.0137103	Methyl-Set1
198	cg11913416	13909012	chr1	-	PDPN;PDPN	NM_198389;NM_006474	TSS1500;TSS1500	-0.914127	0.685274	0.0004	0.0137103	Methyl-Set1	YES
199	cg11677524	158287969	chr7	+	PTPRN2;PTPRN2;PTPRN2;PTPRN2;PTPRN2	NM_001308268;NM_002847;NM_130843;NM_130842;NM_001308267	Body;Body;Body;Body;Body	-0.858561	0.356187	0.0004	0.0137103	Methyl-Set1
200	cg06960395	52743185	chr12	+	NA			-1.20356	0.871268	0.0004	0.0137103	Methyl-Set1
201	cg07091500	185678074	chr3	-	NA			-1.39623	0.204819	0.0004	0.0137103	Methyl-Set1
202	cg20755807	90961440	chr14	+	NA			-0.815236	0.360932	0.0004	0.0137103	Methyl-Set1
1	cg04088940	206628454	chr2	+	NRP2;NRP2;NRP2;NRP2;NRP2	NM_201267;NM_018534;NM_201279;NM_201266;NM_003872	Body;Body;Body;Body;Body	0.858444	-0.528287	0.0004	0.0137103	Methyl-Set2
2	cg05099952	30367546	chr16	-	CD2BP2;CD2BP2	NR_024465;NM_006110	TSS1500;TSS1500	0.761512	-0.27116	0.0004	0.0137103	Methyl-Set2	YES
3	cg22268510	32118420	chr6	-	PRRT1	NM_030651	Body	1.11789	-0.255304	0.0004	0.0137103	Methyl-Set2
4	cg14171824	2006656	chr1	-	PRKCZ;PRKCZ	NM_002744;NM_001033581	Body;5'UTR	1.76912	-0.313574	0.0004	0.0137103	Methyl-Set2	YES
5	cg02474116	55625184	chr19	-	PPP1R12C	NM_017607	Body	0.750072	-0.965749	0.0004	0.0137103	Methyl-Set2
6	cg03979241	21916824	chr8	+	EPB49;EPB49;EPB49;EPB49;EPB49;EPB49;EPB49;EPB49	NM_001978;NM_001114136;NM_001114138;NM_001114135;NM_001978;NM_001114138;NM_001114137;NM_001114139	1stExon;5'UTR;1stExon;5'UTR;5'UTR;5'UTR;5'UTR;5'UTR	0.580646	-1.1928	0.0004	0.0137103	Methyl-Set2	YES
7	cg06312846	1410167	chr6	+	NA			1.09915	-0.314744	0.0004	0.0137103	Methyl-Set2
8	cg15847996	134528050	chr10	-	INPP5A	NM_005539	Body	1.64004	-0.330599	0.0004	0.0137103	Methyl-Set2
9	cg25694032	164507164	chr6	+	NA			1.15021	-0.658818	0.0004	0.0137103	Methyl-Set2
10	cg04942251	63687247	chr11	+	NA			1.1346	-0.294711	0.0004	0.0137103	Methyl-Set2
11	cg04173586	2167496	chr19	-	DOT1L	NM_032482	Body	0.807162	-0.37603	0.0004	0.0137103	Methyl-Set2
12	cg16847396	10489236	chr8	-	RP1L1	NM_178857	5'UTR	0.505199	-0.288017	0.0004	0.0137103	Methyl-Set2	YES
13	cg14672596	160180988	chr1	+	PEA15;PEA15;PEA15;PEA15;PEA15	NM_003768;NM_001297578;NM_001297577;NR_123724;NM_001297576	5'UTR;5'UTR;5'UTR;Body;Body	0.474568	-0.442664	0.0004	0.0137103	Methyl-Set2	YES	proliferation and apoptosis adaptor protein 15 [Source:HGNC Symbol;Acc:HGNC:8822]	2.63576	4.54433e-09	up-regulated
14	cg07981328	21724633	chr1	+	NA			1.24611	-0.351656	0.0004	0.0137103	Methyl-Set2
15	cg06133061	117453417	chr11	+	DSCAML1	NM_020693	Body	0.988384	-0.327878	0.0004	0.0137103	Methyl-Set2
16	cg27415655	453381	chr6	+	NA			1.36908	-0.567906	0.0004	0.0137103	Methyl-Set2
17	cg09664479	44617598	chr11	-	CD82;CD82	NM_001024844;NM_002231	Body;Body	0.538292	-0.477136	0.0004	0.0137103	Methyl-Set2
18	cg25819846	131443445	chr12	-	GPR133	NM_198827	Body	2.31225	-0.755074	0.0004	0.0137103	Methyl-Set2
19	cg19681793	169651645	chr6	-	THBS2	NM_003247	5'UTR	0.423954	-0.389675	0.0004	0.0137103	Methyl-Set2	YES
20	cg21270847	164604806	chr1	-	PBX1	NM_002585	Body	2.98346	-0.735171	0.0004	0.0137103	Methyl-Set2
21	cg07149175	58203535	chr20	-	LOC100506384	NR_040513;NM_001281507;NM_001199505;NM_080672	TSS200;TSS200;Body;Body	0.656632	-0.461739	0.0004	0.0137103	Methyl-Set2	YES
21	cg07149175	58203535	chr20	-	PHACTR3;PHACTR3;PHACTR3	NR_040513;NM_001281507;NM_001199505;NM_080672	TSS200;TSS200;Body;Body	0.656632	-0.461739	0.0004	0.0137103	Methyl-Set2	YES	phosphatase and actin regulator 3 [Source:HGNC Symbol;Acc:HGNC:15833]	5.02145	2.42969e-36	up-regulated
22	cg26578983	85075249	chr16	-	KIAA0513	NM_014732	5'UTR	1.58083	-0.728219	0.0004	0.0137103	Methyl-Set2	YES
23	cg10559585	66021275	chr11	+	NA			1.29267	-0.676948	0.0004	0.0137103	Methyl-Set2
24	cg10860578	101689815	chr14	+	NA			0.981561	-0.555931	0.0004	0.0137103	Methyl-Set2
25	cg12715547	99548917	chr12	+	ANKS1B;ANKS1B;ANKS1B;ANKS1B;ANKS1B;ANKS1B;ANKS1B;ANKS1B	NM_001204067;NM_181670;NM_001204069;NM_001204068;NM_001204070;NM_020140;NM_001204066;NM_152788	TSS200;TSS1500;TSS1500;TSS1500;TSS1500;TSS1500;TSS1500;Body	0.993777	-0.450311	0.0004	0.0137103	Methyl-Set2	YES
26	cg23304023	123949949	chr10	+	TACC2;TACC2;TACC2;TACC2	NM_206862;NM_006997;NM_206861;NM_206860	Body;Body;Body;Body	1.61148	-0.264578	0.0004	0.0137103	Methyl-Set2
27	cg02407342	42988784	chr17	+	GFAP;GFAP	NM_001131019;NM_002055	Body;Body	0.564375	-0.805532	0.0004	0.0137103	Methyl-Set2		glial fibrillary acidic protein [Source:HGNC Symbol;Acc:HGNC:4235]	4.59337	0.000505	up-regulated
28	cg16583186	81526361	chr16	-	CMIP	NM_198390	Body	0.479315	-0.662938	0.0004	0.0137103	Methyl-Set2
29	cg14549524	24140822	chr6	+	NRSN1	NM_080723	Body	1.48962	-0.340989	0.0004	0.0137103	Methyl-Set2
30	cg25356006	72472792	chr15	-	GRAMD2	NM_001012642	Body	0.650106	-1.21892	0.0004	0.0137103	Methyl-Set2
31	cg08625990	170571794	chr6	-	LOC154449	NR_002787	TSS200	1.60401	-0.729024	0.0004	0.0137103	Methyl-Set2	YES
32	cg18880986	5534951	chr7	+	FBXL18	NM_024963	Body	0.997117	-0.441657	0.0004	0.0137103	Methyl-Set2
33	cg01275887	4747216	chr7	-	FOXK1	NM_001037165	Body	1.63567	-0.684065	0.0004	0.0137103	Methyl-Set2
34	cg01037496	686346	chr18	+	ENOSF1;ENOSF1;ENOSF1	NM_001126123;NM_017512;NM_202758	Body;Body;Body	1.20855	-0.0931445	0.0004	0.0137103	Methyl-Set2
35	cg00242020	37797632	chr8	-	GOT1L1;GOT1L1	NM_152413;NM_152413	5'UTR;1stExon	0.825655	-0.342546	0.0004	0.0137103	Methyl-Set2	YES
36	cg02587648	2023258	chr1	-	PRKCZ;PRKCZ	NM_002744;NM_001033581	Body;5'UTR	0.55983	-0.395968	0.0004	0.0137103	Methyl-Set2	YES
37	cg04652932	75496156	chr7	-	NA			0.427729	-0.728661	0.0004	0.0137103	Methyl-Set2
38	cg13192013	160188736	chr4	-	RAPGEF2	NM_014247	TSS1500	0.676821	-0.244712	0.0004	0.0137103	Methyl-Set2	YES
39	cg20529645	5886898	chr4	+	CRMP1;CRMP1	NM_001014809;NM_001313	Body;Body	1.02556	-0.436312	0.0004	0.0137103	Methyl-Set2
40	cg08382235	19754251	chr22	+	TBX1;TBX1;TBX1	NM_080647;NM_005992;NM_080646	Body;Body;Body	1.3351	-0.45321	0.0004	0.0137103	Methyl-Set2
41	cg21621104	66468921	chr3	+	LRIG1	NM_015541	Body	0.8694	-0.382215	0.0004	0.0137103	Methyl-Set2
42	cg01692978	86860774	chr16	+	NA			0.629387	-0.229828	0.0004	0.0137103	Methyl-Set2
43	cg16083044	168788815	chr6	+	NA			1.51389	-0.561698	0.0004	0.0137103	Methyl-Set2
44	cg02740007	164506581	chr6	+	NA			0.659487	-0.516124	0.0004	0.0137103	Methyl-Set2
45	cg06259934	81034374	chr10	-	ZMIZ1	NM_020338	Body	1.05795	-0.834892	0.0004	0.0137103	Methyl-Set2
46	cg14350800	136816077	chr9	-	VAV2;VAV2	NM_001134398;NM_003371	Body;Body	0.969298	-0.92536	0.0004	0.0137103	Methyl-Set2
47	cg24841879	127024965	chr9	+	NEK6;NEK6;NEK6;NEK6	NM_001166167;NM_001145001;NM_014397;NM_001166168	Body;5'UTR;5'UTR;5'UTR	1.35354	-0.636981	0.0004	0.0137103	Methyl-Set2	YES
48	cg01935096	70391215	chr11	+	SHANK2;SHANK2	NM_012309;NM_133266	Body;Body	1.29819	-0.380584	0.0004	0.0137103	Methyl-Set2
49	cg02247155	44788157	chr10	-	C10orf142	NM_001258000	TSS200	0.589479	-0.310018	0.0004	0.0137103	Methyl-Set2	YES
50	cg14094347	139131620	chr9	+	QSOX2	NM_181701	Body	0.85774	-0.460376	0.0004	0.0137103	Methyl-Set2
51	cg18928066	45279037	chr1	-	BTBD19;BTBD19	NM_001136537;NM_001136537	Body;ExonBnd	1.76804	-0.222398	0.0004	0.0137103	Methyl-Set2
52	cg21707172	155537944	chr6	-	TIAM2;TIAM2	NM_012454;NM_001010927	Body;TSS200	0.809918	-0.054435	0.0004	0.0137103	Methyl-Set2	YES
53	cg14178533	136728554	chr9	-	VAV2;VAV2	NM_001134398;NM_003371	Body;Body	2.34351	-0.19917	0.0004	0.0137103	Methyl-Set2
54	cg06142621	124805981	chr11	-	HEPACAM;HEPACAM	NM_152722;NM_152722	5'UTR;1stExon	0.866748	-0.388459	0.0004	0.0137103	Methyl-Set2	YES	hepatic and glial cell adhesion molecule [Source:HGNC Symbol;Acc:HGNC:26361]	8.71768	5.24338e-35	up-regulated
55	cg13677162	128214929	chr6	+	THEMIS;THEMIS;THEMIS	NM_001164685;NM_001010923;NM_001164687	Body;Body;5'UTR	0.64775	-0.348409	0.0004	0.0137103	Methyl-Set2	YES
56	cg19253850	129796229	chr10	-	PTPRE	NM_006504	5'UTR	1.69771	-0.337792	0.0004	0.0137103	Methyl-Set2	YES
57	cg08286219	38580802	chr21	+	DSCR9	NR_026719	TSS200	0.712516	-0.589165	0.0004	0.0137103	Methyl-Set2	YES
58	cg19085543	5792166	chr4	-	EVC;EVC	NM_153717;NM_001306090	Body;Body	0.241648	-0.459574	0.0004	0.0137103	Methyl-Set2
59	cg03921825	6034142	chr1	-	NPHP4;NPHP4;NPHP4;NPHP4	NR_111987;NM_015102;NM_001291594;NM_001291593	Body;Body;5'UTR;5'UTR	1.67668	-0.44317	0.0004	0.0137103	Methyl-Set2	YES
60	cg18632581	44642244	chr22	-	KIAA1644	NM_001099294	3'UTR	0.707334	-0.348498	0.0004	0.0137103	Methyl-Set2
61	cg03707970	120128892	chr2	-	DBI;DBI;DBI;DBI;DBI;DBI;DBI;DBI;DBI;DBI;DBI;DBI	NR_104221;NM_001079862;NM_001178041;NM_001178043;NM_001178017;NM_020548;NM_001282634;NM_001178042;NM_001282633;NM_001282635;NM_001079863;NM_001282636	Body;Body;Body;Body;Body;Body;Body;Body;Body;Body;Body;Body	1.59717	-0.430251	0.0004	0.0137103	Methyl-Set2
62	cg14133604	138699088	chr6	-	NA			1.50111	-0.349477	0.0004	0.0137103	Methyl-Set2
63	cg07237830	62474725	chr11	-	BSCL2;BSCL2;BSCL2;BSCL2	NM_001122955;NM_012202;NM_001130702;NM_001122955;NM_032667	5'UTR;TSS1500;5'UTR;1stExon;TSS1500	1.1553	-0.354884	0.0004	0.0137103	Methyl-Set2	YES
63	cg07237830	62474725	chr11	-	GNG3	NM_001122955;NM_012202;NM_001130702;NM_001122955;NM_032667	5'UTR;TSS1500;5'UTR;1stExon;TSS1500	1.1553	-0.354884	0.0004	0.0137103	Methyl-Set2	YES	G protein subunit gamma 3 [Source:HGNC Symbol;Acc:HGNC:4405]	2.71911	7.8903e-12	up-regulated
64	cg19325446	82855036	chr14	+	NA			0.64773	-0.698532	0.0004	0.0137103	Methyl-Set2
65	cg03830899	8737458	chr11	-	ST5;ST5;ST5	NM_139157;NM_005418;NM_213618	Body;Body;Body	1.11823	-0.421338	0.0004	0.0137103	Methyl-Set2
66	cg00227271	164006934	chr6	+	NA			1.01088	-1.28659	0.0004	0.0137103	Methyl-Set2
67	cg09100343	57147202	chr16	-	CPNE2	NM_152727	Body	1.14899	-0.451372	0.0004	0.0137103	Methyl-Set2
68	cg26750742	209054670	chr2	-	C2orf80	NM_001099334	5'UTR	2.34753	-0.377988	0.0004	0.0137103	Methyl-Set2	YES	chromosome 2 open reading frame 80 [Source:HGNC Symbol;Acc:HGNC:34352]	4.60359	4.38101e-10	up-regulated
69	cg11223899	132427120	chr9	-	PRRX2	NM_016307	TSS1500	0.845389	-0.541379	0.0004	0.0137103	Methyl-Set2	YES	paired related homeobox 2 [Source:HGNC Symbol;Acc:HGNC:21338]	-2.81376	2.58394e-07	down-regulated
70	cg06120719	116294175	chr11	+	NA			1.18622	-0.43498	0.0004	0.0137103	Methyl-Set2
71	cg24591607	45295669	chr15	+	NA			1.34083	-0.397138	0.0004	0.0137103	Methyl-Set2
72	cg16847377	3370988	chr4	+	RGS12;RGS12;RGS12	NM_198227;NM_002926;NM_198229	TSS1500;Body;Body	0.80777	-0.925376	0.0004	0.0137103	Methyl-Set2	YES
73	cg09173348	37322431	chr17	+	ARL5C	NM_001143968	TSS200	0.866861	-0.330625	0.0004	0.0137103	Methyl-Set2	YES
74	cg10852664	98142282	chr9	+	NA			0.871947	-0.203306	0.0004	0.0137103	Methyl-Set2
75	cg13693278	86976371	chr16	-	NA			1.28793	-0.174573	0.0004	0.0137103	Methyl-Set2
76	cg01027941	56951598	chr3	+	ARHGEF3;ARHGEF3	NM_001289698;NM_001128615	TSS1500;Body	1.04823	-0.467248	0.0004	0.0137103	Methyl-Set2	YES
77	cg11410499	44759354	chr22	+	NA			0.282252	-0.767841	0.0004	0.0137103	Methyl-Set2
78	cg11166287	104888911	chr14	+	NA			0.488004	-0.555664	0.0004	0.0137103	Methyl-Set2
79	cg06082906	25277813	chr20	-	ABHD12	NM_015600;NM_002862	Body;3'UTR	0.917356	-1.06348	0.0004	0.0137103	Methyl-Set2
79	cg06082906	25277813	chr20	-	PYGB	NM_015600;NM_002862	Body;3'UTR	0.917356	-1.06348	0.0004	0.0137103	Methyl-Set2
80	cg06419398	59952352	chr11	+	MS4A6A;MS4A6A	NM_152852;NM_001247999	TSS1500;TSS1500	0.63483	-0.425871	0.0004	0.0137103	Methyl-Set2	YES
81	cg04836042	74430420	chr16	-	NA			0.945479	-0.465435	0.0004	0.0137103	Methyl-Set2
82	cg25849136	109422518	chr5	-	NA			1.7923	-0.463216	0.0004	0.0137103	Methyl-Set2
83	cg13515269	26274368	chr12	-	BHLHE41	NM_030762	3'UTR	0.859157	-0.769556	0.0004	0.0137103	Methyl-Set2
84	cg26717206	45459700	chr10	-	RASSF4	NM_032023	5'UTR	0.683611	-0.804911	0.0004	0.0137103	Methyl-Set2	YES
85	cg00684861	126187796	chr9	-	DENND1A;DENND1A	NM_020946;NM_024820	Body;Body	0.708795	-0.816188	0.0004	0.0137103	Methyl-Set2
86	cg09321403	13555624	chr6	+	NA			0.768533	-0.430123	0.0004	0.0137103	Methyl-Set2
87	cg12298890	243583986	chr1	+	SDCCAG8	NM_006642	Body	1.73757	-0.247309	0.0004	0.0137103	Methyl-Set2
88	cg14524997	17677641	chr17	-	RAI1	NM_030665	5'UTR	0.49703	-0.244819	0.0004	0.0137103	Methyl-Set2	YES
89	cg15118922	47524859	chr7	+	TNS3	NM_022748	5'UTR	0.811326	-0.16063	0.0004	0.0137103	Methyl-Set2	YES
90	cg08897266	4441582	chr5	+	NA			0.814608	-0.510233	0.0004	0.0137103	Methyl-Set2
91	cg23623882	10592555	chr3	+	NA			0.735196	-0.580309	0.0004	0.0137103	Methyl-Set2
92	cg18590565	3542729	chr1	+	TPRG1L	NM_182752	Body	1.29249	-0.561571	0.0004	0.0137103	Methyl-Set2
93	cg21367476	231751162	chr2	-	LOC151484	NR_038238	TSS200	0.680221	-0.602319	0.0004	0.0137103	Methyl-Set2	YES
94	cg11893004	113762861	chr9	+	LPAR1;LPAR1	NM_001401;NM_057159	5'UTR;5'UTR	1.47559	-0.595193	0.0004	0.0137103	Methyl-Set2	YES
95	cg14541011	135989682	chr9	+	RALGDS;RALGDS	NM_001042368;NM_006266	Body;Body	0.538094	-0.64219	0.0004	0.0137103	Methyl-Set2
96	cg02423065	186193874	chr3	-	LOC253573	NR_033844	Body	1.66208	-0.345057	0.0004	0.0137103	Methyl-Set2
97	cg06516769	51996797	chr3	-	PCBP4;PCBP4;PCBP4	NM_033010;NM_033008;NM_020418	5'UTR;5'UTR;TSS1500	0.897627	-0.0818628	0.0004	0.0137103	Methyl-Set2	YES
98	cg23697796	93334974	chr10	-	LOC100188947	NR_024467	Body	1.85265	-0.266877	0.0004	0.0137103	Methyl-Set2
99	cg00417231	7453673	chr4	+	SORCS2	NM_020777	Body	0.845278	-0.176898	0.0004	0.0137103	Methyl-Set2
100	cg07196992	78098654	chr4	-	NA			1.06804	-0.326806	0.0004	0.0137103	Methyl-Set2
101	cg09798093	49325135	chr1	-	AGBL4	NM_032785	Body	1.47111	-0.541168	0.0004	0.0137103	Methyl-Set2
102	cg11652085	35720302	chr3	+	ARPP21;ARPP21;ARPP21;ARPP21;ARPP21;ARPP21;ARPP21	NM_001267618;NM_001025068;NM_001025069;NM_001267619;NM_001267616;NM_001267617;NM_016300	TSS1500;TSS1500;TSS1500;TSS1500;5'UTR;5'UTR;5'UTR	0.444754	-0.589558	0.0004	0.0137103	Methyl-Set2	YES	cAMP regulated phosphoprotein 21 [Source:HGNC Symbol;Acc:HGNC:16968]	5.21921	3.70948e-16	up-regulated
103	cg00385233	78680152	chr7	-	MAGI2;MAGI2	NM_001301128;NM_012301	Body;Body	0.829286	-0.672925	0.0004	0.0137103	Methyl-Set2
104	cg20742890	205645884	chr1	-	SLC45A3	NM_033102	5'UTR	0.768969	-0.319759	0.0004	0.0137103	Methyl-Set2	YES
105	cg19459467	32902868	chr21	+	TIAM1	NM_003253	5'UTR	1.16979	-0.340341	0.0004	0.0137103	Methyl-Set2	YES
106	cg16277040	232711523	chr1	+	NA			1.1076	-0.825122	0.0004	0.0137103	Methyl-Set2
107	cg11490681	77460916	chr17	+	HRNBP3	NM_001082575	5'UTR	0.846523	-0.644937	0.0004	0.0137103	Methyl-Set2	YES
108	cg00712311	42039734	chr3	+	NA			0.380948	-1.15208	0.0004	0.0137103	Methyl-Set2
109	cg03681084	126704805	chr10	+	CTBP2;CTBP2;CTBP2;CTBP2;CTBP2	NM_022802;NM_001083914;NM_001290215;NM_001290214;NM_001329	Body;Body;Body;Body;Body	1.06076	-0.438979	0.0004	0.0137103	Methyl-Set2
110	cg06698414	114843024	chr13	+	RASA3	NM_007368	Body	0.443926	-0.656563	0.0004	0.0137103	Methyl-Set2
111	cg14005065	125145949	chr11	+	PKNOX2	NM_022062	5'UTR	0.697719	-0.232285	0.0004	0.0137103	Methyl-Set2	YES	PBX/knotted 1 homeobox 2 [Source:HGNC Symbol;Acc:HGNC:16714]	2.93491	2.29533e-06	up-regulated
112	cg09329278	61674008	chr3	+	PTPRG	NM_002841	Body	1.0611	-0.605472	0.0004	0.0137103	Methyl-Set2
113	cg07971790	60936130	chr15	+	RORA	NM_134261	Body	1.41715	-0.266459	0.0004	0.0137103	Methyl-Set2
114	cg23685594	1808953	chr20	-	NA			0.925317	-0.556637	0.0004	0.0137103	Methyl-Set2
115	cg24938913	146055409	chr6	+	EPM2A;EPM2A	NR_038246;NM_001018041;NM_005670	TSS1500;Body;Body	0.881063	-0.591489	0.0004	0.0137103	Methyl-Set2	YES
115	cg24938913	146055409	chr6	+	LOC100507557	NR_038246;NM_001018041;NM_005670	TSS1500;Body;Body	0.881063	-0.591489	0.0004	0.0137103	Methyl-Set2	YES
116	cg24785473	35681883	chr3	-	NA			0.870793	-0.624069	0.0004	0.0137103	Methyl-Set2
117	cg13382516	52336353	chr10	-	SGMS1	NM_147156	5'UTR	0.990613	-0.547718	0.0004	0.0137103	Methyl-Set2	YES
118	cg22068574	33639666	chr11	-	KIAA1549L	NM_012194	Body	1.41559	-0.503354	0.0004	0.0137103	Methyl-Set2
119	cg07583563	90867498	chr14	+	CALM1	NM_006888	Body	1.01512	-0.614403	0.0004	0.0137103	Methyl-Set2
120	cg24935223	16317261	chr11	+	SOX6;SOX6;SOX6;SOX6	NM_001145811;NM_033326;NM_017508;NM_001145819	Body;Body;Body;Body	1.05331	-0.394464	0.0004	0.0137103	Methyl-Set2
121	cg20140023	22278414	chr10	+	DNAJC1	NM_022365	Body	0.808032	-0.693288	0.0004	0.0137103	Methyl-Set2
122	cg04320150	181463687	chr4	-	NA			0.983987	-0.779995	0.0004	0.0137103	Methyl-Set2
123	cg04676766	153699460	chr4	-	TIGD4	NM_145720	5'UTR	1.3721	-0.737892	0.0004	0.0137103	Methyl-Set2	YES
124	cg16034082	120018580	chr10	-	NA			0.55719	-0.468685	0.0004	0.0137103	Methyl-Set2
125	cg05833946	1847999	chr8	-	ARHGEF10	NM_014629	Body	1.6943	-0.705631	0.0004	0.0137103	Methyl-Set2
126	cg11290998	104449753	chr12	-	NA			0.282386	-0.721573	0.0004	0.0137103	Methyl-Set2
127	cg07454092	52435964	chr13	+	CCDC70	NM_031290	TSS200	0.766189	-0.413201	0.0004	0.0137103	Methyl-Set2	YES
128	cg14487111	137032976	chr9	+	NA			0.930703	-0.439095	0.0004	0.0137103	Methyl-Set2
129	cg01024247	5535740	chr7	+	FBXL18	NR_030318;NM_024963	TSS200;Body	0.991199	-0.671197	0.0004	0.0137103	Methyl-Set2	YES
129	cg01024247	5535740	chr7	+	MIR589	NR_030318;NM_024963	TSS200;Body	0.991199	-0.671197	0.0004	0.0137103	Methyl-Set2	YES
130	cg01387702	47273580	chr2	-	TTC7A;TTC7A;TTC7A;TTC7A;TTC7A;TTC7A;TTC7A;TTC7A	NM_001288955;NM_001288953;NM_001288951;NM_020458;NM_001288955;NM_001288953;NM_001288951;NM_020458	ExonBnd;ExonBnd;ExonBnd;ExonBnd;Body;Body;Body;Body	1.37273	-0.449973	0.0004	0.0137103	Methyl-Set2
131	cg18282243	204667641	chr2	+	NA			0.868655	-0.436785	0.0004	0.0137103	Methyl-Set2
132	cg02795334	119659156	chr10	-	NA			1.98891	-0.324035	0.0004	0.0137103	Methyl-Set2
133	cg04724081	164520564	chr6	+	NA			2.54465	-0.429636	0.0004	0.0137103	Methyl-Set2
134	cg23467385	32400815	chr18	-	DTNA;DTNA;DTNA;DTNA;DTNA;DTNA;DTNA;DTNA;DTNA;DTNA;DTNA;DTNA;DTNA;DTNA;DTNA;DTNA;DTNA	NM_001198942;NM_001198944;NM_032981;NM_032980;NM_001198943;NM_001392;NM_001128175;NM_001198945;NM_032979;NM_032978;NM_001198941;NM_032975;NM_001198940;NM_001198939;NM_001198938;NM_001391;NM_001390	5'UTR;5'UTR;5'UTR;5'UTR;Body;Body;Body;Body;Body;Body;Body;Body;Body;Body;Body;Body;Body	1.39512	-0.531341	0.0004	0.0137103	Methyl-Set2	YES	dystrobrevin alpha [Source:HGNC Symbol;Acc:HGNC:3057]	6.47934	1.43922e-93	up-regulated
135	cg18958437	129820917	chr11	+	PRDM10;PRDM10	NM_020228;NM_199437	Body;Body	1.64996	-0.639082	0.0004	0.0137103	Methyl-Set2
136	cg26280287	101134256	chr14	+	LINC00523	NR_024096	Body	0.80687	-0.367886	0.0004	0.0137103	Methyl-Set2
137	cg03123855	9782387	chr18	+	RAB31	NM_006868	Body	0.31785	-0.599703	0.0004	0.0137103	Methyl-Set2
138	cg26551003	3358203	chr1	+	NA			1.47957	-0.849167	0.0004	0.0137103	Methyl-Set2
139	cg12651137	95996355	chr2	+	KCNIP3	NM_013434	Body	0.76433	-0.383547	0.0004	0.0137103	Methyl-Set2
140	cg07407715	70090573	chr8	+	NA			0.931439	-0.20178	0.0004	0.0137103	Methyl-Set2
141	cg24571755	105086144	chr12	-	CHST11;CHST11	NM_001173982;NM_018413	Body;Body	1.64542	-0.511993	0.0004	0.0137103	Methyl-Set2
142	cg00573392	38800076	chr22	-	NA			2.03641	-0.316329	0.0004	0.0137103	Methyl-Set2
143	cg16297171	99017690	chr8	+	MATN2;MATN2	NM_030583;NM_002380	Body;Body	1.13039	-0.344896	0.0004	0.0137103	Methyl-Set2
144	cg24676612	111148105	chr1	+	KCNA2;KCNA2	NM_004974;NM_004974	5'UTR;1stExon	0.683654	-0.449681	0.0004	0.0137103	Methyl-Set2	YES	potassium voltage-gated channel subfamily A member 2 [Source:HGNC Symbol;Acc:HGNC:6220]	3.46903	3.7094e-19	up-regulated
145	cg02790691	32289550	chr18	-	DTNA;DTNA;DTNA;DTNA;DTNA	NM_001128175;NM_032978;NM_001392;NM_032979;NM_032975	5'UTR;TSS1500;5'UTR;5'UTR;5'UTR	1.19085	-0.353041	0.0004	0.0137103	Methyl-Set2	YES	dystrobrevin alpha [Source:HGNC Symbol;Acc:HGNC:3057]	6.47934	1.43922e-93	up-regulated
146	cg15171154	30722557	chr3	+	TGFBR2;TGFBR2	NM_001024847;NM_003242	Body;Body	1.65176	-0.611565	0.0004	0.0137103	Methyl-Set2
147	cg15164472	195914113	chr3	+	NA			0.821851	-0.496432	0.0004	0.0137103	Methyl-Set2
148	cg01593408	78699706	chr10	+	KCNMA1;KCNMA1;KCNMA1;KCNMA1;KCNMA1;KCNMA1	NR_120655;NM_002247;NM_001161353;NM_001161352;NM_001271519;NM_001014797;NM_001271518	Body;Body;Body;Body;Body;Body;Body	1.25924	-0.473629	0.0004	0.0137103	Methyl-Set2
148	cg01593408	78699706	chr10	+	KCNMA1-AS1	NR_120655;NM_002247;NM_001161353;NM_001161352;NM_001271519;NM_001014797;NM_001271518	Body;Body;Body;Body;Body;Body;Body	1.25924	-0.473629	0.0004	0.0137103	Methyl-Set2
149	cg13954320	33162558	chr14	+	AKAP6	NM_004274	Body	0.777866	-0.315259	0.0004	0.0137103	Methyl-Set2
150	cg07732145	95342012	chr1	-	SLC44A3;SLC44A3;SLC44A3;SLC44A3;SLC44A3;SLC44A3;SLC44A3	NM_001301079;NM_152369;NM_001258340;NM_001114106;NM_001258343;NM_001258342;NM_001258341	Body;Body;Body;Body;Body;Body;Body	1.25329	-0.304437	0.0004	0.0137103	Methyl-Set2
151	cg07342258	2866851	chr5	-	NA			0.952255	-0.682607	0.0004	0.0137103	Methyl-Set2
152	cg12154506	121094115	chr9	-	NA			0.347985	-0.488235	0.0004	0.0137103	Methyl-Set2
153	cg24801835	60217545	chr10	+	NA			0.813523	-0.534669	0.0004	0.0137103	Methyl-Set2
154	cg00242472	52046244	chr6	-	NA			1.02163	-0.419485	0.0004	0.0137103	Methyl-Set2
155	cg06671242	86527767	chr11	-	PRSS23;PRSS23;PRSS23	NR_120593;NR_120592;NR_120591	Body;Body;Body	1.49962	-0.237969	0.0004	0.0137103	Methyl-Set2
156	cg24530246	53118167	chr3	+	NA			0.761968	-0.393125	0.0004	0.0137103	Methyl-Set2
157	cg24770408	19777808	chr4	-	NA			0.720164	-0.822704	0.0004	0.0137103	Methyl-Set2
158	cg18457179	132496513	chr2	+	C2orf27A	NM_013310	5'UTR	0.513197	-0.346356	0.0004	0.0137103	Methyl-Set2	YES
159	cg11765913	7926080	chr19	+	EVI5L;EVI5L	NM_145245;NM_001159944	Body;Body	0.72499	-0.62997	0.0004	0.0137103	Methyl-Set2
160	cg08398184	131755527	chr9	-	NUP188	NM_015354	Body	0.439879	-0.691378	0.0004	0.0137103	Methyl-Set2
161	cg14743859	2066274	chr1	-	PRKCZ;PRKCZ;PRKCZ;PRKCZ	NM_001033581;NM_001033582;NM_002744;NM_001242874	5'UTR;5'UTR;Body;Body	1.11121	-0.363499	0.0004	0.0137103	Methyl-Set2	YES
162	cg02588226	55828629	chr17	+	NA			0.585126	-0.407313	0.0004	0.0137103	Methyl-Set2
163	cg00699569	157536296	chr1	-	NA			2.17174	-0.65855	0.0004	0.0137103	Methyl-Set2
164	cg02479081	92097516	chr9	+	NA			1.36104	-0.424102	0.0004	0.0137103	Methyl-Set2
165	cg20725239	124805963	chr11	-	HEPACAM;HEPACAM	NM_152722;NM_152722	5'UTR;1stExon	0.670528	-0.758648	0.0004	0.0137103	Methyl-Set2	YES	hepatic and glial cell adhesion molecule [Source:HGNC Symbol;Acc:HGNC:26361]	8.71768	5.24338e-35	up-regulated
166	cg05378303	173319028	chr5	+	CPEB4;CPEB4;CPEB4;CPEB4;CPEB4	NM_001308192;NM_001308193;NM_030627;NM_001308191;NM_001308189	TSS1500;TSS1500;Body;Body;Body	1.85058	-0.395176	0.0004	0.0137103	Methyl-Set2	YES
167	cg18590814	89857717	chr14	-	FOXN3;FOXN3	NM_005197;NM_001085471	Body;Body	0.824702	-0.286655	0.0004	0.0137103	Methyl-Set2
168	cg19862235	7863971	chr20	-	HAO1	NM_017545	3'UTR	1.12672	-0.770976	0.0004	0.0137103	Methyl-Set2
169	cg02100011	38635773	chr22	+	TMEM184B	NM_012264	Body	1.2998	-0.32994	0.0004	0.0137103	Methyl-Set2
170	cg07621982	24483019	chr20	-	SYNDIG1	NM_024893	5'UTR	0.633066	-0.60043	0.0004	0.0137103	Methyl-Set2	YES	synapse differentiation inducing 1 [Source:HGNC Symbol;Acc:HGNC:15885]	2.49475	1.63901e-05	up-regulated
171	cg11429795	64447072	chr16	-	NA			1.18952	-0.510066	0.0004	0.0137103	Methyl-Set2
172	cg17168157	101118843	chr8	+	RGS22	NM_015668	TSS1500	1.03044	-0.411261	0.0004	0.0137103	Methyl-Set2	YES	regulator of G protein signaling 22 [Source:HGNC Symbol;Acc:HGNC:24499]	3.9995	1.24e-14	up-regulated
173	cg08349804	6929591	chr12	-	CD4	NM_019858;NM_000616;NM_014449	TSS1500;3'UTR;TSS1500	1.05365	-0.526371	0.0004	0.0137103	Methyl-Set2	YES
173	cg08349804	6929591	chr12	-	GPR162;GPR162	NM_019858;NM_000616;NM_014449	TSS1500;3'UTR;TSS1500	1.05365	-0.526371	0.0004	0.0137103	Methyl-Set2	YES	G protein-coupled receptor 162 [Source:HGNC Symbol;Acc:HGNC:16693]	2.09963	5.18249e-08	up-regulated
174	cg10010103	115567258	chr2	+	DPP10	NM_020868	Body	1.09319	-0.244721	0.0004	0.0137103	Methyl-Set2
175	cg17208073	118024709	chr9	-	DEC1	NM_017418	5'UTR	0.6838	-0.698812	0.0004	0.0137103	Methyl-Set2	YES
176	cg11950778	115519006	chr4	+	UGT8	NM_001128174	TSS1500	0.854655	-0.715162	0.0004	0.0137103	Methyl-Set2	YES
177	cg20244793	232254927	chr2	+	NA			0.547868	-0.40733	0.0004	0.0137103	Methyl-Set2
178	cg11772416	55438741	chr1	+	NA			0.538211	-0.500269	0.0004	0.0137103	Methyl-Set2
179	cg18914852	204773790	chr2	+	NA			0.817071	-0.627963	0.0004	0.0137103	Methyl-Set2
180	cg25343388	5535641	chr7	+	FBXL18	NR_030318;NM_024963	TSS200;Body	0.959082	-0.896326	0.0004	0.0137103	Methyl-Set2	YES
180	cg25343388	5535641	chr7	+	MIR589	NR_030318;NM_024963	TSS200;Body	0.959082	-0.896326	0.0004	0.0137103	Methyl-Set2	YES
181	cg01518090	12368253	chr11	-	MICALCL	NM_032867	Body	1.20354	-0.126195	0.0004	0.0137103	Methyl-Set2
182	cg13118887	173380810	chr5	-	CPEB4;CPEB4;CPEB4;CPEB4;CPEB4	NM_030627;NM_001308191;NM_001308189;NM_001308192;NM_001308193	Body;Body;Body;Body;Body	1.28774	-0.390225	0.0004	0.0137103	Methyl-Set2
183	cg09584161	83682292	chr11	-	DLG2;DLG2;DLG2;DLG2;DLG2	NM_001142700;NM_001206769;NM_001300983;NM_001364;NM_001142699	Body;Body;Body;Body;Body	0.734446	-0.441172	0.0004	0.0137103	Methyl-Set2
184	cg24302683	218142840	chr2	+	NA			0.921487	-0.417879	0.0004	0.0137103	Methyl-Set2
185	cg07716419	38164611	chr21	+	HLCS;HLCS;HLCS	NM_000411;NM_001242785;NM_001242784	Body;Body;Body	1.05274	-0.547911	0.0004	0.0137103	Methyl-Set2
186	cg22415916	75374279	chr14	-	RPS6KL1	NM_031464	Body	0.807517	-0.29741	0.0004	0.0137103	Methyl-Set2
187	cg05992846	47651470	chr17	+	LOC100288866	NR_103773	TSS200	0.729632	-0.463336	0.0004	0.0137103	Methyl-Set2	YES
188	cg00743629	54082429	chr13	-	NA			1.26028	-0.427063	0.0004	0.0137103	Methyl-Set2
189	cg10914865	79376016	chr17	+	BAHCC1	NR_039894;NM_001291324	TSS1500;Body	0.590572	-0.80661	0.0004	0.0137103	Methyl-Set2	YES
189	cg10914865	79376016	chr17	+	MIR4740	NR_039894;NM_001291324	TSS1500;Body	0.590572	-0.80661	0.0004	0.0137103	Methyl-Set2	YES
190	cg16771549	79831255	chr10	+	NA			0.542279	-0.360966	0.0004	0.0137103	Methyl-Set2
191	cg01190071	114560835	chr4	+	CAMK2D;CAMK2D;CAMK2D;CAMK2D;CAMK2D;CAMK2D	NM_172128;NM_001221;NM_172114;NM_172129;NM_172127;NM_172115	Body;Body;Body;Body;Body;Body	2.0703	-0.437013	0.0004	0.0137103	Methyl-Set2
192	cg25670723	194478054	chr3	-	LOC100507391	NR_037891	Body	1.09986	-0.63709	0.0004	0.0137103	Methyl-Set2
193	cg22500027	22935574	chr14	-	NA			1.27083	-0.496418	0.0004	0.0137103	Methyl-Set2
194	cg17789193	14533491	chr19	-	NA			0.894278	-0.815732	0.0004	0.0137103	Methyl-Set2
195	cg11964314	44858069	chr12	-	NA			0.537214	-0.406074	0.0004	0.0137103	Methyl-Set2
196	cg16219829	57672082	chr16	-	ADGRG1;ADGRG1;ADGRG1;ADGRG1;ADGRG1;ADGRG1;ADGRG1;ADGRG1;ADGRG1;ADGRG1;ADGRG1	NM_001145774;NM_001290144;NM_001290142;NM_001290143;NM_005682;NM_001145770;NM_201525;NM_201524;NM_001145773;NM_001145772;NM_001145771	TSS1500;TSS1500;5'UTR;5'UTR;5'UTR;5'UTR;5'UTR;5'UTR;5'UTR;5'UTR;5'UTR	1.01605	-0.556949	0.0004	0.0137103	Methyl-Set2	YES
197	cg08374472	87445639	chr16	+	ZCCHC14	NM_015144	Body	0.697738	-0.349134	0.0004	0.0137103	Methyl-Set2
198	cg13381110	60646614	chr18	+	PHLPP1	NM_194449	Body	0.894808	-1.06812	0.0004	0.0137103	Methyl-Set2
199	cg07892181	74440988	chr17	-	UBE2O	NM_022066	Body	0.707309	-0.31781	0.0004	0.0137103	Methyl-Set2
200	cg06532933	36616969	chr21	-	NA			0.781472	-0.742718	0.0004	0.0137103	Methyl-Set2
201	cg16208622	77484544	chr17	-	RBFOX3	NM_001082575	5'UTR	0.77431	-0.117049	0.0004	0.0137103	Methyl-Set2	YES
202	cg13125657	49916530	chr10	-	WDFY4	NM_020945	5'UTR	1.21232	-1.16793	0.0004	0.0137103	Methyl-Set2	YES
203	cg05442270	203478096	chr1	-	NA			0.584585	-0.968866	0.0004	0.0137103	Methyl-Set2
204	cg24662991	127396176	chr10	+	FLJ37035	NR_033848;NR_033847	Body;Body	1.29285	-0.340895	0.0004	0.0137103	Methyl-Set2
204	cg24662991	127396176	chr10	+	LOC283038	NR_033848;NR_033847	Body;Body	1.29285	-0.340895	0.0004	0.0137103	Methyl-Set2
205	cg24885097	85815505	chr16	+	EMC8;EMC8	NM_006067;NM_001142288	Body;Body	1.20426	-0.35097	0.0004	0.0137103	Methyl-Set2
206	cg03192261	176877443	chr5	-	PRR7;PRR7;PRR7	NM_030567;NM_001174101;NM_001174102	5'UTR;5'UTR;5'UTR	0.507708	-0.450027	0.0004	0.0137103	Methyl-Set2	YES
207	cg16909166	120500195	chr9	-	NA			0.50504	-0.67129	0.0004	0.0137103	Methyl-Set2
208	cg03936075	11370479	chr6	-	NEDD9;NEDD9	NM_001142393;NR_073131	5'UTR;Body	0.49786	-0.575812	0.0004	0.0137103	Methyl-Set2	YES
209	cg04879645	947229	chr16	-	LMF1	NM_022773	Body	0.704465	-0.258713	0.0004	0.0137103	Methyl-Set2
210	cg00195322	48278559	chr20	-	B4GALT5	NM_004776	Body	1.38616	-0.519486	0.0004	0.0137103	Methyl-Set2
211	cg21780117	49874487	chr6	+	NA			1.17778	-0.684005	0.0004	0.0137103	Methyl-Set2
212	cg11691189	47743741	chr2	-	NA			0.642972	-0.600183	0.0004	0.0137103	Methyl-Set2
213	cg24666046	159823997	chr2	+	TANC1;TANC1	NM_001145909;NM_033394	TSS1500;TSS1500	1.29833	-0.601326	0.0004	0.0137103	Methyl-Set2	YES
214	cg16148891	102347868	chr15	-	NA			0.652836	-0.463014	0.0004	0.0137103	Methyl-Set2
215	cg08754149	78204159	chr10	+	C10orf11	NM_032024	Body	0.959319	-0.50688	0.0004	0.0137103	Methyl-Set2
216	cg01565529	206628415	chr2	+	NRP2;NRP2;NRP2;NRP2;NRP2;NRP2;NRP2;NRP2;NRP2;NRP2	NM_201279;NM_201267;NM_201266;NM_018534;NM_003872;NM_201267;NM_018534;NM_201279;NM_201266;NM_003872	ExonBnd;ExonBnd;ExonBnd;ExonBnd;ExonBnd;Body;Body;Body;Body;Body	0.667268	-0.576532	0.0004	0.0137103	Methyl-Set2
217	cg19298400	70571944	chr17	+	NA			1.80609	-0.327917	0.0004	0.0137103	Methyl-Set2
218	cg17207662	138348641	chr9	+	NA			0.615034	-0.331158	0.0004	0.0137103	Methyl-Set2
219	cg15748362	78315550	chr13	+	SLAIN1;SLAIN1;SLAIN1;SLAIN1;SLAIN1;SLAIN1;SLAIN1;SLAIN1;SLAIN1;SLAIN1	NM_001242868;NM_001040153;NM_001242869;NM_001242870;NM_001242871;NM_144595;NM_001242869;NM_001242870;NM_144595;NM_001242871	Body;Body;1stExon;1stExon;1stExon;1stExon;5'UTR;5'UTR;5'UTR;5'UTR	0.716286	-0.465257	0.0004	0.0137103	Methyl-Set2	YES	SLAIN motif family member 1 [Source:HGNC Symbol;Acc:HGNC:26387]	3.04402	9.903e-14	up-regulated
220	cg15656501	38612762	chr4	-	NA			0.682019	-1.71143	0.0004	0.0137103	Methyl-Set2
221	cg17745413	940062	chr6	-	NA			1.49832	-0.231958	0.0004	0.0137103	Methyl-Set2
222	cg08848776	15980907	chr19	+	NA			1.07255	-0.391548	0.0004	0.0137103	Methyl-Set2
223	cg00375970	17762550	chr8	-	NA			0.972552	-0.862615	0.0004	0.0137103	Methyl-Set2
224	cg05220114	58223693	chr19	-	NA			0.859639	-0.516805	0.0004	0.0137103	Methyl-Set2
225	cg13584406	76412183	chr12	+	NA			0.663557	-1.00923	0.0004	0.0137103	Methyl-Set2
226	cg21616682	77294566	chr14	+	LRRC74A	NM_194287	Body	0.327021	-0.542699	0.0004	0.0137103	Methyl-Set2
227	cg26855431	82462096	chr10	+	NA			1.01401	-0.75038	0.0004	0.0137103	Methyl-Set2
228	cg07959458	21332168	chr9	+	KLHL9;KLHL9	NM_018847;NM_018847	3'UTR;1stExon	0.603171	-0.20872	0.0004	0.0137103	Methyl-Set2	YES
229	cg18498263	91034963	chr14	-	TTC7B	NM_001010854	Body	0.461869	-0.506522	0.0004	0.0137103	Methyl-Set2
230	cg19818728	35456475	chr20	-	SOGA1;SOGA1	NM_199181;NM_080627	Body;Body	1.71813	-0.347354	0.0004	0.0137103	Methyl-Set2
231	cg01227835	126017832	chr7	+	NA			0.626947	-0.300986	0.0004	0.0137103	Methyl-Set2
232	cg23427969	73205726	chr11	+	FAM168A;FAM168A;FAM168A	NM_015159;NM_001286051;NM_001286050	5'UTR;5'UTR;5'UTR	1.11412	-0.810689	0.0004	0.0137103	Methyl-Set2	YES	family with sequence similarity 168 member A [Source:HGNC Symbol;Acc:HGNC:28999]	2.01384	2.73071e-11	up-regulated
233	cg14607876	239495105	chr2	-	NA			0.866032	-0.325586	0.0004	0.0137103	Methyl-Set2
234	cg08858306	30831721	chr17	-	MYO1D	NM_015194	Body	0.927049	-0.57324	0.0004	0.0137103	Methyl-Set2
235	cg11124262	25013364	chr20	+	ACSS1;ACSS1;ACSS1;ACSS1	NM_001252676;NM_001252677;NM_032501;NM_001252675	TSS200;Body;Body;Body	0.713877	-0.547021	0.0004	0.0137103	Methyl-Set2	YES
236	cg15420159	2866767	chr5	-	NA			0.764982	-0.305525	0.0004	0.0137103	Methyl-Set2
237	cg20584555	61717780	chr11	-	BEST1;BEST1;BEST1;BEST1	NM_004183;NM_001139443;NM_001139443;NM_004183	5'UTR;1stExon;5'UTR;1stExon	1.56802	-0.660033	0.0004	0.0137103	Methyl-Set2	YES
238	cg25278175	51065673	chr2	-	NRXN1;NRXN1	NM_004801;NM_001135659	Body;Body	1.63557	-0.543277	0.0004	0.0137103	Methyl-Set2
239	cg20285185	57671944	chr16	-	ADGRG1;ADGRG1;ADGRG1;ADGRG1;ADGRG1;ADGRG1;ADGRG1;ADGRG1;ADGRG1;ADGRG1;ADGRG1	NM_001145774;NM_001290144;NM_001290142;NM_001290143;NM_005682;NM_001145770;NM_201525;NM_201524;NM_001145773;NM_001145772;NM_001145771	TSS1500;TSS1500;5'UTR;5'UTR;5'UTR;5'UTR;5'UTR;5'UTR;5'UTR;5'UTR;5'UTR	1.15532	-0.513399	0.0004	0.0137103	Methyl-Set2	YES
240	cg08466944	193601575	chr3	+	NA			0.948413	-0.609195	0.0004	0.0137103	Methyl-Set2
241	cg05491848	57559069	chr12	-	LRP1	NM_002332	Body	0.9841	-0.406873	0.0004	0.0137103	Methyl-Set2
242	cg02996903	43281713	chr2	+	NA			1.00834	-0.432548	0.0004	0.0137103	Methyl-Set2
243	cg20968678	216948982	chr2	-	TMEM169;TMEM169;TMEM169;TMEM169	NM_001142311;NM_001142312;NM_138390;NM_001142310	5'UTR;5'UTR;5'UTR;5'UTR	1.03735	-0.599945	0.0004	0.0137103	Methyl-Set2	YES
244	cg09852209	93580037	chr14	-	ITPK1;ITPK1;ITPK1	NM_001142593;NM_014216;NM_001142594	Body;Body;Body	0.466972	-0.669932	0.0004	0.0137103	Methyl-Set2
245	cg07289618	48800297	chr2	+	STON1-GTF2A1L	NM_172311	5'UTR	0.820975	-0.301816	0.0004	0.0137103	Methyl-Set2	YES
246	cg01160545	120453645	chr1	+	NA			1.17069	-0.505836	0.0004	0.0137103	Methyl-Set2
247	cg00704554	133902198	chr11	+	LOC100128239	NR_027276	Body	1.41836	-0.398582	0.0004	0.0137103	Methyl-Set2
248	cg04082721	85815851	chr16	-	EMC8;EMC8	NM_006067;NM_001142288	Body;Body	0.676851	-0.449731	0.0004	0.0137103	Methyl-Set2
249	cg00299861	1417366	chr6	+	NA			1.10292	-0.156303	0.0004	0.0137103	Methyl-Set2
250	cg08017849	1715387	chr7	+	NA			0.456555	-0.283651	0.0004	0.0137103	Methyl-Set2
251	cg27539233	88846229	chr14	-	NA			0.739961	-0.323015	0.0004	0.0137103	Methyl-Set2
252	cg06809693	95427258	chr9	+	IPPK	NM_022755	Body	0.808254	-0.765207	0.0004	0.0137103	Methyl-Set2
253	cg11609469	77880117	chr12	+	NA			1.5753	-0.228343	0.0004	0.0137103	Methyl-Set2
254	cg19258177	95056619	chr1	-	NA			1.33879	-0.289893	0.0004	0.0137103	Methyl-Set2
255	cg14732547	17293287	chr8	-	NA			0.816242	-0.358607	0.0004	0.0137103	Methyl-Set2
256	cg00538691	140445474	chr4	+	SETD7;SETD7	NM_001306199;NM_030648	Body;Body	1.22081	-0.49153	0.0004	0.0137103	Methyl-Set2
257	cg24869959	100736052	chr3	+	NA			0.745081	-0.393829	0.0004	0.0137103	Methyl-Set2
258	cg26740639	10805956	chr3	-	LOC285370	NR_027102	TSS200	0.71702	-0.575407	0.0004	0.0137103	Methyl-Set2	YES
259	cg06197751	153912866	chr3	+	SGEF	NM_015595	Body	0.733766	-0.435694	0.0004	0.0137103	Methyl-Set2
260	cg18681464	99766655	chr7	-	GAL3ST4	NM_024637	TSS1500	1.49587	-0.386221	0.0004	0.0137103	Methyl-Set2	YES
261	cg24524029	1808713	chr20	+	NA			1.51133	-0.436215	0.0004	0.0137103	Methyl-Set2
262	cg07116732	133123942	chr12	-	FBRSL1	NM_001142641	Body	2.11698	-1.08292	0.0004	0.0137103	Methyl-Set2
263	cg01277162	54604033	chr13	-	NA			1.37531	-0.290162	0.0004	0.0137103	Methyl-Set2
264	cg18620631	117420193	chr1	-	NA			0.794945	-0.736751	0.0004	0.0137103	Methyl-Set2
265	cg11354393	164350337	chr1	-	NA			0.625244	-0.582062	0.0004	0.0137103	Methyl-Set2
266	cg08491306	68707395	chr8	+	NA			0.814802	-0.776933	0.0004	0.0137103	Methyl-Set2
267	cg02539082	16221444	chr9	-	C9orf92;C9orf92	NR_073471;NM_001271829	Body;Body	0.942056	-0.654258	0.0004	0.0137103	Methyl-Set2
268	cg08641888	57665659	chr16	-	ADGRG1;ADGRG1;ADGRG1;ADGRG1;ADGRG1;ADGRG1;ADGRG1;ADGRG1;ADGRG1	NM_001290142;NM_001290143;NM_005682;NM_001145770;NM_201525;NM_201524;NM_001145773;NM_001145772;NM_001145771	5'UTR;5'UTR;5'UTR;5'UTR;5'UTR;5'UTR;5'UTR;5'UTR;5'UTR	0.595301	-0.664355	0.0004	0.0137103	Methyl-Set2	YES
269	cg19853999	236430603	chr2	-	AGAP1;AGAP1;AGAP1	NM_001244888;NM_001037131;NM_014914	Body;Body;Body	0.805307	-0.688454	0.0004	0.0137103	Methyl-Set2
270	cg15768040	98222052	chr9	+	PTCH1;PTCH1;PTCH1;PTCH1;PTCH1;PTCH1;PTCH1;PTCH1;PTCH1;PTCH1;PTCH1;PTCH1;PTCH1;PTCH1	NM_001083605;NM_001083607;NM_001083606;NM_001083604;NM_000264;NM_001083602;NM_001083603;NM_001083603;NM_001083605;NM_001083602;NM_001083607;NM_000264;NM_001083606;NM_001083604	Body;Body;Body;Body;Body;Body;Body;ExonBnd;ExonBnd;ExonBnd;ExonBnd;ExonBnd;ExonBnd;ExonBnd	1.30969	-0.509487	0.0004	0.0137103	Methyl-Set2
271	cg19916602	44217554	chr7	+	GCK	NM_000162	Body	0.315388	-0.294087	0.0004	0.0137103	Methyl-Set2
272	cg05067204	17864889	chr19	+	FCHO1;FCHO1;FCHO1;FCHO1	NM_015122;NM_001161358;NM_001161357;NM_001161359	5'UTR;5'UTR;5'UTR;5'UTR	1.05359	-0.888563	0.0004	0.0137103	Methyl-Set2	YES
273	cg26077005	27236793	chr6	+	NA			0.792491	-0.170559	0.0004	0.0137103	Methyl-Set2
274	cg06527213	86315211	chr15	-	KLHL25	NM_022480;NR_031682	5'UTR;TSS1500	0.877123	-0.338466	0.0004	0.0137103	Methyl-Set2	YES
274	cg06527213	86315211	chr15	-	MIR1276	NM_022480;NR_031682	5'UTR;TSS1500	0.877123	-0.338466	0.0004	0.0137103	Methyl-Set2	YES
275	cg06159565	132209755	chr9	-	NA			1.07043	-0.750701	0.0004	0.0137103	Methyl-Set2
276	cg08403885	149373142	chr2	-	NA			1.45867	-0.368831	0.0004	0.0137103	Methyl-Set2
277	cg18542972	176735393	chr4	-	GPM6A;GPM6A;GPM6A;GPM6A;GPM6A	NM_201591;NR_048571;NM_001261447;NM_201592;NM_005277	TSS1500;Body;Body;Body;5'UTR	1.92673	-0.146441	0.0004	0.0137103	Methyl-Set2	YES	glycoprotein M6A [Source:HGNC Symbol;Acc:HGNC:4460]	7.24383	4.02555e-28	up-regulated
278	cg14365364	77461025	chr17	+	HRNBP3	NM_001082575	5'UTR	0.62793	-0.579832	0.0004	0.0137103	Methyl-Set2	YES
279	cg20968821	105522684	chr14	-	GPR132	NM_013345	5'UTR	0.322317	-0.559303	0.0004	0.0137103	Methyl-Set2	YES
280	cg13228980	9692626	chr16	+	NA			1.15274	-0.382918	0.0004	0.0137103	Methyl-Set2
281	cg07160029	134129109	chr7	-	AKR1B1	NM_001628	Body	1.06801	-1.04056	0.0004	0.0137103	Methyl-Set2
282	cg23835597	72598623	chr15	+	CELF6;CELF6;CELF6;CELF6	NM_001172685;NM_001172684;NM_052840;NM_001172685	1stExon;Body;Body;5'UTR	0.856148	-0.81898	0.0004	0.0137103	Methyl-Set2	YES
283	cg27589276	3714593	chr10	-	LOC105376360	NR_131187	Body	0.486251	-0.453764	0.0004	0.0137103	Methyl-Set2
284	cg04386751	44849678	chr20	+	CDH22	NM_021248	Body	0.872447	-0.339687	0.0004	0.0137103	Methyl-Set2
285	cg13480504	10382956	chr8	+	PRSS55;PRSS55	NM_198464;NM_001197020	TSS200;TSS200	0.262432	-0.191956	0.0004	0.0137103	Methyl-Set2	YES
286	cg11067786	74780467	chr2	+	DOK1	NM_032603;NM_001381	5'UTR;TSS1500	1.22647	-0.518051	0.0004	0.0137103	Methyl-Set2	YES
286	cg11067786	74780467	chr2	+	LOXL3	NM_032603;NM_001381	5'UTR;TSS1500	1.22647	-0.518051	0.0004	0.0137103	Methyl-Set2	YES
287	cg19280854	697531	chr7	+	PRKAR1B;PRKAR1B;PRKAR1B;PRKAR1B;PRKAR1B;PRKAR1B	NM_002735;NM_001164762;NM_001164761;NM_001164759;NM_001164760;NM_001164758	Body;Body;Body;Body;Body;Body	1.33029	-0.758579	0.0004	0.0137103	Methyl-Set2
288	cg01939843	193398151	chr3	+	OPA1;OPA1;OPA1;OPA1;OPA1;OPA1;OPA1;OPA1	NM_130831;NM_130837;NM_130836;NM_130835;NM_130834;NM_130833;NM_130832;NM_015560	Body;Body;Body;Body;Body;Body;Body;Body	1.05315	-0.895386	0.0004	0.0137103	Methyl-Set2
289	cg12553271	40355695	chr15	-	SRP14-AS1;SRP14-AS1	NR_040059;NR_040060	Body;Body	1.10197	-0.31098	0.0004	0.0137103	Methyl-Set2
290	cg12116997	130765175	chr8	+	GSDMC	NM_031415	Body	1.23721	-0.217084	0.0004	0.0137103	Methyl-Set2
291	cg21043573	52135013	chr1	-	OSBPL9;OSBPL9;OSBPL9;OSBPL9;OSBPL9	NR_036662;NM_148909;NM_148908;NM_148906;NM_024586	Body;Body;Body;Body;Body	0.809411	-0.936014	0.0004	0.0137103	Methyl-Set2
292	cg20833838	176036260	chr5	-	GPRIN1	NM_052899	5'UTR	0.850702	-0.551217	0.0004	0.0137103	Methyl-Set2	YES
293	cg06614044	42324631	chr18	+	SETBP1;SETBP1	NM_015559;NM_001130110	Body;Body	2.55853	-0.707265	0.0004	0.0137103	Methyl-Set2
294	cg22965017	109037840	chr12	+	NA			1.57234	-0.767861	0.0004	0.0137103	Methyl-Set2
295	cg07396237	131392063	chr9	-	MIR1268A	NR_031672;NM_003127;NM_001195532;NM_001130438	Body;Body;Body;Body	0.964937	-0.238138	0.0004	0.0137103	Methyl-Set2
295	cg07396237	131392063	chr9	-	SPTAN1;SPTAN1;SPTAN1	NR_031672;NM_003127;NM_001195532;NM_001130438	Body;Body;Body;Body	0.964937	-0.238138	0.0004	0.0137103	Methyl-Set2
296	cg08364149	86663218	chr4	+	ARHGAP24	NM_001025616	Body	2.28121	-0.363649	0.0004	0.0137103	Methyl-Set2
297	cg11650460	120538792	chr12	-	RAB35;RAB35	NM_006861;NM_001167606	Body;Body	0.598813	-0.788489	0.0004	0.0137103	Methyl-Set2
298	cg00324201	92347234	chr7	-	CDK6;CDK6	NM_001259;NM_001145306	Body;Body	1.18701	-0.649621	0.0004	0.0137103	Methyl-Set2
299	cg01736938	106055396	chr2	+	FHL2	NM_201557	TSS200	0.710028	-0.571118	0.0004	0.0137103	Methyl-Set2	YES
300	cg03952543	123101437	chr6	+	FABP7	NM_001446	Body	1.33365	-0.536484	0.0004	0.0137103	Methyl-Set2		fatty acid binding protein 7 [Source:HGNC Symbol;Acc:HGNC:3562]	7.09557	4.14847e-22	up-regulated
301	cg16668896	54900801	chr7	-	NA			0.902285	-0.279796	0.0004	0.0137103	Methyl-Set2
302	cg19168556	132081556	chr6	+	NA			1.11962	-0.209702	0.0004	0.0137103	Methyl-Set2
303	cg00909286	149889135	chr3	-	NA			0.978431	-0.635874	0.0004	0.0137103	Methyl-Set2
304	cg11751876	179567375	chr5	-	RASGEF1C	NM_175062	5'UTR	0.765162	-0.217185	0.0004	0.0137103	Methyl-Set2	YES	RasGEF domain family member 1C [Source:HGNC Symbol;Acc:HGNC:27400]	3.138	5.93504e-05	up-regulated
305	cg00283409	68309673	chr17	+	NA			1.0579	-0.271391	0.0004	0.0137103	Methyl-Set2
306	cg15254147	42863228	chr12	+	PRICKLE1;PRICKLE1;PRICKLE1;PRICKLE1	NM_153026;NM_001144883;NM_001144882;NM_001144881	Body;Body;Body;Body	1.93863	-0.480976	0.0004	0.0137103	Methyl-Set2
307	cg14606694	170355820	chr6	+	NA			2.18984	-0.590605	0.0004	0.0137103	Methyl-Set2
308	cg04644453	114290516	chr12	-	RBM19;RBM19;RBM19	NM_016196;NM_001146698;NM_001146699	Body;Body;Body	1.1571	-0.372788	0.0004	0.0137103	Methyl-Set2
309	cg20710667	6736922	chr8	+	DEFB1	NM_005218	TSS1500	0.648297	-0.907014	0.0004	0.0137103	Methyl-Set2	YES
310	cg05955113	126623787	chr9	+	DENND1A;DENND1A	NM_020946;NM_024820	Body;Body	1.56662	-0.897414	0.0004	0.0137103	Methyl-Set2
311	cg25037104	188510700	chr3	+	LPP;LPP;LPP	NM_001167671;NM_001167672;NM_005578	Body;Body;Body	1.27186	-0.698749	0.0004	0.0137103	Methyl-Set2
312	cg21653474	98261988	chr6	-	NA			0.940258	-0.455393	0.0004	0.0137103	Methyl-Set2
313	cg13383435	35785958	chr3	-	ARPP-21	NR_029824;NM_016300	TSS200;Body	1.19598	-0.347849	0.0004	0.0137103	Methyl-Set2	YES
313	cg13383435	35785958	chr3	-	MIR128-2	NR_029824;NM_016300	TSS200;Body	1.19598	-0.347849	0.0004	0.0137103	Methyl-Set2	YES
314	cg11072540	47566294	chr15	-	SEMA6D	NM_001198999	5'UTR	1.09407	-0.591194	0.0004	0.0137103	Methyl-Set2	YES
315	cg20038717	166982670	chr2	-	LOC101929680	NM_001202435;NR_110260	5'UTR;Body	0.324044	-0.787396	0.0004	0.0137103	Methyl-Set2	YES
315	cg20038717	166982670	chr2	-	SCN1A	NM_001202435;NR_110260	5'UTR;Body	0.324044	-0.787396	0.0004	0.0137103	Methyl-Set2	YES	sodium voltage-gated channel alpha subunit 1 [Source:HGNC Symbol;Acc:HGNC:10585]	5.3742	3.67012e-11	up-regulated
316	cg24466850	64153033	chr11	-	NA			0.813234	-0.823087	0.0004	0.0137103	Methyl-Set2
317	cg05102425	58329307	chr16	-	PRSS54;PRSS54;PRSS54	NM_001080492;NM_001305173;NM_001305174	TSS1500;TSS1500;TSS1500	1.06291	-0.392942	0.0004	0.0137103	Methyl-Set2	YES	serine protease 54 [Source:HGNC Symbol;Acc:HGNC:26336]	3.13905	5.07678e-10	up-regulated
318	cg15554023	144008937	chr1	+	NA			1.12899	-0.444053	0.0004	0.0137103	Methyl-Set2
319	cg03076338	131091946	chr8	+	ASAP1;ASAP1	NM_001247996;NM_018482	Body;Body	0.982213	-0.622284	0.0004	0.0137103	Methyl-Set2
320	cg03818576	40312660	chr11	+	LRRC4C	NM_020929	5'UTR	1.17385	-0.373779	0.0004	0.0137103	Methyl-Set2	YES	leucine rich repeat containing 4C [Source:HGNC Symbol;Acc:HGNC:29317]	3.55675	4.6682e-33	up-regulated
321	cg10051588	16255438	chr4	-	FLJ39653;FLJ39653	NR_027697;NR_027696	Body;Body	0.881876	-0.228193	0.0004	0.0137103	Methyl-Set2
322	cg19290761	71827510	chr5	+	NA			1.24283	-0.326394	0.0004	0.0137103	Methyl-Set2
323	cg02806322	32446568	chr3	+	CMTM7;CMTM7	NM_138410;NM_181472	Body;Body	1.93178	-0.33225	0.0004	0.0137103	Methyl-Set2
324	cg22402224	102080713	chr7	+	ORAI2;ORAI2	NM_001126340;NM_032831	Body;Body	0.549913	-0.401778	0.0004	0.0137103	Methyl-Set2
325	cg21306949	164506692	chr6	+	NA			1.0936	-0.329127	0.0004	0.0137103	Methyl-Set2
326	cg06062998	154164389	chr5	-	LARP1;LARP1	NM_015315;NM_033551	Body;Body	0.974315	-0.593556	0.0004	0.0137103	Methyl-Set2
327	cg25358250	137573683	chr3	+	NA			1.59906	-0.849635	0.0004	0.0137103	Methyl-Set2
328	cg12013707	46776259	chr20	-	NA			0.497126	-0.487861	0.0004	0.0137103	Methyl-Set2
329	cg13344757	26904381	chr17	+	ALDOC	NM_005165	TSS1500	1.7076	-0.322947	0.0004	0.0137103	Methyl-Set2	YES	aldolase, fructose-bisphosphate C [Source:HGNC Symbol;Acc:HGNC:418]	3.85717	2.7417e-30	up-regulated
330	cg12000131	27941776	chr17	-	ANKRD13B	NM_152345;NM_032854	3'UTR;3'UTR	0.705198	-0.405325	0.0004	0.0137103	Methyl-Set2
330	cg12000131	27941776	chr17	-	CORO6	NM_152345;NM_032854	3'UTR;3'UTR	0.705198	-0.405325	0.0004	0.0137103	Methyl-Set2
331	cg22357390	11871736	chr12	+	ETV6	NM_001987	Body	0.256544	-0.934438	0.0004	0.0137103	Methyl-Set2
332	cg26507820	98065948	chr15	+	LOC101927286	NR_120324	TSS1500	1.21704	-0.462746	0.0004	0.0137103	Methyl-Set2	YES
333	cg06845980	36267439	chr19	+	ARHGAP33;ARHGAP33	NM_001172630;NM_052948	5'UTR;Body	1.06397	-0.34435	0.0004	0.0137103	Methyl-Set2	YES
334	cg06604249	8814755	chr16	-	ABAT;ABAT;ABAT;ABAT	NM_020686;NM_001127448;NM_000663;NM_001127448	5'UTR;5'UTR;5'UTR;1stExon	0.71163	-0.681953	0.0004	0.0137103	Methyl-Set2	YES	4-aminobutyrate aminotransferase [Source:HGNC Symbol;Acc:HGNC:23]	3.72017	1.4477e-42	up-regulated
335	cg27486692	14765994	chr12	+	GUCY2C	NM_004963	3'UTR	1.62953	-0.35276	0.0004	0.0137103	Methyl-Set2
336	cg11719283	42574717	chr19	+	NA			0.811854	-0.419612	0.0004	0.0137103	Methyl-Set2
337	cg11800040	113386866	chr6	-	NA			1.07415	-0.492198	0.0004	0.0137103	Methyl-Set2
338	cg20567385	77829818	chr15	-	NA			0.426153	-0.448947	0.0004	0.0137103	Methyl-Set2
339	cg18845797	7794275	chr5	+	ADCY2	NM_020546	Body	1.1803	-0.469718	0.0004	0.0137103	Methyl-Set2
340	cg11431261	32015297	chr6	-	TNXB;TNXB	NM_019105;NM_032470	Body;TSS1500	0.401428	-0.695941	0.0004	0.0137103	Methyl-Set2	YES
341	cg23251858	5510010	chr7	+	NA			0.77266	-0.519497	0.0004	0.0137103	Methyl-Set2
342	cg17146886	27566593	chr22	-	NA			0.672607	-0.455478	0.0004	0.0137103	Methyl-Set2
343	cg03503642	75912711	chr6	-	COL12A1;COL12A1	NM_004370;NM_080645	5'UTR;5'UTR	0.994709	-0.478888	0.0004	0.0137103	Methyl-Set2	YES
344	cg15671422	182205637	chr1	+	LINC01344	NR_104175	Body	1.00077	-0.230409	0.0004	0.0137103	Methyl-Set2
345	cg04746453	25044617	chr1	-	NA			1.81334	-0.325177	0.0004	0.0137103	Methyl-Set2
346	cg07595691	15637442	chr11	-	NA			0.97716	-0.147085	0.0004	0.0137103	Methyl-Set2
347	cg15855251	170200021	chr6	-	C6orf122	NR_026780;NR_026781	Body;TSS1500	0.707136	-0.596377	0.0004	0.0137103	Methyl-Set2	YES
347	cg15855251	170200021	chr6	-	C6orf208	NR_026780;NR_026781	Body;TSS1500	0.707136	-0.596377	0.0004	0.0137103	Methyl-Set2	YES
348	cg18767964	38529973	chr1	+	NA			0.499257	-0.235617	0.0004	0.0137103	Methyl-Set2
349	cg17554309	24659607	chr13	-	SPATA13	NM_001286792	Body	0.957864	-0.355514	0.0004	0.0137103	Methyl-Set2
350	cg04411044	36191660	chr1	-	NA			1.3231	-0.367218	0.0004	0.0137103	Methyl-Set2
351	cg11123501	4152282	chr9	-	GLIS3;GLIS3	NM_152629;NM_001042413	TSS200;Body	0.824816	-0.444487	0.0004	0.0137103	Methyl-Set2	YES	GLIS family zinc finger 3 [Source:HGNC Symbol;Acc:HGNC:28510]	3.06089	2.37579e-11	up-regulated
352	cg19393677	67841407	chr15	-	MAP2K5;MAP2K5	NM_145160;NM_002757	Body;Body	0.785753	-0.747424	0.0004	0.0137103	Methyl-Set2
353	cg05165263	185317227	chr4	+	IRF2	NM_002199	Body	1.84756	-0.334154	0.0004	0.0137103	Methyl-Set2
354	cg15807046	52438690	chr6	+	TRAM2	NM_012288	Body	0.642519	-0.499733	0.0004	0.0137103	Methyl-Set2
355	cg04242886	40512504	chr19	+	ZNF546;ZNF546	NM_001297763;NM_178544	Body;Body	0.37775	-0.224595	0.0004	0.0137103	Methyl-Set2
356	cg02025136	14793263	chr10	+	FAM107B;FAM107B	NM_031453;NM_001282695	Body;5'UTR	1.4417	-0.411833	0.0004	0.0137103	Methyl-Set2	YES
357	cg15660807	220381734	chr2	-	ACCN4;ACCN4	NM_182847;NM_018674	Body;Body	0.980111	-0.35586	0.0004	0.0137103	Methyl-Set2
358	cg24571846	174989190	chr2	-	OLA1;OLA1	NM_001011708;NM_013341	Body;Body	1.72201	-0.469957	0.0004	0.0137103	Methyl-Set2
359	cg12321810	32099940	chr5	-	PDZD2	NM_178140	Body	0.885648	-0.103824	0.0004	0.0137103	Methyl-Set2
360	cg23347476	46013823	chr7	-	NA			1.0767	-0.433926	0.0004	0.0137103	Methyl-Set2
361	cg19514554	120142251	chr12	-	CIT;CIT;CIT;CIT	NM_001206999;NM_007174;NM_001206999;NM_007174	ExonBnd;ExonBnd;Body;Body	2.08923	-0.585508	0.0004	0.0137103	Methyl-Set2
362	cg14390414	95918754	chr9	-	NA			1.32398	-0.354945	0.0004	0.0137103	Methyl-Set2
363	cg03938562	145082728	chr8	+	NA			1.58053	-0.683724	0.0004	0.0137103	Methyl-Set2
364	cg16988280	10671903	chr8	+	PINX1;PINX1	NM_017884;NM_001284356	Body;Body	1.12529	-0.499109	0.0004	0.0137103	Methyl-Set2
365	cg16525330	4292047	chr16	+	SRL	NM_001098814	1stExon	0.960768	-0.209609	0.0004	0.0137103	Methyl-Set2	YES
366	cg22564340	204641677	chr1	-	LRRN2;LRRN2	NM_006338;NM_201630	5'UTR;5'UTR	0.651142	-0.334775	0.0004	0.0137103	Methyl-Set2	YES	leucine rich repeat neuronal 2 [Source:HGNC Symbol;Acc:HGNC:16914]	3.35093	1.01476e-08	up-regulated
367	cg09251068	117421001	chr7	+	CTTNBP2	NM_033427	Body	0.952076	-0.558417	0.0004	0.0137103	Methyl-Set2
368	cg14805728	123100726	chr6	-	FABP7;FABP7	NM_001446;NM_001446	5'UTR;1stExon	1.5223	-0.322387	0.0004	0.0137103	Methyl-Set2	YES	fatty acid binding protein 7 [Source:HGNC Symbol;Acc:HGNC:3562]	7.09557	4.14847e-22	up-regulated
369	cg24486540	223526402	chr1	-	SUSD4;SUSD4	NM_017982;NM_001037175	Body;Body	0.888565	-0.515415	0.0004	0.0137103	Methyl-Set2
370	cg03934918	131091929	chr8	+	ASAP1;ASAP1	NM_001247996;NM_018482	Body;Body	1.43877	-0.386285	0.0004	0.0137103	Methyl-Set2
371	cg14548777	62495003	chr17	-	DDX5	NM_004396	3'UTR	0.712367	-0.429249	0.0004	0.0137103	Methyl-Set2
372	cg01624871	6426894	chr11	-	APBB1;APBB1;APBB1;APBB1;APBB1;APBB1;APBB1;APBB1;APBB1	NM_001257325;NM_001257323;NM_001257319;NM_001257326;NM_001257321;NM_001257320;NR_047512;NM_145689;NM_001164	TSS1500;TSS1500;TSS1500;TSS1500;TSS1500;TSS200;Body;Body;Body	0.732234	-0.586924	0.0004	0.0137103	Methyl-Set2	YES
373	cg05804899	91764761	chr9	+	SHC3	NM_016848	Body	0.693786	-0.449508	0.0004	0.0137103	Methyl-Set2
374	cg05219256	72273672	chr11	-	NA			1.25713	-0.398587	0.0004	0.0137103	Methyl-Set2
375	cg20404260	2917509	chr18	-	LPIN2	NM_014646	3'UTR	0.915974	-0.790794	0.0004	0.0137103	Methyl-Set2
376	cg15840151	124459681	chr10	-	C10orf120	NM_001010912	TSS1500	1.68538	-0.424829	0.0004	0.0137103	Methyl-Set2	YES
377	cg12560421	2656527	chr7	+	NA			0.961532	-0.887065	0.0004	0.0137103	Methyl-Set2
378	cg07053784	178735033	chr3	-	ZMAT3;ZMAT3	NM_152240;NM_022470	3'UTR;3'UTR	1.22471	-0.665695	0.0004	0.0137103	Methyl-Set2
379	cg09745791	75252619	chr16	+	CTRB1	NM_001906	TSS1500	0.569791	-0.35382	0.0004	0.0137103	Methyl-Set2	YES
380	cg09959532	186145519	chr3	+	NA			1.09424	-0.441436	0.0004	0.0137103	Methyl-Set2
381	cg05032957	7869872	chr11	-	OR5E1P	NR_027711	TSS1500	0.708076	-0.215749	0.0004	0.0137103	Methyl-Set2	YES
382	cg14541721	56179539	chr18	-	ALPK2	NM_052947	Body	1.06265	-0.489214	0.0004	0.0137103	Methyl-Set2
383	cg06478085	33876779	chr19	-	NA			0.935319	-0.289462	0.0004	0.0137103	Methyl-Set2
384	cg21916566	182082837	chr3	+	NA			1.01512	-0.513553	0.0004	0.0137103	Methyl-Set2
385	cg04881621	169104057	chr6	-	NA			0.760443	-0.371702	0.0004	0.0137103	Methyl-Set2
386	cg08866338	103603990	chr10	+	KCNIP2;KCNIP2;KCNIP2;KCNIP2;KCNIP2;KCNIP2	NM_173197;NM_173195;NM_014591;NM_173193;NM_173192;NM_173191	TSS1500;TSS1500;TSS1500;TSS1500;TSS1500;TSS1500	0.39597	-0.601122	0.0004	0.0137103	Methyl-Set2	YES	potassium voltage-gated channel interacting protein 2 [Source:HGNC Symbol;Acc:HGNC:15522]	2.02622	4.94274e-08	up-regulated
387	cg09883968	115781084	chr10	+	NA			1.26775	-1.14802	0.0004	0.0137103	Methyl-Set2
388	cg27598576	53995468	chr12	+	ATF7;ATF7;ATF7;ATF7;ATF7	NR_073163;NM_001206683;NM_001130060;NM_001206682;NM_006856	Body;5'UTR;5'UTR;5'UTR;5'UTR	1.45447	-1.10039	0.0004	0.0137103	Methyl-Set2	YES
389	cg26392737	21916853	chr8	+	EPB49;EPB49;EPB49;EPB49;EPB49;EPB49;EPB49;EPB49	NM_001978;NM_001114136;NM_001114138;NM_001114135;NM_001978;NM_001114138;NM_001114137;NM_001114139	1stExon;5'UTR;1stExon;5'UTR;5'UTR;5'UTR;5'UTR;5'UTR	0.625053	-0.8714	0.0004	0.0137103	Methyl-Set2	YES
390	cg14236242	137744845	chr9	+	LOC101448202	NR_103451	Body	0.557357	-0.432826	0.0004	0.0137103	Methyl-Set2
391	cg08690412	9240454	chr3	-	SRGAP3;SRGAP3	NM_001033117;NM_014850	Body;Body	0.940462	-0.710446	0.0004	0.0137103	Methyl-Set2
392	cg05155746	11519324	chr1	-	NA			0.66834	-0.75066	0.0004	0.0137103	Methyl-Set2
393	cg04522984	114238277	chr4	-	ANK2;ANK2;ANK2	NM_001148;NM_001127493;NM_020977	Body;Body;Body	1.44862	-0.798322	0.0004	0.0137103	Methyl-Set2
394	cg24166718	11494900	chr1	+	NA			0.60078	-0.505202	0.0004	0.0137103	Methyl-Set2
395	cg06864127	1088181	chr4	-	RNF212;RNF212	NM_001131034;NM_194439	Body;Body	0.459976	-0.783391	0.0004	0.0137103	Methyl-Set2
396	cg14091978	34652610	chr1	-	C1orf94;C1orf94	NM_001134734;NM_032884	Body;5'UTR	1.35691	-0.417666	0.0004	0.0137103	Methyl-Set2	YES	chromosome 1 open reading frame 94 [Source:HGNC Symbol;Acc:HGNC:28250]	4.51371	0.0001271	up-regulated
397	cg10787904	107536679	chr4	+	NA			1.16025	-0.497224	0.0004	0.0137103	Methyl-Set2
398	cg09784168	111843174	chr7	+	DOCK4	NM_014705	Body	0.939004	-0.818411	0.0004	0.0137103	Methyl-Set2
399	cg00003181	146157367	chr6	-	NA			1.46214	-0.375708	0.0004	0.0137103	Methyl-Set2
400	cg03512076	103907077	chr8	+	NA			1.13389	-0.530776	0.0004	0.0137103	Methyl-Set2
401	cg06913865	219239946	chr1	+	NA			0.449856	-0.749102	0.0004	0.0137103	Methyl-Set2
402	cg26649096	12454131	chr2	+	NA			1.33249	-0.524332	0.0004	0.0137103	Methyl-Set2
403	cg15226786	71592297	chr3	+	FOXP1;FOXP1;FOXP1;FOXP1;FOXP1	NR_031697;NM_001244816;NM_001244808;NM_032682;NM_001244810;NM_001012505	TSS1500;5'UTR;5'UTR;5'UTR;5'UTR;5'UTR	1.56397	-1.01614	0.0004	0.0137103	Methyl-Set2	YES
403	cg15226786	71592297	chr3	+	MIR1284	NR_031697;NM_001244816;NM_001244808;NM_032682;NM_001244810;NM_001012505	TSS1500;5'UTR;5'UTR;5'UTR;5'UTR;5'UTR	1.56397	-1.01614	0.0004	0.0137103	Methyl-Set2	YES
404	cg16247085	115770153	chr3	-	LSAMP	NM_002338	Body	0.636883	-0.822606	0.0004	0.0137103	Methyl-Set2
405	cg18324432	56306697	chr17	-	NA			0.582647	-0.286307	0.0004	0.0137103	Methyl-Set2
406	cg01433297	4151816	chr20	-	SMOX;SMOX;SMOX;SMOX	NM_175839;NM_175841;NM_175840;NM_175842	5'UTR;5'UTR;5'UTR;5'UTR	1.64086	-0.554885	0.0004	0.0137103	Methyl-Set2	YES	spermine oxidase [Source:HGNC Symbol;Acc:HGNC:15862]	3.43585	1.31506e-45	up-regulated
407	cg15193977	42994082	chr17	-	GFAP;GFAP;GFAP	NM_001242376;NM_001131019;NM_002055	TSS1500;TSS1500;TSS1500	1.1143	-0.375153	0.0004	0.0137103	Methyl-Set2	YES	glial fibrillary acidic protein [Source:HGNC Symbol;Acc:HGNC:4235]	4.59337	0.000505	up-regulated
408	cg11947857	1411919	chr19	+	DAZAP1;DAZAP1	NM_018959;NM_170711	Body;Body	0.338436	-0.564007	0.0004	0.0137103	Methyl-Set2
409	cg13315923	171921695	chr3	+	FNDC3B;FNDC3B	NM_001135095;NM_022763	Body;Body	1.04309	-0.604973	0.0004	0.0137103	Methyl-Set2
410	cg16654432	105167621	chr3	+	ALCAM	NM_001627	Body	1.61556	-0.198997	0.0004	0.0137103	Methyl-Set2
411	cg06110081	1350335	chr4	+	UVSSA	NM_020894	Body	0.416032	-0.281358	0.0004	0.0137103	Methyl-Set2
412	cg20209525	10534968	chr5	+	NA			1.68246	-0.566525	0.0004	0.0137103	Methyl-Set2
413	cg19856692	35762744	chr19	-	USF2;USF2	NM_003367;NM_207291	Body;Body	0.928182	-0.300386	0.0004	0.0137103	Methyl-Set2
414	cg06793436	232173844	chr2	-	ARMC9;ARMC9;ARMC9	NM_001291656;NM_025139;NM_001271466	Body;Body;Body	0.343202	-0.293792	0.0004	0.0137103	Methyl-Set2
415	cg12738534	134786112	chr5	+	TIFAB	NM_001099221	5'UTR	1.43073	-0.446081	0.0004	0.0137103	Methyl-Set2	YES
416	cg23064873	37457573	chr8	-	NA			0.396621	-0.922369	0.0004	0.0137103	Methyl-Set2
417	cg15731317	85430070	chr11	-	SYTL2;SYTL2;SYTL2;SYTL2;SYTL2;SYTL2;SYTL2;SYTL2;SYTL2;SYTL2;SYTL2	NM_206929;NM_001162951;NM_001162952;NM_001162952;NM_032943;NM_206929;NM_206930;NM_206928;NM_001162953;NM_206927;NM_206930	5'UTR;Body;5'UTR;1stExon;Body;1stExon;1stExon;Body;Body;Body;5'UTR	0.944709	-0.401506	0.0004	0.0137103	Methyl-Set2	YES
418	cg08267994	154832591	chr1	+	KCNN3;KCNN3;KCNN3	NM_170782;NM_002249;NM_001204087	TSS1500;Body;Body	0.654894	-0.371023	0.0004	0.0137103	Methyl-Set2	YES	potassium calcium-activated channel subfamily N member 3 [Source:HGNC Symbol;Acc:HGNC:6292]	4.28505	7.30888e-54	up-regulated
419	cg01022916	31196938	chr1	+	MATN1	NM_002379	TSS1500	0.509906	-0.528035	0.0004	0.0137103	Methyl-Set2	YES
420	cg20639399	180892908	chr3	+	SOX2-OT;SOX2-OT;SOX2-OT	NR_075093;NR_075091;NR_075092	TSS200;Body;Body	0.884372	-0.848079	0.0004	0.0137103	Methyl-Set2	YES	SOX2 overlapping transcript [Source:HGNC Symbol;Acc:HGNC:20209]	5.66454	6.43694e-21	up-regulated
421	cg06525524	37949030	chr21	-	CLDN14	NM_001146077	TSS200	1.34864	-0.300651	0.0004	0.0137103	Methyl-Set2	YES
422	cg18226451	65191003	chr14	+	PLEKHG3	NM_001308147	5'UTR	0.694734	-0.687349	0.0004	0.0137103	Methyl-Set2	YES
423	cg16184513	42773922	chr3	+	CCDC13	NR_046732;NM_144719	TSS200;Body	1.35032	-0.420267	0.0004	0.0137103	Methyl-Set2	YES	coiled-coil domain containing 13 [Source:HGNC Symbol;Acc:HGNC:26358]	3.47736	4.94908e-15	up-regulated
423	cg16184513	42773922	chr3	+	CCDC13-AS1	NR_046732;NM_144719	TSS200;Body	1.35032	-0.420267	0.0004	0.0137103	Methyl-Set2	YES	CCDC13 antisense RNA 1 [Source:HGNC Symbol;Acc:HGNC:41142]	4.19423	2.71725e-24	up-regulated
424	cg16434190	64642144	chr11	-	EHD1	NM_006795	Body	0.819466	-0.336796	0.0004	0.0137103	Methyl-Set2
425	cg13305336	229366001	chr1	+	NA			1.83056	-0.606611	0.0004	0.0137103	Methyl-Set2
426	cg23893332	94576048	chr14	+	IFI27;IFI27	NM_001130080;NM_005532	TSS1500;TSS1500	0.335943	-0.228704	0.0004	0.0137103	Methyl-Set2	YES
427	cg07859364	16816929	chr2	+	FAM49A	NM_030797	5'UTR	0.817796	-0.963275	0.0004	0.0137103	Methyl-Set2	YES
428	cg18235682	100048074	chr14	-	CCDC85C	NM_001144995	Body	0.837055	-0.382044	0.0004	0.0137103	Methyl-Set2
429	cg02460440	131428346	chr8	+	ASAP1;ASAP1	NM_001247996;NM_018482	5'UTR;5'UTR	1.36877	-0.508889	0.0004	0.0137103	Methyl-Set2	YES
430	cg05504486	100088019	chr7	+	NYAP1	NM_173564	Body	1.18008	-0.407815	0.0004	0.0137103	Methyl-Set2
431	cg05391713	40312344	chr6	-	LINC00951	NR_038887	Body	0.701906	-0.724184	0.0004	0.0137103	Methyl-Set2
432	cg06821841	66562125	chr15	+	NA			1.49624	-0.918158	0.0004	0.0137103	Methyl-Set2
433	cg27648556	130641349	chr8	-	NA			1.2915	-0.314182	0.0004	0.0137103	Methyl-Set2
434	cg27031099	126620534	chr8	-	NA			0.294303	-1.1047	0.0004	0.0137103	Methyl-Set2
435	cg27625491	80266930	chr7	+	CD36;CD36;CD36	NM_001001548;NM_000072;NM_001001547	TSS1500;TSS1500;5'UTR	1.34729	-0.636971	0.0004	0.0137103	Methyl-Set2	YES
436	cg13750269	60573268	chr14	+	PCNXL4	NM_022495	5'UTR	1.63042	-0.489386	0.0004	0.0137103	Methyl-Set2	YES
437	cg11213202	13470604	chr6	-	GFOD1;GFOD1;GFOD1;GFOD1	NM_001242629;NR_038459;NM_018988;NM_001242628	3'UTR;Body;Body;5'UTR	1.0171	-0.347561	0.0004	0.0137103	Methyl-Set2	YES
438	cg23423419	40710061	chr18	-	NA			0.467534	-0.715383	0.0004	0.0137103	Methyl-Set2
439	cg08670367	11798045	chr2	+	NA			1.17311	-0.419139	0.0004	0.0137103	Methyl-Set2
440	cg19657693	43266792	chr2	-	LOC102723854	NR_110585	TSS200	1.16285	-0.291859	0.0004	0.0137103	Methyl-Set2	YES
441	cg05444288	35500415	chr10	+	CREM;CREM;CREM;CREM;CREM;CREM;CREM;CREM;CREM;CREM;CREM;CREM;CREM;CREM;CREM;CREM;CREM;CREM;CREM;CREM;CREM;CREM;CREM;CREM;CREM;CREM	NM_183012;NM_183011;NM_183013;NM_182717;NM_182723;NM_182721;NM_182720;NR_051975;NR_051974;NR_051973;NM_181571;NM_183060;NM_182772;NM_182771;NM_001267564;NM_182770;NM_182769;NM_001267563;NM_001267562;NM_001267567;NM_182718;NM_182719;NR_051972;NR_051971;NM_001267570;NM_182724	3'UTR;3'UTR;3'UTR;3'UTR;3'UTR;3'UTR;3'UTR;Body;Body;Body;Body;Body;Body;Body;Body;Body;Body;Body;Body;Body;Body;Body;Body;Body;Body;Body	0.369469	-0.699937	0.0004	0.0137103	Methyl-Set2
442	cg22823438	62940465	chr3	+	NA			0.915415	-0.623809	0.0004	0.0137103	Methyl-Set2
443	cg12465412	233428450	chr1	+	PCNXL2	NM_014801	Body	0.939259	-0.738232	0.0004	0.0137103	Methyl-Set2
444	cg18382519	242751898	chr2	-	NEU4;NEU4;NEU4;NEU4;NEU4	NM_001167601;NM_001167600;NM_001167599;NM_001167602;NM_080741	5'UTR;5'UTR;TSS200;TSS200;TSS200	1.09224	-0.456284	0.0004	0.0137103	Methyl-Set2	YES
445	cg10461390	151324223	chr4	+	LRBA;LRBA	NM_006726;NM_001199282	Body;Body	0.600436	-1.05727	0.0004	0.0137103	Methyl-Set2
446	cg06781316	41922091	chr7	-	NA			1.0672	-1.08355	0.0004	0.0137103	Methyl-Set2
447	cg17100412	2840074	chr20	-	VPS16;VPS16	NM_080413;NM_022575	Body;Body	1.41503	-0.683531	0.0004	0.0137103	Methyl-Set2
448	cg02104392	134578960	chr2	+	NA			1.11874	-0.235833	0.0004	0.0137103	Methyl-Set2
449	cg13642872	78527113	chr15	-	ACSBG1	NM_015162	TSS1500	1.70526	-0.332942	0.0004	0.0137103	Methyl-Set2	YES
450	cg13071438	146460832	chr5	-	PPP2R2B;PPP2R2B;PPP2R2B;PPP2R2B;PPP2R2B;PPP2R2B	NM_001271900;NM_001271899;NM_001271900;NM_001271899;NM_181677;NM_181678	5'UTR;1stExon;1stExon;5'UTR;5'UTR;5'UTR	1.68108	-0.382544	0.0004	0.0137103	Methyl-Set2	YES	protein phosphatase 2 regulatory subunit Bbeta [Source:HGNC Symbol;Acc:HGNC:9305]	4.65899	1.4519e-22	up-regulated
451	cg18006944	153736313	chr1	-	INTS3;INTS3	NM_023015;NM_023015	ExonBnd;Body	0.611333	-0.638713	0.0004	0.0137103	Methyl-Set2
452	cg17313552	143748724	chr5	-	KCTD16	NM_020768	Body	1.13886	-0.197466	0.0004	0.0137103	Methyl-Set2
453	cg02568123	121208950	chr11	+	NA			2.12628	-0.603291	0.0004	0.0137103	Methyl-Set2
454	cg11658968	8420802	chr16	-	NA			1.04809	-0.378166	0.0004	0.0137103	Methyl-Set2
455	cg17901584	55353706	chr1	+	DHCR24	NM_014762	TSS1500	0.562013	-0.73666	0.0004	0.0137103	Methyl-Set2	YES
456	cg04689698	32167458	chr1	+	COL16A1	NM_001856	Body	0.839654	-0.597306	0.0004	0.0137103	Methyl-Set2
457	cg08644837	129891072	chr9	+	RALGPS1;RALGPS1;RALGPS1;RALGPS1	NM_001190730;NM_001190729;NM_014636;NM_001190728	Body;Body;Body;Body	1.21629	-0.396218	0.0004	0.0137103	Methyl-Set2
458	cg01155194	43328914	chr2	+	NA			0.826877	-0.543508	0.0004	0.0137103	Methyl-Set2
459	cg05920056	35722587	chr3	-	ARPP21;ARPP21;ARPP21;ARPP21;ARPP21;ARPP21;ARPP21;ARPP21;ARPP21	NM_001267618;NM_001025068;NM_001025069;NM_001267619;NM_198399;NM_198399;NM_001267616;NM_001267617;NM_016300	5'UTR;5'UTR;5'UTR;5'UTR;1stExon;5'UTR;5'UTR;5'UTR;5'UTR	0.998127	-0.506092	0.0004	0.0137103	Methyl-Set2	YES	cAMP regulated phosphoprotein 21 [Source:HGNC Symbol;Acc:HGNC:16968]	5.21921	3.70948e-16	up-regulated
460	cg13516479	122016629	chr6	+	NA			1.07951	-0.65868	0.0004	0.0137103	Methyl-Set2
461	cg20966009	156396819	chr1	-	C1orf61	NM_006365	5'UTR	0.820838	-0.556526	0.0004	0.0137103	Methyl-Set2	YES
462	cg19143211	123839720	chr6	-	TRDN	NM_006073	Body	0.634271	-0.762812	0.0004	0.0137103	Methyl-Set2
463	cg10080966	112260867	chr10	-	DUSP5	NM_004419	Body	0.397567	-0.265573	0.0004	0.0137103	Methyl-Set2
464	cg23182615	84571505	chr16	+	NA			1.09684	-0.715981	0.0004	0.0137103	Methyl-Set2
465	cg08162976	67032496	chr2	+	NA			1.39193	-0.234817	0.0004	0.0137103	Methyl-Set2
466	cg02138198	57485116	chr12	+	NAB2	NM_005967	Body	0.791872	-0.544445	0.0004	0.0137103	Methyl-Set2
467	cg21118059	45108033	chr22	+	PRR5;PRR5;PRR5;PRR5;PRR5;PRR5	NM_015366;NM_001017528;NM_181333;NM_181334;NM_001017529;NM_001017530;NM_001198721	Body;Body;Body;Body;5'UTR;5'UTR;Body	1.09705	-0.590432	0.0004	0.0137103	Methyl-Set2	YES
467	cg21118059	45108033	chr22	+	PRR5-ARHGAP8	NM_015366;NM_001017528;NM_181333;NM_181334;NM_001017529;NM_001017530;NM_001198721	Body;Body;Body;Body;5'UTR;5'UTR;Body	1.09705	-0.590432	0.0004	0.0137103	Methyl-Set2	YES
468	cg12328724	48287453	chr22	-	NA			0.726745	-0.701539	0.0004	0.0137103	Methyl-Set2
469	cg13274169	9537199	chr8	+	TNKS	NM_003747	Body	1.77885	-0.472129	0.0004	0.0137103	Methyl-Set2
470	cg03054605	44232845	chr1	-	ST3GAL3;ST3GAL3;ST3GAL3;ST3GAL3;ST3GAL3;ST3GAL3;ST3GAL3;ST3GAL3;ST3GAL3;ST3GAL3;ST3GAL3;ST3GAL3;ST3GAL3;ST3GAL3;ST3GAL3;ST3GAL3;ST3GAL3;ST3GAL3;ST3GAL3;ST3GAL3;ST3GAL3;ST3GAL3;ST3GAL3;ST3GAL3;ST3GAL3	NR_073019;NR_073017;NR_073018;NR_073023;NR_073016;NR_073020;NR_073021;NM_001270465;NM_001270463;NM_001270464;NM_001270466;NM_174967;NM_174965;NM_174970;NM_174968;NM_174966;NM_174964;NM_174963;NM_006279;NM_001270459;NM_001270460;NM_001270461;NM_001270462;NM_174971;NM_174969	Body;Body;Body;Body;Body;Body;Body;Body;Body;Body;Body;Body;Body;Body;Body;Body;Body;Body;Body;Body;Body;Body;Body;Body;Body	0.618047	-0.619132	0.0004	0.0137103	Methyl-Set2
471	cg02610971	134775616	chr11	+	NA			0.629967	-0.668348	0.0004	0.0137103	Methyl-Set2
472	cg17270100	130326232	chr10	-	NA			1.32006	-0.493669	0.0004	0.0137103	Methyl-Set2
473	cg09761612	131109335	chr2	+	NA			0.566139	-0.714082	0.0004	0.0137103	Methyl-Set2
474	cg20936142	236406027	chr2	+	AGAP1;AGAP1;AGAP1	NM_001244888;NM_001037131;NM_014914	Body;Body;Body	1.28753	-0.542948	0.0004	0.0137103	Methyl-Set2
475	cg19016469	58525572	chr1	+	DAB1	NM_021080	5'UTR	1.25931	-0.500646	0.0004	0.0137103	Methyl-Set2	YES
476	cg13855577	42683569	chr22	-	NA			0.225801	-0.208112	0.0004	0.0137103	Methyl-Set2
477	cg09751025	39861867	chr17	+	NA			0.500452	-0.54496	0.0004	0.0137103	Methyl-Set2
478	cg19902593	56038708	chr1	+	NA			1.44925	-0.327646	0.0004	0.0137103	Methyl-Set2
479	cg23630655	16374422	chr21	+	NRIP1	NM_003489	5'UTR	1.35442	-0.74512	0.0004	0.0137103	Methyl-Set2	YES
480	cg01959774	290115	chr16	+	ITFG3;ITFG3;ITFG3	NM_032039;NM_001284497;NR_104317	5'UTR;5'UTR;Body	0.977309	-0.553708	0.0004	0.0137103	Methyl-Set2	YES
481	cg12718579	53322451	chr8	-	ST18	NM_014682	TSS200	1.46059	-0.235046	0.0004	0.0137103	Methyl-Set2	YES
482	cg04905408	42190115	chr3	+	TRAK1;TRAK1;TRAK1;TRAK1	NM_001265609;NM_001265610;NM_001265608;NM_001042646	TSS1500;TSS1500;Body;Body	0.94665	-0.376241	0.0004	0.0137103	Methyl-Set2	YES
483	cg11135661	47831030	chr13	+	NA			1.01634	-0.248358	0.0004	0.0137103	Methyl-Set2
484	cg11378101	94826095	chr11	+	ENDOD1	NM_015036	Body	1.04878	-0.209119	0.0004	0.0137103	Methyl-Set2
485	cg14569771	153022369	chr4	-	NA			1.01069	-0.766803	0.0004	0.0137103	Methyl-Set2
486	cg03135883	80739538	chr17	-	TBCD	NM_005993	Body	0.204393	-0.202801	0.0004	0.0137103	Methyl-Set2
487	cg07286267	235997393	chr2	+	NA			0.767216	-0.293418	0.0004	0.0137103	Methyl-Set2
488	cg08931923	129406072	chr3	-	TMCC1;TMCC1;TMCC1	NR_033361;NM_001128224;NM_001017395	Body;Body;Body	1.40022	-0.50016	0.0004	0.0137103	Methyl-Set2
489	cg04649530	132113372	chr9	+	NA			0.523785	-0.676105	0.0004	0.0137103	Methyl-Set2
490	cg07372700	31281399	chr15	-	MTMR10	NM_017762	Body	0.477633	-0.846218	0.0004	0.0137103	Methyl-Set2
491	cg13188283	12727080	chr18	+	NA			0.635269	-0.73948	0.0004	0.0137103	Methyl-Set2
492	cg26287163	61032651	chr5	+	LOC100506526	NR_105000	TSS1500	0.902501	-0.446381	0.0004	0.0137103	Methyl-Set2	YES
493	cg03181042	90817474	chr6	-	BACH2;BACH2	NM_021813;NM_001170794	5'UTR;5'UTR	1.84484	-0.541679	0.0004	0.0137103	Methyl-Set2	YES
494	cg12412070	24566933	chr13	-	SPATA13;SPATA13	NR_104595;NM_001286792	Body;Body	0.383671	-0.883317	0.0004	0.0137103	Methyl-Set2
495	cg00637695	121759771	chr5	-	SNCAIP	NM_005460	Body	0.478087	-0.691482	0.0004	0.0137103	Methyl-Set2
496	cg02737252	115933741	chr11	+	NA			0.385264	-0.409284	0.0004	0.0137103	Methyl-Set2
497	cg02049979	8718066	chr8	-	MFHAS1	NM_004225	Body	1.19031	-0.406413	0.0004	0.0137103	Methyl-Set2
498	cg23315592	57674745	chr16	+	ADGRG1;ADGRG1;ADGRG1;ADGRG1;ADGRG1;ADGRG1;ADGRG1;ADGRG1;ADGRG1;ADGRG1;ADGRG1	NM_001145774;NM_001290144;NM_001290142;NM_001290143;NM_005682;NM_001145770;NM_201525;NM_201524;NM_001145773;NM_001145772;NM_001145771	5'UTR;5'UTR;5'UTR;5'UTR;5'UTR;5'UTR;5'UTR;5'UTR;5'UTR;5'UTR;5'UTR	1.58441	-0.536474	0.0004	0.0137103	Methyl-Set2	YES
499	cg25506700	15169986	chr11	+	INSC;INSC;INSC;INSC;INSC;INSC	NM_001278315;NM_001278314;NM_001278313;NM_001278316;NM_001042536;NM_001031853	TSS1500;TSS1500;TSS1500;TSS1500;5'UTR;Body	1.11811	-0.171483	0.0004	0.0137103	Methyl-Set2	YES
500	cg21446772	222807796	chr2	-	NA			1.4479	-0.236486	0.0004	0.0137103	Methyl-Set2
501	cg00181978	38324220	chr1	-	MTF1	NM_005955	5'UTR	0.608657	-0.390433	0.0004	0.0137103	Methyl-Set2	YES
502	cg15658966	14825923	chr3	+	NA			0.569552	-0.605784	0.0004	0.0137103	Methyl-Set2
503	cg23159678	27063169	chr14	-	NOVA1;NOVA1;NOVA1	NM_006489;NM_002515;NM_006491	Body;Body;Body	1.49675	-0.135855	0.0004	0.0137103	Methyl-Set2
504	cg14452028	149669241	chr5	+	CAMK2A;CAMK2A;CAMK2A;CAMK2A	NM_171825;NM_015981;NM_171825;NM_015981	1stExon;1stExon;5'UTR;5'UTR	1.06333	-0.299239	0.0004	0.0137103	Methyl-Set2	YES
505	cg18236066	113293823	chr12	-	RPH3A;RPH3A	NM_001143854;NM_014954	Body;Body	1.2426	-0.326078	0.0004	0.0137103	Methyl-Set2
506	cg21332471	71373454	chr16	+	NA			1.24805	-0.203839	0.0004	0.0137103	Methyl-Set2
507	cg03489615	46899926	chr7	-	NA			0.267047	-0.46653	0.0004	0.0137103	Methyl-Set2
508	cg06858075	50101435	chr13	-	PHF11;PHF11	NM_001040443;NM_001040444	Body;Body	1.52009	-0.714164	0.0004	0.0137103	Methyl-Set2
509	cg00814985	114801132	chr13	+	RASA3	NM_007368	Body	1.11959	-0.592375	0.0004	0.0137103	Methyl-Set2
510	cg18410356	36831858	chr1	-	STK40;STK40;STK40	NM_001282547;NM_001282546;NM_032017	5'UTR;5'UTR;5'UTR	0.325989	-0.961957	0.0004	0.0137103	Methyl-Set2	YES
511	cg14508578	35434105	chr11	-	SLC1A2;SLC1A2;SLC1A2	NM_004171;NM_001252652;NM_001195728	Body;5'UTR;5'UTR	1.07909	-0.711789	0.0004	0.0137103	Methyl-Set2	YES	solute carrier family 1 member 2 [Source:HGNC Symbol;Acc:HGNC:10940]	7.0352	5.90851e-40	up-regulated
512	cg17187459	32949518	chr8	-	NA			1.11706	-0.284774	0.0004	0.0137103	Methyl-Set2
513	cg02482240	19103209	chr22	+	DGCR2;DGCR2;DGCR2;DGCR2;DGCR2	NR_033674;NM_001184781;NM_001173534;NM_001173533;NM_005137	Body;Body;Body;Body;Body	0.71674	-0.591918	0.0004	0.0137103	Methyl-Set2
514	cg15276254	147972384	chr6	+	NA			1.21305	-0.612154	0.0004	0.0137103	Methyl-Set2
515	cg18915648	4000581	chr1	-	LINC01346	NR_040065	TSS200	0.815993	-0.397802	0.0004	0.0137103	Methyl-Set2	YES
516	cg03094428	128158498	chr3	+	NA			0.625818	-0.465421	0.0004	0.0137103	Methyl-Set2
517	cg03104110	206628355	chr2	+	NRP2;NRP2;NRP2;NRP2;NRP2	NM_201267;NM_018534;NM_201279;NM_201266;NM_003872	Body;Body;Body;Body;Body	0.478789	-0.691824	0.0004	0.0137103	Methyl-Set2
518	cg27317356	87360396	chr10	-	GRID1	NM_017551	3'UTR	0.308974	-0.462923	0.0004	0.0137103	Methyl-Set2
519	cg09113310	29223113	chr2	+	FAM179A	NM_199280	Body	0.672394	-0.572205	0.0004	0.0137103	Methyl-Set2
520	cg27423627	69299355	chr3	-	FRMD4B	NM_015123	Body	1.10352	-0.812845	0.0004	0.0137103	Methyl-Set2
521	cg09877334	90583928	chr15	-	ZNF710	NM_198526	5'UTR	0.679706	-0.170358	0.0004	0.0137103	Methyl-Set2	YES
522	cg03712278	166723397	chr5	+	TENM2	NM_001122679	Body	1.55088	-0.593192	0.0004	0.0137103	Methyl-Set2
523	cg07422843	27264560	chr17	-	LOC101927018	NM_001033561;NM_001290131;NM_020889;NR_110803	Body;Body;Body;Body	1.0335	-0.929206	0.0004	0.0137103	Methyl-Set2
523	cg07422843	27264560	chr17	-	PHF12;PHF12;PHF12	NM_001033561;NM_001290131;NM_020889;NR_110803	Body;Body;Body;Body	1.0335	-0.929206	0.0004	0.0137103	Methyl-Set2
524	cg10858353	55945399	chr4	+	KDR	NM_002253	3'UTR	1.28661	-0.656544	0.0004	0.0137103	Methyl-Set2
525	cg26684028	4483593	chr4	-	STX18	NR_126434;NM_016930	TSS200;Body	1.36715	-0.309649	0.0004	0.0137103	Methyl-Set2	YES
525	cg26684028	4483593	chr4	-	STX18-IT1	NR_126434;NM_016930	TSS200;Body	1.36715	-0.309649	0.0004	0.0137103	Methyl-Set2	YES
526	cg11344950	151826167	chr1	-	THEM5;THEM5	NM_182578;NM_182578	1stExon;5'UTR	0.99044	-0.451661	0.0004	0.0137103	Methyl-Set2	YES
527	cg20864517	16470187	chr19	+	EPS15L1;EPS15L1	NR_047665;NM_001258374	Body;Body	1.606	-0.398629	0.0004	0.0137103	Methyl-Set2
528	cg14693804	92757970	chr5	+	FLJ42709;FLJ42709	NR_021491;NR_015369	Body;Body	0.751247	-0.25391	0.0004	0.0137103	Methyl-Set2
529	cg25960382	27417916	chr17	-	MYO18A;MYO18A	NM_203318;NM_078471	Body;Body	0.910375	-0.383923	0.0004	0.0137103	Methyl-Set2
530	cg00710180	95723453	chr2	-	NA			1.57565	-0.949023	0.0004	0.0137103	Methyl-Set2
531	cg04240553	67188614	chr16	-	TRADD	NM_003789	Body	0.414136	-0.376882	0.0004	0.0137103	Methyl-Set2
532	cg13350369	69720454	chr2	+	AAK1	NM_014911	Body	0.941473	-0.240049	0.0004	0.0137103	Methyl-Set2
533	cg11503875	46285985	chr22	+	NA			0.611259	-0.550142	0.0004	0.0137103	Methyl-Set2
534	cg04420196	69818665	chr15	+	NA			0.596195	-0.386728	0.0004	0.0137103	Methyl-Set2
535	cg09395955	56476997	chr12	-	ERBB3;ERBB3	NM_001005915;NM_001982	Body;Body	0.475825	-0.460304	0.0004	0.0137103	Methyl-Set2
536	cg08065061	93105737	chr9	-	LINC01508	NR_109795	Body	1.08082	-0.517359	0.0004	0.0137103	Methyl-Set2
537	cg07897508	44501079	chr1	-	NA			0.839764	-0.613729	0.0004	0.0137103	Methyl-Set2
538	cg01866308	128391781	chr2	-	MYO7B	NM_001080527	Body	0.693762	-0.300987	0.0004	0.0137103	Methyl-Set2
539	cg16712224	58714920	chr8	-	NA			1.26427	-1.05376	0.0004	0.0137103	Methyl-Set2
540	cg27088466	45365037	chr22	+	PHF21B;PHF21B;PHF21B;PHF21B	NM_001242450;NM_138415;NM_001135862;NM_001284296	Body;Body;Body;5'UTR	1.52057	-0.187923	0.0004	0.0137103	Methyl-Set2	YES
541	cg24904923	92967114	chr14	+	SLC24A4;SLC24A4;SLC24A4	NM_153648;NM_153647;NM_153646	3'UTR;3'UTR;3'UTR	1.2286	-0.494757	0.0004	0.0137103	Methyl-Set2
542	cg14640555	104355257	chr10	-	SUFU;SUFU	NM_001178133;NM_016169	Body;Body	0.6789	-1.09569	0.0004	0.0137103	Methyl-Set2
543	cg22395655	56339818	chr15	-	NA			1.1749	-0.338466	0.0004	0.0137103	Methyl-Set2
544	cg26691316	66456724	chr3	-	LRIG1	NM_015541	Body	0.81527	-0.776546	0.0004	0.0137103	Methyl-Set2
545	cg14750757	127506604	chr3	-	MGLL;MGLL	NM_007283;NM_001003794	Body;Body	1.85473	-0.439592	0.0004	0.0137103	Methyl-Set2
546	cg15071406	8788275	chr1	-	RERE;RERE	NM_001042681;NM_012102	5'UTR;5'UTR	0.896298	-0.447371	0.0004	0.0137103	Methyl-Set2	YES
547	cg09395550	123100208	chr6	+	FABP7	NM_001446	TSS1500	0.939466	-0.543728	0.0004	0.0137103	Methyl-Set2	YES	fatty acid binding protein 7 [Source:HGNC Symbol;Acc:HGNC:3562]	7.09557	4.14847e-22	up-regulated
548	cg17466044	100666162	chr15	+	ADAMTS17	NM_139057	Body	1.80968	-0.396017	0.0004	0.0137103	Methyl-Set2
549	cg08143605	183027232	chr3	-	MCF2L2	NM_015078	Body	0.858307	-0.302527	0.0004	0.0137103	Methyl-Set2
550	cg25220320	98065740	chr15	+	NA			2.01861	-0.777262	0.0004	0.0137103	Methyl-Set2
551	cg12464631	758136	chr5	+	NA			0.84506	-0.417985	0.0004	0.0137103	Methyl-Set2
552	cg15500482	59729844	chr14	+	DAAM1;DAAM1	NM_014992;NM_001270520	TSS1500;5'UTR	0.545083	-0.449387	0.0004	0.0137103	Methyl-Set2	YES
553	cg12716445	47601174	chr2	+	EPCAM;EPCAM	NM_002354;NM_002354	ExonBnd;Body	0.634131	-0.77306	0.0004	0.0137103	Methyl-Set2
554	cg09452728	133902108	chr11	+	LOC100128239	NR_027276	TSS200	0.746987	-0.652316	0.0004	0.0137103	Methyl-Set2	YES
555	cg09632136	114165661	chr11	-	NNMT	NM_006169	TSS1500	0.935853	-0.477073	0.0004	0.0137103	Methyl-Set2	YES
556	cg15031579	42347906	chr22	-	LOC339674	NR_024355	TSS1500	1.13535	-0.2137	0.0004	0.0137103	Methyl-Set2	YES
557	cg20431939	57673903	chr16	+	ADGRG1;ADGRG1;ADGRG1;ADGRG1;ADGRG1;ADGRG1;ADGRG1;ADGRG1;ADGRG1;ADGRG1;ADGRG1	NM_001145774;NM_001290144;NM_001290142;NM_001290143;NM_005682;NM_001145770;NM_201525;NM_201524;NM_001145773;NM_001145772;NM_001145771	5'UTR;5'UTR;5'UTR;5'UTR;5'UTR;5'UTR;5'UTR;5'UTR;5'UTR;5'UTR;5'UTR	0.653887	-0.635553	0.0004	0.0137103	Methyl-Set2	YES
558	cg07739886	79280465	chr15	-	RASGRF1;RASGRF1;RASGRF1	NM_153815;NM_001145648;NM_002891	Body;Body;Body	0.93927	-0.350172	0.0004	0.0137103	Methyl-Set2
559	cg24723647	69755519	chr8	-	NA			1.51497	-0.51623	0.0004	0.0137103	Methyl-Set2
560	cg20989630	125619605	chr8	-	MTSS1;MTSS1;MTSS1	NM_014751;NM_001282974;NM_001282971	Body;Body;Body	1.19229	-0.607029	0.0004	0.0137103	Methyl-Set2
561	cg13475659	21990584	chr8	+	NA			0.711738	-0.491655	0.0004	0.0137103	Methyl-Set2
562	cg17831681	92250122	chr15	-	NA			0.640777	-0.586439	0.0004	0.0137103	Methyl-Set2
563	cg06029444	73506226	chr17	-	CASKIN2;CASKIN2	NM_001142643;NM_020753	TSS1500;Body	0.47379	-0.392327	0.0004	0.0137103	Methyl-Set2	YES
564	cg04016660	85075232	chr16	-	KIAA0513	NM_014732	5'UTR	1.02831	-0.659007	0.0004	0.0137103	Methyl-Set2	YES
565	cg13993197	111817803	chr1	-	NA			0.53349	-0.499459	0.0004	0.0137103	Methyl-Set2
566	cg07658678	80761294	chr15	+	ARNT2	NM_014862	Body	0.686619	-0.357512	0.0004	0.0137103	Methyl-Set2
567	cg09559225	117636287	chr8	-	NA			0.75806	-0.252185	0.0004	0.0137103	Methyl-Set2
568	cg18343693	33408313	chr9	+	NA			0.466442	-0.274436	0.0004	0.0137103	Methyl-Set2
569	cg04905274	112153216	chr12	-	ACAD10;ACAD10	NM_025247;NM_001136538	Body;Body	1.04831	-0.574145	0.0004	0.0137103	Methyl-Set2
570	cg26771969	15358258	chr19	-	BRD4;BRD4	NM_014299;NM_058243	3'UTR;Body	0.916671	-0.377536	0.0004	0.0137103	Methyl-Set2
571	cg23146310	240668659	chr2	-	NA			0.58068	-0.26696	0.0004	0.0137103	Methyl-Set2
572	cg26405328	17427028	chr11	+	ABCC8;ABCC8;ABCC8;ABCC8	NM_000352;NM_001287174;NM_000352;NM_001287174	ExonBnd;ExonBnd;Body;Body	0.717187	-0.435482	0.0004	0.0137103	Methyl-Set2
573	cg08876039	14342668	chr1	+	NA			0.640891	-0.533441	0.0004	0.0137103	Methyl-Set2
574	cg08814536	106567330	chr13	+	NA			1.16152	-0.169437	0.0004	0.0137103	Methyl-Set2
575	cg10578938	156695410	chr5	+	CYFIP2;CYFIP2;CYFIP2	NM_001037333;NM_014376;NM_001037332	5'UTR;TSS1500;5'UTR	0.621246	-0.741133	0.0004	0.0137103	Methyl-Set2	YES
576	cg08948170	95945273	chr12	-	USP44	NM_032147	TSS200	0.769326	-0.546806	0.0004	0.0137103	Methyl-Set2	YES
577	cg07152925	48024683	chr21	-	S100B	NM_006272	5'UTR	1.42131	-0.377078	0.0004	0.0137103	Methyl-Set2	YES	S100 calcium binding protein B [Source:HGNC Symbol;Acc:HGNC:10500]	5.50897	4.2172e-13	up-regulated
578	cg20867663	16884738	chr17	-	NA			0.805591	-0.121284	0.0004	0.0137103	Methyl-Set2
579	cg13808022	36616995	chr21	-	NA			0.639588	-0.615726	0.0004	0.0137103	Methyl-Set2
580	cg26202413	56991898	chr11	-	NA			1.06598	-0.463448	0.0004	0.0137103	Methyl-Set2
581	cg08749917	186915320	chr3	-	RTP1	NM_153708	1stExon	1.02507	-0.36961	0.0004	0.0137103	Methyl-Set2	YES	receptor transporter protein 1 [Source:HGNC Symbol;Acc:HGNC:28580]	6.36435	2.1769e-13	up-regulated
582	cg16075933	27890125	chr1	+	AHDC1	NM_001029882	5'UTR	0.52615	-0.38374	0.0004	0.0137103	Methyl-Set2	YES
583	cg15708313	40128541	chr3	+	MYRIP;MYRIP;MYRIP;MYRIP;MYRIP	NR_104316;NM_001284424;NM_015460;NM_001284423;NM_001284425	Body;Body;Body;Body;Body	1.34468	-0.372046	0.0004	0.0137103	Methyl-Set2
584	cg00922363	12201163	chr3	-	SYN2;SYN2	NM_003256;NM_003178;NM_133625	TSS1500;Body;Body	1.45509	-0.420389	0.0004	0.0137103	Methyl-Set2	YES	synapsin II [Source:HGNC Symbol;Acc:HGNC:11495]	2.52034	3.85685e-08	up-regulated
584	cg00922363	12201163	chr3	-	TIMP4	NM_003256;NM_003178;NM_133625	TSS1500;Body;Body	1.45509	-0.420389	0.0004	0.0137103	Methyl-Set2	YES	TIMP metallopeptidase inhibitor 4 [Source:HGNC Symbol;Acc:HGNC:11823]	4.13178	5.4425e-09	up-regulated
585	cg05066250	79225085	chr9	+	NA			1.78435	-0.780117	0.0004	0.0137103	Methyl-Set2
586	cg19025573	25615481	chr22	-	CRYBB2	NM_000496	TSS200	0.88939	-0.478798	0.0004	0.0137103	Methyl-Set2	YES
587	cg22481405	143551331	chr8	-	BAI1	NM_001702	Body	0.538011	-0.569949	0.0004	0.0137103	Methyl-Set2
588	cg23659250	50174065	chr22	+	BRD1	NM_014577;NR_026993	Body;TSS200	0.525437	-0.28109	0.0004	0.0137103	Methyl-Set2	YES
588	cg23659250	50174065	chr22	+	LOC90834	NM_014577;NR_026993	Body;TSS200	0.525437	-0.28109	0.0004	0.0137103	Methyl-Set2	YES
589	cg12452806	47110997	chr18	-	LIPG;LIPG	NM_006033;NM_001308006	Body;Body	1.05924	-0.481347	0.0004	0.0137103	Methyl-Set2
590	cg08906309	8263420	chr17	+	LOC100128288	NR_024447	Body	1.0242	-0.230023	0.0004	0.0137103	Methyl-Set2
591	cg19926144	661009	chr10	+	DIP2C	NM_014974	Body	1.95128	-0.371758	0.0004	0.0137103	Methyl-Set2
592	cg09459869	61436794	chr1	-	NFIA-AS2;NFIA-AS2	NR_110618;NR_110617	TSS1500;TSS1500	0.467123	-0.462638	0.0004	0.0137103	Methyl-Set2	YES	NFIA antisense RNA 2 [Source:HGNC Symbol;Acc:HGNC:40401]	4.63811	3.2302e-35	up-regulated
593	cg11330918	44949135	chr11	+	TSPAN18	NM_130783	Body	1.45337	-0.671479	0.0004	0.0137103	Methyl-Set2
594	cg07517370	123922506	chr10	-	TACC2;TACC2;TACC2;TACC2;TACC2;TACC2;TACC2;TACC2	NM_206860;NM_001291878;NM_006997;NM_001291879;NM_001291876;NM_001291877;NM_206862;NM_206861	TSS1500;TSS1500;TSS1500;5'UTR;Body;Body;Body;Body	0.955611	-0.330925	0.0004	0.0137103	Methyl-Set2	YES
595	cg26459626	38639504	chr22	+	TMEM184B;TMEM184B;TMEM184B	NM_001195072;NM_012264;NM_001195071	Body;Body;Body	1.13951	-0.540414	0.0004	0.0137103	Methyl-Set2
596	cg01568899	12454300	chr2	-	LOC100506457	NR_110196	Body	1.85663	-0.46568	0.0004	0.0137103	Methyl-Set2
597	cg03948876	38060868	chr22	-	PDXP	NM_020315	Body	0.59413	-0.761255	0.0004	0.0137103	Methyl-Set2
598	cg26080567	37536137	chr21	-	DOPEY2	NM_005128	TSS1500	0.737289	-0.633342	0.0004	0.0137103	Methyl-Set2	YES
599	cg00690270	52324148	chr3	+	GLYCTK;GLYCTK;GLYCTK;GLYCTK;GLYCTK;GLYCTK	NM_001144951;NM_145262;NR_026701;NR_026700;NR_026702;NR_026699;NR_046719	5'UTR;5'UTR;Body;Body;Body;Body;TSS1500	0.404211	-0.416843	0.0004	0.0137103	Methyl-Set2	YES
599	cg00690270	52324148	chr3	+	GLYCTK-AS1	NM_001144951;NM_145262;NR_026701;NR_026700;NR_026702;NR_026699;NR_046719	5'UTR;5'UTR;Body;Body;Body;Body;TSS1500	0.404211	-0.416843	0.0004	0.0137103	Methyl-Set2	YES
600	cg06727242	68610489	chr14	-	RAD51L1;RAD51L1;RAD51L1	NM_133509;NM_002877;NM_133510	Body;Body;Body	0.993119	-0.950369	0.0004	0.0137103	Methyl-Set2
601	cg13935380	124646298	chr9	+	TTLL11	NM_001139442	Body	1.36329	-0.947347	0.0004	0.0137103	Methyl-Set2
602	cg22099812	58751545	chr18	-	NA			0.950655	-0.57965	0.0004	0.0137103	Methyl-Set2
603	cg04200073	184007117	chr1	-	COLGALT2;COLGALT2;COLGALT2	NM_001303421;NM_001303420;NM_015101	TSS1500;TSS1500;TSS1500	1.30658	-0.362954	0.0004	0.0137103	Methyl-Set2	YES	collagen beta(1-O)galactosyltransferase 2 [Source:HGNC Symbol;Acc:HGNC:16790]	3.97478	3.35668e-22	up-regulated
604	cg11304866	44222646	chr6	+	MIR4647	NR_039790;NM_001286520;NM_001286519;NM_001286517;NM_001286512;NM_001286511;NM_001286513;NM_001286510;NM_001286509;NM_178148	TSS1500;Body;Body;Body;Body;Body;Body;Body;Body;Body	0.293506	-0.480983	0.0004	0.0137103	Methyl-Set2	YES
604	cg11304866	44222646	chr6	+	SLC35B2;SLC35B2;SLC35B2;SLC35B2;SLC35B2;SLC35B2;SLC35B2;SLC35B2;SLC35B2	NR_039790;NM_001286520;NM_001286519;NM_001286517;NM_001286512;NM_001286511;NM_001286513;NM_001286510;NM_001286509;NM_178148	TSS1500;Body;Body;Body;Body;Body;Body;Body;Body;Body	0.293506	-0.480983	0.0004	0.0137103	Methyl-Set2	YES
605	cg27531553	6615604	chr1	-	NOL9	NM_138697;NM_177539;NM_177540;NM_024654;NM_177541	1stExon;1stExon;1stExon;TSS1500;1stExon	0.716428	-0.554477	0.0004	0.0137103	Methyl-Set2	YES
605	cg27531553	6615604	chr1	-	TAS1R1;TAS1R1;TAS1R1;TAS1R1	NM_138697;NM_177539;NM_177540;NM_024654;NM_177541	1stExon;1stExon;1stExon;TSS1500;1stExon	0.716428	-0.554477	0.0004	0.0137103	Methyl-Set2	YES
606	cg14234105	98550966	chr9	+	NA			1.90368	-0.247393	0.0004	0.0137103	Methyl-Set2
607	cg02809934	171129454	chr1	+	FMO6P	NR_002601	Body	2.04716	-0.606007	0.0004	0.0137103	Methyl-Set2
608	cg08805386	37797731	chr8	+	GOT1L1	NM_152413	TSS200	0.448315	-0.856242	0.0004	0.0137103	Methyl-Set2	YES
609	cg17046415	89743073	chr15	+	ABHD2;ABHD2	NM_152924;NM_007011	3'UTR;3'UTR	0.925419	-1.55129	0.0004	0.0137103	Methyl-Set2
610	cg01348055	10272788	chr16	-	GRIN2A;GRIN2A;GRIN2A	NM_001134407;NM_000833;NM_001134408	Body;Body;Body	1.04614	-0.28526	0.0004	0.0137103	Methyl-Set2
611	cg17609493	75576620	chr18	-	NA			0.428682	-0.541669	0.0004	0.0137103	Methyl-Set2
612	cg24148361	12388639	chr17	-	NA			0.369823	-0.189042	0.0004	0.0137103	Methyl-Set2
613	cg21195376	204449827	chr1	+	PIK3C2B	NM_002646	5'UTR	1.05226	-0.363973	0.0004	0.0137103	Methyl-Set2	YES
614	cg13903421	219738714	chr2	-	WNT6	NM_006522	3'UTR	1.29418	-0.430298	0.0004	0.0137103	Methyl-Set2
615	cg00605787	100258023	chr15	+	NA			0.744612	-0.641597	0.0004	0.0137103	Methyl-Set2
616	cg18137033	126764766	chr3	-	NA			0.263034	-0.915166	0.0004	0.0137103	Methyl-Set2
617	cg15068641	236636823	chr2	+	AGAP1;AGAP1	NM_014914;NM_001037131	Body;Body	1.04384	-0.40004	0.0004	0.0137103	Methyl-Set2
618	cg10153714	116151921	chr7	-	NA			1.34581	-0.320206	0.0004	0.0137103	Methyl-Set2
619	cg07242524	31623225	chr15	-	KLF13;KLF13	NM_015995;NM_001302461	Body;Body	0.534197	-0.459423	0.0004	0.0137103	Methyl-Set2
620	cg04630412	24009753	chr4	+	NA			1.11919	-0.979254	0.0004	0.0137103	Methyl-Set2
621	cg05221631	246271874	chr1	-	SMYD3;SMYD3	NM_022743;NM_001167740	Body;Body	1.31194	-0.223022	0.0004	0.0137103	Methyl-Set2
622	cg05196406	19217252	chr1	-	ALDH4A1;ALDH4A1;ALDH4A1;ALDH4A1	NM_001161504;NM_001161504;NM_003748;NM_170726	5'UTR;1stExon;Body;Body	0.77967	-0.90106	0.0004	0.0137103	Methyl-Set2	YES
623	cg11737757	2885168	chr1	-	NA			1.47033	-0.55562	0.0004	0.0137103	Methyl-Set2
624	cg08155129	156387951	chr1	-	C1orf61	NM_006365	5'UTR	2.06599	-0.391667	0.0004	0.0137103	Methyl-Set2	YES
625	cg25519457	4387827	chr12	-	CCND2	NM_001759	Body	0.905357	-0.196719	0.0004	0.0137103	Methyl-Set2
626	cg13165856	232505460	chr2	+	NA			0.719788	-0.65262	0.0004	0.0137103	Methyl-Set2
627	cg03311251	17467602	chr8	-	PDGFRL	NM_006207	Body	1.6692	-0.244468	0.0004	0.0137103	Methyl-Set2
628	cg12003804	42121652	chr3	+	NA			1.14167	-0.68852	0.0004	0.0137103	Methyl-Set2
629	cg03237342	57425757	chr15	+	TCF12;TCF12;TCF12;TCF12	NM_207038;NM_207037;NM_207036;NM_003205	Body;Body;Body;Body	0.899203	-0.626929	0.0004	0.0137103	Methyl-Set2
630	cg04645265	176796807	chr5	-	RGS14	NM_006480	Body	1.01899	-0.27482	0.0004	0.0137103	Methyl-Set2
631	cg09208331	44864004	chr21	+	NA			0.687137	-0.223778	0.0004	0.0137103	Methyl-Set2
632	cg09389460	84417452	chr6	-	SNAP91;SNAP91;SNAP91;SNAP91;SNAP91;SNAP91	NM_001242792;NM_014841;NM_001242793;NM_001242794;NM_001256718;NM_001256717	Body;Body;Body;Body;5'UTR;5'UTR	1.20319	-0.714924	0.0004	0.0137103	Methyl-Set2	YES	synaptosome associated protein 91 [Source:HGNC Symbol;Acc:HGNC:14986]	2.66925	2.91553e-06	up-regulated
633	cg11847933	227130394	chr1	+	CABC1	NM_020247	5'UTR	0.756848	-0.332014	0.0004	0.0137103	Methyl-Set2	YES
634	cg18519905	95289759	chr11	+	NA			0.606092	-0.444748	0.0004	0.0137103	Methyl-Set2
635	cg18101488	100689613	chr14	+	NA			0.36254	-0.528882	0.0004	0.0137103	Methyl-Set2
636	cg08401618	70798565	chr15	+	NA			0.432451	-0.590148	0.0004	0.0137103	Methyl-Set2
637	cg10378083	46343184	chr13	+	NA			1.55131	-0.431688	0.0004	0.0137103	Methyl-Set2
638	cg24102420	35785890	chr3	+	ARPP-21	NR_029824;NM_016300	TSS200;Body	1.39182	-0.144572	0.0004	0.0137103	Methyl-Set2	YES
638	cg24102420	35785890	chr3	+	MIR128-2	NR_029824;NM_016300	TSS200;Body	1.39182	-0.144572	0.0004	0.0137103	Methyl-Set2	YES
639	cg08495005	19265001	chr1	-	IFFO2	NM_001136265	Body	0.569787	-0.559533	0.0004	0.0137103	Methyl-Set2
640	cg11132334	48136298	chr4	-	TXK	NM_003328	TSS200	0.659726	-0.118144	0.0004	0.0137103	Methyl-Set2	YES
641	cg22517858	44140700	chr19	-	CADM4	NM_145296	Body	0.739871	-0.387778	0.0004	0.0137103	Methyl-Set2
642	cg12773535	121581281	chr7	+	PTPRZ1;PTPRZ1;PTPRZ1	NM_002851;NM_001206839;NM_001206838	Body;Body;Body	1.34747	-0.546977	0.0004	0.0137103	Methyl-Set2
643	cg23324181	58613488	chr3	+	FAM107A	NM_001282714	TSS200	0.818135	-0.362464	0.0004	0.0137103	Methyl-Set2	YES	family with sequence similarity 107 member A [Source:HGNC Symbol;Acc:HGNC:30827]	4.19658	4.61914e-11	up-regulated
644	cg07302361	70598973	chr17	+	LINC00511	NR_033876	Body	1.07406	-0.38758	0.0004	0.0137103	Methyl-Set2
645	cg11751848	58328846	chr16	-	PRSS54;PRSS54;PRSS54;PRSS54;PRSS54;PRSS54	NM_001080492;NM_001305173;NM_001080492;NM_001305173;NM_001305174;NM_001305174	5'UTR;5'UTR;1stExon;1stExon;1stExon;5'UTR	2.24346	-0.46893	0.0004	0.0137103	Methyl-Set2	YES	serine protease 54 [Source:HGNC Symbol;Acc:HGNC:26336]	3.13905	5.07678e-10	up-regulated
646	cg19727124	6553227	chr1	-	PLEKHG5;PLEKHG5;PLEKHG5	NM_198681;NM_001042663;NM_020631	Body;Body;TSS1500	0.237344	-0.215461	0.0004	0.0137103	Methyl-Set2	YES
647	cg14157644	127751489	chr10	-	ADAM12;ADAM12;ADAM12;ADAM12;ADAM12	NM_003474;NM_001288973;NM_001288975;NM_021641;NM_001288974	Body;Body;Body;Body;Body	1.05475	-0.24564	0.0004	0.0137103	Methyl-Set2
648	cg08393822	210737704	chr2	-	UNC80;UNC80	NM_032504;NM_182587	Body;Body	1.42123	-0.712276	0.0004	0.0137103	Methyl-Set2
649	cg10613282	101536031	chr1	-	LOC102606465	NR_109849	Body	1.36612	-0.838469	0.0004	0.0137103	Methyl-Set2
650	cg00502062	201578212	chr1	-	NA			0.254031	-0.684621	0.0004	0.0137103	Methyl-Set2
651	cg11009507	32630484	chr18	-	MAPRE2;MAPRE2;MAPRE2;MAPRE2;MAPRE2	NM_001143826;NM_001143827;NR_046177;NM_014268;NM_001256420	5'UTR;Body;Body;Body;Body	0.8154	-0.689778	0.0004	0.0137103	Methyl-Set2	YES
652	cg13022508	42718559	chr22	+	NA			0.419685	-0.33675	0.0004	0.0137103	Methyl-Set2
653	cg09741608	103712218	chr14	+	NA			0.689127	-0.528047	0.0004	0.0137103	Methyl-Set2
654	cg02267261	27351954	chr2	+	ABHD1	NM_032604	Body	0.457821	-0.774169	0.0004	0.0137103	Methyl-Set2
655	cg02923831	38386436	chr8	+	C8orf86	NM_207412	TSS1500	0.427139	-0.566513	0.0004	0.0137103	Methyl-Set2	YES
656	cg15384108	43441558	chr21	+	C21orf121	NR_027273	TSS1500	0.875552	-0.523412	0.0004	0.0137103	Methyl-Set2	YES
657	cg11199270	158251605	chr6	+	SNX9	NM_016224	Body	1.14712	-0.552916	0.0004	0.0137103	Methyl-Set2
658	cg16773814	87644704	chr16	+	JPH3	NM_020655	Body	1.07635	-0.322873	0.0004	0.0137103	Methyl-Set2
659	cg20315607	93343483	chr1	+	FAM69A;FAM69A;FAM69A;FAM69A;FAM69A	NM_001252271;NM_001252273;NM_001252269;NM_001252270;NM_001006605	TSS1500;Body;Body;Body;Body	0.78254	-0.986008	0.0004	0.0137103	Methyl-Set2	YES
660	cg09756121	19319437	chr2	+	NA			1.03331	-0.428823	0.0004	0.0137103	Methyl-Set2
661	cg20263249	118176170	chr1	+	NA			0.663438	-0.279588	0.0004	0.0137103	Methyl-Set2
662	cg04663969	58273919	chr3	-	ABHD6	NM_020676	Body	0.666274	-0.639446	0.0004	0.0137103	Methyl-Set2
663	cg14050233	173293229	chr5	-	NA			2.10935	-0.683104	0.0004	0.0137103	Methyl-Set2
664	cg25267128	24900811	chr14	+	KHNYN;KHNYN;KHNYN	NM_001290256;NM_001290257;NM_015299	Body;Body;Body	0.337603	-0.569291	0.0004	0.0137103	Methyl-Set2
665	cg26818637	61916675	chr1	-	NFIA;NFIA;NFIA;NFIA	NM_001145511;NM_001145512;NM_001134673;NM_005595	Body;Body;Body;Body	1.0361	-0.467627	0.0004	0.0137103	Methyl-Set2
666	cg20449074	10658637	chr7	+	NA			0.401977	-0.757842	0.0004	0.0137103	Methyl-Set2
667	cg25008813	112733739	chr13	+	NA			0.683121	-0.967262	0.0004	0.0137103	Methyl-Set2
668	cg03347973	81034505	chr10	+	ZMIZ1	NM_020338	Body	0.854162	-0.87848	0.0004	0.0137103	Methyl-Set2
669	cg07695429	5349141	chr19	-	NA			0.773321	-0.482199	0.0004	0.0137103	Methyl-Set2
670	cg00264873	72917924	chr18	-	ZADH2;ZADH2	NM_175907;NM_001306093	Body;TSS1500	0.708075	-0.625689	0.0004	0.0137103	Methyl-Set2	YES
671	cg01242422	244215387	chr1	+	ZBTB18;ZBTB18;ZBTB18	NM_001278196;NM_205768;NM_006352	5'UTR;Body;TSS1500	0.667886	-0.532936	0.0004	0.0137103	Methyl-Set2	YES
672	cg07125243	108351562	chr8	-	ANGPT1	NM_001146	Body	0.557393	-0.612424	0.0004	0.0137103	Methyl-Set2
673	cg18108276	164506789	chr6	-	NA			0.377252	-1.30575	0.0004	0.0137103	Methyl-Set2
674	cg20788106	57673993	chr16	-	ADGRG1;ADGRG1;ADGRG1;ADGRG1;ADGRG1;ADGRG1;ADGRG1;ADGRG1;ADGRG1;ADGRG1;ADGRG1	NM_001145774;NM_001290144;NM_001290142;NM_001290143;NM_005682;NM_001145770;NM_201525;NM_201524;NM_001145773;NM_001145772;NM_001145771	5'UTR;5'UTR;5'UTR;5'UTR;5'UTR;5'UTR;5'UTR;5'UTR;5'UTR;5'UTR;5'UTR	1.33716	-0.313767	0.0004	0.0137103	Methyl-Set2	YES
675	cg14149988	139048519	chr9	+	NA			0.892053	-0.390927	0.0004	0.0137103	Methyl-Set2
676	cg00032703	102329514	chr11	+	NA			0.584296	-0.488296	0.0004	0.0137103	Methyl-Set2
677	cg27189803	80416566	chr10	+	NA			1.07783	-0.441699	0.0004	0.0137103	Methyl-Set2
678	cg02901923	30163341	chr8	-	NA			1.11067	-0.572454	0.0004	0.0137103	Methyl-Set2
679	cg15310568	210443311	chr2	-	MAP2;MAP2;MAP2;MAP2	NM_031847;NM_031845;NM_002374;NM_001039538	TSS1500;TSS1500;TSS1500;5'UTR	0.689534	-0.772333	0.0004	0.0137103	Methyl-Set2	YES
680	cg10142738	19757625	chr11	+	NAV2;NAV2;NAV2;NAV2	NM_001111018;NM_145117;NM_182964;NM_001244963	Body;Body;Body;Body	0.616497	-0.486204	0.0004	0.0137103	Methyl-Set2
681	cg06693488	65361104	chr11	+	KCNK7;KCNK7;KCNK7;KCNK7	NM_033347;NM_033455;NM_033348;NM_005714	Body;Body;Body;Body	1.24846	-0.473308	0.0004	0.0137103	Methyl-Set2
682	cg02489108	101820602	chr11	+	CEP126	NM_020802	Body	1.0769	-0.513179	0.0004	0.0137103	Methyl-Set2
683	cg05960597	44849556	chr20	-	CDH22	NM_021248	Body	0.464386	-0.240864	0.0004	0.0137103	Methyl-Set2
684	cg03445722	127886887	chr3	-	EEFSEC	NM_021937	Body	1.52402	-0.47623	0.0004	0.0137103	Methyl-Set2
685	cg08499559	146452508	chr4	-	SMAD1;SMAD1	NM_005900;NM_001003688	Body;Body	1.25433	-0.770156	0.0004	0.0137103	Methyl-Set2
686	cg14026106	46010523	chr10	-	MARCH8;MARCH8;MARCH8	NM_001002265;NM_145021;NM_001002266	Body;Body;Body	0.772952	-0.795592	0.0004	0.0137103	Methyl-Set2
687	cg15559252	184775205	chr1	+	FAM129A;FAM129A	NM_052966;NM_052966	ExonBnd;Body	1.00816	-0.568066	0.0004	0.0137103	Methyl-Set2
688	cg03610280	97592418	chr10	+	ENTPD1;ENTPD1;ENTPD1;ENTPD1;ENTPD1;ENTPD1;ENTPD1	NM_001164179;NM_001164178;NM_001776;NM_001164183;NM_001164182;NM_001164181;NM_001098175	Body;Body;Body;5'UTR;5'UTR;5'UTR;Body	1.64745	-0.698148	0.0004	0.0137103	Methyl-Set2	YES
689	cg11942358	27388119	chr17	+	NA			0.897577	-0.596744	0.0004	0.0137103	Methyl-Set2
690	cg13604680	202097020	chr1	-	GPR37L1	NM_004767	Body	1.90217	-0.316751	0.0004	0.0137103	Methyl-Set2
691	cg16243195	7252323	chr4	+	SORCS2	NM_020777	Body	1.06329	-0.448805	0.0004	0.0137103	Methyl-Set2
692	cg26487852	90369040	chr15	+	NA			0.659879	-0.271987	0.0004	0.0137103	Methyl-Set2
693	cg19192065	93335091	chr10	+	LOC100188947	NR_024467	Body	1.45901	-0.371455	0.0004	0.0137103	Methyl-Set2
694	cg04881002	60193806	chr20	-	CDH4;CDH4;CDH4	NM_001794;NM_001252338;NM_001252339	Body;Body;5'UTR	0.233485	-0.743849	0.0004	0.0137103	Methyl-Set2	YES	cadherin 4 [Source:HGNC Symbol;Acc:HGNC:1763]	2.34457	3.32647e-08	up-regulated
695	cg12357497	61760938	chr8	+	CHD7	NM_017780	Body	1.29127	-0.685574	0.0004	0.0137103	Methyl-Set2
696	cg08513075	27237784	chr2	-	MAPRE3;MAPRE3;MAPRE3	NM_001303050;NM_001303050;NM_012326	1stExon;5'UTR;5'UTR	1.3947	-0.502719	0.0004	0.0137103	Methyl-Set2	YES
697	cg03301085	42680224	chr3	+	LOC101928323	NM_005385;NR_125400	Body;Body	1.02705	-0.632308	0.0004	0.0137103	Methyl-Set2
697	cg03301085	42680224	chr3	+	NKTR	NM_005385;NR_125400	Body;Body	1.02705	-0.632308	0.0004	0.0137103	Methyl-Set2
698	cg01191090	89132868	chr16	+	NA			1.96477	-0.338609	0.0004	0.0137103	Methyl-Set2
699	cg06975262	171805000	chr5	-	SH3PXD2B;SH3PXD2B	NM_001308175;NM_001017995	Body;Body	1.74507	-0.46075	0.0004	0.0137103	Methyl-Set2
700	cg18045195	45178950	chr2	+	NA			0.404274	-0.496457	0.0004	0.0137103	Methyl-Set2
701	cg08310756	79019230	chr16	+	WWOX;WWOX	NM_016373;NM_001291997	Body;Body	1.40165	-0.711436	0.0004	0.0137103	Methyl-Set2
702	cg14965708	149373339	chr2	+	NA			1.63032	-0.823796	0.0004	0.0137103	Methyl-Set2
703	cg14740036	52421567	chr1	+	RAB3B	NM_002867	Body	0.478005	-0.851312	0.0004	0.0137103	Methyl-Set2
704	cg00037671	4070556	chr20	+	NA			0.468865	-0.470796	0.0004	0.0137103	Methyl-Set2
705	cg26837192	48813184	chr2	-	STON1	NM_006873;NM_172311	Body;Body	0.785071	-0.695751	0.0004	0.0137103	Methyl-Set2
705	cg26837192	48813184	chr2	-	STON1-GTF2A1L	NM_006873;NM_172311	Body;Body	0.785071	-0.695751	0.0004	0.0137103	Methyl-Set2
706	cg22634633	48044273	chr7	+	SUNC1;SUNC1	NM_152782;NM_001030019	Body;Body	0.725146	-0.315665	0.0004	0.0137103	Methyl-Set2
707	cg25517884	46885097	chr1	+	NA			1.16424	-1.19149	0.0004	0.0137103	Methyl-Set2
708	cg22588682	116880623	chr9	-	NA			0.864077	-0.239278	0.0004	0.0137103	Methyl-Set2
709	cg01040434	86081443	chr1	-	NA			1.29422	-0.586289	0.0004	0.0137103	Methyl-Set2
710	cg17418138	144600955	chr8	+	ZC3H3	NM_015117	Body	0.221556	-0.547511	0.0004	0.0137103	Methyl-Set2
711	cg13694179	90896143	chr9	-	NA			0.647861	-0.577172	0.0004	0.0137103	Methyl-Set2
712	cg14680655	43501580	chr21	+	UMODL1;UMODL1;UMODL1;UMODL1	NM_173568;NM_001004416;NM_001199527;NM_001199528	Body;Body;Body;Body	1.35774	-0.663831	0.0004	0.0137103	Methyl-Set2
713	cg23402009	102410238	chr2	+	MAP4K4;MAP4K4;MAP4K4;MAP4K4;MAP4K4	NM_145687;NM_145686;NM_001242559;NM_004834;NM_001242560	Body;Body;Body;Body;Body	0.911718	-0.685302	0.0004	0.0137103	Methyl-Set2
714	cg17650835	159472178	chr5	+	TTC1;TTC1	NM_001282500;NM_003314	Body;Body	1.69007	-0.7598	0.0004	0.0137103	Methyl-Set2
715	cg21504750	144966130	chr1	+	NBPF20	NM_001198834;NM_014644;NM_001198832;NM_001002812;NM_001002810;NM_001195260;NM_001195261;NM_022359;NM_001278267;NM_001277444	Body;Body;Body;Body;Body;Body;Body;Body;Body;Body	0.252873	-0.624592	0.0004	0.0137103	Methyl-Set2
715	cg21504750	144966130	chr1	+	NBPF9	NM_001198834;NM_014644;NM_001198832;NM_001002812;NM_001002810;NM_001195260;NM_001195261;NM_022359;NM_001278267;NM_001277444	Body;Body;Body;Body;Body;Body;Body;Body;Body;Body	0.252873	-0.624592	0.0004	0.0137103	Methyl-Set2
715	cg21504750	144966130	chr1	+	PDE4DIP;PDE4DIP;PDE4DIP;PDE4DIP;PDE4DIP;PDE4DIP;PDE4DIP;PDE4DIP	NM_001198834;NM_014644;NM_001198832;NM_001002812;NM_001002810;NM_001195260;NM_001195261;NM_022359;NM_001278267;NM_001277444	Body;Body;Body;Body;Body;Body;Body;Body;Body;Body	0.252873	-0.624592	0.0004	0.0137103	Methyl-Set2
716	cg19238536	8059952	chr11	+	TUB	NM_003320	TSS1500	1.24377	-0.355832	0.0004	0.0137103	Methyl-Set2	YES
717	cg14659930	114128301	chr3	+	ZBTB20;ZBTB20;ZBTB20;ZBTB20;ZBTB20;ZBTB20	NM_001164345;NM_001164346;NM_001164347;NM_001164344;NM_015642;NM_001164343	5'UTR;5'UTR;5'UTR;5'UTR;5'UTR;5'UTR	1.15148	-1.1925	0.0004	0.0137103	Methyl-Set2	YES
718	cg17389237	26882504	chr1	+	RPS6KA1;RPS6KA1	NM_001006665;NM_002953	Body;Body	1.11424	-0.372235	0.0004	0.0137103	Methyl-Set2
719	cg09013480	133009754	chr12	-	NA			1.29326	-0.464839	0.0004	0.0137103	Methyl-Set2
720	cg07011029	1848040	chr8	+	ARHGEF10	NM_014629	Body	1.78664	-0.468705	0.0004	0.0137103	Methyl-Set2
721	cg04454166	129295687	chr12	+	SLC15A4	NM_145648	Body	1.81391	-0.6618	0.0004	0.0137103	Methyl-Set2
722	cg16457842	84417445	chr6	-	SNAP91;SNAP91	NR_026669;NM_014841	Body;Body	1.75508	-0.424896	0.0004	0.0137103	Methyl-Set2		synaptosome associated protein 91 [Source:HGNC Symbol;Acc:HGNC:14986]	2.66925	2.91553e-06	up-regulated
723	cg19473068	179597454	chr5	-	RASGEF1C	NM_175062	5'UTR	0.596967	-0.669321	0.0004	0.0137103	Methyl-Set2	YES	RasGEF domain family member 1C [Source:HGNC Symbol;Acc:HGNC:27400]	3.138	5.93504e-05	up-regulated
724	cg24085305	160179795	chr1	-	LOC729867	NM_003768;NM_001297578;NM_001297577;NR_123724;NM_001297576;NR_123725	5'UTR;5'UTR;5'UTR;Body;Body;TSS1500	1.08086	-0.467168	0.0004	0.0137103	Methyl-Set2	YES
724	cg24085305	160179795	chr1	-	PEA15;PEA15;PEA15;PEA15;PEA15	NM_003768;NM_001297578;NM_001297577;NR_123724;NM_001297576;NR_123725	5'UTR;5'UTR;5'UTR;Body;Body;TSS1500	1.08086	-0.467168	0.0004	0.0137103	Methyl-Set2	YES	proliferation and apoptosis adaptor protein 15 [Source:HGNC Symbol;Acc:HGNC:8822]	2.63576	4.54433e-09	up-regulated
725	cg17609175	87005516	chr8	-	NA			0.460999	-0.333628	0.0004	0.0137103	Methyl-Set2
726	cg11298133	112323165	chr9	+	NA			1.33225	-0.108607	0.0004	0.0137103	Methyl-Set2
727	cg23220346	35786030	chr3	-	ARPP-21	NR_029824;NM_016300	Body;Body	0.900513	-0.325078	0.0004	0.0137103	Methyl-Set2
727	cg23220346	35786030	chr3	-	MIR128-2	NR_029824;NM_016300	Body;Body	0.900513	-0.325078	0.0004	0.0137103	Methyl-Set2
728	cg24161618	107449430	chr13	-	NA			0.507467	-0.844715	0.0004	0.0137103	Methyl-Set2
729	cg18347426	126267104	chr5	+	MARCH3	NM_178450	5'UTR	1.10891	-0.873305	0.0004	0.0137103	Methyl-Set2	YES
730	cg18151041	52917041	chr18	+	TCF4;TCF4;TCF4;TCF4;TCF4;TCF4;TCF4;TCF4;TCF4;TCF4;TCF4;TCF4;TCF4;TCF4	NM_001243236;NM_001243235;NM_001243234;NM_001243233;NM_001306208;NM_001243232;NM_001243231;NM_001306207;NM_001243227;NM_001243228;NM_001083962;NM_003199;NM_001243230;NM_001243226	Body;Body;Body;Body;Body;Body;Body;Body;Body;Body;Body;Body;Body;Body	1.40929	-0.641978	0.0004	0.0137103	Methyl-Set2
731	cg02048220	91141833	chr14	-	TTC7B	NM_001010854	Body	1.68394	-1.00827	0.0004	0.0137103	Methyl-Set2
732	cg00317577	83239908	chr15	-	CPEB1;CPEB1;CPEB1;CPEB1	NM_001079535;NM_001079534;NM_030594;NM_001079533	Body;Body;Body;Body	1.00213	-0.161262	0.0004	0.0137103	Methyl-Set2
733	cg13385981	50457045	chr12	+	ASIC1;ASIC1;ASIC1	NR_046389;NM_020039;NM_001095	Body;Body;Body	0.281834	-0.733509	0.0004	0.0137103	Methyl-Set2
734	cg00945580	131416222	chr11	-	NTM	NM_001048209	Body	0.918863	-0.353249	0.0004	0.0137103	Methyl-Set2
735	cg00704592	92534346	chr7	-	LOC101927497;LOC101927497;LOC101927497	NR_110088;NR_110087;NR_110086	Body;Body;Body	0.920343	-0.821631	0.0004	0.0137103	Methyl-Set2
736	cg25415605	19181035	chr16	-	SYT17	NM_016524	Body	0.654542	-0.501277	0.0004	0.0137103	Methyl-Set2
737	cg09514626	11908659	chr1	-	NPPA	NM_006172	TSS1500	1.1589	-0.607765	0.0004	0.0137103	Methyl-Set2	YES
738	cg23190353	55486171	chr17	+	MSI2;MSI2	NM_138962;NM_170721	Body;Body	1.04921	-0.315825	0.0004	0.0137103	Methyl-Set2
739	cg02262990	85621158	chr2	+	NA			1.23847	-0.392692	0.0004	0.0137103	Methyl-Set2
740	cg13557689	47592263	chr10	-	ANTXRLP1;ANTXRLP1	NR_103828;NR_103827	Body;Body	0.5568	-0.618378	0.0004	0.0137103	Methyl-Set2
741	cg00708814	30751744	chr11	+	NA			0.764807	-0.561664	0.0004	0.0137103	Methyl-Set2
742	cg13015035	33327445	chr1	-	NA			1.0817	-0.433542	0.0004	0.0137103	Methyl-Set2
743	cg15146567	42948626	chr3	+	ZNF662;ZNF662	NM_207404;NM_001134656	5'UTR;Body	0.914681	-0.324625	0.0004	0.0137103	Methyl-Set2	YES
744	cg13448704	143596845	chr8	-	BAI1	NM_001702	Body	0.578306	-0.591396	0.0004	0.0137103	Methyl-Set2
745	cg06203181	82763733	chr5	-	NA			0.913396	-0.797285	0.0004	0.0137103	Methyl-Set2
746	cg19420765	36970829	chr20	-	NA			0.99314	-0.587737	0.0004	0.0137103	Methyl-Set2
747	cg15042332	123100722	chr6	-	FABP7;FABP7	NM_001446;NM_001446	5'UTR;1stExon	0.428855	-0.764708	0.0004	0.0137103	Methyl-Set2	YES	fatty acid binding protein 7 [Source:HGNC Symbol;Acc:HGNC:3562]	7.09557	4.14847e-22	up-regulated
748	cg01031983	126066447	chr3	+	KLF15	NM_014079	Body	0.731801	-0.601169	0.0004	0.0137103	Methyl-Set2
749	cg21321164	57245216	chr17	-	PRR11	NM_018304	5'UTR	1.67694	-0.446072	0.0004	0.0137103	Methyl-Set2	YES
750	cg07858756	9273972	chr17	-	STX8;STX8	NR_033656;NM_004853	Body;Body	1.07565	-0.569838	0.0004	0.0137103	Methyl-Set2
751	cg14327505	90810928	chr14	-	NA			0.974204	-0.577449	0.0004	0.0137103	Methyl-Set2
752	cg16873396	37983888	chr7	+	EPDR1;EPDR1;EPDR1	NM_001242946;NM_017549;NM_001242948	Body;Body;Body	0.655683	-0.369009	0.0004	0.0137103	Methyl-Set2
753	cg07308243	85074963	chr16	-	KIAA0513	NM_014732	5'UTR	1.23567	-0.767759	0.0004	0.0137103	Methyl-Set2	YES
754	cg02062018	69736468	chr2	-	AAK1	NM_014911	Body	1.22092	-0.628913	0.0004	0.0137103	Methyl-Set2
755	cg12356920	96485968	chr13	+	UGGT2	NM_020121	Body	0.722878	-0.347957	0.0004	0.0137103	Methyl-Set2
756	cg14877718	71228754	chr5	-	NA			0.663155	-0.627107	0.0004	0.0137103	Methyl-Set2
757	cg26772516	216910072	chr2	-	PECR	NM_018441	Body	0.960003	-0.446992	0.0004	0.0137103	Methyl-Set2
758	cg08385375	34854712	chr5	+	TTC23L	NM_144725	Body	0.874825	-0.0856516	0.0004	0.0137103	Methyl-Set2
759	cg10028859	218685907	chr2	-	TNS1;TNS1;TNS1	NM_001308023;NM_001308022;NM_022648	Body;Body;Body	1.1365	-0.221016	0.0004	0.0137103	Methyl-Set2
760	cg09172244	158251744	chr5	+	EBF1	NM_024007	Body	1.21979	-0.505623	0.0004	0.0137103	Methyl-Set2
761	cg19913496	116694158	chr1	+	NA			0.906081	-0.307582	0.0004	0.0137103	Methyl-Set2
762	cg11710850	31084894	chr12	+	TSPAN11	NM_001080509	5'UTR	0.695532	-0.932718	0.0004	0.0137103	Methyl-Set2	YES	tetraspanin 11 [Source:HGNC Symbol;Acc:HGNC:30795]	2.71139	1.30736e-07	up-regulated
763	cg26620688	3576737	chr19	-	HMG20B	NM_006339	Body	1.07437	-0.362252	0.0004	0.0137103	Methyl-Set2
764	cg23457651	32730965	chr8	+	NA			1.01177	-0.363159	0.0004	0.0137103	Methyl-Set2
765	cg01735410	58888325	chr16	-	NA			0.484103	-0.7204	0.0004	0.0137103	Methyl-Set2
766	cg01780984	79058859	chr17	-	BAIAP2;BAIAP2;BAIAP2;BAIAP2	NM_017450;NM_006340;NM_001144888;NM_017451	Body;Body;Body;Body	0.657611	-0.479495	0.0004	0.0137103	Methyl-Set2
767	cg27206232	103264306	chr13	-	TPP2	NM_003291	Body	1.6351	-1.77929	0.0004	0.0137103	Methyl-Set2
768	cg06873421	6562721	chr1	+	PLEKHG5	NM_198681	Body	1.36633	-0.646739	0.0004	0.0137103	Methyl-Set2
769	cg25958850	58329135	chr16	-	PRSS54;PRSS54;PRSS54	NM_001080492;NM_001305173;NM_001305174	TSS200;TSS200;TSS200	1.18645	-0.383883	0.0004	0.0137103	Methyl-Set2	YES	serine protease 54 [Source:HGNC Symbol;Acc:HGNC:26336]	3.13905	5.07678e-10	up-regulated
770	cg21380380	8011838	chr7	-	GLCCI1	NM_138426	Body	1.20526	-0.516021	0.0004	0.0137103	Methyl-Set2
771	cg23839110	133973324	chr9	-	AIF1L;AIF1L;AIF1L;AIF1L	NR_033701;NM_001185096;NM_001185095;NM_031426	Body;Body;Body;Body	1.43918	-0.274866	0.0004	0.0137103	Methyl-Set2
772	cg04256521	31620013	chr22	-	LIMK2	NM_005569	Body	2.06791	-0.663216	0.0004	0.0137103	Methyl-Set2
773	cg13220973	174203405	chr4	+	GALNT7	NM_017423	Body	1.41955	-0.370045	0.0004	0.0137103	Methyl-Set2
774	cg12466983	203110197	chr1	+	ADORA1;ADORA1	NM_000674;NM_001048230	Body;Body	0.759529	-0.301668	0.0004	0.0137103	Methyl-Set2
775	cg06310633	33670357	chr8	+	NA			0.705453	-0.565395	0.0004	0.0137103	Methyl-Set2
776	cg21949355	107032139	chr5	+	NA			0.987733	-0.735066	0.0004	0.0137103	Methyl-Set2
777	cg02238834	129523368	chr4	+	NA			1.10668	-0.384623	0.0004	0.0137103	Methyl-Set2
778	cg17244603	171834420	chr5	-	SH3PXD2B;SH3PXD2B	NM_001308175;NM_001017995	Body;Body	0.396292	-0.270798	0.0004	0.0137103	Methyl-Set2
779	cg06896551	204839575	chr1	-	NFASC;NFASC;NFASC;NFASC;NFASC	NM_001160332;NM_001160333;NM_015090;NM_001005389;NM_001005388	5'UTR;5'UTR;5'UTR;5'UTR;5'UTR	1.35555	-0.398194	0.0004	0.0137103	Methyl-Set2	YES	neurofascin [Source:HGNC Symbol;Acc:HGNC:29866]	4.58606	1.68065e-19	up-regulated
780	cg05374982	31376412	chr1	-	SDC3	NM_014654	Body	0.653803	-0.332249	0.0004	0.0137103	Methyl-Set2
781	cg23692401	14002098	chr6	-	NA			0.620529	-0.336061	0.0004	0.0137103	Methyl-Set2
782	cg01112035	105200688	chr2	-	NA			1.45955	-0.263351	0.0004	0.0137103	Methyl-Set2
783	cg20769477	133897532	chr2	-	MIR7853	NR_107007;NM_207363;NM_207481	Body;Body;Body	0.892953	-0.443098	0.0004	0.0137103	Methyl-Set2
783	cg20769477	133897532	chr2	-	NCKAP5;NCKAP5	NR_107007;NM_207363;NM_207481	Body;Body;Body	0.892953	-0.443098	0.0004	0.0137103	Methyl-Set2
784	cg10840378	46732786	chr11	-	NA			0.558755	-0.514022	0.0004	0.0137103	Methyl-Set2
785	cg26794885	12908302	chr8	+	NA			1.23835	-0.818721	0.0004	0.0137103	Methyl-Set2
786	cg14892148	47345204	chr20	-	PREX1	NM_020820	Body	1.43168	-0.813321	0.0004	0.0137103	Methyl-Set2
787	cg15188947	15383673	chr1	+	KAZN;KAZN;KAZN;KAZN;KAZN	NM_015209;NM_201628;NM_001018000;NM_001017999;NM_001018001	Body;Body;Body;Body;Body	0.762755	-0.257002	0.0004	0.0137103	Methyl-Set2
788	cg04590790	7770690	chr5	-	ADCY2	NM_020546	Body	1.36799	-0.456849	0.0004	0.0137103	Methyl-Set2
789	cg26166555	55382869	chr4	+	NA			1.03182	-0.17726	0.0004	0.0137103	Methyl-Set2
790	cg16060302	55741012	chr1	-	NA			0.97257	-0.381379	0.0004	0.0137103	Methyl-Set2
791	cg19651341	8012338	chr4	-	ABLIM2;ABLIM2;ABLIM2;ABLIM2;ABLIM2;ABLIM2;ABLIM2	NM_032432;NM_001130083;NM_001130087;NM_001130088;NM_001130084;NM_001130085;NM_001130086	Body;Body;Body;Body;Body;Body;Body	1.08302	-0.142351	0.0004	0.0137103	Methyl-Set2
792	cg16581692	162019868	chr2	+	TANK;TANK;TANK	NM_001199135;NM_004180;NM_133484	5'UTR;5'UTR;5'UTR	1.7079	-0.260794	0.0004	0.0137103	Methyl-Set2	YES
793	cg05891765	118360440	chr3	+	NA			0.845615	-0.373462	0.0004	0.0137103	Methyl-Set2
794	cg07531182	17299114	chr16	+	XYLT1	NM_022166	Body	0.226669	-0.589668	0.0004	0.0137103	Methyl-Set2
795	cg23429240	109040983	chr12	+	CORO1C	NM_014325	3'UTR	0.604263	-0.561478	0.0004	0.0137103	Methyl-Set2
796	cg21396804	70575720	chr17	-	LINC00673	NR_036488	Body	1.18629	-0.298074	0.0004	0.0137103	Methyl-Set2
797	cg14166185	142693301	chr8	+	NA			0.32357	-0.539727	0.0004	0.0137103	Methyl-Set2
798	cg00298742	59278982	chr14	-	NA			0.60398	-0.654493	0.0004	0.0137103	Methyl-Set2
799	cg14361971	72468663	chr15	-	GRAMD2	NM_001012642	Body	0.669472	-0.434605	0.0004	0.0137103	Methyl-Set2
800	cg23402541	124247146	chr10	-	HTRA1	NM_002775	Body	1.12508	-0.321454	0.0004	0.0137103	Methyl-Set2
801	cg22041282	51058416	chr12	-	DIP2B	NM_173602	Body	1.94005	-0.418459	0.0004	0.0137103	Methyl-Set2
802	cg27299814	17427095	chr11	+	ABCC8;ABCC8;ABCC8;ABCC8	NM_000352;NM_001287174;NM_000352;NM_001287174	ExonBnd;ExonBnd;Body;Body	1.26307	-0.468453	0.0004	0.0137103	Methyl-Set2
803	cg06713671	5914158	chr19	-	CAPS;CAPS	NM_004058;NM_080590	TSS200;TSS200	0.505208	-0.328318	0.0004	0.0137103	Methyl-Set2	YES	calcyphosine [Source:HGNC Symbol;Acc:HGNC:1487]	4.039	1.74423e-45	up-regulated
804	cg10303579	66157507	chr1	-	NA			1.31675	-0.809021	0.0004	0.0137103	Methyl-Set2
805	cg21401929	101432346	chr15	+	ALDH1A3;ALDH1A3	NM_000693;NM_001293815	Body;Body	1.87662	-0.525024	0.0004	0.0137103	Methyl-Set2
806	cg24609688	84179788	chr9	+	NA			1.48783	-0.452908	0.0004	0.0137103	Methyl-Set2
807	cg03574323	72469006	chr15	-	GRAMD2	NM_001012642	Body	1.82323	-0.288323	0.0004	0.0137103	Methyl-Set2
808	cg09839152	128223300	chr9	+	MAPKAP1;MAPKAP1;MAPKAP1;MAPKAP1;MAPKAP1	NM_001006621;NM_001006620;NM_024117;NM_001006619;NM_001006617	Body;Body;Body;Body;Body	0.769913	-0.299473	0.0004	0.0137103	Methyl-Set2
809	cg15870043	55175165	chr17	+	AKAP1;AKAP1;AKAP1	NM_003488;NM_001242903;NM_001242902	5'UTR;5'UTR;5'UTR	0.700316	-0.439277	0.0004	0.0137103	Methyl-Set2	YES
810	cg16301036	118808298	chr12	-	TAOK3	NM_016281	5'UTR	1.12482	-0.474875	0.0004	0.0137103	Methyl-Set2	YES
811	cg11486262	44359550	chr10	-	LINC00840	NR_038268	Body	0.824398	-0.442965	0.0004	0.0137103	Methyl-Set2
812	cg02880459	32911836	chr18	+	NA			0.805117	-0.341969	0.0004	0.0137103	Methyl-Set2
813	cg01423527	45686734	chr7	+	ADCY1;ADCY1	NM_001281768;NM_021116	Body;Body	0.669084	-0.621694	0.0004	0.0137103	Methyl-Set2
814	cg17412560	95963403	chr2	-	KCNIP3	NM_013434	Body	0.796388	-0.797125	0.0004	0.0137103	Methyl-Set2
815	cg25894260	27536170	chr22	+	NA			0.592871	-0.444479	0.0004	0.0137103	Methyl-Set2
816	cg15634088	11488664	chr2	+	NA			1.4223	-0.520736	0.0004	0.0137103	Methyl-Set2
817	cg03824899	50031340	chr12	-	PRPF40B;PRPF40B	NM_001031698;NM_012272	Body;Body	0.359948	-0.445492	0.0004	0.0137103	Methyl-Set2
818	cg23066449	11055034	chr10	+	CELF2	NM_001025077	Body	1.35213	-0.848956	0.0004	0.0137103	Methyl-Set2
819	cg13246103	232253619	chr2	+	NA			1.02788	-0.348211	0.0004	0.0137103	Methyl-Set2
820	cg08273439	50330841	chr22	-	NA			0.934411	-0.341317	0.0004	0.0137103	Methyl-Set2
821	cg23251798	84902639	chr1	-	NA			1.69975	-0.751554	0.0004	0.0137103	Methyl-Set2
822	cg10479590	152680428	chr2	-	ARL5A;ARL5A;ARL5A	NM_012097;NM_177985;NM_001037174	Body;5'UTR;5'UTR	1.11636	-0.677407	0.0004	0.0137103	Methyl-Set2	YES
823	cg27350104	70958638	chr11	-	NA			1.13209	-0.266996	0.0004	0.0137103	Methyl-Set2
824	cg10477755	24483529	chr20	-	SYNDIG1	NM_024893	5'UTR	1.23122	-0.420662	0.0004	0.0137103	Methyl-Set2	YES	synapse differentiation inducing 1 [Source:HGNC Symbol;Acc:HGNC:15885]	2.49475	1.63901e-05	up-regulated
825	cg18887327	61766510	chr8	+	CHD7	NM_017780	Body	1.82525	-0.23126	0.0004	0.0137103	Methyl-Set2
826	cg08291902	90338293	chr7	-	CDK14;CDK14;CDK14;CDK14	NM_012395;NM_001287137;NM_001287136;NM_001287135	TSS1500;TSS1500;TSS1500;Body	0.853556	-0.46134	0.0004	0.0137103	Methyl-Set2	YES
827	cg10827072	136738541	chr9	+	VAV2;VAV2	NM_003371;NM_001134398	Body;Body	1.14325	-0.228655	0.0004	0.0137103	Methyl-Set2
828	cg15765939	15918146	chr20	-	LOC613266	NR_130924;NM_001033087;NM_080676	Body;Body;Body	1.22658	-0.539573	0.0004	0.0137103	Methyl-Set2
828	cg15765939	15918146	chr20	-	MACROD2;MACROD2	NR_130924;NM_001033087;NM_080676	Body;Body;Body	1.22658	-0.539573	0.0004	0.0137103	Methyl-Set2
829	cg22524368	88598816	chr4	-	NA			0.961504	-0.599315	0.0004	0.0137103	Methyl-Set2
830	cg18195201	205225277	chr1	+	TMCC2;TMCC2;TMCC2;TMCC2	NM_001297613;NM_014858;NM_001242925;NM_001297611	TSS200;Body;Body;Body	0.726751	-0.414315	0.0004	0.0137103	Methyl-Set2	YES
831	cg02565793	20634328	chr18	+	NA			1.07069	-0.44669	0.0004	0.0137103	Methyl-Set2
832	cg06293382	14218943	chr19	-	PRKACA;PRKACA;PRKACA;PRKACA	NM_001304349;NM_001304349;NM_207518;NM_002730	1stExon;5'UTR;Body;Body	1.26524	-0.426242	0.0004	0.0137103	Methyl-Set2	YES
833	cg24637261	75410817	chr10	-	SYNPO2L;SYNPO2L	NM_001114133;NM_024875	Body;TSS200	0.748952	-0.324025	0.0004	0.0137103	Methyl-Set2	YES
834	cg11659652	129797840	chr10	+	PTPRE	NM_006504	5'UTR	1.6043	-0.64063	0.0004	0.0137103	Methyl-Set2	YES
835	cg23446283	13619241	chr3	+	FBLN2;FBLN2;FBLN2	NM_001165035;NM_001004019;NM_001998	Body;Body;Body	0.829777	-0.197918	0.0004	0.0137103	Methyl-Set2
836	cg06193043	11908199	chr1	+	NPPA	NM_006172	TSS1500	1.20843	-0.460728	0.0004	0.0137103	Methyl-Set2	YES
837	cg11176256	79053905	chr17	+	BAIAP2;BAIAP2;BAIAP2;BAIAP2	NM_017450;NM_006340;NM_001144888;NM_017451	Body;Body;Body;Body	0.533199	-0.285183	0.0004	0.0137103	Methyl-Set2
838	cg01801417	68532932	chr16	-	NA			1.17949	-0.478853	0.0004	0.0137103	Methyl-Set2
839	cg15936366	113300446	chr4	+	ALPK1;ALPK1	NM_025144;NM_001102406	Body;Body	0.94682	-0.749191	0.0004	0.0137103	Methyl-Set2
840	cg19518426	2866779	chr5	+	NA			1.34412	-0.560458	0.0004	0.0137103	Methyl-Set2
841	cg16375762	202287373	chr2	+	TRAK2	NM_015049	5'UTR	1.23225	-0.91999	0.0004	0.0137103	Methyl-Set2	YES
842	cg01073463	67197936	chr12	-	NA			0.917086	-0.500626	0.0004	0.0137103	Methyl-Set2
843	cg02012159	229477078	chr1	-	C1orf96	NM_145257	Body	0.668055	-1.10674	0.0004	0.0137103	Methyl-Set2
844	cg15703486	80450227	chr12	-	NA			0.750243	-0.307247	0.0004	0.0137103	Methyl-Set2
845	cg24601055	87372153	chr1	+	SEP15;SEP15	NM_203341;NM_004261	Body;Body	1.21093	-0.291704	0.0004	0.0137103	Methyl-Set2
846	cg26165081	14562955	chr11	-	PSMA1	NM_148976	Body	0.808418	-1.28946	0.0004	0.0137103	Methyl-Set2
847	cg18356257	1027041	chr16	+	LMF1;LMF1	NR_036442;NR_033645	Body;Body	1.59244	-0.486993	0.0004	0.0137103	Methyl-Set2
848	cg10452644	241154541	chr2	-	NA			0.833725	-0.471457	0.0004	0.0137103	Methyl-Set2
849	cg00417823	56330268	chr16	+	GNAO1;GNAO1	NM_020988;NM_138736	Body;Body	0.435445	-0.639096	0.0004	0.0137103	Methyl-Set2
850	cg01052118	24072025	chr4	-	NA			1.15085	-0.440302	0.0004	0.0137103	Methyl-Set2
851	cg14911766	14001633	chr6	-	NA			0.657936	-0.342803	0.0004	0.0137103	Methyl-Set2
852	cg21571060	92414263	chr5	-	NA			0.706287	-0.667147	0.0004	0.0137103	Methyl-Set2
853	cg13327052	124536843	chr5	+	LOC101927421	NR_109882	Body	1.08606	-0.524073	0.0004	0.0137103	Methyl-Set2
854	cg20046743	25727853	chr13	-	NA			1.31983	-0.287549	0.0004	0.0137103	Methyl-Set2
855	cg21314603	33152037	chr2	+	LOC100271832	NR_027097;NR_027099;NR_027098	TSS200;Body;Body	0.866715	-0.262749	0.0004	0.0137103	Methyl-Set2	YES
855	cg21314603	33152037	chr2	+	LOC285045;LOC285045	NR_027097;NR_027099;NR_027098	TSS200;Body;Body	0.866715	-0.262749	0.0004	0.0137103	Methyl-Set2	YES
856	cg05212359	45399646	chr22	+	PHF21B;PHF21B;PHF21B;PHF21B	NM_001242450;NM_138415;NM_001135862;NM_001284296	Body;Body;Body;5'UTR	0.916779	-0.174196	0.0004	0.0137103	Methyl-Set2	YES
857	cg11515222	98957094	chr8	-	MATN2;MATN2	NM_030583;NM_002380	Body;Body	1.27031	-0.129712	0.0004	0.0137103	Methyl-Set2
858	cg14822860	10475860	chr18	-	APCDD1	NM_153000	Body	1.06195	-0.692641	0.0004	0.0137103	Methyl-Set2
859	cg26872224	109569180	chr12	-	NA			0.425404	-0.614	0.0004	0.0137103	Methyl-Set2
860	cg17313709	22902298	chr14	+	NA			1.64173	-0.653203	0.0004	0.0137103	Methyl-Set2
861	cg13588483	24549226	chr12	-	SOX5	NM_152989	5'UTR	0.705776	-0.495101	0.0004	0.0137103	Methyl-Set2	YES	SRY-box transcription factor 5 [Source:HGNC Symbol;Acc:HGNC:11201]	3.26957	2.93e-14	up-regulated
862	cg11054905	44298961	chr18	-	ST8SIA5;ST8SIA5;ST8SIA5	NM_001307987;NM_013305;NM_001307986	Body;Body;Body	1.11401	-0.574433	0.0004	0.0137103	Methyl-Set2
863	cg01811583	100225060	chr14	-	NA			0.563243	-0.411901	0.0004	0.0137103	Methyl-Set2
864	cg07919577	26966223	chr22	-	TPST2	NM_003595	5'UTR	1.06213	-0.708533	0.0004	0.0137103	Methyl-Set2	YES
865	cg14851840	23577994	chr8	-	NA			0.563691	-0.41611	0.0004	0.0137103	Methyl-Set2
866	cg25837978	81401858	chr9	-	NA			1.08256	-0.162134	0.0004	0.0137103	Methyl-Set2
867	cg09945757	90754821	chr14	-	NRDE2	NM_017970	Body	1.12142	-0.367898	0.0004	0.0137103	Methyl-Set2
868	cg17372101	147500722	chr7	+	CNTNAP2	NM_014141	Body	1.08125	-0.0941715	0.0004	0.0137103	Methyl-Set2
869	cg11248502	129871850	chr9	+	ANGPTL2	NM_012098;NM_001190730;NM_001190729;NM_014636;NM_001190728	5'UTR;Body;Body;Body;Body	1.24881	-0.242964	0.0004	0.0137103	Methyl-Set2	YES
869	cg11248502	129871850	chr9	+	RALGPS1;RALGPS1;RALGPS1;RALGPS1	NM_012098;NM_001190730;NM_001190729;NM_014636;NM_001190728	5'UTR;Body;Body;Body;Body	1.24881	-0.242964	0.0004	0.0137103	Methyl-Set2	YES
870	cg11754880	57671153	chr16	-	ADGRG1;ADGRG1;ADGRG1;ADGRG1;ADGRG1;ADGRG1;ADGRG1;ADGRG1;ADGRG1	NM_001290142;NM_001290143;NM_005682;NM_001145770;NM_201525;NM_201524;NM_001145773;NM_001145772;NM_001145771	5'UTR;5'UTR;5'UTR;5'UTR;5'UTR;5'UTR;5'UTR;5'UTR;5'UTR	1.61522	-0.448292	0.0004	0.0137103	Methyl-Set2	YES
871	cg22798313	33921055	chr19	+	PEPD;PEPD;PEPD	NM_001166057;NM_001166056;NM_000285	Body;Body;Body	0.873622	-0.495917	0.0004	0.0137103	Methyl-Set2
872	cg18738804	86842690	chr8	-	NA			1.41884	-0.63874	0.0004	0.0137103	Methyl-Set2
873	cg00974825	1498266	chr5	-	LPCAT1	NM_024830	Body	0.283445	-0.902129	0.0004	0.0137103	Methyl-Set2
874	cg11701372	41990060	chr21	+	DSCAM	NM_001389	Body	1.47564	-0.775327	0.0004	0.0137103	Methyl-Set2
875	cg09198200	208123481	chr2	-	NA			0.160274	-0.898418	0.0004	0.0137103	Methyl-Set2
876	cg12350346	3141805	chr12	-	TEAD4;TEAD4;TEAD4	NM_003213;NM_201441;NM_201443	Body;Body;Body	0.497044	-0.282181	0.0004	0.0137103	Methyl-Set2
877	cg07700700	106295084	chr5	-	LOC102467213	NR_104671	Body	1.13523	-0.380038	0.0004	0.0137103	Methyl-Set2
878	cg24689379	158309134	chr6	+	SNX9	NM_016224	Body	1.24268	-0.0654982	0.0004	0.0137103	Methyl-Set2
879	cg09366587	94559051	chr12	-	PLXNC1	NM_005761	Body	0.749808	-0.453793	0.0004	0.0137103	Methyl-Set2
880	cg11534391	41831486	chr12	+	PDZRN4;PDZRN4	NM_013377;NM_001164595	TSS200;Body	0.65274	-0.823668	0.0004	0.0137103	Methyl-Set2	YES
881	cg12807187	71778392	chr3	-	EIF4E3;EIF4E3;EIF4E3	NM_001134650;NM_173359;NM_001134649	TSS200;5'UTR;5'UTR	0.810048	-0.88604	0.0004	0.0137103	Methyl-Set2	YES
882	cg01011530	112838611	chr13	+	NA			1.04616	-0.190668	0.0004	0.0137103	Methyl-Set2
883	cg12303685	156218094	chr1	-	PAQR6;PAQR6	NM_198406;NM_024897	TSS1500;TSS1500	0.226543	-0.482864	0.0004	0.0137103	Methyl-Set2	YES	progestin and adipoQ receptor family member 6 [Source:HGNC Symbol;Acc:HGNC:30132]	5.19412	5.0929e-78	up-regulated
884	cg10916515	1246336	chr10	-	ADARB2	NM_018702	Body	1.26567	-0.556421	0.0004	0.0137103	Methyl-Set2
885	cg03559700	160059427	chr2	-	TANC1;TANC1	NM_001145909;NM_033394	Body;Body	0.52469	-0.484938	0.0004	0.0137103	Methyl-Set2
886	cg20576068	23896981	chr8	+	NA			1.55294	-0.172574	0.0004	0.0137103	Methyl-Set2
887	cg07211476	53448189	chr18	+	NA			1.17524	-0.194597	0.0004	0.0137103	Methyl-Set2
888	cg07216436	154951034	chr3	-	NA			1.0041	-0.616711	0.0004	0.0137103	Methyl-Set2
889	cg11599015	2430432	chr7	-	NA			0.762426	-0.685958	0.0004	0.0137103	Methyl-Set2
890	cg23020956	15822444	chr17	+	NA			1.14101	-0.369654	0.0004	0.0137103	Methyl-Set2
891	cg12986379	99471370	chr1	+	LOC100129620	NM_001010861;NM_001037317;NR_033940	TSS1500;TSS1500;Body	0.670552	-0.450163	0.0004	0.0137103	Methyl-Set2	YES
891	cg12986379	99471370	chr1	+	LPPR5;LPPR5	NM_001010861;NM_001037317;NR_033940	TSS1500;TSS1500;Body	0.670552	-0.450163	0.0004	0.0137103	Methyl-Set2	YES
892	cg27398497	203505	chr11	-	BET1L;BET1L	NM_001098787;NM_016526	3'UTR;3'UTR	0.622541	-0.367402	0.0004	0.0137103	Methyl-Set2
893	cg01699158	150396297	chr5	-	NA			0.918908	-0.885234	0.0004	0.0137103	Methyl-Set2
894	cg11423680	72712836	chr5	+	NA			1.40995	-0.529959	0.0004	0.0137103	Methyl-Set2
895	cg24443230	8761973	chr17	-	PIK3R6;PIK3R6;PIK3R6	NR_110865;NM_001290211;NM_001010855	Body;5'UTR;5'UTR	1.58896	-1.0253	0.0004	0.0137103	Methyl-Set2	YES
896	cg07107661	97877297	chr14	+	NA			0.784726	-0.834495	0.0004	0.0137103	Methyl-Set2
897	cg09404263	44054973	chr6	+	NA			0.189356	-0.405917	0.0004	0.0137103	Methyl-Set2
898	cg13386591	138604240	chr7	-	KIAA1549;KIAA1549	NM_001164665;NM_020910	Body;Body	1.27021	-0.8875	0.0004	0.0137103	Methyl-Set2
899	cg07939002	180894806	chr3	+	SOX2-OT;SOX2-OT;SOX2-OT	NR_075091;NR_075092;NR_075093	Body;Body;Body	1.5998	-0.130031	0.0004	0.0137103	Methyl-Set2		SOX2 overlapping transcript [Source:HGNC Symbol;Acc:HGNC:20209]	5.66454	6.43694e-21	up-regulated
900	cg05508925	16368235	chr17	+	LRRC75A;LRRC75A	NR_027178;NR_027177;NR_027176;NR_027175;NR_027174;NR_027173;NR_027172;NR_027171;NR_045025;NR_045023;NM_001113567;NM_207387	Body;Body;Body;Body;Body;Body;Body;Body;Body;Body;Body;Body	0.598762	-0.428501	0.0004	0.0137103	Methyl-Set2
900	cg05508925	16368235	chr17	+	LRRC75A-AS1;LRRC75A-AS1;LRRC75A-AS1;LRRC75A-AS1;LRRC75A-AS1;LRRC75A-AS1;LRRC75A-AS1;LRRC75A-AS1;LRRC75A-AS1;LRRC75A-AS1	NR_027178;NR_027177;NR_027176;NR_027175;NR_027174;NR_027173;NR_027172;NR_027171;NR_045025;NR_045023;NM_001113567;NM_207387	Body;Body;Body;Body;Body;Body;Body;Body;Body;Body;Body;Body	0.598762	-0.428501	0.0004	0.0137103	Methyl-Set2
901	cg09469812	2899497	chr1	-	NA			0.884313	-0.376328	0.0004	0.0137103	Methyl-Set2
902	cg09593775	149262825	chr1	-	NA			0.757393	-0.372089	0.0004	0.0137103	Methyl-Set2
903	cg17045651	159569504	chr3	-	IQCJ-SCHIP1;IQCJ-SCHIP1	NM_001197109;NM_001197114;NM_001197113;NM_014575;NM_001197107;NM_001197108	Body;Body;Body;Body;Body;Body	0.935779	-0.488732	0.0004	0.0137103	Methyl-Set2
903	cg17045651	159569504	chr3	-	SCHIP1;SCHIP1;SCHIP1;SCHIP1	NM_001197109;NM_001197114;NM_001197113;NM_014575;NM_001197107;NM_001197108	Body;Body;Body;Body;Body;Body	0.935779	-0.488732	0.0004	0.0137103	Methyl-Set2
