# Supplementary material for: Methylation and gene expression patterns in adamantinomatous craniopharyngioma highlight a panel of genes associated with disease progression-free survival
Source: Front Endocrinol (Lausanne). 2025 Jun 12;16:1585618. doi: 10.3389/fendo.2025.1585618 (PMC12197951; doi:10.3389/fendo.2025.1585618)
Supplement: Supplementary file 11 [file Table8.xlsx]

## Sheet: Table S8A
Table S8A: Pearson's correlation between differentially expressed genes and the methylation of CpG sites located in their respective regulatory regions (TSS1500, TSS200, 5'UTR, 1st Exon).
The P-value was adjusted using the Benjamini-Hochberg method
Probes	Group	Median M-values ACP-A	Median M-values ACP-B	P-value adjust	Gene	Accession	Median Expression ACP-A	Median Expression ACP-B	P-value adjust	Correlation r	P-value	P-value adjust	log2FoldChange	Expression status
cg00867997	TSS200	-3.61476	-3.57185	0.980276	ALG3;EEF1AKMT4-ECE2	NM_001006941;NR_024533;NM_005787;NR_024534;NM_014693;NM_032331	7.46	10.66	0.000996564	0.01	0.98	0.988474	2.73087	up-regulated
cg01296875	TSS200	-4.45825	-4.00656	0.563118	ALG3;EEF1AKMT4-ECE2	NM_001006941;NR_024533;NM_005787;NR_024534;NM_014693;NM_032331	7.46	10.66	0.000996564	0.34	0.22	0.505811	2.73087	up-regulated
cg12693158	TSS200	-2.84392	-3.59465	0.151392	ALG3;EEF1AKMT4-ECE2	NM_001006941;NR_024533;NM_005787;NR_024534;NM_014693;NM_032331	7.46	10.66	0.000996564	-0.44	0.1	0.334698	2.73087	up-regulated
cg02326328	TSS1500	-3.78655	-3.72818	0.948241	ALG3;EEF1AKMT4-ECE2	NR_024534;NM_005787;NM_032331;NR_024533;NM_014693;NM_001006941	7.46	10.66	0.000996564	0.16	0.56	0.796657	2.73087	up-regulated
cg24371438	TSS1500	-2.19611	-1.99008	0.627588	ALG3;EEF1AKMT4-ECE2	NR_024534;NM_005787;NM_014693;NM_032331;NR_024533;NM_001006941	7.46	10.66	0.000996564	0.16	0.56	0.796657	2.73087	up-regulated
cg09435025	TSS1500	-2.17516	-2.74886	0.627588	ALG3;EEF1AKMT4-ECE2	NR_024534;NM_032331;NM_005787;NM_014693;NR_024533;NM_001006941	7.46	10.66	0.000996564	-0.47	0.079	0.300858	2.73087	up-regulated
cg03028280	TSS1500	-3.97451	-4.12632	0.948241	ALG3;EEF1AKMT4-ECE2	NR_024534;NM_032331;NM_005787;NM_014693;NR_024533;NM_001006941	7.46	10.66	0.000996564	0.06	0.83	0.931421	2.73087	up-regulated
cg11036189	TSS1500	-3.15867	-3.0582	0.833183	ALG3;EEF1AKMT4-ECE2	NR_024534;NM_032331;NM_005787;NM_014693;NR_024533;NM_001006941	7.46	10.66	0.000996564	0.2	0.48	0.742927	2.73087	up-regulated
cg07780856	TSS1500	-4.14698	-4.37502	0.680482	ALG3;EEF1AKMT4-ECE2	NR_024534;NM_005787;NM_032331;NR_024533;NM_014693;NM_001006941	7.46	10.66	0.000996564	-0.28	0.32	0.613875	2.73087	up-regulated
cg20455669	TSS200	-2.88036	-2.9259	0.948241	ALG3;EEF1AKMT4-ECE2	NM_001006941;NM_014693;NM_032331;NM_005787;NR_024533;NR_024534	7.46	10.66	0.000996564	-0.12	0.68	0.860848	2.73087	up-regulated
cg13401876	TSS1500	-4.53576	-4.5192	0.875442	ALG3;EEF1AKMT4-ECE2	NR_024534;NM_032331;NM_005787;NM_014693;NR_024533;NM_001006941	7.46	10.66	0.000996564	0.11	0.7	0.871538	2.73087	up-regulated
cg22089899	TSS1500	-4.09403	-4.17043	0.737184	ALG3;EEF1AKMT4-ECE2	NR_024534;NM_032331;NM_005787;NM_014693;NR_024533;NM_001006941	7.46	10.66	0.000996564	-0.37	0.17	0.441869	2.73087	up-regulated
cg11326134	1stExon	-3.88122	-3.97534	0.783152	ALG3;EEF1AKMT4-ECE2	NM_001006941;NR_024533;NR_024534;NM_014693;NM_032331;NM_005787	7.46	10.66	0.000996564	-0.28	0.32	0.613875	2.73087	up-regulated
cg19930943	TSS1500	-4.69814	-4.82064	0.390268	ALG3;EEF1AKMT4-ECE2	NR_024534;NM_005787;NM_001006941;NM_001006941;NR_024533;NM_014693;NM_032331	7.46	10.66	0.000996564	-0.45	0.091	0.324654	2.73087	up-regulated
cg22465238	TSS1500	-4.34827	-4.22528	0.783152	ALG3;EEF1AKMT4-ECE2	NR_024534;NM_005787;NM_001006941;NR_024533;NM_014693;NM_032331	7.46	10.66	0.000996564	0.06	0.84	0.93477	2.73087	up-regulated
cg15658446	TSS1500	-4.13051	-3.88456	0.875442	ALG3;EEF1AKMT4-ECE2	NM_005787;NR_024533;NR_024534;NM_014693;NM_032331;NM_001006941	7.46	10.66	0.000996564	0.26	0.35	0.640885	2.73087	up-regulated
cg05634907	TSS200	-3.56929	-3.64861	0.454184	ALG3;EEF1AKMT4-ECE2	NM_001006941;NM_014693;NM_032331;NM_005787;NR_024533;NR_024534	7.46	10.66	0.000996564	-0.32	0.24	0.531092	2.73087	up-regulated
cg00506354	TSS1500	-3.92797	-3.98155	0.563118	ALG3;EEF1AKMT4-ECE2	NR_024534;NM_005787;NM_001006941;NR_024533;NM_014693;NM_032331	7.46	10.66	0.000996564	-0.39	0.15	0.414645	2.73087	up-regulated
cg04886198	TSS1500	-3.87101	-3.76905	0.563118	ALG3;EEF1AKMT4-ECE2	NR_024534;NM_032331;NM_005787;NM_014693;NR_024533;NM_001006941	7.46	10.66	0.000996564	0.17	0.54	0.78293	2.73087	up-regulated
cg03425468	TSS1500	-1.1557	-1.17572	0.980276	MIR92B;MIR92B	NR_030281	4.14	6.87	0.000545761	0.09	0.75	0.896659	3.71983	up-regulated
cg09952954	TSS200	-3.07236	-2.7073	0.390268	MIR92B;MIR92B	NR_030281	4.14	6.87	0.000545761	0.5	0.055	0.2458	3.71983	up-regulated
cg17257175	TSS1500	-2.65313	-2.48433	0.948241	MIR92B;MIR92B	NM_001044391;NM_002456;NM_001044390;NM_001044393;NM_001018016;NM_001018017;NM_001044392;NR_030281	4.14	6.87	0.000545761	0.17	0.55	0.789664	3.71983	up-regulated
cg03055449	TSS1500	-3.07799	-2.95284	0.737184	MIR92B;MIR92B	NM_001044391;NM_002456;NM_001044390;NM_001044393;NM_001018016;NM_001018017;NM_001044392;NR_030281	4.14	6.87	0.000545761	0.13	0.65	0.847771	3.71983	up-regulated
cg12678006	TSS1500	-3.67073	-3.82248	0.627588	MIR92B;MIR92B	NR_030281	4.14	6.87	0.000545761	-0.19	0.5	0.756354	3.71983	up-regulated
cg06420088	TSS1500	-3.55206	-3.53271	0.783152	MIR92B;MIR92B	NM_001044391;NM_002456;NM_001044390;NM_001044393;NM_001018016;NM_001018017;NM_001044392;NR_030281	4.14	6.87	0.000545761	0.27	0.34	0.63201	3.71983	up-regulated
cg09417889	TSS200	-4.25271	-4.2071	0.980276	MIR92B;MIR92B	NR_030281	4.14	6.87	0.000545761	0.06	0.82	0.928456	3.71983	up-regulated
cg27538026	TSS1500	-3.86271	-4.01546	0.627588	MIR92B;MIR92B	NR_030281	4.14	6.87	0.000545761	-0.35	0.21	0.493984	3.71983	up-regulated
cg15434337	TSS1500	-3.78432	-3.86523	0.980276	MIR92B;MIR92B	NR_030281	4.14	6.87	0.000545761	0.07	0.81	0.924029	3.71983	up-regulated
cg25235766	TSS200	-4.12102	-3.96983	0.920137	MIR935;MIR935	NM_031895;NR_030632	3.32	4.51	0.00426379	-0.06	0.84	0.93477	3.01527	up-regulated
cg07785717	TSS1500	-0.315222	0.294723	0.503623	MIR935;MIR935	NM_031895;NR_030632	3.32	4.51	0.00426379	0.13	0.64	0.843108	3.01527	up-regulated
cg03593550	TSS200	-1.29468	-1.14378	0.737184	MIR935;MIR935	NM_031895;NR_030632	3.32	4.51	0.00426379	0.1	0.73	0.886518	3.01527	up-regulated
cg02694017	TSS200	-1.62622	-2.0311	0.627588	MIR935;MIR935	NM_031895;NR_030632	3.32	4.51	0.00426379	0.01	0.96	0.981884	3.01527	up-regulated
cg18055623	TSS1500	-0.198118	0.417833	0.454184	MIR935;MIR935	NM_031895;NR_030632	3.32	4.51	0.00426379	0.1	0.71	0.876629	3.01527	up-regulated
cg09422614	TSS1500	1.12407	1.07062	0.875442	MIR935;MIR935	NM_031895;NR_030632	3.32	4.51	0.00426379	0.18	0.53	0.776192	3.01527	up-regulated
cg01666793	TSS200	-2.45256	-2.56626	0.920137	MIR935;MIR935	NM_031895;NR_030632	3.32	4.51	0.00426379	-0.23	0.4	0.682627	3.01527	up-regulated
cg16114706	TSS200	1.41031	0.961402	0.0581114	MIRLET7B;MIRLET7B	NR_027033;NR_029479	6.42	4.53	0.0670136	0.41	0.13	0.386422	-2.10248	down-regulated
cg24911721	TSS1500	2.17314	1.29483	0.0137103	MIRLET7B;MIRLET7B	NR_029478;NR_027033;NR_029479	6.42	4.53	0.0670136	0.63	0.012	0.100148	-2.10248	down-regulated
cg09096159	TSS200	3.23562	3.13887	0.737184	MIRLET7B;MIRLET7B	NR_027033;NR_029479	6.42	4.53	0.0670136	0.1	0.72	0.881141	-2.10248	down-regulated
cg13251842	TSS1500	3.17382	2.74032	0.0137103	MIRLET7B;MIRLET7B	NR_029478;NR_027033;NR_029479	6.42	4.53	0.0670136	0.55	0.035	0.189333	-2.10248	down-regulated
cg04063235	TSS1500	1.96208	1.42511	0.0315173	MIRLET7B;MIRLET7B	NR_029478;NR_027033;NR_029479	6.42	4.53	0.0670136	0.24	0.39	0.675799	-2.10248	down-regulated
cg20967343	TSS200	3.92939	3.70111	0.503623	MIRLET7B;MIRLET7B	NR_027033;NR_029479	6.42	4.53	0.0670136	0.28	0.31	0.606076	-2.10248	down-regulated
cg03841312	TSS1500	2.23245	2.11354	0.151392	MIRLET7B;MIRLET7B	NR_029478;NR_027033;NR_029479	6.42	4.53	0.0670136	0.72	0.0023	0.0363226	-2.10248	down-regulated
cg22121941	TSS1500	1.25831	0.914951	0.151392	MIRLET7B;MIRLET7B	NR_029478;NR_027033;NR_029479	6.42	4.53	0.0670136	0.17	0.53	0.776192	-2.10248	down-regulated
cg06720082	TSS200	2.20613	1.99091	0.680482	MIRLET7B;MIRLET7B	NR_027033;NR_029479	6.42	4.53	0.0670136	0.23	0.42	0.698501	-2.10248	down-regulated
cg08263387	TSS200	1.93318	1.81021	0.563118	MIRLET7B;MIRLET7B	NR_027033;NR_029479	6.42	4.53	0.0670136	0.08	0.78	0.910422	-2.10248	down-regulated
cg12516270	1stExon	-2.55792	-2.82099	0.390268	LYNX1;LYNX1-SLURP2	NM_023946;NM_177457;NM_177476;NM_177457;NM_023946;NM_177477	9.6	12.23	0.000545761	-0.47	0.074	0.291327	2.8687	up-regulated
cg20041105	1stExon	-0.885905	-1.01742	0.833183	LYNX1;LYNX1-SLURP2	NM_023946;NM_177457;NM_177476;NM_177457;NM_023946;NM_177477	9.6	12.23	0.000545761	-0.28	0.32	0.613875	2.8687	up-regulated
cg17770910	TSS200	-0.793084	0.733454	0.095203	LYNX1;LYNX1-SLURP2	NM_177458;NM_023946	9.6	12.23	0.000545761	0.69	0.0045	0.05611	2.8687	up-regulated
cg10404336	5'UTR	-2.72953	-2.53526	0.948241	LYNX1;LYNX1-SLURP2	NM_177457;NM_177476;NM_177477;NM_023946	9.6	12.23	0.000545761	0.06	0.82	0.928456	2.8687	up-regulated
cg04688051	5'UTR	-3.44812	-3.06798	0.390268	LYNX1;LYNX1-SLURP2	NM_177457;NM_177477;NM_177476;NM_023946	9.6	12.23	0.000545761	0.41	0.13	0.386422	2.8687	up-regulated
cg10555383	TSS1500	1.73272	1.15014	0.454184	LYNX1;LYNX1-SLURP2	NM_177457;NM_023946;NM_177477	9.6	12.23	0.000545761	-0.53	0.042	0.210618	2.8687	up-regulated
cg14078481	5'UTR	-3.90219	-3.73873	0.680482	LYNX1;LYNX1-SLURP2	NM_177457;NM_023946;NM_177476;NM_177477	9.6	12.23	0.000545761	0.05	0.85	0.938971	2.8687	up-regulated
cg22687807	5'UTR	-4.3347	-4.23963	0.737184	LYNX1;LYNX1-SLURP2	NM_177457;NM_177476;NM_177477;NM_023946	9.6	12.23	0.000545761	0.23	0.4	0.682627	2.8687	up-regulated
cg08530859	TSS200	-0.357818	0.799842	0.257454	LYNX1;LYNX1-SLURP2	NM_177458;NM_023946	9.6	12.23	0.000545761	0.66	0.0074	0.0756339	2.8687	up-regulated
cg26559315	5'UTR	-3.81985	-3.63806	0.783152	LYNX1;LYNX1-SLURP2	NM_177457;NM_177477;NM_177476;NM_023946;NM_177477	9.6	12.23	0.000545761	0.37	0.17	0.441869	2.8687	up-regulated
cg24046110	5'UTR	-3.78643	-3.75806	0.948241	LYNX1;LYNX1-SLURP2	NM_177457;NM_177476;NM_023946;NM_177477	9.6	12.23	0.000545761	-0.02	0.95	0.977408	2.8687	up-regulated
cg15511327	1stExon	-3.41928	-3.8457	0.122435	LYNX1;LYNX1-SLURP2	NM_023946;NM_177457;NM_177476;NM_177457;NM_023946;NM_177477	9.6	12.23	0.000545761	-0.66	0.0079	0.0787211	2.8687	up-regulated
cg22320994	TSS1500	0.988181	0.574977	0.220228	LYNX1;LYNX1-SLURP2	NM_023946;NM_177458	9.6	12.23	0.000545761	-0.57	0.026	0.158592	2.8687	up-regulated
cg19877103	TSS200	-0.0649882	0.744685	0.257454	LYNX1;LYNX1-SLURP2	NM_177458;NM_023946	9.6	12.23	0.000545761	0.63	0.012	0.100148	2.8687	up-regulated
cg00399059	TSS200	1.05399	0.84474	0.340674	LYNX1;LYNX1-SLURP2	NM_023946;NM_177476;NM_177457;NM_177477	9.6	12.23	0.000545761	-0.47	0.076	0.295128	2.8687	up-regulated
cg08002376	5'UTR	3.24287	3.06328	0.737184	LYNX1;LYNX1-SLURP2	NM_177476;NM_177477;NM_177457;NM_023946	9.6	12.23	0.000545761	-0.34	0.22	0.505811	2.8687	up-regulated
cg25483741	TSS1500	2.41558	2.11508	0.454184	LYNX1;LYNX1-SLURP2	NM_177476;NM_177457;NM_023946;NM_177477	9.6	12.23	0.000545761	-0.37	0.17	0.441869	2.8687	up-regulated
cg15063259	5'UTR	-4.49112	-4.44077	0.875442	LYNX1;LYNX1-SLURP2	NM_177457;NM_023946;NM_177476;NM_177477	9.6	12.23	0.000545761	0.13	0.64	0.843108	2.8687	up-regulated
cg23180489	TSS200	2.10442	1.80448	0.220228	LYNX1;LYNX1-SLURP2	NM_023946;NM_177476;NM_177457;NM_177477	9.6	12.23	0.000545761	-0.55	0.035	0.189333	2.8687	up-regulated
cg02415014	TSS1500	1.4493	0.912473	0.257454	LYNX1;LYNX1-SLURP2	NM_023946;NM_177458	9.6	12.23	0.000545761	-0.53	0.044	0.216389	2.8687	up-regulated
cg03735656	TSS1500	2.02869	1.62437	0.220228	LYNX1;LYNX1-SLURP2	NM_177476;NM_177477;NM_177457;NM_023946	9.6	12.23	0.000545761	-0.65	0.0083	0.0812874	2.8687	up-regulated
cg09515410	5'UTR	1.86381	1.88793	0.783152	LYNX1;LYNX1-SLURP2	NM_177476;NM_177477;NM_177457;NM_023946	9.6	12.23	0.000545761	0.32	0.25	0.543867	2.8687	up-regulated
cg01745932	5'UTR	1.65717	0.763418	0.095203	LYNX1;LYNX1-SLURP2	NM_177476;NM_177477;NM_177457;NM_023946	9.6	12.23	0.000545761	-0.49	0.062	0.263192	2.8687	up-regulated
cg08090164	TSS200	2.37956	2.14669	0.627588	LYNX1;LYNX1-SLURP2	NM_023946;NM_177476;NM_177457;NM_177477	9.6	12.23	0.000545761	-0.26	0.35	0.640885	2.8687	up-regulated
cg23894907	TSS1500	1.77186	1.3138	0.454184	LYNX1;LYNX1-SLURP2	NM_177477;NM_177457;NM_023946	9.6	12.23	0.000545761	-0.55	0.033	0.183041	2.8687	up-regulated
cg05569086	1stExon	-2.99583	-3.38107	0.340674	LYNX1;LYNX1-SLURP2	NM_023946;NM_177457;NM_177476;NM_177457;NM_023946;NM_177477	9.6	12.23	0.000545761	-0.47	0.076	0.295128	2.8687	up-regulated
cg12177059	TSS1500	2.77327	2.60147	0.680482	LYNX1;LYNX1-SLURP2	NM_023946;NM_177458	9.6	12.23	0.000545761	-0.18	0.52	0.769013	2.8687	up-regulated
cg13129675	1stExon	0.0052432	0.000634454	0.875442	LYNX1;LYNX1-SLURP2	NM_177458;NM_177458;NM_023946	9.6	12.23	0.000545761	0.37	0.18	0.455194	2.8687	up-regulated
cg17888033	5'UTR	-1.79145	-1.65991	0.627588	LYNX1;LYNX1-SLURP2	NM_177457;NM_177477;NM_177476;NM_023946;NM_177476	9.6	12.23	0.000545761	0.17	0.54	0.78293	2.8687	up-regulated
cg10210076	TSS1500	1.65266	1.85189	0.980276	LYNX1;LYNX1-SLURP2	NM_023946;NM_177458	9.6	12.23	0.000545761	-0.15	0.59	0.816801	2.8687	up-regulated
cg19021188	TSS200	1.85747	1.23215	0.0752088	LYNX1;LYNX1-SLURP2	NM_023946;NM_177476;NM_177457;NM_177477	9.6	12.23	0.000545761	-0.69	0.0042	0.0536958	2.8687	up-regulated
cg15622640	5'UTR	2.23469	2.20798	0.948241	LYNX1;LYNX1-SLURP2	NM_177476;NM_177477;NM_177457;NM_023946	9.6	12.23	0.000545761	0.05	0.87	0.947309	2.8687	up-regulated
cg20541178	5'UTR	-2.95387	-2.62715	0.875442	LYNX1;LYNX1-SLURP2	NM_177457;NM_177477;NM_177476;NM_023946;NM_177477	9.6	12.23	0.000545761	0.22	0.43	0.707023	2.8687	up-regulated
cg22861548	TSS200	1.66614	1.083	0.0429209	LYNX1;LYNX1-SLURP2	NM_023946;NM_177476;NM_177457;NM_177477	9.6	12.23	0.000545761	-0.58	0.024	0.151753	2.8687	up-regulated
cg05072100	5'UTR	-3.18013	-2.90509	0.390268	LYNX1;LYNX1-SLURP2	NM_177457;NM_177477;NM_177476;NM_023946	9.6	12.23	0.000545761	0.43	0.11	0.353344	2.8687	up-regulated
cg03405983	5'UTR	-1.64531	-1.18987	0.563118	LYNX1;LYNX1-SLURP2	NM_177457;NM_177477;NM_177476;NM_023946;NM_177477	9.6	12.23	0.000545761	0.5	0.059	0.255372	2.8687	up-regulated
cg23035142	TSS200	-3.59794	-4.48611	0.122435	MIR9-2;MIR9-2	NR_030741;NR_024384;NR_024383;NR_015436	2.79	6.57	0.00161543	-0.65	0.009	0.0858993	7.41035	up-regulated
cg20857794	TSS200	-3.24466	-3.67709	0.340674	MIR9-2;MIR9-2	NR_030741;NR_024384;NR_024383;NR_015436	2.79	6.57	0.00161543	-0.4	0.14	0.401681	7.41035	up-regulated
cg13237382	TSS1500	-2.16934	-3.38137	0.0137103	MIR9-2;MIR9-2	NR_030741;NR_024384;NR_024383;NR_015436	2.79	6.57	0.00161543	-0.87	2.1e-05	0.00200432	7.41035	up-regulated
cg10576384	TSS200	-2.80246	-3.38867	0.151392	MIR9-2;MIR9-2	NR_030741;NR_024384;NR_024383;NR_015436	2.79	6.57	0.00161543	-0.51	0.053	0.241258	7.41035	up-regulated
cg05499834	TSS200	-1.2335	-1.28259	0.783152	CLU;MIR6843	NM_001831	14.7	17.47	0.000545761	0.18	0.52	0.769013	2.60728	up-regulated
cg24257038	TSS200	-3.88039	-3.68388	0.737184	CLU;MIR6843	NM_001831	14.7	17.47	0.000545761	0.17	0.54	0.78293	2.60728	up-regulated
cg11783834	TSS200	0.162808	-0.827235	0.095203	CLU;MIR6843	NM_001831;NM_001171138;NM_203339	14.7	17.47	0.000545761	-0.52	0.046	0.222473	2.60728	up-regulated
cg11775417	1stExon	-3.47015	-3.91018	0.680482	CLU;MIR6843	NM_001831	14.7	17.47	0.000545761	-0.34	0.21	0.493984	2.60728	up-regulated
cg11467637	TSS200	-2.05625	-2.59733	0.122435	CLU;MIR6843	NM_001831	14.7	17.47	0.000545761	-0.54	0.039	0.201028	2.60728	up-regulated
cg20504077	1stExon	-3.84038	-3.88226	0.875442	CLU;MIR6843	NM_001831;NM_001831	14.7	17.47	0.000545761	0.11	0.71	0.876629	2.60728	up-regulated
cg13488078	TSS200	-0.172766	-1.26677	0.0752088	CLU;MIR6843	NM_001831;NM_001171138;NM_203339	14.7	17.47	0.000545761	-0.56	0.029	0.169865	2.60728	up-regulated
cg21111824	5'UTR	0.151957	-0.932414	0.0315173	CLU;MIR6843	NM_001831;NR_106902;NR_038335;NR_045494	14.7	17.47	0.000545761	-0.62	0.013	0.10502	2.60728	up-regulated
cg21739400	TSS200	-3.34984	-3.48507	0.783152	CLU;MIR6843	NM_001831	14.7	17.47	0.000545761	-0.08	0.77	0.905677	2.60728	up-regulated
cg14917244	TSS200	-2.02497	-3.14298	0.0752088	CLU;MIR6843	NM_203339;NM_001831;NM_001171138	14.7	17.47	0.000545761	-0.47	0.078	0.299527	2.60728	up-regulated
cg12489601	5'UTR	-1.11003	-2.15977	0.0581114	CLU;MIR6843	NM_001831;NR_106902;NR_038335;NR_045494	14.7	17.47	0.000545761	-0.6	0.018	0.127413	2.60728	up-regulated
cg12489601	TSS1500	-1.11003	-2.15977	0.0581114	MIR6843;MIR6843	NM_001831;NR_106902;NR_038335;NR_045494	5.49	8.6	0.000545761	-0.7	0.0033	0.0463678	3.35105	up-regulated
cg11694223	TSS1500	2.60082	2.8717	0.302961	CLU;MIR6843	NM_001831	14.7	17.47	0.000545761	0.37	0.17	0.441869	2.60728	up-regulated
cg23548686	1stExon	-3.86933	-3.96534	0.920137	CLU;MIR6843	NM_001831	14.7	17.47	0.000545761	-0.12	0.67	0.857202	2.60728	up-regulated
cg24428058	5'UTR	-4.56504	-4.4392	0.563118	CLU;MIR6843	NM_001831	14.7	17.47	0.000545761	0.11	0.7	0.871538	2.60728	up-regulated
cg19549068	1stExon	-4.26141	-4.39724	0.737184	CLU;MIR6843	NM_001831;NM_001831	14.7	17.47	0.000545761	0.13	0.63	0.83835	2.60728	up-regulated
cg02393097	TSS1500	2.39301	2.09939	0.563118	CLU;MIR6843	NM_001831	14.7	17.47	0.000545761	-0.28	0.31	0.606076	2.60728	up-regulated
cg12729838	1stExon	0.490238	-1.18708	0.095203	CLU;MIR6843	NM_001171138;NM_001831;NM_001171138;NM_203339	14.7	17.47	0.000545761	-0.56	0.03	0.173515	2.60728	up-regulated
cg10734892	5'UTR	-1.28741	-2.45048	0.0315173	CLU;MIR6843	NM_001831;NR_106902;NR_038335;NR_045494	14.7	17.47	0.000545761	-0.55	0.033	0.183041	2.60728	up-regulated
cg10734892	TSS1500	-1.28741	-2.45048	0.0315173	MIR6843;MIR6843	NM_001831;NR_106902;NR_038335;NR_045494	5.49	8.6	0.000545761	-0.68	0.005	0.05987	3.35105	up-regulated
cg13159325	TSS200	-3.11722	-3.41842	0.0429209	CLU;MIR6843	NM_001831	14.7	17.47	0.000545761	-0.55	0.035	0.189333	2.60728	up-regulated
cg00359590	TSS1500	0.680815	-0.25983	0.151392	CLU;MIR6843	NM_001171138;NM_001831;NM_203339	14.7	17.47	0.000545761	-0.73	0.0021	0.0343847	2.60728	up-regulated
cg09006659	TSS1500	0.272943	-0.343592	0.0581114	CLU;MIR6843	NM_001831	14.7	17.47	0.000545761	-0.88	1.4e-05	0.00164044	2.60728	up-regulated
cg25583241	TSS1500	-0.368194	-1.21411	0.0137103	CLU;MIR6843	NM_001831	14.7	17.47	0.000545761	-0.73	0.0019	0.0322779	2.60728	up-regulated
cg08594681	1stExon	-0.335378	-1.72475	0.0429209	CLU;MIR6843	NM_203339;NM_001831;NM_001171138;NM_203339	14.7	17.47	0.000545761	-0.58	0.023	0.148544	2.60728	up-regulated
cg23460950	TSS200	-2.66538	-2.97763	0.833183	CLU;MIR6843	NM_001831	14.7	17.47	0.000545761	-0.39	0.15	0.414645	2.60728	up-regulated
cg22313574	TSS200	-1.48922	-2.75671	0.0315173	CLU;MIR6843	NM_203339;NM_001831;NM_001171138	14.7	17.47	0.000545761	-0.58	0.024	0.151753	2.60728	up-regulated
cg04929736	TSS200	-3.57048	-3.57831	0.948241	CLU;MIR6843	NM_001831	14.7	17.47	0.000545761	0.1	0.72	0.881141	2.60728	up-regulated
cg09222674	5'UTR	-4.11907	-4.02472	0.340674	CLU;MIR6843	NM_001831	14.7	17.47	0.000545761	0.17	0.55	0.789664	2.60728	up-regulated
cg21867571	5'UTR	-0.719093	-1.81322	0.095203	CLU;MIR6843	NM_001831;NR_106902;NR_038335;NR_045494	14.7	17.47	0.000545761	-0.5	0.058	0.252836	2.60728	up-regulated
cg21867571	TSS1500	-0.719093	-1.81322	0.095203	MIR6843;MIR6843	NM_001831;NR_106902;NR_038335;NR_045494	5.49	8.6	0.000545761	-0.58	0.023	0.148544	3.35105	up-regulated
cg22217144	5'UTR	-0.290185	-1.73961	0.0429209	CLU;MIR6843	NM_001831;NR_106902;NR_038335;NR_045494	14.7	17.47	0.000545761	-0.68	0.0056	0.0638502	2.60728	up-regulated
cg27656366	TSS1500	-0.0508988	-0.486624	0.0137103	CLU;MIR6843	NM_001831	14.7	17.47	0.000545761	-0.78	0.00054	0.0143165	2.60728	up-regulated
cg25302704	TSS1500	2.61904	2.53442	0.980276	CLU;MIR6843	NM_001171138;NM_001831	14.7	17.47	0.000545761	-0.23	0.41	0.690489	2.60728	up-regulated
cg00928580	TSS1500	2.7792	2.47714	0.783152	CLU;MIR6843	NM_001831	14.7	17.47	0.000545761	-0.05	0.85	0.938971	2.60728	up-regulated
cg19442470	TSS1500	0.294252	-0.289189	0.390268	CLU;MIR6843	NM_001171138;NM_001831;NM_203339	14.7	17.47	0.000545761	-0.47	0.075	0.293722	2.60728	up-regulated
cg09150212	TSS1500	2.31168	2.47305	0.257454	MIR711;MIR711	NR_031756;NM_000094	6.82	5.33	0.0126976	-0.17	0.54	0.78293	-2.54507	down-regulated
cg19219068	TSS1500	2.20973	2.11916	1	MIR711;MIR711	NR_031756;NM_000094	6.82	5.33	0.0126976	0.01	0.97	0.985355	-2.54507	down-regulated
cg11565377	TSS1500	1.68563	1.8723	0.980276	MIR711;MIR711	NR_031756;NM_000094	6.82	5.33	0.0126976	0.33	0.24	0.531092	-2.54507	down-regulated
cg17164827	TSS1500	2.75572	3.08079	0.783152	MIR568;MIR568	NR_030293	5.78	7.5	0.000545761	0.03	0.91	0.961042	2.08823	up-regulated
cg18627042	TSS1500	2.1054	2.22996	0.875442	MIR568;MIR568	NR_030293;NM_015642;NM_001164343;NM_001164342;NM_001164347;NM_001164346;NM_001164345;NM_001164344;NR_121662	5.78	7.5	0.000545761	0.03	0.9	0.958542	2.08823	up-regulated
cg08723913	TSS1500	2.6689	2.79721	0.833183	MIR568;MIR568	NR_030293	5.78	7.5	0.000545761	0.32	0.25	0.543867	2.08823	up-regulated
cg16358924	TSS1500	2.65274	2.83064	0.627588	MIR568;MIR568	NR_030293	5.78	7.5	0.000545761	0.38	0.16	0.428173	2.08823	up-regulated
cg04885775	TSS200	2.91371	3.01377	0.920137	MIR568;MIR568	NR_030293	5.78	7.5	0.000545761	0.03	0.92	0.965388	2.08823	up-regulated
cg02771886	TSS1500	2.49237	3.09743	0.151392	MIR568;MIR568	NR_030293	5.78	7.5	0.000545761	0.26	0.34	0.63201	2.08823	up-regulated
cg03907077	1stExon	-1.47105	-1.6013	0.151392	NDRG2;MIR6717	NM_001282211;NM_001282211;NM_001278530;NM_001278529;NM_018071	11.6	15.17	0.000545761	-0.59	0.021	0.140251	3.54242	up-regulated
cg13141192	5'UTR	-3.26583	-3.26225	0.980276	NDRG2;MIR6717	NM_201540;NM_201541;NM_201538;NM_201537;NM_016250;NM_201539;NM_201535;NM_201536	11.6	15.17	0.000545761	0.04	0.9	0.958542	3.54242	up-regulated
cg24734586	TSS1500	-2.87391	-2.81206	0.920137	NDRG2;MIR6717	NM_201539;NM_201535;NM_201536;NM_201538;NM_201541;NM_201540;NM_016250;NM_201537	11.6	15.17	0.000545761	-0.19	0.5	0.756354	3.54242	up-regulated
cg01574694	TSS1500	-2.82824	-2.97787	0.503623	NDRG2;MIR6717	NM_201539;NM_201535;NM_201536;NM_201538;NM_201541;NM_201540;NM_016250;NM_201537	11.6	15.17	0.000545761	-0.21	0.45	0.720368	3.54242	up-regulated
cg05246507	TSS200	-3.67088	-3.7247	0.980276	NDRG2;MIR6717	NM_201540;NM_201538;NM_201537;NM_201541;NM_016250;NM_201535;NM_201536;NM_201539	11.6	15.17	0.000545761	-0.06	0.84	0.93477	3.54242	up-regulated
cg03252361	5'UTR	-2.78611	-2.28398	0.833183	NDRG2;MIR6717	NM_001282215;NM_201537;NM_201536;NM_201535;NM_016250;NM_001282214;NM_001282213;NM_201541;NM_201540;NM_201539;NM_201538;NM_001282216;NM_001282212;NM_001282215;NM_201537;NM_201536;NM_201535;NM_016250;NM_001282211	11.6	15.17	0.000545761	-0.01	0.98	0.988474	3.54242	up-regulated
cg09112888	5'UTR	-4.2058	-4.05465	0.875442	NDRG2;MIR6717	NM_001282212;NM_001282215;NM_201537;NM_201536;NM_201535;NM_016250;NM_001282214;NM_001282213;NM_201541;NM_201540;NM_201539;NM_201538;NM_001282216;NM_001282211	11.6	15.17	0.000545761	0.23	0.41	0.690489	3.54242	up-regulated
cg23552977	5'UTR	-0.212611	-1.5791	0.0137103	NDRG2;MIR6717	NM_201540;NM_201541;NM_201538;NM_201537;NM_016250;NM_201539;NM_201535;NM_201536	11.6	15.17	0.000545761	-0.67	0.0061	0.0675271	3.54242	up-regulated
cg25389269	5'UTR	-1.51127	-1.59655	1	NDRG2;MIR6717	NM_001282212;NM_001282215;NM_201537;NM_201536;NM_201535;NM_016250;NM_001282214;NM_001282213;NM_201541;NM_201540;NM_201539;NM_201538;NM_001282216;NM_001282211	11.6	15.17	0.000545761	-0.01	0.96	0.981884	3.54242	up-regulated
cg15204474	5'UTR	-3.93094	-3.54288	0.920137	NDRG2;MIR6717	NM_001282212;NM_001282215;NM_201537;NM_201536;NM_201535;NM_016250;NM_001282214;NM_001282213;NM_201541;NM_201540;NM_201539;NM_201538;NM_001282216;NM_001282211	11.6	15.17	0.000545761	0.1	0.73	0.886518	3.54242	up-regulated
cg17410320	TSS200	-2.7664	-2.99882	0.340674	NDRG2;MIR6717	NM_001282211;NM_001278530;NM_001278529;NM_018071	11.6	15.17	0.000545761	-0.5	0.057	0.250683	3.54242	up-regulated
cg26932333	TSS200	-2.88149	-2.88921	0.737184	NDRG2;MIR6717	NM_001282211;NM_001278530;NM_001278529;NM_018071	11.6	15.17	0.000545761	-0.27	0.33	0.623983	3.54242	up-regulated
cg09694375	5'UTR	-3.87607	-4.8037	0.257454	NDRG2;MIR6717	NM_001282215;NM_201537;NM_201536;NM_201535;NM_016250;NM_001282214;NM_001282213;NM_201541;NM_201540;NM_201539;NM_201538;NM_001282216;NM_001282212;NM_001282211	11.6	15.17	0.000545761	-0.47	0.078	0.299527	3.54242	up-regulated
cg07682136	5'UTR	1.69562	0.723299	0.0137103	NDRG2;MIR6717	NM_001282215;NM_001282214;NM_001282213;NM_201541;NM_201540;NM_201539;NM_201538;NM_201537;NM_201536;NM_201535;NM_016250;NM_001282212;NM_001282216;NM_001282211	11.6	15.17	0.000545761	-0.85	6.2e-05	0.0038931	3.54242	up-regulated
cg08939481	TSS1500	-1.53286	-1.53593	0.948241	NDRG2;MIR6717	NM_201539;NM_201535;NM_201538;NM_201541;NM_201540;NM_201536;NM_016250;NM_201537	11.6	15.17	0.000545761	0.22	0.43	0.707023	3.54242	up-regulated
cg15094224	5'UTR	-0.728367	-1.72759	0.0137103	NDRG2;MIR6717	NM_001282216;NM_001282214;NM_001282213;NM_201541;NM_201540;NM_201539;NM_201538;NM_001282212;NM_001282215;NM_201537;NM_201536;NM_201535;NM_016250;NR_106774;NM_001282214;NM_001282213;NM_201541;NM_201540;NM_201535;NM_016250;NM_001282212;NM_001282211	11.6	15.17	0.000545761	-0.82	0.0002	0.00757489	3.54242	up-regulated
cg15094224	TSS1500	-0.728367	-1.72759	0.0137103	MIR6717;MIR6717	NM_001282216;NM_001282214;NM_001282213;NM_201541;NM_201540;NM_201539;NM_201538;NM_001282212;NM_001282215;NM_201537;NM_201536;NM_201535;NM_016250;NR_106774;NM_001282214;NM_001282213;NM_201541;NM_201540;NM_201535;NM_016250;NM_001282212;NM_001282211	7.66	11.22	0.000545761	-0.85	5.4e-05	0.00361566	3.76152	up-regulated
cg24293231	TSS200	-4.10365	-4.18393	0.833183	NDRG2;MIR6717	NM_001282211;NM_001278530;NM_001278529;NM_018071	11.6	15.17	0.000545761	-0.26	0.35	0.640885	3.54242	up-regulated
cg15250002	TSS1500	-2.72678	-2.80239	0.680482	NDRG2;MIR6717	NM_001282214;NM_001282213;NM_201541;NM_201540;NM_201539;NM_201538;NM_001282216;NM_001282215;NM_201537;NM_201536;NM_201535;NM_016250;NM_001282212;NM_001282211	11.6	15.17	0.000545761	-0.48	0.073	0.289737	3.54242	up-regulated
cg11920018	5'UTR	1.60619	0.318998	0.0137103	NDRG2;MIR6717	NM_001282215;NM_001282214;NM_001282213;NM_201541;NM_201540;NM_201539;NM_201538;NM_201537;NM_201536;NM_201535;NM_016250;NM_001282212;NM_001282216;NM_001282211	11.6	15.17	0.000545761	-0.88	1.2e-05	0.00148568	3.54242	up-regulated
cg20902783	TSS1500	-1.68324	-1.81156	0.948241	NDRG2;MIR6717	NM_201539;NM_201535;NM_201536;NM_201538;NM_201541;NM_201540;NM_016250;NM_201537	11.6	15.17	0.000545761	0.07	0.81	0.924029	3.54242	up-regulated
cg13730497	TSS1500	-0.886017	-0.90442	0.875442	NDRG2;MIR6717	NM_001282214;NM_001282213;NM_201541;NM_201540;NM_201539;NM_201538;NM_001282216;NM_001282212;NM_001282215;NM_201537;NM_201536;NM_201535;NM_016250;NM_001282211	11.6	15.17	0.000545761	0.18	0.51	0.763429	3.54242	up-regulated
cg04873700	TSS200	-3.05339	-3.30575	0.390268	NDRG2;MIR6717	NM_001282211;NM_001278530;NM_001278529;NM_018071	11.6	15.17	0.000545761	-0.47	0.078	0.299527	3.54242	up-regulated
cg04428648	TSS1500	-3.33994	-3.62843	0.220228	NDRG2;MIR6717	NM_001282211;NM_001278530;NM_001278529;NM_018071	11.6	15.17	0.000545761	-0.59	0.02	0.13596	3.54242	up-regulated
cg02839951	5'UTR	-4.33538	-4.36385	0.875442	NDRG2;MIR6717	NM_001282216;NM_001282214;NM_001282213;NM_201541;NM_201540;NM_201539;NM_201538;NM_001282212;NM_001282215;NM_201537;NM_201536;NM_201535;NM_016250;NR_106774;NM_001282214;NM_001282213;NM_001282211	11.6	15.17	0.000545761	-0.2	0.47	0.735254	3.54242	up-regulated
cg02839951	TSS1500	-4.33538	-4.36385	0.875442	MIR6717;MIR6717	NM_001282216;NM_001282214;NM_001282213;NM_201541;NM_201540;NM_201539;NM_201538;NM_001282212;NM_001282215;NM_201537;NM_201536;NM_201535;NM_016250;NR_106774;NM_001282214;NM_001282213;NM_001282211	7.66	11.22	0.000545761	-0.09	0.76	0.901959	3.76152	up-regulated
cg14030359	TSS200	-2.77054	-2.15803	0.181943	NDRG2;MIR6717	NM_201540;NM_201538;NM_201537;NM_201541;NM_016250;NM_201535;NM_201536;NM_201539	11.6	15.17	0.000545761	0.64	0.0099	0.090103	3.54242	up-regulated
cg10325896	5'UTR	-3.83745	-3.94826	0.390268	NDRG2;MIR6717	NM_001282216;NM_001282214;NM_001282213;NM_201541;NM_201540;NM_201539;NM_201538;NM_001282212;NM_001282215;NM_201537;NM_201536;NM_201535;NM_016250;NR_106774;NM_001282214;NM_001282211	11.6	15.17	0.000545761	-0.46	0.086	0.314818	3.54242	up-regulated
cg10325896	TSS1500	-3.83745	-3.94826	0.390268	MIR6717;MIR6717	NM_001282216;NM_001282214;NM_001282213;NM_201541;NM_201540;NM_201539;NM_201538;NM_001282212;NM_001282215;NM_201537;NM_201536;NM_201535;NM_016250;NR_106774;NM_001282214;NM_001282211	7.66	11.22	0.000545761	-0.5	0.058	0.252836	3.76152	up-regulated
cg10336220	5'UTR	-0.236797	-1.42963	0.0137103	NDRG2;MIR6717	NM_001282216;NM_001282214;NM_001282213;NM_201541;NM_201540;NM_201539;NM_201538;NM_001282212;NM_001282215;NM_201537;NM_201536;NM_201535;NM_016250;NR_106774;NM_001282211	11.6	15.17	0.000545761	-0.79	0.00042	0.0121273	3.54242	up-regulated
cg10336220	TSS200	-0.236797	-1.42963	0.0137103	MIR6717;MIR6717	NM_001282216;NM_001282214;NM_001282213;NM_201541;NM_201540;NM_201539;NM_201538;NM_001282212;NM_001282215;NM_201537;NM_201536;NM_201535;NM_016250;NR_106774;NM_001282211	7.66	11.22	0.000545761	-0.84	7.6e-05	0.0043554	3.76152	up-regulated
cg15703728	5'UTR	0.928939	-0.356239	0.0137103	NDRG2;MIR6717	NM_001282216;NM_001282214;NM_001282213;NM_201541;NM_201540;NM_201539;NM_201538;NM_001282212;NM_001282215;NM_201537;NM_201536;NM_201535;NM_016250;NR_106774;NM_001282211	11.6	15.17	0.000545761	-0.8	0.00038	0.0114906	3.54242	up-regulated
cg15703728	TSS1500	0.928939	-0.356239	0.0137103	MIR6717;MIR6717	NM_001282216;NM_001282214;NM_001282213;NM_201541;NM_201540;NM_201539;NM_201538;NM_001282212;NM_001282215;NM_201537;NM_201536;NM_201535;NM_016250;NR_106774;NM_001282211	7.66	11.22	0.000545761	-0.81	0.00027	0.00906226	3.76152	up-regulated
cg24112713	TSS1500	-3.17488	-3.10878	0.920137	NDRG2;MIR6717	NM_201539;NM_201535;NM_201536;NM_201538;NM_201541;NM_201540;NM_016250;NM_201537	11.6	15.17	0.000545761	-0.19	0.51	0.763429	3.54242	up-regulated
cg04594986	5'UTR	0.000167367	-1.36959	0.0137103	NDRG2;MIR6717	NM_001282216;NM_001282214;NM_001282213;NM_201541;NM_201540;NM_201539;NM_201538;NM_001282212;NM_001282215;NM_201537;NM_201536;NM_201535;NM_016250;NR_106774;NM_001282211	11.6	15.17	0.000545761	-0.69	0.0048	0.0580846	3.54242	up-regulated
cg04594986	TSS1500	0.000167367	-1.36959	0.0137103	MIR6717;MIR6717	NM_001282216;NM_001282214;NM_001282213;NM_201541;NM_201540;NM_201539;NM_201538;NM_001282212;NM_001282215;NM_201537;NM_201536;NM_201535;NM_016250;NR_106774;NM_001282211	7.66	11.22	0.000545761	-0.72	0.0023	0.0363226	3.76152	up-regulated
cg04359602	TSS1500	0.71842	-0.410821	0.563118	NDRG2;MIR6717	NM_201539;NM_201535;NM_201538;NM_201541;NM_201540;NM_201536;NM_016250;NM_201537	11.6	15.17	0.000545761	-0.41	0.13	0.386422	3.54242	up-regulated
cg07589927	5'UTR	-0.21762	-0.943227	0.0581114	NDRG2;MIR6717	NM_001282216;NM_001282214;NM_001282213;NM_201541;NM_201540;NM_201539;NM_201538;NM_001282212;NM_001282215;NM_201537;NM_201536;NM_201535;NM_016250;NR_106774;NM_001282211	11.6	15.17	0.000545761	-0.64	0.01	0.090103	3.54242	up-regulated
cg07589927	TSS1500	-0.21762	-0.943227	0.0581114	MIR6717;MIR6717	NM_001282216;NM_001282214;NM_001282213;NM_201541;NM_201540;NM_201539;NM_201538;NM_001282212;NM_001282215;NM_201537;NM_201536;NM_201535;NM_016250;NR_106774;NM_001282211	7.66	11.22	0.000545761	-0.7	0.0039	0.0512585	3.76152	up-regulated
cg25350264	TSS1500	-3.70622	-3.87134	0.454184	NDRG2;MIR6717	NM_001282211;NM_001278530;NM_001278529;NM_018071	11.6	15.17	0.000545761	-0.3	0.28	0.575592	3.54242	up-regulated
cg05624244	5'UTR	-3.75997	-3.91245	0.340674	NDRG2;MIR6717	NM_201540;NM_201541;NM_201538;NM_201537;NM_016250;NM_201539;NM_201535;NM_201536	11.6	15.17	0.000545761	-0.43	0.11	0.353344	3.54242	up-regulated
cg18081258	TSS1500	-1.59991	-1.27267	0.833183	NDRG2;MIR6717	NM_201539;NM_201535;NM_201538;NM_201541;NM_201540;NM_201536;NM_016250;NM_201537	11.6	15.17	0.000545761	0.13	0.65	0.847771	3.54242	up-regulated
cg09335599	5'UTR	1.98163	1.19335	0.0137103	NDRG2;MIR6717	NM_001282216;NM_001282214;NM_001282213;NM_201541;NM_201540;NM_201539;NM_201538;NM_001282212;NM_001282215;NM_201537;NM_201536;NM_201535;NM_016250;NR_106774;NM_001282211	11.6	15.17	0.000545761	-0.8	0.00037	0.0113186	3.54242	up-regulated
cg09335599	TSS1500	1.98163	1.19335	0.0137103	MIR6717;MIR6717	NM_001282216;NM_001282214;NM_001282213;NM_201541;NM_201540;NM_201539;NM_201538;NM_001282212;NM_001282215;NM_201537;NM_201536;NM_201535;NM_016250;NR_106774;NM_001282211	7.66	11.22	0.000545761	-0.81	0.00025	0.00873735	3.76152	up-regulated
cg27455034	5'UTR	-0.139876	0.105384	0.627588	NDRG2;MIR6717	NM_001282215;NM_001282214;NM_001282213;NM_201541;NM_201540;NM_201539;NM_201538;NM_201537;NM_201536;NM_201535;NM_016250;NM_001282212;NM_001282216;NM_001282211	11.6	15.17	0.000545761	0.17	0.54	0.78293	3.54242	up-regulated
cg12687331	5'UTR	-4.40919	-4.27308	0.680482	NDRG2;MIR6717	NM_001282212;NM_001282215;NM_201537;NM_201536;NM_201535;NM_016250;NM_001282214;NM_001282213;NM_201541;NM_201540;NM_201539;NM_201538;NM_001282216;NM_001282212;NM_001282211	11.6	15.17	0.000545761	0.26	0.34	0.63201	3.54242	up-regulated
cg27018904	TSS200	-2.49417	-2.25363	0.302961	NDRG2;MIR6717	NM_201540;NM_201538;NM_201537;NM_201541;NM_016250;NM_201535;NM_201536;NM_201539	11.6	15.17	0.000545761	0.38	0.17	0.441869	3.54242	up-regulated
cg19576080	5'UTR	1.71992	-0.146273	0.0137103	NDRG2;MIR6717	NM_001282216;NM_001282214;NM_001282213;NM_201541;NM_201540;NM_201539;NM_201538;NM_001282212;NM_001282215;NM_201537;NM_201536;NM_201535;NM_016250;NR_106774;NM_001282211	11.6	15.17	0.000545761	-0.92	1e-06	0.000380391	3.54242	up-regulated
cg19576080	TSS1500	1.71992	-0.146273	0.0137103	MIR6717;MIR6717	NM_001282216;NM_001282214;NM_001282213;NM_201541;NM_201540;NM_201539;NM_201538;NM_001282212;NM_001282215;NM_201537;NM_201536;NM_201535;NM_016250;NR_106774;NM_001282211	7.66	11.22	0.000545761	-0.92	9.6e-07	0.000380391	3.76152	up-regulated
cg14539658	TSS1500	-1.03227	-1.3524	0.948241	NDRG2;MIR6717	NM_201535;NM_201536;NM_016250;NM_201537	11.6	15.17	0.000545761	-0.02	0.93	0.968985	3.54242	up-regulated
cg18020268	5'UTR	0.205466	-0.283304	0.220228	NDRG2;MIR6717	NM_001282216;NM_001282214;NM_001282213;NM_201541;NM_201540;NM_201539;NM_201538;NM_001282212;NM_001282215;NM_201537;NM_201536;NM_201535;NM_016250;NR_106774;NM_001282213;NM_201541;NM_201540;NM_201535;NM_016250;NM_001282212;NM_001282211	11.6	15.17	0.000545761	-0.45	0.089	0.320217	3.54242	up-regulated
cg18020268	TSS1500	0.205466	-0.283304	0.220228	MIR6717;MIR6717	NM_001282216;NM_001282214;NM_001282213;NM_201541;NM_201540;NM_201539;NM_201538;NM_001282212;NM_001282215;NM_201537;NM_201536;NM_201535;NM_016250;NR_106774;NM_001282213;NM_201541;NM_201540;NM_201535;NM_016250;NM_001282212;NM_001282211	7.66	11.22	0.000545761	-0.53	0.041	0.207907	3.76152	up-regulated
cg21994794	5'UTR	-1.80299	-3.41475	0.0137103	NDRG2;MIR6717	NM_001282216;NM_001282214;NM_001282213;NM_201541;NM_201540;NM_201539;NM_201538;NM_001282212;NM_001282215;NM_201537;NM_201536;NM_201535;NM_016250;NR_106774;NM_001282211	11.6	15.17	0.000545761	-0.74	0.0017	0.0301894	3.54242	up-regulated
cg21994794	TSS1500	-1.80299	-3.41475	0.0137103	MIR6717;MIR6717	NM_001282216;NM_001282214;NM_001282213;NM_201541;NM_201540;NM_201539;NM_201538;NM_001282212;NM_001282215;NM_201537;NM_201536;NM_201535;NM_016250;NR_106774;NM_001282211	7.66	11.22	0.000545761	-0.78	0.00066	0.0164667	3.76152	up-regulated
cg22272697	5'UTR	0.356655	-0.354462	0.122435	NDRG2;MIR6717	NM_001282215;NM_001282214;NM_001282213;NM_201541;NM_201540;NM_201539;NM_201538;NM_201537;NM_201536;NM_201535;NM_016250;NM_001282212;NM_001282216;NM_001282215;NM_201540;NM_201539;NM_201537;NM_201535;NM_001282211	11.6	15.17	0.000545761	-0.73	0.0018	0.0312878	3.54242	up-regulated
cg13096580	TSS1500	-1.22977	-0.685972	0.302961	MIR5572;MIR5572	NR_049837;NM_014862	4.86	8.26	0.000545761	0.39	0.15	0.414645	3.82811	up-regulated
cg08976738	TSS200	2.00331	2.00212	0.980276	MIR5572;MIR5572	NR_049837;NM_014862	4.86	8.26	0.000545761	0.16	0.58	0.809877	3.82811	up-regulated
cg06612459	TSS200	1.38458	1.77487	0.0752088	MIR5572;MIR5572	NR_049837;NM_014862	4.86	8.26	0.000545761	0.54	0.036	0.192639	3.82811	up-regulated
cg14239640	TSS1500	1.28125	1.8214	0.340674	MIR5572;MIR5572	NR_049837;NM_014862	4.86	8.26	0.000545761	0.47	0.076	0.295128	3.82811	up-regulated
cg24911721	TSS200	2.17314	1.29483	0.0137103	MIRLET7A3;MIRLET7A3	NR_029478;NR_027033;NR_029479	5.04	3.69	0.0353607	0.61	0.016	0.118933	-3.05954	down-regulated
cg26371705	TSS1500	0.993239	0.972855	0.920137	MIRLET7A3;MIRLET7A3	NR_029478;NR_027033	5.04	3.69	0.0353607	-0.31	0.26	0.555854	-3.05954	down-regulated
cg13251842	TSS200	3.17382	2.74032	0.0137103	MIRLET7A3;MIRLET7A3	NR_029478;NR_027033;NR_029479	5.04	3.69	0.0353607	0.56	0.031	0.176882	-3.05954	down-regulated
cg04063235	TSS200	1.96208	1.42511	0.0315173	MIRLET7A3;MIRLET7A3	NR_029478;NR_027033;NR_029479	5.04	3.69	0.0353607	0.24	0.38	0.666524	-3.05954	down-regulated
cg03841312	TSS200	2.23245	2.11354	0.151392	MIRLET7A3;MIRLET7A3	NR_029478;NR_027033;NR_029479	5.04	3.69	0.0353607	0.72	0.0023	0.0363226	-3.05954	down-regulated
cg22121941	TSS200	1.25831	0.914951	0.151392	MIRLET7A3;MIRLET7A3	NR_029478;NR_027033;NR_029479	5.04	3.69	0.0353607	0.22	0.44	0.713674	-3.05954	down-regulated
cg08695558	TSS1500	1.55126	0.064646	0.0137103	MIRLET7A3;MIRLET7A3	NR_029478;NR_027033	5.04	3.69	0.0353607	0.42	0.12	0.370067	-3.05954	down-regulated
cg15702185	TSS1500	0.103337	-0.729278	0.095203	MIRLET7A3;MIRLET7A3	NR_029478;NR_027033	5.04	3.69	0.0353607	0.4	0.14	0.401681	-3.05954	down-regulated
cg12935933	TSS200	-1.28195	-1.77025	0.0581114	SNORD38B;SNORD38B	NM_001012;NR_001457	6.1	4.6	0.000545761	0.57	0.026	0.158592	-2.13971	down-regulated
cg03533141	TSS1500	-1.21012	-1.52715	0.503623	SNORD38B;SNORD38B	NR_001456;NM_001012;NR_001457	6.1	4.6	0.000545761	0.22	0.44	0.713674	-2.13971	down-regulated
cg05169873	TSS1500	-0.663308	0.928316	0.0205553	SNORD38B;SNORD38B	NM_001012;NR_001456;NR_001457	6.1	4.6	0.000545761	-0.59	0.02	0.13596	-2.13971	down-regulated
cg24276069	TSS200	0.686121	0.551999	0.948241	SNORD38B;SNORD38B	NM_001012;NR_001457	6.1	4.6	0.000545761	0.04	0.89	0.954241	-2.13971	down-regulated
cg13553147	TSS200	-0.2999	-0.746838	0.454184	SNORD38B;SNORD38B	NR_001457;NM_001012	6.1	4.6	0.000545761	0.35	0.21	0.493984	-2.13971	down-regulated
cg07357370	TSS1500	0.541068	0.396478	1	SNORD38B;SNORD38B	NM_001012;NR_001456;NR_001457;NM_001012	6.1	4.6	0.000545761	-0.13	0.65	0.847771	-2.13971	down-regulated
cg05666130	TSS200	2.30138	2.42547	0.627588	CG030;N4BP2L2-IT2	NM_033111;NR_026928	6.34	5.23	0.000996564	-0.59	0.02	0.13596	-2.36371	down-regulated
cg16443555	TSS200	3.12373	3.3995	0.737184	N4BP2L2-IT2;N4BP2L2-IT2	NR_026928;NM_001278432;NM_033111	6.34	5.23	0.000996564	0.14	0.63	0.83835	-2.36371	down-regulated
cg03412944	TSS200	-3.35422	-3.77117	0.095203	JAKMIP2-AS1;JAKMIP2-AS1	NR_038902	5.46	9.17	0.000545761	-0.45	0.091	0.324654	4.41639	up-regulated
cg09323228	TSS200	-2.05258	-2.06218	0.948241	CCDC163P;CCDC163	NM_001102601;NM_015506	7.56	9.98	0.000545761	0.05	0.85	0.938971	2.97385	up-regulated
cg14836864	TSS1500	-3.73554	-3.62853	0.948241	CCDC163P;CCDC163	NM_015506;NM_015506;NM_001102601	7.56	9.98	0.000545761	-0.1	0.73	0.886518	2.97385	up-regulated
cg15896098	TSS1500	-3.28239	-3.32783	0.875442	CCDC163P;CCDC163	NM_015506;NM_001102601	7.56	9.98	0.000545761	-0.43	0.11	0.353344	2.97385	up-regulated
cg27393325	TSS1500	-4.44098	-3.8474	0.181943	CCDC163P;CCDC163	NM_015506;NM_001102601	7.56	9.98	0.000545761	0.46	0.088	0.318453	2.97385	up-regulated
cg13848568	5'UTR	-4.74449	-4.77383	0.980276	CCDC163P;CCDC163	NM_001102601;NM_001102601;NM_015506	7.56	9.98	0.000545761	-0.21	0.46	0.727502	2.97385	up-regulated
cg03108114	TSS1500	-3.17999	-3.4086	0.875442	CCDC163P;CCDC163	NM_015506;NM_001102601	7.56	9.98	0.000545761	-0.1	0.71	0.876629	2.97385	up-regulated
cg22536808	TSS1500	-3.8196	-4.112	0.340674	CCDC163P;CCDC163	NM_015506;NM_015506;NM_001102601	7.56	9.98	0.000545761	-0.63	0.011	0.0949727	2.97385	up-regulated
cg00008971	TSS1500	1.54031	0.0590124	0.0205553	CCDC163P;CCDC163	NM_015506;NM_001102601	7.56	9.98	0.000545761	-0.79	0.00044	0.0124851	2.97385	up-regulated
cg03123370	5'UTR	-3.55663	-3.27198	0.151392	CCDC163P;CCDC163	NM_001102601;NM_001102601;NM_015506	7.56	9.98	0.000545761	0.07	0.79	0.914328	2.97385	up-regulated
cg27487262	TSS200	-4.48635	-4.34505	0.220228	CCDC163P;CCDC163	NM_015506;NR_033298;NR_033297;NR_033296	7.56	9.98	0.000545761	0.43	0.11	0.353344	2.97385	up-regulated
cg04700938	5'UTR	-4.14964	-3.95461	0.563118	CCDC163P;CCDC163	NM_001102601;NM_001102601;NM_015506	7.56	9.98	0.000545761	0.31	0.27	0.564812	2.97385	up-regulated
cg00081251	TSS200	-3.60785	-3.62516	0.920137	CCDC163P;CCDC163	NM_001102601;NM_015506	7.56	9.98	0.000545761	-0.13	0.65	0.847771	2.97385	up-regulated
cg18176057	TSS1500	1.11989	2.03882	0.220228	MIR7106;MIR7106	NR_106956;NM_024072;NM_001111322	4.65	6.83	0.000545761	0.5	0.06	0.258252	3.12061	up-regulated
cg12573843	TSS1500	0.285684	1.51358	0.257454	MIR7106;MIR7106	NR_106956;NM_024072;NM_001111322	4.65	6.83	0.000545761	0.59	0.021	0.140251	3.12061	up-regulated
cg19145592	TSS1500	3.42828	3.06405	0.302961	SNORD115-46;SNORD115-46	NR_047033	2.79	4.39	0.00161543	-0.1	0.72	0.881141	3.82499	up-regulated
cg05816097	TSS1500	1.85036	1.28485	0.627588	SNORD115-46;SNORD115-46	NR_047033	2.79	4.39	0.00161543	-0.09	0.74	0.891035	3.82499	up-regulated
cg18617005	TSS1500	-2.08484	-1.8365	0.454184	PCDHGB6;PCDHGB5	NM_018917;NM_018919;NM_018921;NM_018912;NM_032088;NM_018918;NM_018922;NM_018926;NM_003736;NM_018916;NM_018915;NM_018920;NM_018923;NM_032100;NM_018925;NM_018924	12.75	14.86	0.000545761	0.15	0.59	0.816801	2.24611	up-regulated
cg18507379	TSS1500	-2.34409	-2.22245	0.920137	PCDHGB6;PCDHGB5	NM_018917;NM_018919;NM_018921;NM_018912;NM_032088;NM_018918;NM_018922;NM_018926;NM_003736;NM_018916;NM_018915;NM_018920;NM_018923;NM_032100;NM_018925;NM_018924	12.75	14.86	0.000545761	-0.01	0.97	0.985355	2.24611	up-regulated
cg02074191	1stExon	0.347873	0.794706	0.833183	PCDHGB5;PCDHGB5	NM_018917;NM_032099;NM_018919;NM_018912;NM_032088;NM_018918;NM_018922;NM_018925;NM_003736;NM_018916;NM_018915;NM_018920;NM_018923;NM_018924	12.71	14.85	0.000545761	0.2	0.47	0.735254	2.20961	up-regulated
cg07613945	TSS1500	0.431555	0.33573	0.737184	PCDHGB6;PCDHGB5	NM_018917;NM_018919;NM_018921;NM_018912;NM_032088;NM_018918;NM_018922;NM_018926;NM_003736;NM_018916;NM_018915;NM_018920;NM_018923;NM_032100;NM_018925;NM_018924	12.75	14.86	0.000545761	-0.31	0.26	0.555854	2.24611	up-regulated
cg24172509	1stExon	0.342238	0.39926	0.875442	PCDHGB5;PCDHGB5	NM_018917;NM_032099;NM_018919;NM_018912;NM_032088;NM_018918;NM_018922;NM_018925;NM_003736;NM_018916;NM_018915;NM_018920;NM_018923;NM_018924	12.71	14.85	0.000545761	0.04	0.9	0.958542	2.20961	up-regulated
cg22463553	1stExon	-0.191395	-0.3326	0.833183	PCDHGB6;PCDHGB5	NM_018917;NM_018921;NM_018912;NM_018922;NM_032100;NM_018926;NM_018924;NM_018919;NM_032088;NM_018918;NM_003736;NM_018916;NM_018915;NM_018923;NM_018920;NM_018925	12.75	14.86	0.000545761	0.26	0.36	0.648831	2.24611	up-regulated
cg06157602	TSS200	-2.51627	-2.70558	0.680482	PCDHGB6;PCDHGB5	NM_032088;NM_018925;NM_018921;NM_018926;NM_032100;NM_018912;NM_018915;NM_018916;NM_018922;NM_018917;NM_018923;NM_018918;NM_018924;NM_018919;NM_018920;NM_003736	12.75	14.86	0.000545761	-0.11	0.68	0.860848	2.24611	up-regulated
cg19247475	1stExon	-0.350565	-0.190362	0.920137	PCDHGB6;PCDHGB5	NM_018917;NM_018921;NM_018912;NM_018922;NM_032100;NM_018926;NM_018924;NM_018919;NM_032088;NM_018918;NM_003736;NM_018916;NM_018915;NM_018923;NM_018920;NM_018925	12.75	14.86	0.000545761	-0.05	0.87	0.947309	2.24611	up-regulated
cg00118365	1stExon	-0.755069	-0.811297	0.920137	PCDHGB5;PCDHGB5	NM_018917;NM_032099;NM_018919;NM_018912;NM_032088;NM_018918;NM_018922;NM_018925;NM_003736;NM_018916;NM_018915;NM_018920;NM_018923;NM_018924	12.71	14.85	0.000545761	-0.19	0.5	0.756354	2.20961	up-regulated
cg03415916	1stExon	0.874423	1.02347	0.875442	PCDHGB6;PCDHGB5	NM_018917;NM_018921;NM_018912;NM_018922;NM_032100;NM_018926;NM_018924;NM_018919;NM_032088;NM_018918;NM_003736;NM_018916;NM_018915;NM_018923;NM_018920;NM_018925	12.75	14.86	0.000545761	-0.22	0.43	0.707023	2.24611	up-regulated
cg11783376	TSS1500	0.0838256	0.0972162	1	PCDHGB5;PCDHGB5	NM_018925;NM_032099;NM_032088;NM_018912;NM_018915;NM_018916;NM_018922;NM_018917;NM_018923;NM_018918;NM_018924;NM_018919;NM_018920;NM_003736	12.71	14.85	0.000545761	-0.46	0.088	0.318453	2.20961	up-regulated
cg02563137	1stExon	-1.25963	-0.937077	0.783152	PCDHGB5;PCDHGB5	NM_018917;NM_032099;NM_018919;NM_018912;NM_032088;NM_018918;NM_018922;NM_018925;NM_003736;NM_018916;NM_018915;NM_018920;NM_018923;NM_018924	12.71	14.85	0.000545761	0.24	0.38	0.666524	2.20961	up-regulated
cg13254082	TSS1500	0.477179	0.0431583	0.833183	PCDHGB6;PCDHGB5	NM_018926;NM_032100;NM_032088;NM_018925;NM_018921;NM_018912;NM_018915;NM_018916;NM_018922;NM_018917;NM_018923;NM_018918;NM_018924;NM_018919;NM_018920;NM_003736	12.75	14.86	0.000545761	-0.26	0.36	0.648831	2.24611	up-regulated
cg11655243	1stExon	-0.975738	-1.38375	0.783152	PCDHGB5;PCDHGB5	NM_018917;NM_032099;NM_018919;NM_018912;NM_032088;NM_018918;NM_018922;NM_018925;NM_003736;NM_018916;NM_018915;NM_018920;NM_018923;NM_018924	12.71	14.85	0.000545761	-0.09	0.74	0.891035	2.20961	up-regulated
cg22052948	1stExon	-2.00175	-1.91827	0.875442	PCDHGB5;PCDHGB5	NM_018917;NM_032099;NM_018919;NM_018912;NM_032088;NM_018918;NM_018922;NM_018925;NM_003736;NM_018916;NM_018915;NM_018920;NM_018923;NM_018924	12.71	14.85	0.000545761	0.13	0.65	0.847771	2.20961	up-regulated
cg25426815	TSS1500	-2.97759	-2.15114	0.181943	PCDHGB5;PCDHGB5	NM_018917;NM_018919;NM_018912;NM_032088;NM_018918;NM_018922;NM_003736;NM_018916;NM_018925;NM_032099;NM_018915;NM_018920;NM_018923;NM_018924	12.71	14.85	0.000545761	0.4	0.14	0.401681	2.20961	up-regulated
cg03898577	TSS1500	-2.63383	-1.60032	0.181943	PCDHGB6;PCDHGB5	NM_018917;NM_018919;NM_018921;NM_018912;NM_032088;NM_018918;NM_018922;NM_018926;NM_003736;NM_018916;NM_018915;NM_018920;NM_018923;NM_032100;NM_018925;NM_018924	12.75	14.86	0.000545761	0.59	0.02	0.13596	2.24611	up-regulated
cg07017875	1stExon	-0.739201	-0.883871	0.948241	PCDHGB6;PCDHGB5	NM_018917;NM_018921;NM_018912;NM_018922;NM_032100;NM_018926;NM_018924;NM_018919;NM_032088;NM_018918;NM_003736;NM_018916;NM_018915;NM_018923;NM_018920;NM_018925	12.75	14.86	0.000545761	0.21	0.45	0.720368	2.24611	up-regulated
cg09696536	TSS1500	1.57926	0.68261	0.0137103	FCGBP;FCGBP	NM_003890	11.06	14.14	0.00314739	-0.59	0.021	0.140251	3.02223	up-regulated
cg22509205	TSS1500	2.86937	2.20868	0.0752088	FCGBP;FCGBP	NM_003890	11.06	14.14	0.00314739	-0.25	0.36	0.648831	3.02223	up-regulated
cg17842966	TSS1500	2.06816	1.96624	0.257454	FCGBP;FCGBP	NM_003890	11.06	14.14	0.00314739	-0.32	0.25	0.543867	3.02223	up-regulated
cg19103704	TSS1500	-0.0668859	-0.438513	0.503623	FCGBP;FCGBP	NM_003890	11.06	14.14	0.00314739	0.06	0.82	0.928456	3.02223	up-regulated
cg03747345	TSS1500	2.76398	2.43071	0.503623	FCGBP;FCGBP	NM_003890	11.06	14.14	0.00314739	0.27	0.33	0.623983	3.02223	up-regulated
cg18739800	TSS1500	-0.44811	-0.332661	0.875442	HIST1H2BN;H2AC15	NM_003520;NM_003510	3.8	4.84	0.000545761	0.3	0.27	0.564812	2.30309	up-regulated
cg19453769	TSS1500	-3.40163	-3.15492	0.503623	HIST1H2BN;H2AC15	NM_003520;NM_003510	3.8	4.84	0.000545761	0.25	0.36	0.648831	2.30309	up-regulated
cg19514765	TSS1500	-3.44975	-3.49838	0.980276	HIST1H2BN;H2AC15	NM_003520;NM_003510;NM_003510	3.8	4.84	0.000545761	0.27	0.34	0.63201	2.30309	up-regulated
cg16914272	1stExon	-4.22957	-4.08837	0.920137	HIST1H2BN;H2AC15	NM_003520;NM_003510;NM_003520	3.8	4.84	0.000545761	0.28	0.32	0.613875	2.30309	up-regulated
cg16662139	TSS200	-4.97512	-4.64325	0.503623	HIST1H2BN;H2AC15	NM_003520;NM_003510	3.8	4.84	0.000545761	0.35	0.19	0.468081	2.30309	up-regulated
cg01130144	TSS200	-4.26971	-4.26679	0.875442	HIST1H2BN;H2AC15	NM_003520;NM_003510	3.8	4.84	0.000545761	-0.02	0.93	0.968985	2.30309	up-regulated
cg12478378	TSS200	-4.37111	-4.29296	0.627588	HIST1H2BN;H2AC15	NM_003520;NM_003510	3.8	4.84	0.000545761	0.24	0.39	0.675799	2.30309	up-regulated
cg03639603	TSS1500	-4.64875	-4.21495	0.0137103	HIST1H2BN;H2AC15	NM_003520;NM_003510	3.8	4.84	0.000545761	0.42	0.11	0.353344	2.30309	up-regulated
cg04987614	TSS1500	-3.12099	-3.09631	0.980276	HIST1H2BN;H2AC15	NM_003520	3.8	4.84	0.000545761	0.14	0.62	0.833708	2.30309	up-regulated
cg13671249	TSS1500	-4.08157	-4.09367	0.980276	HIST1H2BN;H2AC15	NM_003520;NM_003510	3.8	4.84	0.000545761	-0.02	0.94	0.972456	2.30309	up-regulated
cg03833068	TSS1500	-3.9601	-3.96368	0.980276	HIST1H2BN;H2AC15	NM_003520	3.8	4.84	0.000545761	0.24	0.38	0.666524	2.30309	up-regulated
cg21109013	TSS200	-4.3081	-4.0972	0.454184	HIST1H2BN;H2AC15	NM_003520;NM_003510	3.8	4.84	0.000545761	0.08	0.79	0.914328	2.30309	up-regulated
cg27131663	TSS1500	-3.91428	-3.81077	0.737184	HIST1H2BN;H2AC15	NM_003520;NM_003510	3.8	4.84	0.000545761	0.01	0.98	0.988474	2.30309	up-regulated
cg24836506	TSS200	-1.61521	-1.61082	0.980276	GRIN2B;GRIN2B	NM_000834	4.12	8.61	0.000545761	0	1	1	5.27175	up-regulated
cg17462074	TSS200	-2.59352	-2.5839	0.920137	GRIN2B;GRIN2B	NM_000834	4.12	8.61	0.000545761	-0.06	0.84	0.93477	5.27175	up-regulated
cg16135716	TSS1500	-4.02705	-4.0106	0.920137	GRIN2B;GRIN2B	NM_000834	4.12	8.61	0.000545761	0.02	0.93	0.968985	5.27175	up-regulated
cg16083711	5'UTR	2.33463	-0.115131	0.0137103	GRIN2B;GRIN2B	NM_000834	4.12	8.61	0.000545761	-0.89	8.5e-06	0.00132012	5.27175	up-regulated
cg17094171	TSS1500	-2.72092	-2.85639	0.920137	GRIN2B;GRIN2B	NM_000834	4.12	8.61	0.000545761	-0.19	0.5	0.756354	5.27175	up-regulated
cg24226973	TSS1500	-1.67253	-1.79859	0.783152	GRIN2B;GRIN2B	NM_000834	4.12	8.61	0.000545761	-0.08	0.77	0.905677	5.27175	up-regulated
cg13264741	TSS1500	-4.1019	-4.26797	0.390268	GRIN2B;GRIN2B	NM_000834	4.12	8.61	0.000545761	-0.3	0.27	0.564812	5.27175	up-regulated
cg17174980	5'UTR	2.60543	0.193169	0.0205553	GRIN2B;GRIN2B	NM_000834	4.12	8.61	0.000545761	-0.88	1.3e-05	0.0015724	5.27175	up-regulated
cg09977288	5'UTR	1.43704	0.849075	0.627588	GRIN2B;GRIN2B	NM_000834	4.12	8.61	0.000545761	-0.45	0.095	0.33295	5.27175	up-regulated
cg00791406	5'UTR	1.79087	1.97253	0.833183	GRIN2B;GRIN2B	NM_000834	4.12	8.61	0.000545761	0.25	0.38	0.666524	5.27175	up-regulated
cg07748847	5'UTR	1.37476	1.62918	0.875442	GRIN2B;GRIN2B	NM_000834	4.12	8.61	0.000545761	0.11	0.69	0.866072	5.27175	up-regulated
cg20684528	TSS1500	-3.85659	-4.12637	0.181943	GRIN2B;GRIN2B	NM_000834	4.12	8.61	0.000545761	-0.44	0.098	0.334698	5.27175	up-regulated
cg04016326	1stExon	2.37041	0.552437	0.0315173	GRIN2B;GRIN2B	NM_000834;NM_000834	4.12	8.61	0.000545761	-0.69	0.0043	0.0544701	5.27175	up-regulated
cg03570011	5'UTR	0.00197168	-0.594213	0.390268	GRIN2B;GRIN2B	NM_000834	4.12	8.61	0.000545761	-0.38	0.17	0.441869	5.27175	up-regulated
cg08931917	5'UTR	2.66528	0.429813	0.0137103	GRIN2B;GRIN2B	NM_000834	4.12	8.61	0.000545761	-0.81	0.00025	0.00873735	5.27175	up-regulated
cg16815991	TSS200	-2.51956	-2.91081	0.181943	GRIN2B;GRIN2B	NM_000834	4.12	8.61	0.000545761	-0.37	0.18	0.455194	5.27175	up-regulated
cg08630736	5'UTR	2.22631	0.148586	0.0137103	GRIN2B;GRIN2B	NM_000834	4.12	8.61	0.000545761	-0.86	3.2e-05	0.00256068	5.27175	up-regulated
cg03510435	5'UTR	-1.54326	-1.09795	0.833183	GRIN2B;GRIN2B	NM_000834	4.12	8.61	0.000545761	-0.06	0.82	0.928456	5.27175	up-regulated
cg01663725	TSS1500	-3.10475	-3.25459	0.122435	GRIN2B;GRIN2B	NM_000834	4.12	8.61	0.000545761	-0.38	0.16	0.428173	5.27175	up-regulated
cg10614021	TSS1500	-3.75529	-3.86049	0.680482	GRIN2B;GRIN2B	NM_000834	4.12	8.61	0.000545761	-0.29	0.29	0.585285	5.27175	up-regulated
cg25900963	5'UTR	2.24414	2.62464	0.340674	GRIN2B;GRIN2B	NM_000834	4.12	8.61	0.000545761	0.41	0.12	0.370067	5.27175	up-regulated
cg23942984	5'UTR	3.40097	3.32222	0.783152	GRIN2B;GRIN2B	NM_000834	4.12	8.61	0.000545761	-0.24	0.39	0.675799	5.27175	up-regulated
cg06111374	5'UTR	2.58097	0.559779	0.0137103	GRIN2B;GRIN2B	NM_000834	4.12	8.61	0.000545761	-0.83	0.00012	0.00557458	5.27175	up-regulated
cg13593132	5'UTR	1.04064	0.118996	0.122435	GRIN2B;GRIN2B	NM_000834	4.12	8.61	0.000545761	-0.6	0.019	0.132034	5.27175	up-regulated
cg07921950	5'UTR	1.65338	1.54079	0.783152	GRIN2B;GRIN2B	NM_000834	4.12	8.61	0.000545761	-0.09	0.76	0.901959	5.27175	up-regulated
cg13028930	TSS1500	-3.73408	-3.96436	0.257454	GRIN2B;GRIN2B	NM_000834	4.12	8.61	0.000545761	-0.57	0.027	0.162204	5.27175	up-regulated
cg02396040	5'UTR	-3.67688	-3.64885	1	C6orf165;CFAP206	NM_001031743;NM_001031743;NM_178823	5.08	8.6	0.000545761	0.02	0.94	0.972456	4.04958	up-regulated
cg00702381	5'UTR	-3.82408	-4.06997	0.340674	C6orf165;CFAP206	NM_001031743;NM_178823	5.08	8.6	0.000545761	-0.35	0.2	0.482039	4.04958	up-regulated
cg15988173	TSS1500	2.23547	2.57731	0.340674	C6orf165;CFAP206	NM_001031743	5.08	8.6	0.000545761	0.29	0.29	0.585285	4.04958	up-regulated
cg01353486	TSS1500	-4.05601	-4.13043	0.948241	C6orf165;CFAP206	NM_178823;NM_001031743	5.08	8.6	0.000545761	0.01	0.97	0.985355	4.04958	up-regulated
cg00216680	TSS1500	-3.28647	-3.3703	0.833183	C6orf165;CFAP206	NM_178823;NM_001031743	5.08	8.6	0.000545761	-0.22	0.42	0.698501	4.04958	up-regulated
cg25742909	TSS1500	-3.00642	-3.1876	0.563118	C6orf165;CFAP206	NM_001031743	5.08	8.6	0.000545761	-0.32	0.25	0.543867	4.04958	up-regulated
cg05533462	TSS1500	-3.16673	-3.42	0.680482	C6orf165;CFAP206	NM_178823;NM_001031743	5.08	8.6	0.000545761	-0.22	0.42	0.698501	4.04958	up-regulated
cg26132665	5'UTR	-3.58618	-3.74262	0.783152	C6orf165;CFAP206	NM_001031743;NM_178823	5.08	8.6	0.000545761	-0.35	0.2	0.482039	4.04958	up-regulated
cg15322346	TSS200	-3.84535	-3.80798	0.980276	C6orf165;CFAP206	NM_178823;NM_001031743	5.08	8.6	0.000545761	-0.11	0.69	0.866072	4.04958	up-regulated
cg24671610	5'UTR	-4.22781	-4.06252	0.302961	C6orf165;CFAP206	NM_001031743	5.08	8.6	0.000545761	0.56	0.028	0.16597	4.04958	up-regulated
cg25302370	TSS200	-3.39712	-3.4547	0.980276	C6orf165;CFAP206	NM_178823;NM_001031743	5.08	8.6	0.000545761	-0.03	0.91	0.961042	4.04958	up-regulated
cg09831645	TSS1500	-2.88618	-2.91551	0.875442	C6orf165;CFAP206	NM_001031743	5.08	8.6	0.000545761	-0.27	0.33	0.623983	4.04958	up-regulated
cg19483816	TSS1500	-1.80931	-1.85187	0.563118	SNORD96A;SNORD96A	NM_006098;NR_002591;NR_002592	5.9	4.6	0.000545761	0.51	0.054	0.24332	-2.10683	down-regulated
cg23160731	TSS1500	-1.41631	-0.438654	0.122435	SNORD96A;SNORD96A	NR_002592;NM_006098	5.9	4.6	0.000545761	-0.68	0.0053	0.0620469	-2.10683	down-regulated
cg18297491	TSS1500	-3.99264	-3.92461	0.737184	SNORD96A;SNORD96A	NM_006098;NR_002592;NR_002591	5.9	4.6	0.000545761	0	0.99	0.992723	-2.10683	down-regulated
cg16097596	TSS1500	-3.64908	-3.86987	0.503623	SNORD96A;SNORD96A	NM_006098;NR_002592	5.9	4.6	0.000545761	0.13	0.65	0.847771	-2.10683	down-regulated
cg15082635	TSS1500	-4.93885	-4.89789	0.833183	SNORD96A;SNORD96A	NM_006098;NR_002592	5.9	4.6	0.000545761	0.15	0.6	0.820903	-2.10683	down-regulated
cg11914659	TSS1500	-3.30482	-3.39902	0.783152	SNORD96A;SNORD96A	NM_006098;NR_002592;NR_002591	5.9	4.6	0.000545761	0.25	0.36	0.648831	-2.10683	down-regulated
cg26531901	TSS200	-0.561228	-1.56793	0.0315173	GAS2L2;GAS2L2	NM_139285	4.12	8.02	0.000545761	-0.63	0.011	0.0949727	4.73937	up-regulated
cg17579753	TSS200	-0.346854	-1.48809	0.0315173	GAS2L2;GAS2L2	NM_139285	4.12	8.02	0.000545761	-0.63	0.011	0.0949727	4.73937	up-regulated
cg26586920	TSS1500	1.9788	2.0848	0.563118	GAS2L2;GAS2L2	NM_139285	4.12	8.02	0.000545761	0.14	0.61	0.827339	4.73937	up-regulated
cg10016608	1stExon	0.49246	-0.648864	0.0581114	GAS2L2;GAS2L2	NM_139285	4.12	8.02	0.000545761	-0.66	0.0074	0.0756339	4.73937	up-regulated
cg11455066	TSS1500	2.60943	2.57548	0.920137	GAS2L2;GAS2L2	NM_139285	4.12	8.02	0.000545761	-0.19	0.51	0.763429	4.73937	up-regulated
cg20976581	TSS1500	-0.353157	-0.842949	0.257454	GAS2L2;GAS2L2	NM_139285	4.12	8.02	0.000545761	-0.43	0.11	0.353344	4.73937	up-regulated
cg16978383	TSS1500	2.16433	1.43763	0.095203	GAS2L2;GAS2L2	NM_139285	4.12	8.02	0.000545761	-0.43	0.11	0.353344	4.73937	up-regulated
cg24922045	TSS200	-0.47313	-1.01315	0.0315173	GAS2L2;GAS2L2	NM_139285	4.12	8.02	0.000545761	-0.66	0.0078	0.0780506	4.73937	up-regulated
cg23864881	TSS200	-1.28606	-1.86662	0.0581114	GAS2L2;GAS2L2	NM_139285	4.12	8.02	0.000545761	-0.69	0.0045	0.05611	4.73937	up-regulated
cg12129256	TSS1500	1.83581	1.61887	0.220228	GAS2L2;GAS2L2	NM_139285	4.12	8.02	0.000545761	-0.52	0.046	0.222473	4.73937	up-regulated
cg15886098	TSS1500	1.57979	1.80497	0.503623	GAS5-AS1;GAS5-AS1	NR_037605	8.97	7.21	0.0081676	-0.27	0.34	0.63201	-2.17814	down-regulated
cg19287180	TSS1500	2.75092	2.68772	0.980276	GAS5-AS1;GAS5-AS1	NR_037605	8.97	7.21	0.0081676	0.25	0.36	0.648831	-2.17814	down-regulated
cg06713757	TSS1500	2.85623	2.87299	0.783152	GAS5-AS1;GAS5-AS1	NR_037605	8.97	7.21	0.0081676	0.01	0.97	0.985355	-2.17814	down-regulated
cg27323091	TSS1500	0.595757	0.561947	0.920137	KCNQ1OT1;KCNQ1OT1	NR_002728;NM_000218;NM_181798	9.55	8.18	0.000545761	-0.01	0.97	0.985355	-2.54221	down-regulated
cg12077660	TSS200	0.0920427	0.115217	0.948241	KCNQ1OT1;KCNQ1OT1	NR_002728;NM_000218;NM_181798	9.55	8.18	0.000545761	0.14	0.63	0.83835	-2.54221	down-regulated
cg02219360	TSS200	-0.0119043	0.135278	0.181943	KCNQ1OT1;KCNQ1OT1	NR_002728;NM_000218;NM_181798	9.55	8.18	0.000545761	-0.33	0.24	0.531092	-2.54221	down-regulated
cg01744331	TSS1500	2.34367	2.74301	0.302961	KCNQ1OT1;KCNQ1OT1	NR_002728;NM_000218;NM_181798	9.55	8.18	0.000545761	-0.3	0.27	0.564812	-2.54221	down-regulated
cg03401726	TSS200	-0.0873793	-0.138311	0.875442	KCNQ1OT1;KCNQ1OT1	NR_002728;NM_000218;NM_181798	9.55	8.18	0.000545761	0.22	0.43	0.707023	-2.54221	down-regulated
cg12433386	TSS1500	2.14525	2.35812	0.563118	KCNQ1OT1;KCNQ1OT1	NR_002728;NM_000218;NM_181798	9.55	8.18	0.000545761	-0.23	0.41	0.690489	-2.54221	down-regulated
cg08446215	TSS200	0.721298	0.823106	0.833183	KCNQ1OT1;KCNQ1OT1	NR_002728;NM_000218;NM_181798	9.55	8.18	0.000545761	-0.2	0.48	0.742927	-2.54221	down-regulated
cg09518720	TSS1500	0.042632	0.0418631	0.875442	KCNQ1OT1;KCNQ1OT1	NR_002728;NM_000218;NM_181798	9.55	8.18	0.000545761	0.26	0.34	0.63201	-2.54221	down-regulated
cg26963277	TSS1500	1.93199	2.40309	0.0205553	KCNQ1OT1;KCNQ1OT1	NR_002728;NM_000218;NM_181798	9.55	8.18	0.000545761	-0.54	0.037	0.195676	-2.54221	down-regulated
cg26104781	TSS200	0.996197	1.12512	0.220228	KCNQ1OT1;KCNQ1OT1	NR_002728;NM_000218;NM_181798	9.55	8.18	0.000545761	-0.3	0.28	0.575592	-2.54221	down-regulated
cg08359167	TSS200	0.0889144	0.0322828	0.454184	KCNQ1OT1;KCNQ1OT1	NR_002728;NM_000218;NM_181798	9.55	8.18	0.000545761	-0.15	0.61	0.827339	-2.54221	down-regulated
cg16739686	TSS200	0.110502	0.00393034	0.948241	KCNQ1OT1;KCNQ1OT1	NR_002728;NM_000218;NM_181798	9.55	8.18	0.000545761	-0.12	0.67	0.857202	-2.54221	down-regulated
cg01873334	TSS1500	1.98861	2.05097	0.340674	KCNQ1OT1;KCNQ1OT1	NR_002728;NM_000218;NM_181798	9.55	8.18	0.000545761	-0.37	0.17	0.441869	-2.54221	down-regulated
cg11666921	TSS1500	1.15509	1.28536	0.833183	KCNQ1OT1;KCNQ1OT1	NR_002728;NM_000218;NM_181798	9.55	8.18	0.000545761	-0.3	0.28	0.575592	-2.54221	down-regulated
cg07595203	TSS1500	1.2068	1.28556	0.833183	KCNQ1OT1;KCNQ1OT1	NR_002728;NM_000218;NM_181798	9.55	8.18	0.000545761	-0.12	0.66	0.852847	-2.54221	down-regulated
cg26094482	TSS1500	0.684334	0.72463	0.833183	KCNQ1OT1;KCNQ1OT1	NR_002728;NM_000218;NM_181798	9.55	8.18	0.000545761	0.06	0.83	0.931421	-2.54221	down-regulated
cg23906872	TSS1500	1.80059	1.80169	1	KCNQ1OT1;KCNQ1OT1	NR_002728;NM_000218;NM_181798	9.55	8.18	0.000545761	-0.14	0.63	0.83835	-2.54221	down-regulated
cg03654058	TSS1500	1.88301	2.1875	0.340674	KCNQ1OT1;KCNQ1OT1	NR_002728;NM_000218;NM_181798	9.55	8.18	0.000545761	-0.42	0.12	0.370067	-2.54221	down-regulated
cg15651941	TSS1500	-0.131379	0.0527584	0.340674	KCNQ1OT1;KCNQ1OT1	NR_002728;NM_000218;NM_181798	9.55	8.18	0.000545761	0.02	0.93	0.968985	-2.54221	down-regulated
cg06809295	TSS1500	2.1968	2.33726	0.680482	KCNQ1OT1;KCNQ1OT1	NR_002728;NM_000218;NM_181798	9.55	8.18	0.000545761	-0.29	0.3	0.59571	-2.54221	down-regulated
cg16556677	TSS1500	1.07284	1.8029	0.0137103	KCNQ1OT1;KCNQ1OT1	NR_002728;NM_000218;NM_181798	9.55	8.18	0.000545761	-0.64	0.0096	0.0899255	-2.54221	down-regulated
cg04762676	TSS1500	2.71626	2.82985	0.151392	KCNQ1OT1;KCNQ1OT1	NR_002728;NM_000218;NM_181798	9.55	8.18	0.000545761	-0.45	0.09	0.322401	-2.54221	down-regulated
cg14958441	TSS1500	-0.0762114	-0.0273263	0.920137	KCNQ1OT1;KCNQ1OT1	NR_002728;NM_000218;NM_181798	9.55	8.18	0.000545761	0.02	0.96	0.981884	-2.54221	down-regulated
cg05816130	TSS1500	0.117895	0.160673	0.980276	KCNQ1OT1;KCNQ1OT1	NR_002728;NM_000218;NM_181798	9.55	8.18	0.000545761	-0.52	0.046	0.222473	-2.54221	down-regulated
cg25306939	TSS1500	-0.146261	0.160264	0.302961	KCNQ1OT1;KCNQ1OT1	NR_002728;NM_000218;NM_181798	9.55	8.18	0.000545761	-0.42	0.12	0.370067	-2.54221	down-regulated
cg14243741	TSS1500	0.0773059	0.0789085	0.980276	KCNQ1OT1;KCNQ1OT1	NR_002728;NM_000218;NM_181798	9.55	8.18	0.000545761	-0.39	0.15	0.414645	-2.54221	down-regulated
cg05740879	TSS1500	0.368016	0.442437	0.737184	KCNQ1OT1;KCNQ1OT1	NR_002728;NM_000218;NM_181798	9.55	8.18	0.000545761	-0.12	0.68	0.860848	-2.54221	down-regulated
cg02798157	TSS1500	-0.37002	-0.44643	0.920137	KCNQ1OT1;KCNQ1OT1	NR_002728;NM_000218;NM_181798	9.55	8.18	0.000545761	-0.04	0.9	0.958542	-2.54221	down-regulated
cg01893176	TSS1500	0.0497155	0.0848014	0.340674	KCNQ1OT1;KCNQ1OT1	NR_002728;NM_000218;NM_181798	9.55	8.18	0.000545761	-0.16	0.56	0.796657	-2.54221	down-regulated
cg11272547	TSS1500	1.12028	1.45778	0.302961	KCNQ1OT1;KCNQ1OT1	NR_002728;NM_000218;NM_181798	9.55	8.18	0.000545761	-0.78	0.0006	0.0153044	-2.54221	down-regulated
cg03422070	TSS1500	0.3758	0.509801	0.503623	KCNQ1OT1;KCNQ1OT1	NR_002728;NM_000218;NM_181798	9.55	8.18	0.000545761	-0.11	0.69	0.866072	-2.54221	down-regulated
cg15473155	5'UTR	0.172037	0.0680001	0.627588	PEG3;ZIM2	NM_001146184;NM_001146185;NM_001146326;NM_006210;NM_001146187;NM_001146327;NM_015363	9.54	11.37	0.000545761	-0.21	0.45	0.720368	2.14761	up-regulated
cg19041006	5'UTR	0.329862	0.251558	0.920137	PEG3;ZIM2	NM_001146184;NM_001146185;NM_001146326;NM_006210;NM_001146187;NM_001146327;NM_015363	9.54	11.37	0.000545761	-0.12	0.68	0.860848	2.14761	up-regulated
cg12032885	TSS1500	0.702024	0.724098	0.875442	PEG3;ZIM2	NM_001146184;NM_001146185;NM_001146326;NM_001146327;NM_006210;NM_015363;NR_024059;NM_001146187	9.54	11.37	0.000545761	-0.06	0.84	0.93477	2.14761	up-regulated
cg26349266	1stExon	0.551295	0.638594	0.737184	ZIM2;ZIM2	NM_001146326;NM_001146184;NM_015363;NM_001146327;NM_006210;NM_001146187;NM_001146185;NM_001146326;NM_001146187;NM_006210;NM_001146184;NR_024059;NM_001146327;NM_015363;NM_001146185	5.47	7.77	0.000996564	0.32	0.25	0.543867	2.84107	up-regulated
cg26349266	5'UTR	0.551295	0.638594	0.737184	PEG3;ZIM2	NM_001146326;NM_001146184;NM_015363;NM_001146327;NM_006210;NM_001146187;NM_001146185;NM_001146326;NM_001146187;NM_006210;NM_001146184;NR_024059;NM_001146327;NM_015363;NM_001146185	9.54	11.37	0.000545761	0.11	0.68	0.860848	2.14761	up-regulated
cg25257905	5'UTR	2.61767	2.40134	0.627588	PEG3;ZIM2	NM_001146185;NM_001146326;NM_001146187;NM_001146327;NM_001146186;NM_006210;NM_001146184;NM_015363	9.54	11.37	0.000545761	-0.03	0.92	0.965388	2.14761	up-regulated
cg18516833	5'UTR	2.18679	2.22662	0.390268	PEG3;ZIM2	NM_001146184;NM_001146185;NM_001146326;NM_006210;NM_001146187;NM_001146327;NM_015363	9.54	11.37	0.000545761	0.34	0.22	0.505811	2.14761	up-regulated
cg22294267	TSS200	1.05339	1.00611	1	ZIM2;ZIM2	NM_015363;NM_001146327;NM_001146184;NR_024059;NM_001146187;NM_001146185;NM_006210;NM_001146326	5.47	7.77	0.000996564	0.11	0.69	0.866072	2.84107	up-regulated
cg02478023	5'UTR	1.61323	1.62203	0.737184	PEG3;ZIM2	NR_024059;NM_001146184;NM_001146185;NM_001146326;NM_006210;NM_001146187;NM_001146327;NM_015363	9.54	11.37	0.000545761	0.18	0.51	0.763429	2.14761	up-regulated
cg02793099	5'UTR	1.31466	1.2739	0.627588	PEG3;ZIM2	NM_001146184;NM_001146185;NM_001146326;NM_006210;NM_001146187;NM_001146327;NM_015363	9.54	11.37	0.000545761	-0.02	0.95	0.977408	2.14761	up-regulated
cg13369939	TSS200	0.515689	0.709692	0.302961	ZIM2;ZIM2	NM_015363;NM_001146327;NM_001146184;NR_024059;NM_001146187;NM_001146185;NM_006210;NM_001146326	5.47	7.77	0.000996564	0.44	0.1	0.334698	2.84107	up-regulated
cg15777825	1stExon	-0.0512617	-0.0278716	1	ZIM2;ZIM2	NM_001146326;NM_001146184;NM_015363;NM_001146327;NM_006210;NM_001146187;NM_001146185;NR_024059;NM_001146326;NM_001146187;NM_006210;NM_001146184;NM_001146327;NM_015363;NM_001146185	5.47	7.77	0.000996564	-0.07	0.79	0.914328	2.84107	up-regulated
cg15777825	5'UTR	-0.0512617	-0.0278716	1	PEG3;ZIM2	NM_001146326;NM_001146184;NM_015363;NM_001146327;NM_006210;NM_001146187;NM_001146185;NR_024059;NM_001146326;NM_001146187;NM_006210;NM_001146184;NM_001146327;NM_015363;NM_001146185	9.54	11.37	0.000545761	-0.14	0.61	0.827339	2.14761	up-regulated
cg12205903	1stExon	0.311324	0.449987	0.220228	ZIM2;ZIM2	NM_001146326;NM_001146184;NM_015363;NM_001146327;NM_006210;NM_001146187;NM_001146185;NR_024059;NM_001146326;NM_001146187;NM_006210;NM_001146184;NM_001146327;NM_015363;NM_001146185	5.47	7.77	0.000996564	0.46	0.086	0.314818	2.84107	up-regulated
cg12205903	5'UTR	0.311324	0.449987	0.220228	PEG3;ZIM2	NM_001146326;NM_001146184;NM_015363;NM_001146327;NM_006210;NM_001146187;NM_001146185;NR_024059;NM_001146326;NM_001146187;NM_006210;NM_001146184;NM_001146327;NM_015363;NM_001146185	9.54	11.37	0.000545761	0.33	0.22	0.505811	2.14761	up-regulated
cg20897667	5'UTR	0.117945	0.16202	0.737184	PEG3;ZIM2	NR_024059;NM_001146184;NM_001146185;NM_001146326;NM_006210;NM_001146187;NM_001146327;NM_015363	9.54	11.37	0.000545761	-0.2	0.46	0.727502	2.14761	up-regulated
cg13946792	TSS1500	2.63592	2.04907	0.0752088	PEG3;ZIM2	NM_001146186;NM_001146184;NM_001146185;NM_001146326;NM_006210;NM_001146187;NM_001146327;NM_015363	9.54	11.37	0.000545761	-0.63	0.012	0.100148	2.14761	up-regulated
cg25458871	TSS1500	-0.0948728	-0.521368	0.0581114	PEG3;ZIM2	NM_001146184;NM_001146185;NM_001146326;NM_001146327;NM_006210;NM_015363;NR_024059;NM_001146187	9.54	11.37	0.000545761	-0.55	0.035	0.189333	2.14761	up-regulated
cg07310951	5'UTR	-0.150149	-0.107278	0.737184	PEG3;ZIM2	NM_001146184;NM_001146185;NM_001146326;NM_006210;NM_001146187;NM_001146327;NM_015363	9.54	11.37	0.000545761	-0.12	0.67	0.857202	2.14761	up-regulated
cg19335327	5'UTR	-0.219417	-0.167015	0.783152	PEG3;ZIM2	NR_024059;NM_001146184;NM_001146185;NM_001146326;NM_006210;NM_001146187;NM_001146327;NM_015363	9.54	11.37	0.000545761	0.01	0.98	0.988474	2.14761	up-regulated
cg14849423	5'UTR	0.0848025	0.26453	0.0581114	PEG3;ZIM2	NR_024059;NM_001146184;NM_001146185;NM_001146326;NM_006210;NM_001146187;NM_001146327;NM_015363	9.54	11.37	0.000545761	0.4	0.14	0.401681	2.14761	up-regulated
cg15415893	5'UTR	3.08021	2.67509	0.454184	PEG3;ZIM2	NM_001146184;NM_001146186;NM_001146327;NM_001146186;NM_001146185;NM_001146187;NM_006210;NM_001146326;NM_015363	9.54	11.37	0.000545761	-0.55	0.034	0.185994	2.14761	up-regulated
cg16007231	5'UTR	3.44509	2.55141	0.0315173	PEG3;ZIM2	NM_001146185;NM_001146187;NM_001146327;NM_001146326;NM_015363;NM_006210;NM_001146184	9.54	11.37	0.000545761	-0.6	0.017	0.123532	2.14761	up-regulated
cg22220806	TSS1500	0.890967	0.602308	0.257454	PEG3;ZIM2	NM_001146186;NM_001146184;NM_001146185;NM_001146326;NM_006210;NM_001146187;NM_001146327;NM_015363	9.54	11.37	0.000545761	-0.36	0.18	0.455194	2.14761	up-regulated
cg22927979	TSS1500	0.66553	0.525703	0.833183	PEG3;ZIM2	NM_001146184;NM_001146185;NM_001146326;NM_001146327;NM_006210;NM_015363;NR_024059;NM_001146187	9.54	11.37	0.000545761	0.23	0.4	0.682627	2.14761	up-regulated
cg19098268	TSS200	0.0605547	-0.0442355	0.122435	ZIM2;ZIM2	NM_015363;NM_001146327;NM_001146184;NM_001146187;NM_001146185;NM_006210;NM_001146326;NR_024059	5.47	7.77	0.000996564	-0.07	0.8	0.918852	2.84107	up-regulated
cg24844423	TSS1500	0.275252	-0.12498	0.151392	PEG3;ZIM2	NM_001146184;NM_001146185;NM_001146326;NM_001146327;NM_006210;NM_015363;NR_024059;NM_001146187	9.54	11.37	0.000545761	-0.35	0.2	0.482039	2.14761	up-regulated
cg18706888	TSS1500	-0.157245	-0.130709	1	PEG3;ZIM2	NM_001146184;NM_001146185;NM_001146326;NM_001146327;NM_006210;NM_015363;NR_024059;NM_001146187	9.54	11.37	0.000545761	-0.07	0.82	0.928456	2.14761	up-regulated
cg01054891	TSS1500	-0.31776	-0.675478	0.095203	PEG3;ZIM2	NM_001146184;NM_001146185;NM_001146326;NM_001146327;NM_006210;NM_015363;NR_024059;NM_001146187	9.54	11.37	0.000545761	-0.4	0.14	0.401681	2.14761	up-regulated
cg10689789	5'UTR	3.03981	2.6038	0.302961	PEG3;ZIM2	NM_001146185;NM_001146187;NM_001146327;NM_001146326;NM_015363;NM_006210;NM_001146184	9.54	11.37	0.000545761	-0.25	0.36	0.648831	2.14761	up-regulated
cg22354595	5'UTR	-0.120027	-0.0991742	0.980276	PEG3;ZIM2	NR_024059;NM_001146184;NM_001146185;NM_001146326;NM_006210;NM_001146187;NM_001146327;NM_015363	9.54	11.37	0.000545761	-0.28	0.32	0.613875	2.14761	up-regulated
cg18668753	TSS1500	0.442362	0.143813	0.151392	PEG3;ZIM2	NM_001146184;NM_001146185;NM_001146326;NM_001146327;NM_006210;NM_015363;NR_024059;NM_001146187	9.54	11.37	0.000545761	-0.29	0.29	0.585285	2.14761	up-regulated
cg11804538	5'UTR	3.05138	2.72318	0.503623	PEG3;ZIM2	NM_001146184;NM_001146186;NM_001146327;NM_001146186;NM_001146185;NM_001146187;NM_006210;NM_001146326;NM_015363	9.54	11.37	0.000545761	-0.48	0.068	0.278744	2.14761	up-regulated
cg01656470	5'UTR	0.0828888	0.123953	0.980276	PEG3;ZIM2	NM_001146184;NM_001146185;NM_001146326;NM_006210;NM_001146187;NM_001146327;NM_015363	9.54	11.37	0.000545761	-0.11	0.71	0.876629	2.14761	up-regulated
cg14904295	5'UTR	-1.36407	-0.540818	0.783152	PEG3;ZIM2	NM_001146185;NM_001146187;NM_001146327;NM_001146326;NM_015363;NM_006210;NM_001146184	9.54	11.37	0.000545761	0.32	0.25	0.543867	2.14761	up-regulated
cg19771589	5'UTR	0.10552	-0.0329207	0.737184	PEG3;ZIM2	NM_001146184;NM_001146185;NM_001146326;NM_006210;NM_001146187;NM_001146327;NM_015363	9.54	11.37	0.000545761	-0.28	0.32	0.613875	2.14761	up-regulated
cg17740722	TSS1500	1.02154	0.0625988	0.095203	PEG3;ZIM2	NM_001146186;NM_001146184;NM_001146185;NM_001146326;NM_006210;NM_001146187;NM_001146327;NM_015363	9.54	11.37	0.000545761	-0.32	0.25	0.543867	2.14761	up-regulated
cg23849812	TSS1500	1.54492	0.46397	0.0205553	PEG3;ZIM2	NM_001146186;NM_001146184;NM_001146185;NM_001146326;NM_006210;NM_001146187;NM_001146327;NM_015363	9.54	11.37	0.000545761	-0.5	0.059	0.255372	2.14761	up-regulated
cg21682137	TSS200	2.05874	1.7215	0.390268	PEG3;ZIM2	NM_001146186;NM_001146185;NM_001146187;NM_001146327;NM_001146326;NM_015363;NM_006210;NM_001146184	9.54	11.37	0.000545761	-0.43	0.11	0.353344	2.14761	up-regulated
cg27519373	5'UTR	0.386432	0.410221	0.783152	PEG3;ZIM2	NM_001146184;NM_001146185;NM_001146326;NM_006210;NM_001146187;NM_001146327;NM_015363	9.54	11.37	0.000545761	0.09	0.76	0.901959	2.14761	up-regulated
cg17663463	5'UTR	0.243955	0.154112	0.833183	PEG3;ZIM2	NM_001146184;NM_001146185;NM_001146326;NM_006210;NM_001146187;NM_001146327;NM_015363	9.54	11.37	0.000545761	-0.09	0.75	0.896659	2.14761	up-regulated
cg18644235	TSS1500	1.08363	0.791984	0.503623	PEG3;ZIM2	NM_001146184;NM_001146185;NM_001146326;NM_001146327;NM_006210;NM_015363;NR_024059;NM_001146187	9.54	11.37	0.000545761	-0.18	0.52	0.769013	2.14761	up-regulated
cg16607956	5'UTR	1.81682	1.68563	0.680482	PEG3;ZIM2	NM_001146185;NM_001146187;NM_001146327;NM_001146326;NM_015363;NM_006210;NM_001146184	9.54	11.37	0.000545761	-0.2	0.48	0.742927	2.14761	up-regulated
cg13960339	TSS200	-0.107672	0.0621897	0.095203	ZIM2;ZIM2	NM_015363;NM_001146327;NM_001146184;NR_024059;NM_001146187;NM_001146185;NM_006210;NM_001146326	5.47	7.77	0.000996564	0.56	0.029	0.169865	2.84107	up-regulated
cg02162069	TSS200	-0.220531	-0.0415819	0.0315173	ZIM2;ZIM2	NM_015363;NM_001146327;NM_001146184;NR_024059;NM_001146187;NM_001146185;NM_006210;NM_001146326	5.47	7.77	0.000996564	0.58	0.025	0.154978	2.84107	up-regulated
cg22561329	5'UTR	-1.10358	-0.364957	0.122435	PEG3;ZIM2	NM_001146184;NM_001146185;NM_001146326;NM_006210;NM_001146187;NM_001146327;NM_015363	9.54	11.37	0.000545761	0.65	0.0082	0.0805484	2.14761	up-regulated
cg20628335	TSS200	-0.281322	-0.157824	0.181943	ZIM2;ZIM2	NM_015363;NM_001146327;NM_001146184;NR_024059;NM_001146187;NM_001146185;NM_006210;NM_001146326	5.47	7.77	0.000996564	0.42	0.12	0.370067	2.84107	up-regulated
cg13374648	TSS1500	-0.179215	-0.299496	0.503623	PEG3;ZIM2	NM_001146184;NM_001146185;NM_001146326;NM_001146327;NM_006210;NM_015363;NR_024059;NM_001146187	9.54	11.37	0.000545761	-0.47	0.079	0.300858	2.14761	up-regulated
cg26917367	TSS1500	1.11115	0.536539	0.390268	PEG3;ZIM2	NM_001146184;NM_001146185;NM_001146326;NM_001146327;NM_006210;NM_015363;NR_024059;NM_001146187	9.54	11.37	0.000545761	-0.7	0.004	0.0518715	2.14761	up-regulated
cg15678121	TSS1500	0.297932	-0.209997	0.0205553	PEG3;ZIM2	NM_001146184;NM_001146185;NM_001146326;NM_001146327;NM_006210;NM_015363;NR_024059;NM_001146187	9.54	11.37	0.000545761	-0.75	0.0014	0.026493	2.14761	up-regulated
cg15077994	1stExon	-2.0982	-2.09812	0.980276	TRABD2B;TRABD2B	NM_001194986;NM_001194986	9.99	7.3	0.000996564	0.09	0.74	0.891035	-3.10247	down-regulated
cg27271231	TSS200	-3.03422	-2.90501	0.783152	TRABD2B;TRABD2B	NM_001194986	9.99	7.3	0.000996564	-0.27	0.33	0.623983	-3.10247	down-regulated
cg24065381	TSS200	-2.42023	-2.52593	1	TRABD2B;TRABD2B	NM_001194986	9.99	7.3	0.000996564	-0.15	0.59	0.816801	-3.10247	down-regulated
cg06701732	TSS1500	1.84224	0.638568	0.0137103	TRABD2B;TRABD2B	NM_001194986	9.99	7.3	0.000996564	0.92	1.3e-06	0.000426514	-3.10247	down-regulated
cg20373037	TSS200	-4.46781	-4.29582	0.627588	TRABD2B;TRABD2B	NM_001194986	9.99	7.3	0.000996564	-0.25	0.36	0.648831	-3.10247	down-regulated
cg00452887	TSS1500	-2.07353	-3.1303	0.220228	TRABD2B;TRABD2B	NM_001194986	9.99	7.3	0.000996564	0.75	0.0012	0.0238248	-3.10247	down-regulated
cg27192625	TSS1500	1.12106	1.85381	0.0429209	CYP4F24P;CYP4F24P	NR_033864	4.05	7.68	0.00188421	0.61	0.017	0.123532	4.29767	up-regulated
cg09364980	TSS200	2.63044	2.23819	0.390268	LOC148145;LINC00906	NR_027318	3.3	6.77	0.00207796	-0.27	0.33	0.623983	4.51435	up-regulated
cg10578996	TSS200	2.17501	1.7716	0.680482	LOC148145;LINC00906	NR_027318	3.3	6.77	0.00207796	-0.19	0.5	0.756354	4.51435	up-regulated
cg05341807	TSS1500	2.48133	2.09825	0.680482	LOC148145;LINC00906	NR_027318	3.3	6.77	0.00207796	-0.31	0.26	0.555854	4.51435	up-regulated
cg09101605	TSS1500	0.242259	-1.11532	0.0429209	RNF157-AS1;RNF157-AS1	NM_001454;NR_040017	6.38	10.64	0.000545761	-0.74	0.0015	0.0279026	3.93302	up-regulated
cg04188651	TSS1500	0.398991	-0.579137	0.0137103	LINC01532;LINC01532	NR_040036	2.79	9.34	0.00185273	-0.77	0.00083	0.0191432	7.14581	up-regulated
cg21130702	TSS1500	1.21319	-0.306095	0.0315173	LINC01532;LINC01532	NR_040036	2.79	9.34	0.00185273	-0.74	0.0016	0.0291229	7.14581	up-regulated
cg16362074	TSS1500	1.14007	1.14299	0.920137	LINC01532;LINC01532	NR_040036	2.79	9.34	0.00185273	-0.04	0.88	0.951292	7.14581	up-regulated
cg02223755	TSS1500	0.0223371	-1.2759	0.0137103	LINC01532;LINC01532	NR_040036	2.79	9.34	0.00185273	-0.72	0.0025	0.0386896	7.14581	up-regulated
cg27231206	TSS1500	1.71205	1.08577	0.181943	LINC01532;LINC01532	NR_040036	2.79	9.34	0.00185273	-0.56	0.031	0.176882	7.14581	up-regulated
cg20732562	TSS1500	1.01978	-0.362565	0.0205553	LINC01532;LINC01532	NR_040036	2.79	9.34	0.00185273	-0.74	0.0016	0.0291229	7.14581	up-regulated
cg20116420	TSS1500	-3.89052	-3.98104	0.680482	MIR3665;MIR3665	NR_037438;NM_001040153;NM_001242868	4.52	6.87	0.000545761	-0.19	0.5	0.756354	3.17801	up-regulated
cg06616674	TSS1500	-3.66544	-3.71248	0.563118	MIR3665;MIR3665	NR_037438;NM_001040153;NM_001242868	4.52	6.87	0.000545761	-0.63	0.011	0.0949727	3.17801	up-regulated
cg22476237	TSS1500	-4.22394	-4.46699	0.627588	MIR3665;MIR3665	NR_037438;NM_001040153;NM_001242868	4.52	6.87	0.000545761	-0.26	0.35	0.640885	3.17801	up-regulated
cg07380755	TSS1500	-4.06688	-4.2003	0.920137	MIR3665;MIR3665	NR_037438;NM_001040153;NM_001242868	4.52	6.87	0.000545761	-0.36	0.19	0.468081	3.17801	up-regulated
cg17995867	TSS1500	-3.1224	-3.166	0.920137	GATA6;GATA6-AS1	NM_005257	7.8	5.46	0.0270491	-0.25	0.36	0.648831	-3.16046	down-regulated
cg03473387	TSS200	-3.51015	-3.60627	1	GATA6;GATA6-AS1	NM_005257	7.8	5.46	0.0270491	-0.09	0.76	0.901959	-3.16046	down-regulated
cg14913969	TSS1500	-4.18791	-4.29162	0.783152	GATA6;GATA6-AS1	NM_005257	7.8	5.46	0.0270491	0.42	0.12	0.370067	-3.16046	down-regulated
cg16485682	5'UTR	-3.04914	-3.44314	0.737184	GATA6;GATA6-AS1	NM_005257;NM_005257	7.8	5.46	0.0270491	0.27	0.32	0.613875	-3.16046	down-regulated
cg22446331	5'UTR	-3.13321	-2.8798	0.390268	GATA6;GATA6-AS1	NM_005257	7.8	5.46	0.0270491	-0.16	0.58	0.809877	-3.16046	down-regulated
cg18632712	TSS1500	-3.458	-3.68721	0.680482	GATA6;GATA6-AS1	NM_005257	7.8	5.46	0.0270491	0.05	0.87	0.947309	-3.16046	down-regulated
cg05971503	TSS1500	-3.01096	-2.77045	0.503623	GATA6;GATA6-AS1	NR_102763;NM_005257	7.8	5.46	0.0270491	-0.22	0.43	0.707023	-3.16046	down-regulated
cg19496782	TSS200	-3.76424	-3.5877	0.390268	GATA6;GATA6-AS1	NM_005257	7.8	5.46	0.0270491	-0.1	0.72	0.881141	-3.16046	down-regulated
cg02634712	5'UTR	-3.17535	-3.12406	0.563118	GATA6;GATA6-AS1	NM_005257	7.8	5.46	0.0270491	-0.53	0.042	0.210618	-3.16046	down-regulated
cg07361491	5'UTR	-3.47527	-3.50174	0.875442	GATA6;GATA6-AS1	NM_005257;NM_005257	7.8	5.46	0.0270491	0.27	0.33	0.623983	-3.16046	down-regulated
cg12356311	TSS1500	-2.50675	-2.77982	0.181943	GATA6;GATA6-AS1	NR_102763;NM_005257	7.8	5.46	0.0270491	0.12	0.68	0.860848	-3.16046	down-regulated
cg25208258	TSS1500	1.4124	1.64191	0.680482	LOC284233;CYP4F35P	NR_026756	5.6	4.34	0.00314739	-0.31	0.26	0.555854	-2.13228	down-regulated
cg00293796	TSS1500	0.0247661	-0.368327	0.340674	MIR3151;MIR3151	NR_036106;NM_001024372;NM_024812	2.79	4.87	0.00185273	-0.48	0.071	0.285819	4.94088	up-regulated
cg03135982	TSS1500	4.1412	3.97914	0.920137	MIR3650;MIR3650	NR_037423;NR_103553;NM_002310;NR_103554	4.28	6.64	0.000545761	0.01	0.96	0.981884	3.29723	up-regulated
cg11367853	TSS1500	2.34505	1.67436	0.340674	MIR3650;MIR3650	NR_037423;NR_103553;NM_002310;NR_103554	4.28	6.64	0.000545761	-0.4	0.14	0.401681	3.29723	up-regulated
cg10314411	5'UTR	2.52717	2.69094	0.627588	C1orf186;RHEX	NM_001007544	7.03	5.64	0.000545761	-0.11	0.7	0.871538	-2.21161	down-regulated
cg25058463	5'UTR	2.83889	2.93885	0.783152	C1orf186;RHEX	NM_001007544	7.03	5.64	0.000545761	-0.12	0.68	0.860848	-2.21161	down-regulated
cg24056232	TSS1500	2.45451	2.33773	0.680482	C1orf186;RHEX	NM_001007544	7.03	5.64	0.000545761	0.27	0.34	0.63201	-2.21161	down-regulated
cg13685151	TSS1500	3.14673	3.25137	0.680482	C1orf186;RHEX	NM_001007544	7.03	5.64	0.000545761	-0.19	0.5	0.756354	-2.21161	down-regulated
cg25200428	5'UTR	1.00346	0.428524	0.0315173	C1orf186;RHEX	NM_001007544	7.03	5.64	0.000545761	0.64	0.01	0.090103	-2.21161	down-regulated
cg08113602	5'UTR	3.07793	3.0362	0.948241	C1orf186;RHEX	NM_001007544	7.03	5.64	0.000545761	0.24	0.39	0.675799	-2.21161	down-regulated
cg10552836	TSS1500	2.54664	2.43914	0.948241	C1orf186;RHEX	NM_001007544	7.03	5.64	0.000545761	0.07	0.81	0.924029	-2.21161	down-regulated
cg24585334	5'UTR	0.726354	0.840953	0.948241	C1orf186;RHEX	NM_001007544	7.03	5.64	0.000545761	0.01	0.97	0.985355	-2.21161	down-regulated
cg04266340	5'UTR	-0.0621021	1.39551	0.257454	C1orf186;RHEX	NM_001007544	7.03	5.64	0.000545761	-0.44	0.1	0.334698	-2.21161	down-regulated
cg13030798	5'UTR	-1.27045	-0.686028	0.503623	C1orf186;RHEX	NM_001007544	7.03	5.64	0.000545761	-0.37	0.17	0.441869	-2.21161	down-regulated
cg17602292	5'UTR	0.491297	1.57104	0.181943	C1orf186;RHEX	NM_001007544	7.03	5.64	0.000545761	-0.34	0.21	0.493984	-2.21161	down-regulated
cg17933812	5'UTR	3.05306	3.18152	0.783152	C1orf186;RHEX	NM_001007544	7.03	5.64	0.000545761	-0.16	0.57	0.803566	-2.21161	down-regulated
cg02079181	TSS1500	2.15284	2.07771	0.833183	C1orf186;RHEX	NM_001007544	7.03	5.64	0.000545761	0.28	0.31	0.606076	-2.21161	down-regulated
cg00643896	TSS200	-4.34777	-4.243	0.980276	GCOM1;MYZAP	NM_001018100;NM_001018090;NM_001018091;NM_152451	7.17	9.49	0.000545761	0.11	0.7	0.871538	2.0733	up-regulated
cg23905817	TSS200	-2.23962	-2.22331	0.783152	GCOM1;MYZAP	NM_001018100;NM_001018090;NM_001018091;NM_152451	7.17	9.49	0.000545761	-0.21	0.45	0.720368	2.0733	up-regulated
cg18329780	TSS200	-4.26634	-4.34797	0.783152	GCOM1;MYZAP	NM_001018100;NM_001018090;NM_001018091;NM_152451	7.17	9.49	0.000545761	-0.34	0.22	0.505811	2.0733	up-regulated
cg03478921	TSS1500	2.53233	2.65934	0.783152	GCOM1;MYZAP	NM_001018091;NM_152451;NM_001018100;NM_001018090;NM_001285900;NR_104369;NR_104371;NR_104368;NR_104370;NR_104367	7.17	9.49	0.000545761	0.01	0.97	0.985355	2.0733	up-regulated
cg22708112	TSS1500	1.90847	1.9967	0.833183	GCOM1;MYZAP	NM_001018090;NM_152451;NM_001018100;NM_001018091	7.17	9.49	0.000545761	0.06	0.84	0.93477	2.0733	up-regulated
cg07084709	TSS1500	2.24949	2.51036	0.454184	GCOM1;MYZAP	NM_001018090;NM_152451;NM_001018100;NM_001018091	7.17	9.49	0.000545761	0.34	0.21	0.493984	2.0733	up-regulated
cg20043937	TSS1500	-0.123294	0.243115	0.257454	GCOM1;MYZAP	NM_001018090;NM_152451;NM_001018100;NM_001018091	7.17	9.49	0.000545761	0.48	0.071	0.285819	2.0733	up-regulated
cg19940183	TSS200	-3.63136	-3.17019	0.390268	GCOM1;MYZAP	NM_001018100;NM_001018090;NM_001018091;NM_152451	7.17	9.49	0.000545761	0.42	0.12	0.370067	2.0733	up-regulated
cg23495410	TSS200	-3.47649	-3.21048	0.737184	GCOM1;MYZAP	NM_001018091;NM_152451;NM_001018100;NM_001018090;NM_001285900;NR_104369;NR_104371;NR_104368;NR_104370;NR_104367	7.17	9.49	0.000545761	0.35	0.2	0.482039	2.0733	up-regulated
cg23930711	TSS200	0.249492	0.497805	0.627588	PCDHGA4;PCDHGA4	NM_018917;NM_032053;NM_018915;NM_018912;NM_018922;NM_018916	12.71	14.85	0.000545761	0.35	0.2	0.482039	2.25868	up-regulated
cg12487540	1stExon	-0.105684	0.17876	0.563118	PCDHGA4;PCDHGA4	NM_018915;NM_018917;NM_018912;NM_018922;NM_018916;NM_032053	12.71	14.85	0.000545761	0.19	0.5	0.756354	2.25868	up-regulated
cg24996161	1stExon	1.42666	1.41791	0.875442	PCDHGA4;PCDHGA4	NM_018915;NM_018917;NM_018912;NM_018922;NM_018916;NM_032053	12.71	14.85	0.000545761	0.42	0.12	0.370067	2.25868	up-regulated
cg19037350	TSS200	-1.14117	-1.21744	0.920137	PCDHGA4;PCDHGA4	NM_018917;NM_032053;NM_018915;NM_018912;NM_018922;NM_018916	12.71	14.85	0.000545761	-0.11	0.68	0.860848	2.25868	up-regulated
cg00978427	1stExon	0.412698	0.35347	0.833183	PCDHGA4;PCDHGA4	NM_018915;NM_018917;NM_018912;NM_018922;NM_018916;NM_032053	12.71	14.85	0.000545761	0.01	0.98	0.988474	2.25868	up-regulated
cg19814830	1stExon	3.03527	1.69173	0.220228	PCDHGA4;PCDHGA4	NM_018915;NM_018917;NM_018912;NM_018922;NM_018916;NM_032053	12.71	14.85	0.000545761	-0.51	0.054	0.24332	2.25868	up-regulated
cg27079776	TSS1500	-1.72049	-1.40291	0.390268	PCDHGA4;PCDHGA4	NM_018915;NM_032053;NM_018912;NM_018917;NM_018922;NM_018916	12.71	14.85	0.000545761	0.41	0.13	0.386422	2.25868	up-regulated
cg18074562	TSS1500	1.83036	2.22394	0.833183	PCDHGA4;PCDHGA4	NM_018917;NM_032053;NM_018912;NM_018915;NM_018916;NM_018922	12.71	14.85	0.000545761	0.05	0.85	0.938971	2.25868	up-regulated
cg19595107	TSS1500	-3.54743	-4.03288	0.390268	PCDHGA4;PCDHGA4	NM_018915;NM_032053;NM_018912;NM_018917;NM_018922;NM_018916	12.71	14.85	0.000545761	-0.21	0.45	0.720368	2.25868	up-regulated
cg01575930	TSS1500	1.25726	1.37232	0.920137	PCDHGA4;PCDHGA4	NM_018915;NM_032053;NM_018912;NM_018917;NM_018922;NM_018916	12.71	14.85	0.000545761	-0.38	0.16	0.428173	2.25868	up-regulated
cg16626420	1stExon	0.642938	0.92225	1	PCDHGA4;PCDHGA4	NM_018915;NM_018917;NM_018912;NM_018922;NM_018916;NM_032053	12.71	14.85	0.000545761	-0.29	0.29	0.585285	2.25868	up-regulated
cg20433262	1stExon	-1.05674	-1.02939	0.875442	PCDHGA4;PCDHGA4	NM_018915;NM_018917;NM_018912;NM_018922;NM_018916;NM_032053	12.71	14.85	0.000545761	0.36	0.19	0.468081	2.25868	up-regulated
cg05043461	1stExon	-2.30284	-2.17802	0.833183	PCDHGA4;PCDHGA4	NM_018915;NM_018917;NM_018912;NM_018922;NM_018916;NM_032053	12.71	14.85	0.000545761	0.21	0.45	0.720368	2.25868	up-regulated
cg02867763	TSS200	-2.659	-2.23731	0.680482	PCDHGA4;PCDHGA4	NM_018917;NM_032053;NM_018915;NM_018912;NM_018922;NM_018916	12.71	14.85	0.000545761	0.18	0.52	0.769013	2.25868	up-regulated
cg22971091	TSS1500	2.73842	1.65218	0.627588	PCDHGA4;PCDHGA4	NM_018917;NM_032053;NM_018912;NM_018915;NM_018916;NM_018922	12.71	14.85	0.000545761	-0.08	0.78	0.910422	2.25868	up-regulated
cg18617005	TSS1500	-2.08484	-1.8365	0.454184	PCDHGB6;PCDHGB3	NM_018917;NM_018919;NM_018921;NM_018912;NM_032088;NM_018918;NM_018922;NM_018926;NM_003736;NM_018916;NM_018915;NM_018920;NM_018923;NM_032100;NM_018925;NM_018924	12.75	14.86	0.000545761	0.15	0.59	0.816801	2.24611	up-regulated
cg18507379	TSS1500	-2.34409	-2.22245	0.920137	PCDHGB6;PCDHGB3	NM_018917;NM_018919;NM_018921;NM_018912;NM_032088;NM_018918;NM_018922;NM_018926;NM_003736;NM_018916;NM_018915;NM_018920;NM_018923;NM_032100;NM_018925;NM_018924	12.75	14.86	0.000545761	-0.01	0.97	0.985355	2.24611	up-regulated
cg07613945	TSS1500	0.431555	0.33573	0.737184	PCDHGB6;PCDHGB3	NM_018917;NM_018919;NM_018921;NM_018912;NM_032088;NM_018918;NM_018922;NM_018926;NM_003736;NM_018916;NM_018915;NM_018920;NM_018923;NM_032100;NM_018925;NM_018924	12.75	14.86	0.000545761	-0.31	0.26	0.555854	2.24611	up-regulated
cg19108028	5'UTR	-1.671	-1.67669	0.948241	PCDHGB3;PCDHGB3	NM_018924;NM_032097;NM_018924;NM_032097;NM_018912;NM_018915;NM_018916;NM_018922;NM_018917;NM_018923;NM_018918	12.71	14.84	0.000545761	0.16	0.58	0.809877	2.24729	up-regulated
cg23348764	TSS200	-1.87053	-2.12078	0.680482	PCDHGB3;PCDHGB3	NM_018917;NM_018915;NM_018923;NM_018912;NM_018924;NM_032097;NM_018918;NM_018922;NM_018916	12.71	14.84	0.000545761	0	0.99	0.992723	2.24729	up-regulated
cg22463553	1stExon	-0.191395	-0.3326	0.833183	PCDHGB6;PCDHGB3	NM_018917;NM_018921;NM_018912;NM_018922;NM_032100;NM_018926;NM_018924;NM_018919;NM_032088;NM_018918;NM_003736;NM_018916;NM_018915;NM_018923;NM_018920;NM_018925	12.75	14.86	0.000545761	0.26	0.36	0.648831	2.24611	up-regulated
cg17227466	TSS1500	-0.841949	-0.830484	1	PCDHGB3;PCDHGB3	NM_018917;NM_032097;NM_018912;NM_018918;NM_018922;NM_018916;NM_018924;NM_018915;NM_018923	12.71	14.84	0.000545761	-0.19	0.49	0.749783	2.24729	up-regulated
cg06157602	TSS200	-2.51627	-2.70558	0.680482	PCDHGB6;PCDHGB3	NM_032088;NM_018925;NM_018921;NM_018926;NM_032100;NM_018912;NM_018915;NM_018916;NM_018922;NM_018917;NM_018923;NM_018918;NM_018924;NM_018919;NM_018920;NM_003736	12.75	14.86	0.000545761	-0.11	0.68	0.860848	2.24611	up-regulated
cg19247475	1stExon	-0.350565	-0.190362	0.920137	PCDHGB6;PCDHGB3	NM_018917;NM_018921;NM_018912;NM_018922;NM_032100;NM_018926;NM_018924;NM_018919;NM_032088;NM_018918;NM_003736;NM_018916;NM_018915;NM_018923;NM_018920;NM_018925	12.75	14.86	0.000545761	-0.05	0.87	0.947309	2.24611	up-regulated
cg22391888	5'UTR	-2.56671	-2.59911	0.680482	PCDHGB3;PCDHGB3	NM_018924;NM_032097;NM_018924;NM_032097;NM_018912;NM_018915;NM_018916;NM_018922;NM_018917;NM_018923;NM_018918	12.71	14.84	0.000545761	-0.1	0.73	0.886518	2.24729	up-regulated
cg03415916	1stExon	0.874423	1.02347	0.875442	PCDHGB6;PCDHGB3	NM_018917;NM_018921;NM_018912;NM_018922;NM_032100;NM_018926;NM_018924;NM_018919;NM_032088;NM_018918;NM_003736;NM_018916;NM_018915;NM_018923;NM_018920;NM_018925	12.75	14.86	0.000545761	-0.22	0.43	0.707023	2.24611	up-regulated
cg04242499	TSS1500	-2.11889	-1.96554	0.948241	PCDHGB3;PCDHGB3	NM_018917;NM_032097;NM_018912;NM_018918;NM_018922;NM_018916;NM_018924;NM_018915;NM_018923	12.71	14.84	0.000545761	0.13	0.64	0.843108	2.24729	up-regulated
cg24101670	TSS1500	-0.375242	-0.354831	1	PCDHGB3;PCDHGB3	NM_018924;NM_032097;NM_018912;NM_018915;NM_018916;NM_018922;NM_018917;NM_018923;NM_018918	12.71	14.84	0.000545761	0.09	0.74	0.891035	2.24729	up-regulated
cg13254082	TSS1500	0.477179	0.0431583	0.833183	PCDHGB6;PCDHGB3	NM_018926;NM_032100;NM_032088;NM_018925;NM_018921;NM_018912;NM_018915;NM_018916;NM_018922;NM_018917;NM_018923;NM_018918;NM_018924;NM_018919;NM_018920;NM_003736	12.75	14.86	0.000545761	-0.26	0.36	0.648831	2.24611	up-regulated
cg16831002	TSS1500	-0.442176	-0.344566	0.920137	PCDHGB3;PCDHGB3	NM_018924;NM_032097;NM_018912;NM_018915;NM_018916;NM_018922;NM_018917;NM_018923;NM_018918	12.71	14.84	0.000545761	0.22	0.44	0.713674	2.24729	up-regulated
cg13972793	1stExon	-0.376338	-0.360045	0.948241	PCDHGB3;PCDHGB3	NM_018917;NM_018924;NM_018912;NM_018918;NM_018922;NM_018916;NM_032097;NM_018915;NM_018923	12.71	14.84	0.000545761	0.02	0.96	0.981884	2.24729	up-regulated
cg26337998	TSS200	-3.10664	-2.93397	0.737184	PCDHGB3;PCDHGB3	NM_018917;NM_018915;NM_018923;NM_018912;NM_018924;NM_032097;NM_018918;NM_018922;NM_018916	12.71	14.84	0.000545761	0.1	0.73	0.886518	2.24729	up-regulated
cg22737624	1stExon	-2.10443	-2.08295	0.875442	PCDHGB3;PCDHGB3	NM_018917;NM_018924;NM_018912;NM_018918;NM_018922;NM_018916;NM_032097;NM_018915;NM_018923	12.71	14.84	0.000545761	0.32	0.24	0.531092	2.24729	up-regulated
cg02575448	TSS1500	-2.3643	-2.55538	0.680482	PCDHGB3;PCDHGB3	NM_018917;NM_032097;NM_018912;NM_018918;NM_018922;NM_018916;NM_018924;NM_018915;NM_018923	12.71	14.84	0.000545761	-0.19	0.5	0.756354	2.24729	up-regulated
cg10742695	TSS200	-2.86278	-3.09595	0.340674	PCDHGB3;PCDHGB3	NM_018924;NM_032097;NM_018912;NM_018915;NM_018916;NM_018922;NM_018917;NM_018923;NM_018918	12.71	14.84	0.000545761	-0.31	0.26	0.555854	2.24729	up-regulated
cg11086421	1stExon	-2.06346	-1.51897	0.563118	PCDHGB3;PCDHGB3	NM_018917;NM_018924;NM_018912;NM_018918;NM_018922;NM_018916;NM_032097;NM_018915;NM_018923	12.71	14.84	0.000545761	0.34	0.22	0.505811	2.24729	up-regulated
cg03898577	TSS1500	-2.63383	-1.60032	0.181943	PCDHGB6;PCDHGB3	NM_018917;NM_018919;NM_018921;NM_018912;NM_032088;NM_018918;NM_018922;NM_018926;NM_003736;NM_018916;NM_018915;NM_018920;NM_018923;NM_032100;NM_018925;NM_018924	12.75	14.86	0.000545761	0.59	0.02	0.13596	2.24611	up-regulated
cg07017875	1stExon	-0.739201	-0.883871	0.948241	PCDHGB6;PCDHGB3	NM_018917;NM_018921;NM_018912;NM_018922;NM_032100;NM_018926;NM_018924;NM_018919;NM_032088;NM_018918;NM_003736;NM_018916;NM_018915;NM_018923;NM_018920;NM_018925	12.75	14.86	0.000545761	0.21	0.45	0.720368	2.24611	up-regulated
cg18617005	TSS1500	-2.08484	-1.8365	0.454184	PCDHGB6;PCDHGA9	NM_018917;NM_018919;NM_018921;NM_018912;NM_032088;NM_018918;NM_018922;NM_018926;NM_003736;NM_018916;NM_018915;NM_018920;NM_018923;NM_032100;NM_018925;NM_018924	12.75	14.86	0.000545761	0.15	0.59	0.816801	2.24611	up-regulated
cg18507379	TSS1500	-2.34409	-2.22245	0.920137	PCDHGB6;PCDHGA9	NM_018917;NM_018919;NM_018921;NM_018912;NM_032088;NM_018918;NM_018922;NM_018926;NM_003736;NM_018916;NM_018915;NM_018920;NM_018923;NM_032100;NM_018925;NM_018924	12.75	14.86	0.000545761	-0.01	0.97	0.985355	2.24611	up-regulated
cg07613945	TSS1500	0.431555	0.33573	0.737184	PCDHGB6;PCDHGA9	NM_018917;NM_018919;NM_018921;NM_018912;NM_032088;NM_018918;NM_018922;NM_018926;NM_003736;NM_018916;NM_018915;NM_018920;NM_018923;NM_032100;NM_018925;NM_018924	12.75	14.86	0.000545761	-0.31	0.26	0.555854	2.24611	up-regulated
cg08292467	TSS200	-1.07246	-1.31499	0.980276	PCDHGA9;PCDHGA9	NM_018917;NM_018919;NM_018921;NM_018912;NM_032088;NM_018918;NM_018922;NM_003736;NM_018916;NM_032089;NM_018915;NM_018920;NM_018923;NM_018925;NM_018924	12.73	14.86	0.000545761	0.31	0.27	0.564812	2.21706	up-regulated
cg22463553	1stExon	-0.191395	-0.3326	0.833183	PCDHGB6;PCDHGA9	NM_018917;NM_018921;NM_018912;NM_018922;NM_032100;NM_018926;NM_018924;NM_018919;NM_032088;NM_018918;NM_003736;NM_018916;NM_018915;NM_018923;NM_018920;NM_018925	12.75	14.86	0.000545761	0.26	0.36	0.648831	2.24611	up-regulated
cg00524247	1stExon	0.3676	0.34409	0.920137	PCDHGA9;PCDHGA9	NM_018921;NM_032089;NM_032088;NM_018925;NM_018912;NM_018915;NM_018916;NM_018922;NM_018917;NM_018923;NM_018918;NM_018924;NM_018919;NM_018920;NM_003736	12.73	14.86	0.000545761	-0.34	0.21	0.493984	2.21706	up-regulated
cg06157602	TSS200	-2.51627	-2.70558	0.680482	PCDHGB6;PCDHGA9	NM_032088;NM_018925;NM_018921;NM_018926;NM_032100;NM_018912;NM_018915;NM_018916;NM_018922;NM_018917;NM_018923;NM_018918;NM_018924;NM_018919;NM_018920;NM_003736	12.75	14.86	0.000545761	-0.11	0.68	0.860848	2.24611	up-regulated
cg19247475	1stExon	-0.350565	-0.190362	0.920137	PCDHGB6;PCDHGA9	NM_018917;NM_018921;NM_018912;NM_018922;NM_032100;NM_018926;NM_018924;NM_018919;NM_032088;NM_018918;NM_003736;NM_018916;NM_018915;NM_018923;NM_018920;NM_018925	12.75	14.86	0.000545761	-0.05	0.87	0.947309	2.24611	up-regulated
cg26879386	TSS1500	0.740336	0.493276	0.454184	PCDHGA9;PCDHGA9	NM_018917;NM_018919;NM_018912;NM_032088;NM_018918;NM_018922;NM_003736;NM_018916;NM_018915;NM_018920;NM_018923;NM_032089;NM_018925;NM_018921;NM_018924	12.73	14.86	0.000545761	-0.22	0.44	0.713674	2.21706	up-regulated
cg07642801	TSS1500	-1.64439	-1.77953	0.980276	PCDHGA9;PCDHGA9	NM_018921;NM_032089;NM_032088;NM_018925;NM_018912;NM_018915;NM_018916;NM_018922;NM_018917;NM_018923;NM_018918;NM_018924;NM_018919;NM_018920;NM_003736	12.73	14.86	0.000545761	-0.28	0.32	0.613875	2.21706	up-regulated
cg06776159	1stExon	1.91337	1.21797	0.920137	PCDHGA9;PCDHGA9	NM_018917;NM_018919;NM_018912;NM_032088;NM_018918;NM_018922;NM_003736;NM_018916;NM_018915;NM_032089;NM_018920;NM_018923;NM_018925;NM_018921;NM_018924	12.73	14.86	0.000545761	-0.24	0.39	0.675799	2.21706	up-regulated
cg03415916	1stExon	0.874423	1.02347	0.875442	PCDHGB6;PCDHGA9	NM_018917;NM_018921;NM_018912;NM_018922;NM_032100;NM_018926;NM_018924;NM_018919;NM_032088;NM_018918;NM_003736;NM_018916;NM_018915;NM_018923;NM_018920;NM_018925	12.75	14.86	0.000545761	-0.22	0.43	0.707023	2.24611	up-regulated
cg13254082	TSS1500	0.477179	0.0431583	0.833183	PCDHGB6;PCDHGA9	NM_018926;NM_032100;NM_032088;NM_018925;NM_018921;NM_018912;NM_018915;NM_018916;NM_018922;NM_018917;NM_018923;NM_018918;NM_018924;NM_018919;NM_018920;NM_003736	12.75	14.86	0.000545761	-0.26	0.36	0.648831	2.24611	up-regulated
cg24921961	TSS1500	1.00045	1.15607	0.680482	PCDHGA9;PCDHGA9	NM_018917;NM_018919;NM_018912;NM_032088;NM_018918;NM_018922;NM_003736;NM_018916;NM_018915;NM_018920;NM_018923;NM_032089;NM_018925;NM_018921;NM_018924	12.73	14.86	0.000545761	0.09	0.75	0.896659	2.21706	up-regulated
cg00048743	TSS200	-2.50229	-2.85769	0.302961	PCDHGA9;PCDHGA9	NM_018917;NM_018919;NM_018921;NM_018912;NM_032088;NM_018918;NM_018922;NM_003736;NM_018916;NM_032089;NM_018915;NM_018920;NM_018923;NM_018925;NM_018924	12.73	14.86	0.000545761	-0.24	0.38	0.666524	2.21706	up-regulated
cg03898577	TSS1500	-2.63383	-1.60032	0.181943	PCDHGB6;PCDHGA9	NM_018917;NM_018919;NM_018921;NM_018912;NM_032088;NM_018918;NM_018922;NM_018926;NM_003736;NM_018916;NM_018915;NM_018920;NM_018923;NM_032100;NM_018925;NM_018924	12.75	14.86	0.000545761	0.59	0.02	0.13596	2.24611	up-regulated
cg08029622	TSS200	-0.849111	-1.15667	0.948241	PCDHGA9;PCDHGA9	NM_018921;NM_032089;NM_032088;NM_018925;NM_018912;NM_018915;NM_018916;NM_018922;NM_018917;NM_018923;NM_018918;NM_018924;NM_018919;NM_018920;NM_003736	12.73	14.86	0.000545761	0.02	0.94	0.972456	2.21706	up-regulated
cg07017875	1stExon	-0.739201	-0.883871	0.948241	PCDHGB6;PCDHGA9	NM_018917;NM_018921;NM_018912;NM_018922;NM_032100;NM_018926;NM_018924;NM_018919;NM_032088;NM_018918;NM_003736;NM_018916;NM_018915;NM_018923;NM_018920;NM_018925	12.75	14.86	0.000545761	0.21	0.45	0.720368	2.24611	up-regulated
cg08866129	TSS1500	2.27252	2.56659	0.503623	HPR;HPR	NM_020995	4.05	8.75	0.000545761	0.21	0.46	0.727502	7.30638	up-regulated
cg20672044	TSS1500	2.92032	2.87153	0.627588	HPR;HPR	NM_020995	4.05	8.75	0.000545761	-0.19	0.49	0.749783	7.30638	up-regulated
cg10430994	TSS1500	2.83984	2.70968	0.627588	HPR;HPR	NM_020995	4.05	8.75	0.000545761	-0.47	0.076	0.295128	7.30638	up-regulated
cg09584711	TSS200	0.915329	0.2834	0.563118	HPR;HPR	NM_020995	4.05	8.75	0.000545761	-0.44	0.098	0.334698	7.30638	up-regulated
cg25222599	TSS1500	1.80374	1.6374	0.563118	HPR;HPR	NM_020995	4.05	8.75	0.000545761	-0.31	0.26	0.555854	7.30638	up-regulated
cg06780839	TSS200	-2.7513	-3.24794	0.783152	DKFZP434H168;GNAO1-AS1	NR_026889;NM_020988;NM_138736	4.23	7.66	0.000545761	0	0.99	0.992723	4.89876	up-regulated
cg07700514	TSS200	-4.54154	-4.17031	0.454184	DKFZP434H168;GNAO1-AS1	NR_026889;NM_020988;NM_138736	4.23	7.66	0.000545761	0.32	0.25	0.543867	4.89876	up-regulated
cg01157070	TSS200	-3.13345	-3.1888	0.980276	DKFZP434H168;GNAO1-AS1	NR_026889;NM_020988;NM_138736	4.23	7.66	0.000545761	0.08	0.79	0.914328	4.89876	up-regulated
cg00246932	TSS200	-2.93497	-3.26003	0.503623	DKFZP434H168;GNAO1-AS1	NR_026889;NM_020988;NM_138736	4.23	7.66	0.000545761	-0.25	0.37	0.657018	4.89876	up-regulated
cg07829842	TSS200	-3.9557	-3.15878	0.302961	DKFZP434H168;GNAO1-AS1	NR_026889;NM_020988;NM_138736	4.23	7.66	0.000545761	0.63	0.012	0.100148	4.89876	up-regulated
cg02667667	TSS200	-3.86888	-3.66312	0.503623	DKFZP434H168;GNAO1-AS1	NR_026889;NM_020988;NM_138736	4.23	7.66	0.000545761	0.4	0.14	0.401681	4.89876	up-regulated
cg19047292	TSS200	-2.83017	-3.20845	0.302961	DKFZP434H168;GNAO1-AS1	NR_026889;NM_020988;NM_138736	4.23	7.66	0.000545761	-0.42	0.12	0.370067	4.89876	up-regulated
cg27073113	TSS1500	-0.696827	-1.23104	0.0752088	DKFZP434H168;GNAO1-AS1	NR_026889;NM_020988;NM_138736	4.23	7.66	0.000545761	-0.56	0.031	0.176882	4.89876	up-regulated
cg27369423	TSS1500	-0.531146	-1.87575	0.0205553	DKFZP434H168;GNAO1-AS1	NR_026889;NM_020988;NM_138736	4.23	7.66	0.000545761	-0.7	0.0038	0.0506544	4.89876	up-regulated
cg07151897	TSS200	-3.74758	-3.74447	0.920137	TMEM178B;TMEM178B	NM_001195278	7.74	10.48	0.000545761	-0.22	0.43	0.707023	2.72864	up-regulated
cg01987164	TSS200	-3.55799	-3.53206	0.948241	TMEM178B;TMEM178B	NM_001195278	7.74	10.48	0.000545761	0.12	0.67	0.857202	2.72864	up-regulated
cg20782743	TSS200	2.47691	0.432045	0.0137103	C18orf16;AQP4-AS1	NM_001650;NR_026908	4.59	9.45	0.000545761	-0.93	4.2e-07	0.000234548	5.23676	up-regulated
cg21962450	TSS1500	-2.39603	-3.56411	0.0205553	C18orf16;AQP4-AS1	NM_001650;NR_026908	4.59	9.45	0.000545761	-0.56	0.028	0.16597	5.23676	up-regulated
cg15671181	TSS1500	-0.780859	-1.52068	0.0315173	C18orf16;AQP4-AS1	NM_004028;NM_001650;NR_026908	4.59	9.45	0.000545761	-0.68	0.0054	0.0626309	5.23676	up-regulated
cg00729275	TSS200	1.83485	-0.29106	0.0137103	C18orf16;AQP4-AS1	NM_001650;NR_026908	4.59	9.45	0.000545761	-0.89	8.2e-06	0.00131235	5.23676	up-regulated
cg16617723	TSS1500	-0.959608	-2.10231	0.0137103	C18orf16;AQP4-AS1	NM_004028;NM_001650;NR_026908	4.59	9.45	0.000545761	-0.71	0.0029	0.0425945	5.23676	up-regulated
cg01292175	TSS200	2.494	0.787097	0.0137103	C18orf16;AQP4-AS1	NM_001650;NR_026908	4.59	9.45	0.000545761	-0.88	1.4e-05	0.00164044	5.23676	up-regulated
cg04987122	5'UTR	-0.393075	1.23308	0.122435	TRAF7;SNHG19	NM_032271	10.29	8.26	0.110556	-0.52	0.047	0.22507	-2.5011	down-regulated
cg09559971	TSS1500	-4.02326	-3.87429	0.627588	TRAF7;SNHG19	NM_032271;NR_002736	10.29	8.26	0.110556	0.13	0.64	0.843108	-2.5011	down-regulated
cg02438591	TSS1500	-1.9522	-2.00284	1	TRAF7;SNHG19	NM_032271;NR_002736	10.29	8.26	0.110556	0.1	0.72	0.881141	-2.5011	down-regulated
cg02678414	5'UTR	0.726344	-0.240405	0.122435	TRAF7;SNHG19	NM_032271	10.29	8.26	0.110556	-0.13	0.65	0.847771	-2.5011	down-regulated
cg02269520	TSS1500	-3.95163	-3.96482	0.783152	TRAF7;SNHG19	NM_032271;NR_002736;NR_132114	10.29	8.26	0.110556	0.34	0.21	0.493984	-2.5011	down-regulated
cg09289251	5'UTR	1.69854	0.0840963	0.0137103	TRAF7;SNHG19	NM_032271	10.29	8.26	0.110556	0.45	0.094	0.330904	-2.5011	down-regulated
cg02925248	5'UTR	-0.0288328	1.11675	0.151392	TRAF7;SNHG19	NM_032271	10.29	8.26	0.110556	-0.43	0.11	0.353344	-2.5011	down-regulated
cg00946381	TSS1500	-3.66982	-3.65657	0.948241	TRAF7;SNHG19	NM_032271;NR_002736	10.29	8.26	0.110556	-0.01	0.96	0.981884	-2.5011	down-regulated
cg21807167	TSS1500	-3.27529	-3.35746	0.783152	SNHG19;SNHG19	NR_002736;NR_132114;NM_032271	10.29	8.26	0.110556	0.68	0.0054	0.0626309	-2.5011	down-regulated
cg21807167	TSS200	-3.27529	-3.35746	0.783152	TRAF7;SNHG19	NR_002736;NR_132114;NM_032271	10.29	8.26	0.110556	0.68	0.0054	0.0626309	-2.5011	down-regulated
cg11859074	TSS1500	-3.54634	-3.49667	0.627588	TRAF7;SNHG19	NM_032271;NR_002736;NR_132114	10.29	8.26	0.110556	-0.13	0.65	0.847771	-2.5011	down-regulated
cg11859074	TSS200	-3.54634	-3.49667	0.627588	SNHG19;SNHG19	NM_032271;NR_002736;NR_132114	10.29	8.26	0.110556	-0.13	0.65	0.847771	-2.5011	down-regulated
cg19694319	5'UTR	0.327245	-0.231857	0.390268	TRAF7;SNHG19	NM_032271	10.29	8.26	0.110556	-0.28	0.31	0.606076	-2.5011	down-regulated
cg24473238	TSS1500	-3.63265	-3.6562	0.783152	TRAF7;SNHG19	NM_032271;NR_002736;NR_132114	10.29	8.26	0.110556	0.23	0.42	0.698501	-2.5011	down-regulated
cg24473238	TSS200	-3.63265	-3.6562	0.783152	SNHG19;SNHG19	NM_032271;NR_002736;NR_132114	10.29	8.26	0.110556	0.23	0.42	0.698501	-2.5011	down-regulated
cg05863911	5'UTR	-3.9428	-3.95646	0.875442	TRAF7;SNHG19	NR_002736;NM_032271	10.29	8.26	0.110556	0.45	0.091	0.324654	-2.5011	down-regulated
cg10231626	TSS1500	-4.0617	-4.42004	0.122435	TRAF7;SNHG19	NM_032271;NR_002736	10.29	8.26	0.110556	0.32	0.24	0.531092	-2.5011	down-regulated
cg00812236	5'UTR	0.502584	-0.0186607	0.0315173	TRAF7;SNHG19	NM_032271	10.29	8.26	0.110556	0.34	0.21	0.493984	-2.5011	down-regulated
cg26439916	TSS200	-4.50767	-4.47212	0.920137	TRAF7;SNHG19	NM_032271;NR_002736	10.29	8.26	0.110556	-0.18	0.52	0.769013	-2.5011	down-regulated
cg08392069	TSS1500	-4.8014	-4.65337	0.920137	TRAF7;SNHG19	NM_032271;NR_002736	10.29	8.26	0.110556	-0.02	0.94	0.972456	-2.5011	down-regulated
cg20757196	5'UTR	-4.23752	-4.37147	0.220228	TRAF7;SNHG19	NR_002736;NM_032271	10.29	8.26	0.110556	0.7	0.0033	0.0463678	-2.5011	down-regulated
cg13951797	TSS1500	-0.852366	-0.503229	0.257454	TRAF7;SNHG19	NM_032271	10.29	8.26	0.110556	-0.2	0.47	0.735254	-2.5011	down-regulated
cg06996958	TSS1500	-4.18146	-4.05768	0.680482	TRAF7;SNHG19	NM_032271;NR_002736;NR_132114	10.29	8.26	0.110556	0.19	0.49	0.749783	-2.5011	down-regulated
cg06996958	TSS200	-4.18146	-4.05768	0.680482	SNHG19;SNHG19	NM_032271;NR_002736;NR_132114	10.29	8.26	0.110556	0.19	0.49	0.749783	-2.5011	down-regulated
cg03438079	TSS1500	-4.15338	-4.16851	0.980276	TRAF7;SNHG19	NM_032271;NR_002736	10.29	8.26	0.110556	0.52	0.046	0.222473	-2.5011	down-regulated
cg09234872	TSS200	-3.28	-3.25962	0.875442	TRAF7;SNHG19	NM_032271;NR_002736	10.29	8.26	0.110556	0.13	0.63	0.83835	-2.5011	down-regulated
cg15647293	TSS1500	-4.02269	-4.05312	0.980276	RYR3;RYR3-DT	NM_001243996;NM_001036;NR_120327;NR_120326	7.16	9.69	0.00188421	0.04	0.89	0.954241	2.66656	up-regulated
cg12860391	TSS1500	-3.54753	-3.78703	0.390268	RYR3;RYR3-DT	NM_001036	7.16	9.69	0.00188421	-0.49	0.062	0.263192	2.66656	up-regulated
cg02186782	TSS1500	-2.99842	-2.9675	0.948241	RYR3;RYR3-DT	NM_001036	7.16	9.69	0.00188421	-0.4	0.14	0.401681	2.66656	up-regulated
cg24632756	TSS200	-3.50504	-3.63138	0.783152	RYR3;RYR3-DT	NM_001036	7.16	9.69	0.00188421	-0.25	0.37	0.657018	2.66656	up-regulated
cg18457085	TSS1500	-0.0213896	-0.109599	0.980276	RYR3;RYR3-DT	NR_120327;NM_001243996;NM_001036;NR_120326	7.16	9.69	0.00188421	-0.1	0.71	0.876629	2.66656	up-regulated
cg11299837	TSS1500	0.534336	0.894622	0.980276	RYR3;RYR3-DT	NR_120326;NR_120327;NM_001243996;NM_001036	7.16	9.69	0.00188421	0.39	0.15	0.414645	2.66656	up-regulated
cg11789740	TSS1500	-3.57521	-3.58888	0.948241	RYR3;RYR3-DT	NM_001036	7.16	9.69	0.00188421	-0.04	0.88	0.951292	2.66656	up-regulated
cg12262650	TSS200	-4.42961	-4.27048	0.503623	RYR3;RYR3-DT	NM_001243996;NM_001036;NR_120326;NR_120327	7.16	9.69	0.00188421	0.06	0.82	0.928456	2.66656	up-regulated
cg25405123	TSS200	-4.37416	-4.4603	0.680482	RYR3;RYR3-DT	NM_001036	7.16	9.69	0.00188421	0.04	0.89	0.954241	2.66656	up-regulated
cg21413325	TSS1500	-2.66608	-3.14201	0.0581114	RYR3;RYR3-DT	NM_001036	7.16	9.69	0.00188421	-0.36	0.19	0.468081	2.66656	up-regulated
cg17559602	TSS1500	2.85551	2.6429	0.948241	CERS3-AS1;CERS3-AS1	NR_120374	6.34	4.07	0.0670136	0.13	0.65	0.847771	-3.55866	down-regulated
cg04614741	TSS200	-2.79695	-2.6324	0.737184	CERS3-AS1;CERS3-AS1	NR_120374	6.34	4.07	0.0670136	-0.11	0.7	0.871538	-3.55866	down-regulated
cg22238931	TSS1500	2.5402	2.6248	0.833183	CERS3-AS1;CERS3-AS1	NR_120374	6.34	4.07	0.0670136	-0.08	0.78	0.910422	-3.55866	down-regulated
cg14584565	TSS1500	3.09313	3.13157	0.875442	LOC283761;LINC00928	NR_027075;NR_027077;NR_027076;NR_027074	3.28	5.32	0.00188421	-0.12	0.68	0.860848	3.94421	up-regulated
cg20885615	TSS200	0.746692	1.13647	0.980276	LOC283761;LINC00928	NR_027076;NR_027077;NR_027075;NR_027074	3.28	5.32	0.00188421	0.14	0.63	0.83835	3.94421	up-regulated
cg07518380	TSS1500	-0.408457	0.512836	0.220228	LOC283761;LINC00928	NR_027075;NR_027077;NR_027076;NR_027074	3.28	5.32	0.00188421	0.33	0.23	0.51827	3.94421	up-regulated
cg00502017	TSS1500	0.910879	1.189	0.340674	LOC283761;LINC00928	NR_027075;NR_027077;NR_027076;NR_027074	3.28	5.32	0.00188421	0.25	0.37	0.657018	3.94421	up-regulated
cg16994651	TSS200	2.59628	2.79997	0.783152	LINC01397;LINC01397	NR_126382	5.33	4.13	0.00525487	-0.66	0.0079	0.0787211	-2.9395	down-regulated
cg27122367	TSS1500	1.4189	2.14719	0.181943	LINC01397;LINC01397	NR_126382	5.33	4.13	0.00525487	-0.5	0.057	0.250683	-2.9395	down-regulated
cg25421591	TSS200	2.03438	2.5049	0.122435	LINC01397;LINC01397	NR_126382	5.33	4.13	0.00525487	-0.77	0.00088	0.0197921	-2.9395	down-regulated
cg18596947	TSS1500	0.0983628	0.0314603	0.980276	C14orf86;FAM181A-AS1	NM_138344;NR_027004	3.5	7.95	0.00198876	-0.06	0.83	0.931421	6.5873	up-regulated
cg05814800	TSS1500	3.31315	0.0544197	0.0137103	FAM181A-AS1;FAM181A-AS1	NM_138344;NR_027004;NM_001207074;NM_001207073;NM_001207072;NM_001207071	3.5	7.95	0.00198876	-0.77	0.00078	0.0182955	6.5873	up-regulated
cg26917253	TSS1500	3.43614	0.643431	0.0137103	FAM181A-AS1;FAM181A-AS1	NM_138344;NR_027004;NM_001207074;NM_001207073;NM_001207072;NM_001207071	3.5	7.95	0.00198876	-0.78	0.00063	0.0158387	6.5873	up-regulated
cg19775206	TSS1500	0.655633	0.415754	0.833183	C14orf86;FAM181A-AS1	NM_138344;NR_027004	3.5	7.95	0.00198876	-0.18	0.51	0.763429	6.5873	up-regulated
cg12173661	TSS1500	2.90478	1.20439	0.0137103	C14orf86;FAM181A-AS1	NM_138344;NR_027004	3.5	7.95	0.00198876	-0.88	1.9e-05	0.00188899	6.5873	up-regulated
cg24013741	TSS1500	0.244437	0.2327	0.980276	C14orf86;FAM181A-AS1	NM_138344;NR_027004	3.5	7.95	0.00198876	-0.07	0.79	0.914328	6.5873	up-regulated
cg19591003	TSS200	2.0243	0.203257	0.0137103	C14orf86;FAM181A-AS1	NM_138344;NR_027004	3.5	7.95	0.00198876	-0.91	2.8e-06	0.000713511	6.5873	up-regulated
cg05588506	TSS1500	1.3268	-0.011035	0.0315173	FAM181A-AS1;FAM181A-AS1	NM_138344;NR_027004;NM_001207074;NM_001207073;NM_001207072;NM_001207071	3.5	7.95	0.00198876	-0.78	0.00068	0.016806	6.5873	up-regulated
cg16736080	TSS1500	1.6468	0.305541	0.0137103	C14orf86;FAM181A-AS1	NM_138344;NR_027004	3.5	7.95	0.00198876	-0.72	0.0024	0.0376526	6.5873	up-regulated
cg13026754	TSS200	2.56905	-0.0365605	0.0137103	C14orf86;FAM181A-AS1	NM_138344;NR_027004	3.5	7.95	0.00198876	-0.91	1.9e-06	0.000552568	6.5873	up-regulated
cg26267081	TSS200	1.32379	-0.254033	0.0137103	C14orf86;FAM181A-AS1	NM_138344;NR_027004	3.5	7.95	0.00198876	-0.88	1.7e-05	0.0018438	6.5873	up-regulated
cg13737408	TSS1500	-0.318776	-0.954418	0.340674	C14orf86;FAM181A-AS1	NM_138344;NR_027004	3.5	7.95	0.00198876	-0.4	0.14	0.401681	6.5873	up-regulated
cg13648951	TSS1500	1.16402	1.32633	0.503623	DIO3OS;DIO3OS	NR_002770	8.46	6.32	0.00314739	-0.35	0.2	0.482039	-2.3829	down-regulated
cg10191005	TSS1500	0.912914	0.011261	0.0137103	DIO3OS;DIO3OS	NR_002770	8.46	6.32	0.00314739	0.72	0.0023	0.0363226	-2.3829	down-regulated
cg20065520	TSS1500	1.13051	1.4012	0.181943	DIO3OS;DIO3OS	NR_002770	8.46	6.32	0.00314739	-0.63	0.011	0.0949727	-2.3829	down-regulated
cg04300065	TSS1500	0.822625	1.21616	0.737184	DIO3OS;DIO3OS	NR_002770	8.46	6.32	0.00314739	-0.24	0.39	0.675799	-2.3829	down-regulated
cg10420266	TSS1500	0.126648	0.470771	0.783152	LINC00609;LINC00609	NR_073454	2.79	4.88	0.000586388	0.05	0.87	0.947309	6.47993	up-regulated
cg21067342	TSS200	2.02109	2.4941	0.0137103	LINC00609;LINC00609	NR_073454	2.79	4.88	0.000586388	0.51	0.053	0.241258	6.47993	up-regulated
cg16871325	TSS1500	-5.0176	-4.58789	0.390268	LOC102723354;LINC02298	NR_110546	7.87	5.46	0.0510205	-0.48	0.069	0.281043	-2.7082	down-regulated
cg24464631	TSS1500	-4.29388	-4.78614	0.454184	LOC102723354;LINC02298	NR_110546	7.87	5.46	0.0510205	0.04	0.88	0.951292	-2.7082	down-regulated
cg09489646	TSS1500	-2.34104	-2.23157	0.783152	LOC102723354;LINC02298	NR_110546	7.87	5.46	0.0510205	0.12	0.67	0.857202	-2.7082	down-regulated
cg01104961	TSS1500	2.82059	2.49556	0.503623	LOC102724663;PPFIA2-AS1	NR_120491;NM_001220479;NM_001220480;NM_001220474;NM_001220473;NM_001282536;NM_001220478;NM_001220477;NM_003625;NM_001220476;NM_001220475	3.51	5.68	0.00198876	-0.26	0.36	0.648831	3.23254	up-regulated
cg20081183	TSS1500	3.18694	2.93179	0.0752088	LOC102724663;PPFIA2-AS1	NR_120491;NM_001220479;NM_001220480;NM_001220474;NM_001220473;NM_001282536;NM_001220478;NM_001220477;NM_003625;NM_001220476;NM_001220475	3.51	5.68	0.00198876	-0.68	0.0052	0.0614241	3.23254	up-regulated
cg10658349	TSS1500	2.7113	2.66489	0.948241	LOC102724663;PPFIA2-AS1	NR_120491;NM_001220479;NM_001220480;NM_001220474;NM_001220473;NM_001282536;NM_001220478;NM_001220477;NM_003625;NM_001220476;NM_001220475	3.51	5.68	0.00198876	-0.11	0.71	0.876629	3.23254	up-regulated
cg05198354	TSS1500	1.74809	1.88848	0.833183	LOC102724890;LINC02293	NR_110557;NR_110556;NR_110033	3.28	4.54	0.00188421	0.18	0.53	0.776192	4.9186	up-regulated
cg05627053	TSS200	2.43364	2.53075	0.783152	LOC102724890;LINC02293	NR_110557;NR_110556;NR_110033	3.28	4.54	0.00188421	0.16	0.58	0.809877	4.9186	up-regulated
cg08099860	TSS200	2.70143	2.63523	1	LOC102724890;LINC02293	NR_110557;NR_110556;NR_110033	3.28	4.54	0.00188421	-0.01	0.98	0.988474	4.9186	up-regulated
cg05379755	TSS200	-0.243826	0.701763	0.503623	LOC102724890;LINC02293	NR_110557;NR_110556;NR_110033	3.28	4.54	0.00188421	0.25	0.37	0.657018	4.9186	up-regulated
cg13657655	TSS200	-0.82623	-0.924273	0.948241	C11orf97;C11orf97	NM_001190462	2.79	5.63	0.00185273	-0.06	0.84	0.93477	5.39556	up-regulated
cg25180801	TSS200	-2.08555	-2.03436	0.980276	C11orf97;C11orf97	NM_001190462	2.79	5.63	0.00185273	-0.08	0.76	0.901959	5.39556	up-regulated
cg11986043	1stExon	-4.00293	-3.68037	0.340674	C11orf97;C11orf97	NM_001190462	2.79	5.63	0.00185273	0.5	0.055	0.2458	5.39556	up-regulated
cg07250596	TSS200	-2.53141	-2.93526	0.390268	C11orf97;C11orf97	NM_001190462	2.79	5.63	0.00185273	-0.24	0.39	0.675799	5.39556	up-regulated
cg04005341	TSS1500	3.27223	3.27586	0.948241	C11orf97;C11orf97	NM_001190462	2.79	5.63	0.00185273	0.03	0.92	0.965388	5.39556	up-regulated
cg27340529	TSS1500	-0.7213	-1.17372	0.151392	C11orf97;C11orf97	NM_001190462	2.79	5.63	0.00185273	-0.4	0.13	0.386422	5.39556	up-regulated
cg26958783	TSS1500	-2.10216	-2.26333	0.737184	SALL3;SALL3	NM_171999	3.69	9.12	0.00198876	-0.22	0.43	0.707023	5.24916	up-regulated
cg05080154	TSS1500	-3.46064	-2.7098	0.737184	SALL3;SALL3	NM_171999	3.69	9.12	0.00198876	-0.04	0.89	0.954241	5.24916	up-regulated
cg16580499	TSS1500	-0.609888	-0.636803	0.948241	SALL3;SALL3	NM_171999	3.69	9.12	0.00198876	0.34	0.22	0.505811	5.24916	up-regulated
cg21779611	TSS1500	-2.67788	-2.58052	0.783152	SALL3;SALL3	NM_171999	3.69	9.12	0.00198876	0.09	0.75	0.896659	5.24916	up-regulated
cg05884032	TSS200	-1.90369	-1.71577	0.503623	SALL3;SALL3	NM_171999	3.69	9.12	0.00198876	0.24	0.38	0.666524	5.24916	up-regulated
cg14007067	TSS200	-3.15294	-3.32165	0.980276	SALL3;SALL3	NM_171999	3.69	9.12	0.00198876	-0.35	0.21	0.493984	5.24916	up-regulated
cg13247541	TSS1500	-2.32916	-3.07569	0.302961	SALL3;SALL3	NM_171999	3.69	9.12	0.00198876	-0.52	0.048	0.22774	5.24916	up-regulated
cg21887618	TSS1500	-2.10093	-2.32219	0.503623	SALL3;SALL3	NM_171999	3.69	9.12	0.00198876	-0.25	0.36	0.648831	5.24916	up-regulated
cg16433156	TSS200	-4.0567	-4.00485	0.737184	SALL3;SALL3	NM_171999	3.69	9.12	0.00198876	0.17	0.54	0.78293	5.24916	up-regulated
cg06954658	TSS200	-4.12605	-4.1395	0.875442	SALL3;SALL3	NM_171999	3.69	9.12	0.00198876	-0.19	0.49	0.749783	5.24916	up-regulated
cg13794993	1stExon	-2.86317	-3.09391	0.627588	SALL3;SALL3	NM_171999	3.69	9.12	0.00198876	-0.44	0.1	0.334698	5.24916	up-regulated
cg07382554	TSS200	-3.26347	-3.32248	0.833183	SALL3;SALL3	NM_171999	3.69	9.12	0.00198876	-0.28	0.32	0.613875	5.24916	up-regulated
cg15191648	TSS200	-2.96047	-3.22384	0.122435	SALL3;SALL3	NM_171999	3.69	9.12	0.00198876	-0.6	0.019	0.132034	5.24916	up-regulated
cg13634602	TSS1500	-3.12075	-2.88734	0.680482	SALL3;SALL3	NM_171999	3.69	9.12	0.00198876	0.27	0.33	0.623983	5.24916	up-regulated
cg08130520	TSS1500	2.86757	3.10633	0.737184	ABCC6P1;ABCC6P1	NR_003569	2.79	5.28	0.00185273	0.31	0.25	0.543867	3.83911	up-regulated
cg15816817	TSS200	-3.16798	-3.68647	0.0581114	LINC01152;LINC01152	NR_110124;NR_110132	5.62	7.7	0.000545761	-0.67	0.0068	0.0725527	2.87797	up-regulated
cg05041307	TSS1500	2.75712	2.46911	0.737184	LINC01152;LINC01152	NR_110124;NR_110132	5.62	7.7	0.000545761	-0.17	0.55	0.789664	2.87797	up-regulated
cg06550614	TSS200	-3.27473	-3.82078	0.0581114	LINC01152;LINC01152	NR_110124;NR_110132	5.62	7.7	0.000545761	-0.66	0.007	0.0736094	2.87797	up-regulated
cg23782134	TSS1500	3.06016	3.05987	0.980276	LINC01152;LINC01152	NR_110124;NR_110132	5.62	7.7	0.000545761	0.01	0.96	0.981884	2.87797	up-regulated
cg00751415	TSS200	0.952988	-0.85293	0.122435	RMST;RMST	NR_024037	4.96	7.48	0.00314739	-0.6	0.018	0.127413	2.51149	up-regulated
cg23390920	TSS1500	1.27664	0.00567595	0.095203	RMST;RMST	NR_024037	4.96	7.48	0.00314739	-0.57	0.025	0.154978	2.51149	up-regulated
cg03782861	TSS1500	0.0630418	-0.342875	0.563118	RMST;RMST	NR_024037	4.96	7.48	0.00314739	-0.28	0.32	0.613875	2.51149	up-regulated
cg02716635	TSS1500	-0.966964	-1.73089	0.680482	RMST;RMST	NR_024037	4.96	7.48	0.00314739	-0.22	0.42	0.698501	2.51149	up-regulated
cg00455526	1stExon	-3.25587	-3.46241	0.833183	TRIL;TRIL	NM_014817	8.19	12.57	0.000545761	-0.21	0.44	0.713674	4.46194	up-regulated
cg10479082	1stExon	-1.66721	-1.97668	0.503623	TRIL;TRIL	NM_014817	8.19	12.57	0.000545761	-0.39	0.15	0.414645	4.46194	up-regulated
cg22675801	TSS1500	-2.70461	-2.29542	0.920137	TRIL;TRIL	NM_014817	8.19	12.57	0.000545761	0.01	0.96	0.981884	4.46194	up-regulated
cg19499748	5'UTR	-3.52008	-3.41048	0.980276	TRIL;TRIL	NM_014817;NM_014817	8.19	12.57	0.000545761	-0.25	0.36	0.648831	4.46194	up-regulated
cg14996783	1stExon	-2.87436	-3.12043	0.503623	TRIL;TRIL	NM_014817	8.19	12.57	0.000545761	-0.46	0.088	0.318453	4.46194	up-regulated
cg19929126	TSS200	-3.78751	-3.68471	0.875442	TRIL;TRIL	NM_014817	8.19	12.57	0.000545761	-0.16	0.57	0.803566	4.46194	up-regulated
cg07702750	TSS200	-3.40298	-3.46455	0.783152	TRIL;TRIL	NM_014817	8.19	12.57	0.000545761	-0.27	0.34	0.63201	4.46194	up-regulated
cg24426072	1stExon	-1.9594	-2.17313	0.680482	TRIL;TRIL	NM_014817	8.19	12.57	0.000545761	-0.34	0.22	0.505811	4.46194	up-regulated
cg14709460	TSS200	-3.68728	-4.1051	0.563118	TRIL;TRIL	NM_014817	8.19	12.57	0.000545761	-0.51	0.054	0.24332	4.46194	up-regulated
cg07552288	TSS200	-3.25997	-3.24798	0.680482	TRIL;TRIL	NM_014817	8.19	12.57	0.000545761	0.23	0.4	0.682627	4.46194	up-regulated
cg10099601	TSS1500	0.359343	-0.456936	0.181943	TRIL;TRIL	NM_014817	8.19	12.57	0.000545761	-0.51	0.054	0.24332	4.46194	up-regulated
cg15444947	1stExon	-2.43688	-2.56276	0.875442	TRIL;TRIL	NM_014817	8.19	12.57	0.000545761	-0.48	0.069	0.281043	4.46194	up-regulated
cg04823311	1stExon	-4.15425	-3.98192	0.948241	TRIL;TRIL	NM_014817	8.19	12.57	0.000545761	-0.23	0.41	0.690489	4.46194	up-regulated
cg24853724	1stExon	-3.05283	-3.08541	0.680482	TRIL;TRIL	NM_014817	8.19	12.57	0.000545761	-0.43	0.11	0.353344	4.46194	up-regulated
cg19198568	5'UTR	-2.95266	-3.17	0.302961	TRIL;TRIL	NM_014817;NM_014817	8.19	12.57	0.000545761	-0.54	0.038	0.198643	4.46194	up-regulated
cg21572621	TSS200	-3.70949	-3.63888	0.737184	TRIL;TRIL	NM_014817	8.19	12.57	0.000545761	-0.01	0.96	0.981884	4.46194	up-regulated
cg22534203	1stExon	-3.74325	-3.87091	0.737184	TRIL;TRIL	NM_014817;NM_014817	8.19	12.57	0.000545761	-0.23	0.41	0.690489	4.46194	up-regulated
cg16303578	TSS1500	2.60225	2.8777	0.833183	TRIL;TRIL	NM_014817	8.19	12.57	0.000545761	0.23	0.41	0.690489	4.46194	up-regulated
cg22348673	5'UTR	-3.454	-3.43154	0.783152	TRIL;TRIL	NM_014817;NM_014817	8.19	12.57	0.000545761	0.07	0.8	0.918852	4.46194	up-regulated
cg14882669	1stExon	-3.36715	-3.47002	0.390268	TRIL;TRIL	NM_014817	8.19	12.57	0.000545761	-0.57	0.026	0.158592	4.46194	up-regulated
cg02624770	1stExon	-2.51241	-2.65268	0.948241	TRIL;TRIL	NM_014817	8.19	12.57	0.000545761	-0.29	0.29	0.585285	4.46194	up-regulated
cg00551143	TSS1500	0.385216	2.1741	0.151392	TRIL;TRIL	NM_014817	8.19	12.57	0.000545761	0.51	0.05	0.233182	4.46194	up-regulated
cg13560901	TSS1500	-1.16957	-1.45883	0.563118	TRIL;TRIL	NM_014817	8.19	12.57	0.000545761	-0.28	0.31	0.606076	4.46194	up-regulated
cg03797906	1stExon	-1.33578	-2.0724	0.340674	TRIL;TRIL	NM_014817;NM_014817	8.19	12.57	0.000545761	-0.36	0.18	0.455194	4.46194	up-regulated
cg03366850	TSS1500	-0.402727	-1.13019	0.151392	TRIL;TRIL	NM_014817	8.19	12.57	0.000545761	-0.48	0.069	0.281043	4.46194	up-regulated
cg24222995	1stExon	-3.15764	-3.12317	0.948241	TRIL;TRIL	NM_014817	8.19	12.57	0.000545761	-0.17	0.53	0.776192	4.46194	up-regulated
cg20738500	TSS200	-1.12359	-0.666125	0.220228	LOC254559;MIR9-3HG	NR_015411	5.84	9.77	0.000545761	0.39	0.15	0.414645	4.04752	up-regulated
cg21751684	TSS1500	0.905882	0.203527	0.737184	LOC254559;MIR9-3HG	NR_015411	5.84	9.77	0.000545761	-0.21	0.46	0.727502	4.04752	up-regulated
cg00481644	TSS200	-0.211138	0.170321	0.454184	LOC254559;MIR9-3HG	NR_015411	5.84	9.77	0.000545761	0.24	0.38	0.666524	4.04752	up-regulated
cg03766449	TSS1500	-0.578705	-0.860558	0.737184	LOC254559;MIR9-3HG	NR_015411	5.84	9.77	0.000545761	-0.14	0.61	0.827339	4.04752	up-regulated
cg11710334	TSS200	-0.984941	-1.03192	0.948241	LOC254559;MIR9-3HG	NR_015411	5.84	9.77	0.000545761	0.04	0.89	0.954241	4.04752	up-regulated
cg12598235	TSS200	-1.29144	-0.872303	0.390268	LOC254559;MIR9-3HG	NR_015411	5.84	9.77	0.000545761	0.18	0.52	0.769013	4.04752	up-regulated
cg21029612	TSS200	-2.52828	-1.41114	0.454184	LOC254559;MIR9-3HG	NR_015411	5.84	9.77	0.000545761	0.27	0.32	0.613875	4.04752	up-regulated
cg17301216	TSS1500	-0.672267	-1.359	0.095203	LOC254559;MIR9-3HG	NR_015411	5.84	9.77	0.000545761	-0.58	0.025	0.154978	4.04752	up-regulated
cg01317586	TSS200	-1.33827	-1.54535	1	LOC254559;MIR9-3HG	NR_015411	5.84	9.77	0.000545761	-0.16	0.57	0.803566	4.04752	up-regulated
cg08961287	TSS1500	1.56949	0.446322	0.0581114	LOC254559;MIR9-3HG	NR_015411	5.84	9.77	0.000545761	-0.68	0.0051	0.0605974	4.04752	up-regulated
cg17640322	5'UTR	-4.17987	-3.75713	0.680482	CD44;CD44-DT	NM_001001389;NM_001001390;NM_001001391;NM_000610;NM_001001392;NM_001001392;NM_001001391;NM_000610;NM_001001389;NM_001001390	4.19	7.32	0.000545761	0.13	0.65	0.847771	4.10542	up-regulated
cg14194075	5'UTR	-3.88019	-3.80467	0.920137	CD44;CD44-DT	NM_001202556;NM_001202555;NM_001202557;NM_001001389;NM_001001390;NM_000610;NM_001001392;NM_001001391;NM_001202556;NM_001202555;NM_001202557;NM_001001389;NM_001001390;NM_000610;NM_001001392;NM_001001391;NR_120528	4.19	7.32	0.000545761	0.02	0.93	0.968985	4.10542	up-regulated
cg15363480	5'UTR	-5.08217	-4.77239	0.563118	CD44;CD44-DT	NM_001202556;NM_001202555;NM_001202557;NM_001001389;NM_001001390;NM_000610;NM_001001392;NM_001001391;NM_001202556;NM_001202555;NM_001202557;NM_001001389;NM_001001390;NM_000610;NM_001001392;NM_001001391;NR_120528	4.19	7.32	0.000545761	0.31	0.26	0.555854	4.10542	up-regulated
cg20143092	TSS200	-2.86147	-3.36696	0.257454	CD44;CD44-DT	NM_001001389;NM_001001392;NM_001001391;NM_001001390;NM_000610	4.19	7.32	0.000545761	-0.49	0.065	0.271449	4.10542	up-regulated
cg08530414	TSS200	-2.58791	-2.90889	0.833183	CD44;CD44-DT	NM_001001389;NM_001001392;NM_001001391;NM_001001390;NM_000610	4.19	7.32	0.000545761	-0.27	0.33	0.623983	4.10542	up-regulated
cg23210303	TSS1500	2.64517	2.8503	0.783152	CD44;CD44-DT	NM_001001391;NM_001001392;NM_001001389;NM_000610;NM_001001390	4.19	7.32	0.000545761	0.21	0.45	0.720368	4.10542	up-regulated
cg08356130	TSS1500	0.324601	0.62576	0.302961	CD44;CD44-DT	NR_120528;NM_001202556;NM_001202555;NM_001202557;NM_001001389;NM_001001390;NM_000610;NM_001001392;NM_001001391	4.19	7.32	0.000545761	0.41	0.13	0.386422	4.10542	up-regulated
cg08606356	5'UTR	-3.70004	-3.64345	0.948241	CD44;CD44-DT	NM_001001389;NM_001001390;NM_001001391;NM_000610;NM_001001392;NM_001001392;NM_001001391;NM_000610;NM_001001389;NM_001001390	4.19	7.32	0.000545761	0.03	0.92	0.965388	4.10542	up-regulated
cg07262328	5'UTR	-3.35814	-3.5829	0.454184	CD44;CD44-DT	NM_001001389;NM_001001390;NM_001001391;NM_000610;NM_001001392;NM_001001392;NM_001001391;NM_000610;NM_001001389;NM_001001390	4.19	7.32	0.000545761	-0.45	0.095	0.33295	4.10542	up-regulated
cg01663768	5'UTR	-3.45833	-3.27181	0.340674	CD44;CD44-DT	NM_001001389;NM_001001390;NM_001001391;NM_000610;NM_001001392;NM_001001392;NM_001001391;NM_000610;NM_001001389;NM_001001390	4.19	7.32	0.000545761	0.35	0.2	0.482039	4.10542	up-regulated
cg13284921	TSS200	-2.37565	-2.81976	0.220228	CD44;CD44-DT	NM_001202556;NM_001202555;NM_001202557;NM_001001389;NM_001001390;NM_000610;NM_001001392;NM_001001391;NR_120528	4.19	7.32	0.000545761	-0.52	0.046	0.222473	4.10542	up-regulated
cg06975166	TSS1500	2.85178	3.11583	0.220228	CD44;CD44-DT	NM_001001391;NM_001001392;NM_001001389;NM_000610;NM_001001390	4.19	7.32	0.000545761	0.55	0.035	0.189333	4.10542	up-regulated
cg18652941	1stExon	-3.66009	-3.52341	0.980276	CD44;CD44-DT	NM_001001390;NM_000610;NM_001001391;NM_001001389;NM_001001392	4.19	7.32	0.000545761	-0.01	0.98	0.988474	4.10542	up-regulated
cg01879488	5'UTR	-3.42662	-3.31167	0.833183	CD44;CD44-DT	NM_001001389;NM_001001390;NM_001001391;NM_000610;NM_001001392;NM_001001392;NM_001001391;NM_000610;NM_001001389;NM_001001390	4.19	7.32	0.000545761	0.23	0.41	0.690489	4.10542	up-regulated
cg20971158	TSS1500	1.26329	1.06825	0.920137	CD44;CD44-DT	NM_001001391;NM_001001392;NM_001001389;NM_000610;NM_001001390	4.19	7.32	0.000545761	0.13	0.64	0.843108	4.10542	up-regulated
cg02004851	TSS200	-0.312588	0.370986	0.454184	PCDHA6;PCDHA3	NM_018905;NM_031411;NM_018900;NM_031848;NM_018908;NM_018909;NM_018906;NM_018907;NM_031849	8.01	10.96	0.000545761	0.42	0.12	0.370067	2.49895	up-regulated
cg21915910	1stExon	2.24915	2.45424	0.737184	PCDHA3;PCDHA3	NM_018905;NM_031411;NM_031497;NM_018906;NM_018900	7.95	10.97	0.000545761	-0.04	0.89	0.954241	2.40526	up-regulated
cg16987900	TSS200	-0.145164	-0.0155532	0.920137	PCDHA6;PCDHA3	NM_018905;NM_031411;NM_018900;NM_031848;NM_018908;NM_018909;NM_018906;NM_018907;NM_031849	8.01	10.96	0.000545761	0.13	0.64	0.843108	2.49895	up-regulated
cg11433190	TSS200	-2.3665	-2.32756	0.980276	PCDHA6;PCDHA3	NM_031849;NM_031848;NM_018909;NM_031411;NM_018900;NM_018905;NM_018906;NM_018907;NM_018908	8.01	10.96	0.000545761	-0.12	0.68	0.860848	2.49895	up-regulated
cg26069299	TSS1500	1.66042	2.16075	0.737184	PCDHA6;PCDHA3	NM_031849;NM_031848;NM_018909;NM_031411;NM_018900;NM_018905;NM_018906;NM_018907;NM_018908	8.01	10.96	0.000545761	0.39	0.15	0.414645	2.49895	up-regulated
cg00822970	TSS200	-1.36087	-1.71457	0.783152	PCDHA3;PCDHA3	NM_031497;NM_018906;NM_031496;NM_031411;NM_018900;NM_018905	7.95	10.97	0.000545761	-0.09	0.76	0.901959	2.40526	up-regulated
cg03758467	TSS200	-1.18917	-0.674408	0.220228	PCDHA6;PCDHA3	NM_018905;NM_031411;NM_018900;NM_031848;NM_018908;NM_018909;NM_018906;NM_018907;NM_031849	8.01	10.96	0.000545761	0.48	0.071	0.285819	2.49895	up-regulated
cg23215964	TSS1500	-0.39628	-0.513905	0.833183	PCDHA6;PCDHA3	NM_031849;NM_031848;NM_018909;NM_031411;NM_018900;NM_018905;NM_018906;NM_018907;NM_018908	8.01	10.96	0.000545761	-0.05	0.85	0.938971	2.49895	up-regulated
cg21768610	TSS1500	-0.887661	-0.436757	0.875442	PCDHA3;PCDHA3	NM_031497;NM_018906;NM_031496;NM_031411;NM_018900;NM_018905	7.95	10.97	0.000545761	0.23	0.4	0.682627	2.40526	up-regulated
cg08362206	1stExon	2.7621	2.09834	0.948241	PCDHA6;PCDHA3	NM_031849;NM_018905;NM_031411;NM_018900;NM_031848;NM_018908;NM_018906;NM_018907;NM_018909	8.01	10.96	0.000545761	0.23	0.41	0.690489	2.49895	up-regulated
cg07459170	1stExon	-1.93482	-1.237	0.181943	PCDHA6;PCDHA3	NM_031849;NM_018905;NM_031411;NM_018900;NM_031848;NM_018908;NM_018906;NM_018907;NM_018909	8.01	10.96	0.000545761	0.52	0.049	0.230072	2.49895	up-regulated
cg16607685	1stExon	-0.0870949	-0.494991	0.737184	PCDHA3;PCDHA3	NM_018905;NM_031411;NM_031497;NM_018906;NM_018900	7.95	10.97	0.000545761	-0.14	0.63	0.83835	2.40526	up-regulated
cg18523042	TSS200	-3.2189	-2.95976	0.680482	PCDHA6;PCDHA3	NM_031849;NM_031848;NM_018909;NM_031411;NM_018900;NM_018905;NM_018906;NM_018907;NM_018908	8.01	10.96	0.000545761	0.14	0.63	0.83835	2.49895	up-regulated
cg13022679	TSS200	-1.30358	-0.741475	0.257454	PCDHA6;PCDHA3	NM_018905;NM_031411;NM_018900;NM_031848;NM_018908;NM_018909;NM_018906;NM_018907;NM_031849	8.01	10.96	0.000545761	0.66	0.0074	0.0756339	2.49895	up-regulated
cg22727565	TSS200	-2.14333	-2.35306	0.390268	PCDHA3;PCDHA3	NM_031497;NM_018906;NM_031496;NM_031411;NM_018900;NM_018905	7.95	10.97	0.000545761	-0.08	0.77	0.905677	2.40526	up-regulated
cg03694936	TSS1500	1.24571	1.69918	0.737184	PCDHA3;PCDHA3	NM_018905;NM_031411;NM_018906;NM_018900;NM_031497	7.95	10.97	0.000545761	0.13	0.66	0.852847	2.40526	up-regulated
cg19777540	TSS200	0.000524483	-1.26314	0.390268	PCDHA3;PCDHA3	NM_018905;NM_031411;NM_018900;NM_018906;NM_031497	7.95	10.97	0.000545761	-0.52	0.049	0.230072	2.40526	up-regulated
cg19106945	TSS1500	-2.9631	-2.57917	0.627588	PCDHA6;PCDHA3	NM_018905;NM_031411;NM_018900;NM_018908;NM_018909;NM_018906;NM_031848;NM_018907;NM_031849	8.01	10.96	0.000545761	0.26	0.35	0.640885	2.49895	up-regulated
cg11935114	TSS1500	1.53065	1.36541	0.948241	PCDHA6;PCDHA3	NM_018905;NM_031411;NM_018900;NM_018908;NM_018909;NM_018906;NM_031848;NM_018907;NM_031849	8.01	10.96	0.000545761	-0.1	0.72	0.881141	2.49895	up-regulated
cg11560197	1stExon	-0.434112	-0.455619	0.875442	PCDHA3;PCDHA3	NM_018905;NM_031411;NM_031497;NM_018906;NM_018900	7.95	10.97	0.000545761	0.39	0.15	0.414645	2.40526	up-regulated
cg20114244	TSS200	-2.61392	-2.50888	0.920137	PCDHA3;PCDHA3	NM_031497;NM_018906;NM_031496;NM_031411;NM_018900;NM_018905	7.95	10.97	0.000545761	-0.29	0.3	0.59571	2.40526	up-regulated
cg11356485	TSS200	-0.710688	-1.45492	0.454184	PCDHA6;PCDHA3	NM_031849;NM_031848;NM_018909;NM_031411;NM_018900;NM_018905;NM_018906;NM_018907;NM_018908	8.01	10.96	0.000545761	-0.27	0.32	0.613875	2.49895	up-regulated
cg01089834	TSS200	-3.06184	-2.95745	1	PCDHA3;PCDHA3	NM_018905;NM_031411;NM_018900;NM_018906;NM_031497	7.95	10.97	0.000545761	-0.17	0.54	0.78293	2.40526	up-regulated
cg02047300	1stExon	-0.886391	-0.716884	0.627588	PCDHA6;PCDHA3	NM_031849;NM_018905;NM_031411;NM_018900;NM_031848;NM_018908;NM_018906;NM_018907;NM_018909	8.01	10.96	0.000545761	0.29	0.3	0.59571	2.49895	up-regulated
cg12132068	TSS1500	-2.92572	-2.87611	0.980276	PCDHA3;PCDHA3	NM_031497;NM_018906;NM_031496;NM_031411;NM_018900;NM_018905	7.95	10.97	0.000545761	-0.02	0.94	0.972456	2.40526	up-regulated
cg14940668	TSS1500	1.5781	1.15891	0.627588	PCDHA3;PCDHA3	NM_031497;NM_018906;NM_031496;NM_031411;NM_018900;NM_018905	7.95	10.97	0.000545761	-0.28	0.31	0.606076	2.40526	up-regulated
cg26896137	TSS1500	2.03869	2.28689	0.920137	PCDHA3;PCDHA3	NM_031497;NM_018906;NM_031496;NM_031411;NM_018900;NM_018905	7.95	10.97	0.000545761	0.37	0.18	0.455194	2.40526	up-regulated
cg09820378	TSS200	-0.677733	-0.292277	0.783152	PCDHA6;PCDHA3	NM_018905;NM_031411;NM_018900;NM_031848;NM_018908;NM_018909;NM_018906;NM_018907;NM_031849	8.01	10.96	0.000545761	0.2	0.48	0.742927	2.49895	up-regulated
cg19511817	TSS1500	-3.38828	-3.11751	1	ABCC6P2;ABCC6P2	NR_023387	3.53	4.69	0.00207796	0.06	0.83	0.931421	2.63268	up-regulated
cg02371830	TSS200	-3.9077	-4.15682	0.680482	TSKU;TSKU-AS1	NM_015516	5.9	4.35	0.0510205	0.37	0.18	0.455194	-2.66737	down-regulated
cg19902697	TSS200	-2.25848	-2.29206	0.980276	TSKU;TSKU-AS1	NM_015516	5.9	4.35	0.0510205	0	0.99	0.992723	-2.66737	down-regulated
cg15170783	TSS200	-3.59106	-3.89496	0.454184	TSKU;TSKU-AS1	NM_015516	5.9	4.35	0.0510205	0.39	0.15	0.414645	-2.66737	down-regulated
cg21656824	5'UTR	-2.90781	-2.95853	0.920137	TSKU;TSKU-AS1	NM_015516	5.9	4.35	0.0510205	0.02	0.93	0.968985	-2.66737	down-regulated
cg26284613	TSS200	-3.26554	-3.11631	0.980276	TSKU;TSKU-AS1	NM_015516	5.9	4.35	0.0510205	0.3	0.28	0.575592	-2.66737	down-regulated
cg23884175	5'UTR	-1.07799	-0.817285	0.627588	TSKU;TSKU-AS1	NM_015516	5.9	4.35	0.0510205	-0.49	0.066	0.273277	-2.66737	down-regulated
cg10717148	TSS200	-4.88855	-5.02248	0.833183	TSKU;TSKU-AS1	NM_015516	5.9	4.35	0.0510205	-0.19	0.51	0.763429	-2.66737	down-regulated
cg16941548	TSS1500	-2.87622	-2.31679	0.257454	TSKU;TSKU-AS1	NM_015516;NR_120561;NR_120562;NM_001258210	5.9	4.35	0.0510205	-0.5	0.057	0.250683	-2.66737	down-regulated
cg04790829	5'UTR	-4.28362	-4.34737	0.920137	TSKU;TSKU-AS1	NM_015516	5.9	4.35	0.0510205	0.37	0.18	0.455194	-2.66737	down-regulated
cg07875873	TSS1500	-0.72466	0.570775	0.0137103	TSKU;TSKU-AS1	NM_015516;NM_001258210;NM_001258210	5.9	4.35	0.0510205	-0.58	0.024	0.151753	-2.66737	down-regulated
cg11611232	TSS1500	-0.321475	1.14159	0.095203	TSKU;TSKU-AS1	NM_001258210	5.9	4.35	0.0510205	-0.51	0.053	0.241258	-2.66737	down-regulated
cg14471615	TSS200	-4.00029	-4.1706	0.454184	TSKU;TSKU-AS1	NM_015516	5.9	4.35	0.0510205	0.13	0.64	0.843108	-2.66737	down-regulated
cg05764270	5'UTR	-3.09079	-2.92366	0.948241	TSKU;TSKU-AS1	NM_015516	5.9	4.35	0.0510205	-0.22	0.44	0.713674	-2.66737	down-regulated
cg01475325	5'UTR	0.000791274	1.17199	0.0205553	TSKU;TSKU-AS1	NM_015516	5.9	4.35	0.0510205	-0.54	0.038	0.198643	-2.66737	down-regulated
cg27178717	TSS1500	0.0858583	0.838651	0.220228	TSKU;TSKU-AS1	NM_001258210	5.9	4.35	0.0510205	-0.46	0.084	0.311098	-2.66737	down-regulated
cg20708135	TSS1500	-0.396935	0.832517	0.0752088	TSKU;TSKU-AS1	NM_015516	5.9	4.35	0.0510205	-0.48	0.069	0.281043	-2.66737	down-regulated
cg04610274	5'UTR	-0.627149	0.291962	0.095203	TSKU;TSKU-AS1	NM_015516	5.9	4.35	0.0510205	-0.64	0.01	0.090103	-2.66737	down-regulated
cg03571342	5'UTR	-4.03728	-4.37655	0.454184	TSKU;TSKU-AS1	NR_120561;NR_120562;NM_001258210;NM_015516	5.9	4.35	0.0510205	0.48	0.068	0.278744	-2.66737	down-regulated
cg18504038	TSS1500	-0.326622	0.933867	0.220228	TSKU;TSKU-AS1	NM_001258210	5.9	4.35	0.0510205	-0.47	0.08	0.303214	-2.66737	down-regulated
cg14735689	5'UTR	-3.78124	-3.63251	0.833183	TSKU;TSKU-AS1	NM_015516	5.9	4.35	0.0510205	0.13	0.64	0.843108	-2.66737	down-regulated
cg17107561	5'UTR	0.620753	1.62854	0.390268	TSKU;TSKU-AS1	NM_001258210;NM_015516	5.9	4.35	0.0510205	-0.22	0.43	0.707023	-2.66737	down-regulated
cg02974655	TSS1500	-2.82765	-3.1364	0.257454	TSKU;TSKU-AS1	NM_015516	5.9	4.35	0.0510205	0.15	0.58	0.809877	-2.66737	down-regulated
cg09914667	TSS1500	2.27452	2.17467	1	GRM5-AS1;GRM5-AS1	NR_049724	4.14	8.05	0.000545761	-0.05	0.85	0.938971	4.74943	up-regulated
cg15472815	TSS1500	2.77159	3.11002	0.340674	GRM5-AS1;GRM5-AS1	NR_049724	4.14	8.05	0.000545761	0.36	0.19	0.468081	4.74943	up-regulated
cg15416488	TSS200	-2.87432	-2.68029	0.737184	PABPC4L;PABPC4L	NM_001114734	7	5.01	0.00188421	-0.36	0.19	0.468081	-2.47428	down-regulated
cg10850791	5'UTR	-2.25709	-2.18926	0.783152	PABPC4L;PABPC4L	NM_001114734	7	5.01	0.00188421	-0.14	0.62	0.833708	-2.47428	down-regulated
cg16519911	TSS200	-2.54306	-2.46559	1	PABPC4L;PABPC4L	NM_001114734	7	5.01	0.00188421	-0.16	0.56	0.796657	-2.47428	down-regulated
cg18236571	5'UTR	-0.684288	-0.0649325	0.0752088	PABPC4L;PABPC4L	NM_001114734	7	5.01	0.00188421	-0.81	0.00025	0.00873735	-2.47428	down-regulated
cg05542056	TSS1500	0.0504094	1.02103	0.0581114	PABPC4L;PABPC4L	NM_001114734	7	5.01	0.00188421	-0.78	0.00065	0.0162792	-2.47428	down-regulated
cg15765486	TSS1500	-3.08916	-3.27123	0.980276	PABPC4L;PABPC4L	NM_001114734	7	5.01	0.00188421	-0.22	0.43	0.707023	-2.47428	down-regulated
cg18270926	TSS1500	-3.36187	-3.37537	1	PABPC4L;PABPC4L	NM_001114734	7	5.01	0.00188421	-0.44	0.1	0.334698	-2.47428	down-regulated
cg02981348	TSS1500	-0.0705601	1.47712	0.302961	PABPC4L;PABPC4L	NM_001114734	7	5.01	0.00188421	-0.71	0.0029	0.0425945	-2.47428	down-regulated
cg01318441	TSS1500	0.439384	1.06933	0.737184	PABPC4L;PABPC4L	NM_001114734	7	5.01	0.00188421	-0.26	0.35	0.640885	-2.47428	down-regulated
cg23930711	TSS200	0.249492	0.497805	0.627588	PCDHGA4;PCDHGA3	NM_018917;NM_032053;NM_018915;NM_018912;NM_018922;NM_018916	12.7	14.85	0.000545761	0.35	0.2	0.482039	2.25326	up-regulated
cg18839637	1stExon	0.643205	0.319471	0.220228	PCDHGA3;PCDHGA3	NM_018915;NM_018916;NM_032011;NM_018912	12.7	14.85	0.000545761	-0.44	0.098	0.334698	2.25326	up-regulated
cg12487540	1stExon	-0.105684	0.17876	0.563118	PCDHGA4;PCDHGA3	NM_018915;NM_018917;NM_018912;NM_018922;NM_018916;NM_032053	12.7	14.85	0.000545761	0.19	0.5	0.756354	2.25326	up-regulated
cg24996161	1stExon	1.42666	1.41791	0.875442	PCDHGA4;PCDHGA3	NM_018915;NM_018917;NM_018912;NM_018922;NM_018916;NM_032053	12.7	14.85	0.000545761	0.42	0.11	0.353344	2.25326	up-regulated
cg18781988	TSS200	-0.285269	0.0306468	0.783152	PCDHGA3;PCDHGA3	NM_018915;NM_018916;NM_018912;NM_032011	12.7	14.85	0.000545761	0.2	0.48	0.742927	2.25326	up-regulated
cg19037350	TSS200	-1.14117	-1.21744	0.920137	PCDHGA4;PCDHGA3	NM_018917;NM_032053;NM_018915;NM_018912;NM_018922;NM_018916	12.7	14.85	0.000545761	-0.11	0.69	0.866072	2.25326	up-regulated
cg00978427	1stExon	0.412698	0.35347	0.833183	PCDHGA4;PCDHGA3	NM_018915;NM_018917;NM_018912;NM_018922;NM_018916;NM_032053	12.7	14.85	0.000545761	0.01	0.97	0.985355	2.25326	up-regulated
cg11236452	1stExon	-0.570908	-0.458041	0.920137	PCDHGA3;PCDHGA3	NM_018915;NM_018916;NM_032011;NM_018912	12.7	14.85	0.000545761	-0.34	0.21	0.493984	2.25326	up-regulated
cg19814830	1stExon	3.03527	1.69173	0.220228	PCDHGA4;PCDHGA3	NM_018915;NM_018917;NM_018912;NM_018922;NM_018916;NM_032053	12.7	14.85	0.000545761	-0.51	0.054	0.24332	2.25326	up-regulated
cg24828065	TSS1500	-0.935331	-0.935109	0.948241	PCDHGA3;PCDHGA3	NM_018916;NM_032011;NM_018912;NM_018915	12.7	14.85	0.000545761	-0.31	0.27	0.564812	2.25326	up-regulated
cg17995013	TSS1500	2.03003	1.113	0.220228	PCDHGA3;PCDHGA3	NM_018916;NM_032011;NM_018912;NM_018915	12.7	14.85	0.000545761	-0.6	0.019	0.132034	2.25326	up-regulated
cg27079776	TSS1500	-1.72049	-1.40291	0.390268	PCDHGA4;PCDHGA3	NM_018915;NM_032053;NM_018912;NM_018917;NM_018922;NM_018916	12.7	14.85	0.000545761	0.41	0.12	0.370067	2.25326	up-regulated
cg18074562	TSS1500	1.83036	2.22394	0.833183	PCDHGA4;PCDHGA3	NM_018917;NM_032053;NM_018912;NM_018915;NM_018916;NM_018922	12.7	14.85	0.000545761	0.05	0.85	0.938971	2.25326	up-regulated
cg24066843	1stExon	1.88867	1.29669	0.783152	PCDHGA3;PCDHGA3	NM_018915;NM_018916;NM_032011;NM_018912	12.7	14.85	0.000545761	-0.24	0.38	0.666524	2.25326	up-regulated
cg01561869	1stExon	-0.763849	-0.498518	0.783152	PCDHGA3;PCDHGA3	NM_018915;NM_018916;NM_032011;NM_018912	12.7	14.85	0.000545761	0.14	0.62	0.833708	2.25326	up-regulated
cg17588578	TSS200	-0.408471	-0.584044	0.948241	PCDHGA3;PCDHGA3	NM_018915;NM_018916;NM_018912;NM_032011	12.7	14.85	0.000545761	0.19	0.49	0.749783	2.25326	up-regulated
cg06742719	TSS200	-2.22727	-2.08399	0.737184	PCDHGA3;PCDHGA3	NM_018915;NM_018916;NM_018912;NM_032011	12.7	14.85	0.000545761	0.43	0.11	0.353344	2.25326	up-regulated
cg19595107	TSS1500	-3.54743	-4.03288	0.390268	PCDHGA4;PCDHGA3	NM_018915;NM_032053;NM_018912;NM_018917;NM_018922;NM_018916	12.7	14.85	0.000545761	-0.21	0.45	0.720368	2.25326	up-regulated
cg15314696	TSS1500	-2.94399	-2.89814	0.980276	PCDHGA3;PCDHGA3	NM_018916;NM_032011;NM_018912;NM_018915	12.7	14.85	0.000545761	-0.07	0.81	0.924029	2.25326	up-regulated
cg01575930	TSS1500	1.25726	1.37232	0.920137	PCDHGA4;PCDHGA3	NM_018915;NM_032053;NM_018912;NM_018917;NM_018922;NM_018916	12.7	14.85	0.000545761	-0.39	0.15	0.414645	2.25326	up-regulated
cg14468658	TSS200	-1.16798	-1.27678	0.875442	PCDHGA3;PCDHGA3	NM_018915;NM_018916;NM_018912;NM_032011	12.7	14.85	0.000545761	0.06	0.84	0.93477	2.25326	up-regulated
cg16626420	1stExon	0.642938	0.92225	1	PCDHGA4;PCDHGA3	NM_018915;NM_018917;NM_018912;NM_018922;NM_018916;NM_032053	12.7	14.85	0.000545761	-0.29	0.29	0.585285	2.25326	up-regulated
cg20433262	1stExon	-1.05674	-1.02939	0.875442	PCDHGA4;PCDHGA3	NM_018915;NM_018917;NM_018912;NM_018922;NM_018916;NM_032053	12.7	14.85	0.000545761	0.36	0.18	0.455194	2.25326	up-regulated
cg18839750	TSS1500	-2.51693	-2.66198	0.783152	PCDHGA3;PCDHGA3	NM_018915;NM_032011;NM_018912;NM_018916	12.7	14.85	0.000545761	-0.5	0.058	0.252836	2.25326	up-regulated
cg02146079	1stExon	0.903786	1.1031	0.833183	PCDHGA3;PCDHGA3	NM_018915;NM_018916;NM_032011;NM_018912	12.7	14.85	0.000545761	-0.34	0.22	0.505811	2.25326	up-regulated
cg01301252	1stExon	1.79113	1.5089	0.920137	PCDHGA3;PCDHGA3	NM_018915;NM_018916;NM_032011;NM_018912	12.7	14.85	0.000545761	0.33	0.23	0.51827	2.25326	up-regulated
cg05043461	1stExon	-2.30284	-2.17802	0.833183	PCDHGA4;PCDHGA3	NM_018915;NM_018917;NM_018912;NM_018922;NM_018916;NM_032053	12.7	14.85	0.000545761	0.21	0.45	0.720368	2.25326	up-regulated
cg01418385	TSS1500	-2.07516	-2.06304	0.875442	PCDHGA3;PCDHGA3	NM_018915;NM_032011;NM_018912;NM_018916	12.7	14.85	0.000545761	0.33	0.23	0.51827	2.25326	up-regulated
cg02867763	TSS200	-2.659	-2.23731	0.680482	PCDHGA4;PCDHGA3	NM_018917;NM_032053;NM_018915;NM_018912;NM_018922;NM_018916	12.7	14.85	0.000545761	0.18	0.52	0.769013	2.25326	up-regulated
cg22971091	TSS1500	2.73842	1.65218	0.627588	PCDHGA4;PCDHGA3	NM_018917;NM_032053;NM_018912;NM_018915;NM_018916;NM_018922	12.7	14.85	0.000545761	-0.08	0.79	0.914328	2.25326	up-regulated
cg23930711	TSS200	0.249492	0.497805	0.627588	PCDHGA4;PCDHGB1	NM_018917;NM_032053;NM_018915;NM_018912;NM_018922;NM_018916	12.71	14.85	0.000545761	0.35	0.2	0.482039	2.25993	up-regulated
cg08714996	1stExon	-0.978079	-1.02571	0.783152	PCDHGB1;PCDHGB1	NM_018922;NM_018915;NM_018912;NM_032095;NM_018916	12.71	14.85	0.000545761	-0.07	0.8	0.918852	2.25993	up-regulated
cg22637837	1stExon	1.30161	1.08654	0.783152	PCDHGB1;PCDHGB1	NM_018922;NM_018915;NM_018912;NM_032095;NM_018916	12.71	14.85	0.000545761	-0.34	0.22	0.505811	2.25993	up-regulated
cg21161927	TSS200	-2.24147	-2.30697	0.920137	PCDHGB1;PCDHGB1	NM_018915;NM_032095;NM_018912;NM_018922;NM_018916	12.71	14.85	0.000545761	0.09	0.76	0.901959	2.25993	up-regulated
cg12487540	1stExon	-0.105684	0.17876	0.563118	PCDHGA4;PCDHGB1	NM_018915;NM_018917;NM_018912;NM_018922;NM_018916;NM_032053	12.71	14.85	0.000545761	0.19	0.5	0.756354	2.25993	up-regulated
cg24996161	1stExon	1.42666	1.41791	0.875442	PCDHGA4;PCDHGB1	NM_018915;NM_018917;NM_018912;NM_018922;NM_018916;NM_032053	12.71	14.85	0.000545761	0.42	0.12	0.370067	2.25993	up-regulated
cg19037350	TSS200	-1.14117	-1.21744	0.920137	PCDHGA4;PCDHGB1	NM_018917;NM_032053;NM_018915;NM_018912;NM_018922;NM_018916	12.71	14.85	0.000545761	-0.11	0.69	0.866072	2.25993	up-regulated
cg00978427	1stExon	0.412698	0.35347	0.833183	PCDHGA4;PCDHGB1	NM_018915;NM_018917;NM_018912;NM_018922;NM_018916;NM_032053	12.71	14.85	0.000545761	0.01	0.98	0.988474	2.25993	up-regulated
cg16574737	1stExon	-0.173057	-0.792315	0.563118	PCDHGB1;PCDHGB1	NM_018922;NM_018915;NM_018912;NM_032095;NM_018916	12.71	14.85	0.000545761	-0.3	0.27	0.564812	2.25993	up-regulated
cg12375722	TSS200	-1.82896	-1.8522	0.680482	PCDHGB1;PCDHGB1	NM_018915;NM_032095;NM_018912;NM_018922;NM_018916	12.71	14.85	0.000545761	-0.42	0.12	0.370067	2.25993	up-regulated
cg19814830	1stExon	3.03527	1.69173	0.220228	PCDHGA4;PCDHGB1	NM_018915;NM_018917;NM_018912;NM_018922;NM_018916;NM_032053	12.71	14.85	0.000545761	-0.51	0.055	0.2458	2.25993	up-regulated
cg13048822	TSS1500	-2.89284	-2.71488	1	PCDHGB1;PCDHGB1	NM_018915;NM_018912;NM_018916;NM_018922;NM_032095	12.71	14.85	0.000545761	0.13	0.65	0.847771	2.25993	up-regulated
cg27079776	TSS1500	-1.72049	-1.40291	0.390268	PCDHGA4;PCDHGB1	NM_018915;NM_032053;NM_018912;NM_018917;NM_018922;NM_018916	12.71	14.85	0.000545761	0.41	0.12	0.370067	2.25993	up-regulated
cg18074562	TSS1500	1.83036	2.22394	0.833183	PCDHGA4;PCDHGB1	NM_018917;NM_032053;NM_018912;NM_018915;NM_018916;NM_018922	12.71	14.85	0.000545761	0.06	0.84	0.93477	2.25993	up-regulated
cg17557357	TSS1500	-3.26277	-3.17901	0.980276	PCDHGB1;PCDHGB1	NM_018915;NM_018912;NM_018916;NM_018922;NM_032095	12.71	14.85	0.000545761	0.06	0.84	0.93477	2.25993	up-regulated
cg26960988	TSS1500	1.50166	1.63046	0.948241	PCDHGB1;PCDHGB1	NM_018915;NM_018912;NM_018916;NM_018922;NM_032095	12.71	14.85	0.000545761	0.41	0.13	0.386422	2.25993	up-regulated
cg03447435	TSS1500	-3.89301	-3.84338	0.980276	PCDHGB1;PCDHGB1	NM_018915;NM_018912;NM_018916;NM_018922;NM_032095	12.71	14.85	0.000545761	0.31	0.26	0.555854	2.25993	up-regulated
cg25592513	TSS1500	-3.4377	-3.5653	0.875442	PCDHGB1;PCDHGB1	NM_018915;NM_018912;NM_018916;NM_018922;NM_032095	12.71	14.85	0.000545761	0.03	0.91	0.961042	2.25993	up-regulated
cg22240695	TSS200	-2.77674	-2.35155	0.680482	PCDHGB1;PCDHGB1	NM_032095;NM_018922;NM_018912;NM_018915;NM_018916	12.71	14.85	0.000545761	0.36	0.19	0.468081	2.25993	up-regulated
cg19595107	TSS1500	-3.54743	-4.03288	0.390268	PCDHGA4;PCDHGB1	NM_018915;NM_032053;NM_018912;NM_018917;NM_018922;NM_018916	12.71	14.85	0.000545761	-0.21	0.45	0.720368	2.25993	up-regulated
cg05942150	1stExon	0.734181	0.483651	0.875442	PCDHGB1;PCDHGB1	NM_018922;NM_018915;NM_018912;NM_032095;NM_018916	12.71	14.85	0.000545761	0.23	0.42	0.698501	2.25993	up-regulated
cg13725516	1stExon	-0.378083	-0.548742	0.980276	PCDHGB1;PCDHGB1	NM_018922;NM_018915;NM_018912;NM_032095;NM_018916	12.71	14.85	0.000545761	-0.2	0.47	0.735254	2.25993	up-regulated
cg01575930	TSS1500	1.25726	1.37232	0.920137	PCDHGA4;PCDHGB1	NM_018915;NM_032053;NM_018912;NM_018917;NM_018922;NM_018916	12.71	14.85	0.000545761	-0.39	0.15	0.414645	2.25993	up-regulated
cg16626420	1stExon	0.642938	0.92225	1	PCDHGA4;PCDHGB1	NM_018915;NM_018917;NM_018912;NM_018922;NM_018916;NM_032053	12.71	14.85	0.000545761	-0.29	0.29	0.585285	2.25993	up-regulated
cg20433262	1stExon	-1.05674	-1.02939	0.875442	PCDHGA4;PCDHGB1	NM_018915;NM_018917;NM_018912;NM_018922;NM_018916;NM_032053	12.71	14.85	0.000545761	0.36	0.19	0.468081	2.25993	up-regulated
cg12043062	TSS200	-1.58512	-1.793	0.875442	PCDHGB1;PCDHGB1	NM_032095;NM_018922;NM_018912;NM_018915;NM_018916	12.71	14.85	0.000545761	-0.11	0.69	0.866072	2.25993	up-regulated
cg21073350	TSS200	-1.30333	-1.23693	0.920137	PCDHGB1;PCDHGB1	NM_018915;NM_032095;NM_018912;NM_018922;NM_018916	12.71	14.85	0.000545761	0.35	0.21	0.493984	2.25993	up-regulated
cg05043461	1stExon	-2.30284	-2.17802	0.833183	PCDHGA4;PCDHGB1	NM_018915;NM_018917;NM_018912;NM_018922;NM_018916;NM_032053	12.71	14.85	0.000545761	0.21	0.45	0.720368	2.25993	up-regulated
cg13733755	TSS1500	0.367131	-0.228878	0.151392	PCDHGB1;PCDHGB1	NM_032095;NM_018922;NM_018912;NM_018915;NM_018916	12.71	14.85	0.000545761	-0.31	0.26	0.555854	2.25993	up-regulated
cg02867763	TSS200	-2.659	-2.23731	0.680482	PCDHGA4;PCDHGB1	NM_018917;NM_032053;NM_018915;NM_018912;NM_018922;NM_018916	12.71	14.85	0.000545761	0.18	0.52	0.769013	2.25993	up-regulated
cg22971091	TSS1500	2.73842	1.65218	0.627588	PCDHGA4;PCDHGB1	NM_018917;NM_032053;NM_018912;NM_018915;NM_018916;NM_018922	12.71	14.85	0.000545761	-0.08	0.78	0.910422	2.25993	up-regulated
cg22121599	TSS1500	0.102219	1.33846	0.302961	PCAT2;CASC19	NR_109833;NR_119373	5.17	4.24	0.0510205	-0.48	0.069	0.281043	-3.13273	down-regulated
cg06228183	TSS1500	0.621583	1.74892	0.302961	PCAT2;CASC19	NR_109833;NR_119373	5.17	4.24	0.0510205	-0.51	0.051	0.235503	-3.13273	down-regulated
cg17032846	TSS1500	0.430923	1.17668	0.220228	PCAT2;CASC19	NR_109833;NR_119373	5.17	4.24	0.0510205	-0.44	0.098	0.334698	-3.13273	down-regulated
cg17666375	TSS200	1.74681	1.68222	0.948241	CASC19;CASC19	NR_120364	5.17	4.24	0.0510205	-0.3	0.28	0.575592	-3.13273	down-regulated
cg22151446	1stExon	-1.44189	-1.08231	0.920137	PCDHGA12;PCDHGB7	NM_018917;NM_032092;NM_018914;NM_018921;NM_018912;NM_018922;NM_018926;NM_032094;NM_018924;NM_018927;NM_018919;NM_032088;NM_018913;NM_003735;NM_018918;NM_003736;NM_018916;NM_018915;NM_018920;NM_018923;NM_018925	12.75	14.87	0.000545761	-0.08	0.78	0.910422	2.25407	up-regulated
cg08938584	1stExon	0.0326734	-0.0398224	0.627588	PCDHGB7;PCDHGB7	NM_018917;NM_018921;NM_018912;NM_018922;NM_018927;NM_018926;NM_018924;NM_018919;NM_032088;NM_018913;NM_018918;NM_003736;NM_032101;NM_018916;NM_018915;NM_018923;NM_018920;NM_018925	12.87	14.88	0.000545761	-0.23	0.4	0.682627	2.21369	up-regulated
cg09639151	1stExon	-0.683206	-0.926662	0.980276	PCDHGA12;PCDHGB7	NM_018917;NM_032092;NM_018914;NM_018921;NM_018912;NM_018922;NM_018926;NM_032094;NM_018924;NM_018927;NM_018919;NM_032088;NM_018913;NM_003735;NM_018918;NM_003736;NM_018916;NM_018915;NM_018920;NM_018923;NM_018925	12.75	14.87	0.000545761	-0.06	0.85	0.938971	2.25407	up-regulated
cg02707176	1stExon	1.44915	1.3617	0.948241	PCDHGB7;PCDHGB7	NM_018917;NM_018921;NM_018912;NM_018922;NM_018927;NM_018926;NM_018924;NM_018919;NM_032088;NM_018913;NM_018918;NM_003736;NM_032101;NM_018916;NM_018915;NM_018923;NM_018920;NM_018925	12.87	14.88	0.000545761	0.19	0.51	0.763429	2.21369	up-regulated
cg07489502	1stExon	-0.361109	-0.850795	0.737184	PCDHGA12;PCDHGB7	NM_018917;NM_032092;NM_018914;NM_018921;NM_018912;NM_018922;NM_018926;NM_032094;NM_018924;NM_018927;NM_018919;NM_032088;NM_018913;NM_003735;NM_018918;NM_003736;NM_018916;NM_018915;NM_018920;NM_018923;NM_018925	12.75	14.87	0.000545761	0.02	0.95	0.977408	2.25407	up-regulated
cg13933262	TSS200	-2.52129	-2.38517	0.833183	PCDHGB7;PCDHGB7	NM_018917;NM_018921;NM_018912;NM_018922;NM_018927;NM_018926;NM_018924;NM_032101;NM_018919;NM_032088;NM_018913;NM_018918;NM_003736;NM_018916;NM_018915;NM_018923;NM_018920;NM_018925	12.87	14.88	0.000545761	0.01	0.98	0.988474	2.21369	up-regulated
cg02452944	TSS200	-0.894019	-0.43373	0.875442	PCDHGA12;PCDHGB7	NM_018917;NM_032092;NM_018914;NM_018921;NM_018912;NM_018922;NM_018926;NM_003735;NM_018924;NM_018927;NM_018919;NM_032088;NM_018913;NM_018918;NM_003736;NM_018916;NM_018915;NM_032094;NM_018923;NM_018920;NM_018925	12.75	14.87	0.000545761	0.14	0.63	0.83835	2.25407	up-regulated
cg23244790	1stExon	-1.99047	-1.71419	0.920137	PCDHGA12;PCDHGB7	NM_018917;NM_032092;NM_018914;NM_018921;NM_018912;NM_018922;NM_018926;NM_032094;NM_018924;NM_018927;NM_018919;NM_032088;NM_018913;NM_003735;NM_018918;NM_003736;NM_018916;NM_018915;NM_018920;NM_018923;NM_018925	12.75	14.87	0.000545761	0.12	0.66	0.852847	2.25407	up-regulated
cg21627409	TSS200	-1.48567	-0.768926	0.783152	PCDHGA12;PCDHGB7	NM_018917;NM_032092;NM_018914;NM_018921;NM_018912;NM_018922;NM_018926;NM_003735;NM_018924;NM_018927;NM_018919;NM_032088;NM_018913;NM_018918;NM_003736;NM_018916;NM_018915;NM_032094;NM_018923;NM_018920;NM_018925	12.75	14.87	0.000545761	0.5	0.057	0.250683	2.25407	up-regulated
cg22692868	TSS1500	2.2646	2.24721	1	PCDHGB7;PCDHGB7	NM_018917;NM_018921;NM_018912;NM_018922;NM_018926;NM_018924;NM_018927;NM_018919;NM_032088;NM_018913;NM_018918;NM_003736;NM_018916;NM_032101;NM_018915;NM_018923;NM_018920;NM_018925	12.87	14.88	0.000545761	-0.3	0.28	0.575592	2.21369	up-regulated
cg07730329	TSS200	-0.934366	-0.590039	0.627588	PCDHGA12;PCDHGB7	NM_018917;NM_032092;NM_018914;NM_018921;NM_018912;NM_018922;NM_018926;NM_003735;NM_018924;NM_018927;NM_018919;NM_032088;NM_018913;NM_018918;NM_003736;NM_018916;NM_018915;NM_032094;NM_018923;NM_018920;NM_018925	12.75	14.87	0.000545761	0.26	0.35	0.640885	2.25407	up-regulated
cg07524997	TSS1500	0.39108	-0.480296	0.390268	PCDHGB7;PCDHGB7	NM_018917;NM_018921;NM_018912;NM_018922;NM_018926;NM_018924;NM_018927;NM_018919;NM_032088;NM_018913;NM_018918;NM_003736;NM_018916;NM_032101;NM_018915;NM_018923;NM_018920;NM_018925	12.87	14.88	0.000545761	0.01	0.97	0.985355	2.21369	up-regulated
cg12304520	TSS200	-1.7602	-1.28984	0.563118	PCDHGA12;PCDHGB7	NM_018917;NM_032092;NM_018914;NM_018921;NM_018912;NM_018922;NM_018926;NM_003735;NM_018924;NM_018927;NM_018919;NM_032088;NM_018913;NM_018918;NM_003736;NM_018916;NM_018915;NM_032094;NM_018923;NM_018920;NM_018925	12.75	14.87	0.000545761	0.25	0.36	0.648831	2.25407	up-regulated
cg14011639	TSS200	-3.49898	-3.25322	0.503623	PCDHGB7;PCDHGB7	NM_018917;NM_018921;NM_018912;NM_018922;NM_018927;NM_018926;NM_018924;NM_032101;NM_018919;NM_032088;NM_018913;NM_018918;NM_003736;NM_018916;NM_018915;NM_018923;NM_018920;NM_018925	12.87	14.88	0.000545761	0.31	0.26	0.555854	2.21369	up-regulated
cg08935238	1stExon	-0.688566	-0.768315	0.980276	PCDHGB7;PCDHGB7	NM_018917;NM_018921;NM_018912;NM_018922;NM_018927;NM_018926;NM_018924;NM_018919;NM_032088;NM_018913;NM_018918;NM_003736;NM_032101;NM_018916;NM_018915;NM_018923;NM_018920;NM_018925	12.87	14.88	0.000545761	0.38	0.16	0.428173	2.21369	up-regulated
cg04080041	1stExon	-1.62805	-1.70217	1	PCDHGA12;PCDHGB7	NM_018917;NM_032092;NM_018914;NM_018921;NM_018912;NM_018922;NM_018926;NM_032094;NM_018924;NM_018927;NM_018919;NM_032088;NM_018913;NM_003735;NM_018918;NM_003736;NM_018916;NM_018915;NM_018920;NM_018923;NM_018925	12.75	14.87	0.000545761	0.12	0.67	0.857202	2.25407	up-regulated
cg01770654	1stExon	-1.30466	-1.48432	0.390268	PCDHGA12;PCDHGB7	NM_003735;NM_032094;NM_032088;NM_018925;NM_018921;NM_018926;NM_018913;NM_018927;NM_032092;NM_018914;NM_018912;NM_018915;NM_018916;NM_018922;NM_018917;NM_018923;NM_018918;NM_018924;NM_018919;NM_018920;NM_003736	12.75	14.87	0.000545761	-0.55	0.034	0.185994	2.25407	up-regulated
cg03486475	TSS1500	-0.664481	0.144385	0.563118	PCDHGB7;PCDHGB7	NM_018917;NM_018921;NM_018912;NM_018922;NM_018926;NM_018924;NM_018927;NM_018919;NM_032088;NM_018913;NM_018918;NM_003736;NM_018916;NM_032101;NM_018915;NM_018923;NM_018920;NM_018925	12.87	14.88	0.000545761	0.47	0.078	0.299527	2.21369	up-regulated
cg18144764	TSS1500	1.96714	2.02032	0.875442	PCDHGB7;PCDHGB7	NM_032101;NM_018927;NM_032088;NM_018925;NM_018921;NM_018926;NM_018913;NM_018912;NM_018915;NM_018916;NM_018922;NM_018917;NM_018923;NM_018918;NM_018924;NM_018919;NM_018920;NM_003736	12.87	14.88	0.000545761	-0.18	0.52	0.769013	2.21369	up-regulated
cg07802710	5'UTR	-1.4405	-1.86842	0.783152	PCDHGA12;PCDHGB7	NM_018917;NM_032092;NM_018914;NM_003735;NM_018921;NM_018912;NM_018922;NM_018926;NM_032094;NM_018924;NM_018927;NM_018919;NM_032088;NM_018913;NM_003735;NM_018918;NM_003736;NM_018916;NM_018915;NM_018920;NM_018923;NM_018925;NM_032094	12.75	14.87	0.000545761	-0.03	0.91	0.961042	2.25407	up-regulated
cg11647681	5'UTR	-0.607384	-0.748458	0.737184	PCDHGA12;PCDHGB7	NM_018917;NM_032092;NM_018914;NM_003735;NM_018921;NM_018912;NM_018922;NM_018926;NM_032094;NM_018924;NM_018927;NM_018919;NM_032088;NM_018913;NM_003735;NM_018918;NM_003736;NM_018916;NM_018915;NM_018920;NM_018923;NM_018925;NM_032094	12.75	14.87	0.000545761	-0.12	0.68	0.860848	2.25407	up-regulated
cg23082339	TSS200	-3.65398	-3.57174	0.948241	PCDHGA12;PCDHGB7	NM_018917;NM_032092;NM_018914;NM_018921;NM_018912;NM_018922;NM_018926;NM_003735;NM_018924;NM_018927;NM_018919;NM_032088;NM_018913;NM_018918;NM_003736;NM_018916;NM_018915;NM_032094;NM_018923;NM_018920;NM_018925	12.75	14.87	0.000545761	-0.06	0.84	0.93477	2.25407	up-regulated
cg02331883	1stExon	-0.738565	-0.63362	0.920137	PCDHGB7;PCDHGB7	NM_018917;NM_018921;NM_018912;NM_018922;NM_018927;NM_018926;NM_018924;NM_018919;NM_032088;NM_018913;NM_018918;NM_003736;NM_032101;NM_018916;NM_018915;NM_018923;NM_018920;NM_018925	12.87	14.88	0.000545761	-0.47	0.081	0.305023	2.21369	up-regulated
cg07539798	1stExon	-0.201719	-0.376138	0.783152	PCDHGA12;PCDHGB7	NM_018917;NM_032092;NM_018914;NM_018921;NM_018912;NM_018922;NM_018926;NM_032094;NM_018924;NM_018927;NM_018919;NM_032088;NM_018913;NM_003735;NM_018918;NM_003736;NM_018916;NM_018915;NM_018920;NM_018923;NM_018925	12.75	14.87	0.000545761	0.22	0.43	0.707023	2.25407	up-regulated
cg04503600	1stExon	-0.665472	-1.00641	0.390268	PCDHGB7;PCDHGB7	NM_018917;NM_018921;NM_018912;NM_018922;NM_018927;NM_018926;NM_018924;NM_018919;NM_032088;NM_018913;NM_018918;NM_003736;NM_032101;NM_018916;NM_018915;NM_018923;NM_018920;NM_018925	12.87	14.88	0.000545761	-0.41	0.13	0.386422	2.21369	up-regulated
cg21185686	1stExon	-1.40244	-2.02718	0.627588	PCDHGA12;PCDHGB7	NM_018917;NM_032092;NM_018914;NM_018921;NM_018912;NM_018922;NM_018926;NM_032094;NM_018924;NM_018927;NM_018919;NM_032088;NM_018913;NM_003735;NM_018918;NM_003736;NM_018916;NM_018915;NM_018920;NM_018923;NM_018925	12.75	14.87	0.000545761	-0.37	0.17	0.441869	2.25407	up-regulated
cg03510378	TSS200	-3.07942	-2.79641	0.503623	PCDHGB7;PCDHGB7	NM_032101;NM_018927;NM_032088;NM_018925;NM_018921;NM_018926;NM_018913;NM_018912;NM_018915;NM_018916;NM_018922;NM_018917;NM_018923;NM_018918;NM_018924;NM_018919;NM_018920;NM_003736	12.87	14.88	0.000545761	0.51	0.05	0.233182	2.21369	up-regulated
cg02267483	1stExon	-1.56659	-1.25798	0.980276	PCDHGA12;PCDHGB7	NM_018917;NM_032092;NM_018914;NM_018921;NM_018912;NM_018922;NM_018926;NM_032094;NM_018924;NM_018927;NM_018919;NM_032088;NM_018913;NM_003735;NM_018918;NM_003736;NM_018916;NM_018915;NM_018920;NM_018923;NM_018925	12.75	14.87	0.000545761	-0.16	0.58	0.809877	2.25407	up-regulated
cg14253517	1stExon	-0.966005	-1.2646	0.503623	PCDHGA12;PCDHGB7	NM_018917;NM_032092;NM_018914;NM_018921;NM_018912;NM_018922;NM_018926;NM_032094;NM_018924;NM_018927;NM_018919;NM_032088;NM_018913;NM_003735;NM_018918;NM_003736;NM_018916;NM_018915;NM_018920;NM_018923;NM_018925	12.75	14.87	0.000545761	-0.47	0.076	0.295128	2.25407	up-regulated
cg24272454	TSS1500	-1.31414	-0.466965	0.680482	PCDHGA12;PCDHGB7	NM_032094;NM_003735;NM_032088;NM_018925;NM_018921;NM_018926;NM_018913;NM_018927;NM_032092;NM_018914;NM_018912;NM_018915;NM_018916;NM_018922;NM_018917;NM_018923;NM_018918;NM_018924;NM_018919;NM_018920;NM_003736	12.75	14.87	0.000545761	-0.16	0.57	0.803566	2.25407	up-regulated
cg15874877	1stExon	-0.656551	-0.308333	0.737184	PCDHGB7;PCDHGB7	NM_018917;NM_018921;NM_018912;NM_018922;NM_018927;NM_018926;NM_032092;NM_018924;NM_018919;NM_032088;NM_018913;NM_018918;NM_032101;NM_003736;NM_018916;NM_018915;NM_032091;NM_018914;NM_018920;NM_018923;NM_018925	12.87	14.88	0.000545761	0.28	0.3	0.59571	2.21369	up-regulated
cg01224715	1stExon	-0.262717	-0.0190578	0.737184	PCDHGA12;PCDHGB7	NM_018917;NM_032092;NM_018914;NM_018921;NM_018912;NM_018922;NM_018926;NM_032094;NM_018924;NM_018927;NM_018919;NM_032088;NM_018913;NM_003735;NM_018918;NM_003736;NM_018916;NM_018915;NM_018920;NM_018923;NM_018925	12.75	14.87	0.000545761	0.52	0.045	0.220029	2.25407	up-regulated
cg18617005	TSS1500	-2.08484	-1.8365	0.454184	PCDHGB6;PCDHGB4	NM_018917;NM_018919;NM_018921;NM_018912;NM_032088;NM_018918;NM_018922;NM_018926;NM_003736;NM_018916;NM_018915;NM_018920;NM_018923;NM_032100;NM_018925;NM_018924	12.75	14.86	0.000545761	0.15	0.59	0.816801	2.24611	up-regulated
cg18507379	TSS1500	-2.34409	-2.22245	0.920137	PCDHGB6;PCDHGB4	NM_018917;NM_018919;NM_018921;NM_018912;NM_032088;NM_018918;NM_018922;NM_018926;NM_003736;NM_018916;NM_018915;NM_018920;NM_018923;NM_032100;NM_018925;NM_018924	12.75	14.86	0.000545761	-0.01	0.97	0.985355	2.24611	up-regulated
cg07613945	TSS1500	0.431555	0.33573	0.737184	PCDHGB6;PCDHGB4	NM_018917;NM_018919;NM_018921;NM_018912;NM_032088;NM_018918;NM_018922;NM_018926;NM_003736;NM_018916;NM_018915;NM_018920;NM_018923;NM_032100;NM_018925;NM_018924	12.75	14.86	0.000545761	-0.31	0.26	0.555854	2.24611	up-regulated
cg22648135	TSS200	-0.0682977	0.224697	0.783152	PCDHGB4;PCDHGB4	NM_018917;NM_018919;NM_018912;NM_018918;NM_018922;NM_018916;NM_018915;NM_018920;NM_018923;NM_003736;NM_032098;NM_018924	12.78	14.84	0.000545761	0.22	0.43	0.707023	2.22554	up-regulated
cg01454595	1stExon	1.26512	1.93616	0.920137	PCDHGB4;PCDHGB4	NM_003736;NM_032098;NM_018912;NM_018915;NM_018916;NM_018922;NM_018917;NM_018923;NM_018918;NM_018924;NM_018919;NM_018920	12.78	14.84	0.000545761	-0.21	0.44	0.713674	2.22554	up-regulated
cg22463553	1stExon	-0.191395	-0.3326	0.833183	PCDHGB6;PCDHGB4	NM_018917;NM_018921;NM_018912;NM_018922;NM_032100;NM_018926;NM_018924;NM_018919;NM_032088;NM_018918;NM_003736;NM_018916;NM_018915;NM_018923;NM_018920;NM_018925	12.75	14.86	0.000545761	0.26	0.36	0.648831	2.24611	up-regulated
cg05228150	TSS1500	2.50918	2.05082	0.563118	PCDHGB4;PCDHGB4	NM_032098;NM_003736;NM_018912;NM_018915;NM_018916;NM_018922;NM_018917;NM_018923;NM_018918;NM_018924;NM_018919;NM_018920	12.78	14.84	0.000545761	-0.33	0.23	0.51827	2.22554	up-regulated
cg06157602	TSS200	-2.51627	-2.70558	0.680482	PCDHGB6;PCDHGB4	NM_032088;NM_018925;NM_018921;NM_018926;NM_032100;NM_018912;NM_018915;NM_018916;NM_018922;NM_018917;NM_018923;NM_018918;NM_018924;NM_018919;NM_018920;NM_003736	12.75	14.86	0.000545761	-0.11	0.68	0.860848	2.24611	up-regulated
cg19247475	1stExon	-0.350565	-0.190362	0.920137	PCDHGB6;PCDHGB4	NM_018917;NM_018921;NM_018912;NM_018922;NM_032100;NM_018926;NM_018924;NM_018919;NM_032088;NM_018918;NM_003736;NM_018916;NM_018915;NM_018923;NM_018920;NM_018925	12.75	14.86	0.000545761	-0.05	0.87	0.947309	2.24611	up-regulated
cg27553119	1stExon	-0.920886	-0.881888	0.980276	PCDHGB4;PCDHGB4	NM_032098;NM_018917;NM_018919;NM_018912;NM_018918;NM_018922;NM_018916;NM_018915;NM_018920;NM_018923;NM_003736;NM_018924	12.78	14.84	0.000545761	0.25	0.37	0.657018	2.22554	up-regulated
cg23347399	TSS1500	-1.01642	-0.749095	0.875442	PCDHGB4;PCDHGB4	NM_018917;NM_018919;NM_018912;NM_018918;NM_018922;NM_018916;NM_018915;NM_032098;NM_018920;NM_018923;NM_003736;NM_018924	12.78	14.84	0.000545761	-0.02	0.93	0.968985	2.22554	up-regulated
cg17982031	1stExon	-2.16828	-2.20128	0.875442	PCDHGB4;PCDHGB4	NM_032098;NM_018917;NM_018919;NM_018912;NM_018918;NM_018922;NM_018916;NM_018915;NM_018920;NM_018923;NM_003736;NM_018924	12.78	14.84	0.000545761	0.11	0.69	0.866072	2.22554	up-regulated
cg03415916	1stExon	0.874423	1.02347	0.875442	PCDHGB6;PCDHGB4	NM_018917;NM_018921;NM_018912;NM_018922;NM_032100;NM_018926;NM_018924;NM_018919;NM_032088;NM_018918;NM_003736;NM_018916;NM_018915;NM_018923;NM_018920;NM_018925	12.75	14.86	0.000545761	-0.22	0.43	0.707023	2.24611	up-regulated
cg23614852	1stExon	-0.568898	-0.79392	0.627588	PCDHGB4;PCDHGB4	NM_032098;NM_018917;NM_018919;NM_018912;NM_018918;NM_018922;NM_018916;NM_018915;NM_018920;NM_018923;NM_003736;NM_018924	12.78	14.84	0.000545761	0.2	0.48	0.742927	2.22554	up-regulated
cg13254082	TSS1500	0.477179	0.0431583	0.833183	PCDHGB6;PCDHGB4	NM_018926;NM_032100;NM_032088;NM_018925;NM_018921;NM_018912;NM_018915;NM_018916;NM_018922;NM_018917;NM_018923;NM_018918;NM_018924;NM_018919;NM_018920;NM_003736	12.75	14.86	0.000545761	-0.26	0.36	0.648831	2.24611	up-regulated
cg03898577	TSS1500	-2.63383	-1.60032	0.181943	PCDHGB6;PCDHGB4	NM_018917;NM_018919;NM_018921;NM_018912;NM_032088;NM_018918;NM_018922;NM_018926;NM_003736;NM_018916;NM_018915;NM_018920;NM_018923;NM_032100;NM_018925;NM_018924	12.75	14.86	0.000545761	0.59	0.02	0.13596	2.24611	up-regulated
cg20938085	1stExon	-0.177279	-0.353777	0.948241	PCDHGB4;PCDHGB4	NM_032098;NM_018917;NM_018919;NM_018912;NM_018918;NM_018922;NM_018916;NM_018915;NM_018920;NM_018923;NM_003736;NM_018924	12.78	14.84	0.000545761	-0.1	0.73	0.886518	2.22554	up-regulated
cg07017875	1stExon	-0.739201	-0.883871	0.948241	PCDHGB6;PCDHGB4	NM_018917;NM_018921;NM_018912;NM_018922;NM_032100;NM_018926;NM_018924;NM_018919;NM_032088;NM_018918;NM_003736;NM_018916;NM_018915;NM_018923;NM_018920;NM_018925	12.75	14.86	0.000545761	0.21	0.45	0.720368	2.24611	up-regulated
cg15829642	1stExon	0.856609	1.04409	0.783152	PCDHGA5;PCDHGB2	NM_018917;NM_018915;NM_032054;NM_018923;NM_018912;NM_018922;NM_018916;NM_018918	12.72	14.86	0.000545761	0.32	0.24	0.531092	2.25103	up-regulated
cg19748485	1stExon	0.0671121	-0.011606	0.980276	PCDHGA5;PCDHGB2	NM_018917;NM_018915;NM_032054;NM_018923;NM_018912;NM_018922;NM_018916;NM_018918	12.72	14.86	0.000545761	0.33	0.24	0.531092	2.25103	up-regulated
cg07870307	TSS200	-1.4296	-1.05076	0.980276	PCDHGA5;PCDHGB2	NM_018917;NM_018915;NM_018923;NM_018918;NM_018912;NM_018922;NM_032054;NM_018916	12.72	14.86	0.000545761	0.09	0.74	0.891035	2.25103	up-regulated
cg26856475	1stExon	0.0216363	-0.3313	0.680482	PCDHGB2;PCDHGB2	NM_018917;NM_018915;NM_018923;NM_018912;NM_018922;NM_018916;NM_032096	12.73	14.86	0.000545761	-0.42	0.12	0.370067	2.25186	up-regulated
cg15672768	1stExon	-0.801314	-0.777633	0.980276	PCDHGB2;PCDHGB2	NM_018917;NM_018915;NM_018923;NM_018912;NM_018922;NM_018916;NM_032096	12.73	14.86	0.000545761	-0.05	0.86	0.944097	2.25186	up-regulated
cg19192159	TSS200	-2.25898	-1.86648	0.920137	PCDHGA5;PCDHGB2	NM_018918;NM_032054;NM_018912;NM_018915;NM_018916;NM_018922;NM_018917;NM_018923	12.72	14.86	0.000545761	0.13	0.64	0.843108	2.25103	up-regulated
cg00633552	1stExon	-0.04707	-0.064006	0.948241	PCDHGB2;PCDHGB2	NM_018917;NM_018915;NM_018923;NM_018912;NM_018922;NM_018916;NM_032096	12.73	14.86	0.000545761	-0.36	0.18	0.455194	2.25186	up-regulated
cg19560781	TSS1500	0.499887	0.0285237	0.680482	PCDHGA5;PCDHGB2	NM_018918;NM_032054;NM_018912;NM_018915;NM_018916;NM_018922;NM_018917;NM_018923	12.72	14.86	0.000545761	-0.39	0.15	0.414645	2.25103	up-regulated
cg19153028	TSS1500	2.93399	2.55066	0.0581114	PCDHGB2;PCDHGB2	NM_018923;NM_032096;NM_018912;NM_018915;NM_018916;NM_018922;NM_018917	12.73	14.86	0.000545761	-0.51	0.055	0.2458	2.25186	up-regulated
cg06575035	1stExon	-0.346221	-0.0197427	0.875442	PCDHGA5;PCDHGB2	NM_018917;NM_018915;NM_032054;NM_018923;NM_018912;NM_018922;NM_018916;NM_018918	12.72	14.86	0.000545761	-0.08	0.78	0.910422	2.25103	up-regulated
cg21752383	1stExon	-0.590373	-0.0732158	0.680482	PCDHGB2;PCDHGB2	NM_018917;NM_018915;NM_018923;NM_018912;NM_018922;NM_018916;NM_032096	12.73	14.86	0.000545761	0.33	0.23	0.51827	2.25186	up-regulated
cg26594534	TSS1500	0.233962	0.395649	0.980276	PCDHGA5;PCDHGB2	NM_018918;NM_032054;NM_018912;NM_018915;NM_018916;NM_018922;NM_018917;NM_018923	12.72	14.86	0.000545761	-0.39	0.15	0.414645	2.25103	up-regulated
cg00882725	TSS1500	-2.23696	-1.73688	0.503623	PCDHGA5;PCDHGB2	NM_018918;NM_032054;NM_018912;NM_018915;NM_018916;NM_018922;NM_018917;NM_018923	12.72	14.86	0.000545761	-0.2	0.47	0.735254	2.25103	up-regulated
cg08067695	TSS200	-1.80624	-1.78969	1	PCDHGA5;PCDHGB2	NM_018918;NM_032054;NM_018912;NM_018915;NM_018916;NM_018922;NM_018917;NM_018923	12.72	14.86	0.000545761	0.09	0.75	0.896659	2.25103	up-regulated
cg11499025	TSS200	-1.02306	-1.82215	0.563118	PCDHGB2;PCDHGB2	NM_018917;NM_018915;NM_018923;NM_018912;NM_032096;NM_018922;NM_018916	12.73	14.86	0.000545761	0	0.99	0.992723	2.25186	up-regulated
cg14738170	TSS200	-2.30542	-2.4498	0.833183	PCDHGA5;PCDHGB2	NM_018917;NM_018915;NM_018923;NM_018918;NM_018912;NM_018922;NM_032054;NM_018916	12.72	14.86	0.000545761	-0.51	0.053	0.241258	2.25103	up-regulated
cg01911239	1stExon	-1.38251	-1.05249	0.563118	PCDHGA5;PCDHGB2	NM_018917;NM_018915;NM_032054;NM_018923;NM_018912;NM_018922;NM_018916;NM_018918	12.72	14.86	0.000545761	0.32	0.24	0.531092	2.25103	up-regulated
cg03086707	1stExon	-1.7999	-1.77574	0.875442	PCDHGB2;PCDHGB2	NM_018917;NM_018915;NM_018923;NM_018912;NM_018922;NM_018916;NM_032096	12.73	14.86	0.000545761	0.14	0.61	0.827339	2.25186	up-regulated
cg07242860	TSS200	-3.48198	-3.28566	0.920137	PCDHGB2;PCDHGB2	NM_018917;NM_018915;NM_018923;NM_018912;NM_032096;NM_018922;NM_018916	12.73	14.86	0.000545761	0.09	0.75	0.896659	2.25186	up-regulated
cg26962778	1stExon	-1.598	-1.22188	0.737184	PCDHGB2;PCDHGB2	NM_018917;NM_018915;NM_018923;NM_018912;NM_018922;NM_018916;NM_032096	12.73	14.86	0.000545761	0.27	0.33	0.623983	2.25186	up-regulated
cg04246144	TSS1500	-4.00667	-4.00641	1	PCDHGB2;PCDHGB2	NM_018917;NM_018915;NM_032096;NM_018912;NM_018922;NM_018923;NM_018916	12.73	14.86	0.000545761	-0.08	0.77	0.905677	2.25186	up-regulated
cg14023926	TSS200	-3.79871	-3.62549	0.737184	PCDHGB2;PCDHGB2	NM_018923;NM_032096;NM_018912;NM_018915;NM_018916;NM_018922;NM_018917	12.73	14.86	0.000545761	-0.06	0.83	0.931421	2.25186	up-regulated
cg02580763	1stExon	0.0836057	0.0561656	0.920137	PCDHGA5;PCDHGB2	NM_018917;NM_018915;NM_032054;NM_018923;NM_018912;NM_018922;NM_018916;NM_018918	12.72	14.86	0.000545761	0.54	0.036	0.192639	2.25103	up-regulated
cg04767772	TSS200	-2.0376	-1.6552	0.948241	PCDHGB2;PCDHGB2	NM_018923;NM_032096;NM_018912;NM_018915;NM_018916;NM_018922;NM_018917	12.73	14.86	0.000545761	-0.31	0.27	0.564812	2.25186	up-regulated
cg13307880	1stExon	-2.27081	-2.07675	0.563118	PCDHGA5;PCDHGB2	NM_018917;NM_018915;NM_032054;NM_018923;NM_018912;NM_018922;NM_018916;NM_018918	12.72	14.86	0.000545761	0.57	0.027	0.162204	2.25103	up-regulated
cg17451176	TSS200	-1.78514	-2.20292	0.737184	PCDHGA5;PCDHGB2	NM_018917;NM_018915;NM_018923;NM_018918;NM_018912;NM_018922;NM_032054;NM_018916	12.72	14.86	0.000545761	-0.53	0.043	0.213471	2.25103	up-regulated
cg04773864	1stExon	0.450658	0.249325	0.980276	PCDHGA5;PCDHGB2	NM_018917;NM_018915;NM_032054;NM_018923;NM_018912;NM_018922;NM_018916;NM_018918	12.72	14.86	0.000545761	0.35	0.2	0.482039	2.25103	up-regulated
cg07520649	TSS1500	-1.37328	-0.964171	0.454184	PCDHGA5;PCDHGB2	NM_032054;NM_018917;NM_018915;NM_018923;NM_018912;NM_018922;NM_018916;NM_018918	12.72	14.86	0.000545761	0.34	0.21	0.493984	2.25103	up-regulated
cg23897137	TSS1500	2.76635	2.12608	0.257454	PCDHGB2;PCDHGB2	NM_018923;NM_032096;NM_018912;NM_018915;NM_018916;NM_018922;NM_018917	12.73	14.86	0.000545761	-0.4	0.13	0.386422	2.25186	up-regulated
cg14472390	1stExon	1.05348	0.416616	0.627588	PCDHGB2;PCDHGB2	NM_018917;NM_018915;NM_018923;NM_018912;NM_018922;NM_018916;NM_032096	12.73	14.86	0.000545761	-0.12	0.66	0.852847	2.25186	up-regulated
cg02022808	1stExon	-2.19415	-2.04687	0.948241	PCDHGA5;PCDHGB2	NM_018917;NM_018915;NM_032054;NM_018923;NM_018912;NM_018922;NM_018916;NM_018918	12.72	14.86	0.000545761	0.03	0.92	0.965388	2.25103	up-regulated
cg07804076	1stExon	-1.31772	-1.40197	0.875442	PCDHGB2;PCDHGB2	NM_018917;NM_018915;NM_018923;NM_018912;NM_018922;NM_018916;NM_032096	12.73	14.86	0.000545761	0.13	0.64	0.843108	2.25186	up-regulated
cg22151446	1stExon	-1.44189	-1.08231	0.920137	PCDHGA12;PCDHGA11	NM_018917;NM_032092;NM_018914;NM_018921;NM_018912;NM_018922;NM_018926;NM_032094;NM_018924;NM_018927;NM_018919;NM_032088;NM_018913;NM_003735;NM_018918;NM_003736;NM_018916;NM_018915;NM_018920;NM_018923;NM_018925	12.75	14.87	0.000545761	-0.08	0.78	0.910422	2.25407	up-regulated
cg09639151	1stExon	-0.683206	-0.926662	0.980276	PCDHGA12;PCDHGA11	NM_018917;NM_032092;NM_018914;NM_018921;NM_018912;NM_018922;NM_018926;NM_032094;NM_018924;NM_018927;NM_018919;NM_032088;NM_018913;NM_003735;NM_018918;NM_003736;NM_018916;NM_018915;NM_018920;NM_018923;NM_018925	12.75	14.87	0.000545761	-0.06	0.85	0.938971	2.25407	up-regulated
cg05870739	5'UTR	-1.45447	-1.33769	0.875442	PCDHGA11;PCDHGA11	NM_018917;NM_018921;NM_018912;NM_018922;NM_018926;NM_032091;NM_032092;NM_018914;NM_018924;NM_018914;NM_018927;NM_018919;NM_032088;NM_032091;NM_018913;NM_018918;NM_003736;NM_018916;NM_032092;NM_018915;NM_018920;NM_018923;NM_018925	12.71	14.84	0.000545761	-0.34	0.22	0.505811	2.23775	up-regulated
cg07489502	1stExon	-0.361109	-0.850795	0.737184	PCDHGA12;PCDHGA11	NM_018917;NM_032092;NM_018914;NM_018921;NM_018912;NM_018922;NM_018926;NM_032094;NM_018924;NM_018927;NM_018919;NM_032088;NM_018913;NM_003735;NM_018918;NM_003736;NM_018916;NM_018915;NM_018920;NM_018923;NM_018925	12.75	14.87	0.000545761	0.02	0.95	0.977408	2.25407	up-regulated
cg02452944	TSS200	-0.894019	-0.43373	0.875442	PCDHGA12;PCDHGA11	NM_018917;NM_032092;NM_018914;NM_018921;NM_018912;NM_018922;NM_018926;NM_003735;NM_018924;NM_018927;NM_018919;NM_032088;NM_018913;NM_018918;NM_003736;NM_018916;NM_018915;NM_032094;NM_018923;NM_018920;NM_018925	12.75	14.87	0.000545761	0.14	0.63	0.83835	2.25407	up-regulated
cg23244790	1stExon	-1.99047	-1.71419	0.920137	PCDHGA12;PCDHGA11	NM_018917;NM_032092;NM_018914;NM_018921;NM_018912;NM_018922;NM_018926;NM_032094;NM_018924;NM_018927;NM_018919;NM_032088;NM_018913;NM_003735;NM_018918;NM_003736;NM_018916;NM_018915;NM_018920;NM_018923;NM_018925	12.75	14.87	0.000545761	0.12	0.66	0.852847	2.25407	up-regulated
cg24954895	5'UTR	-0.768263	-0.683441	0.563118	PCDHGA11;PCDHGA11	NM_018917;NM_018921;NM_018912;NM_018922;NM_018926;NM_032091;NM_032092;NM_018914;NM_018924;NM_018914;NM_018927;NM_018919;NM_032088;NM_032091;NM_018913;NM_018918;NM_003736;NM_018916;NM_032092;NM_018915;NM_018920;NM_018923;NM_018925	12.71	14.84	0.000545761	-0.16	0.58	0.809877	2.23775	up-regulated
cg21627409	TSS200	-1.48567	-0.768926	0.783152	PCDHGA12;PCDHGA11	NM_018917;NM_032092;NM_018914;NM_018921;NM_018912;NM_018922;NM_018926;NM_003735;NM_018924;NM_018927;NM_018919;NM_032088;NM_018913;NM_018918;NM_003736;NM_018916;NM_018915;NM_032094;NM_018923;NM_018920;NM_018925	12.75	14.87	0.000545761	0.5	0.057	0.250683	2.25407	up-regulated
cg07730329	TSS200	-0.934366	-0.590039	0.627588	PCDHGA12;PCDHGA11	NM_018917;NM_032092;NM_018914;NM_018921;NM_018912;NM_018922;NM_018926;NM_003735;NM_018924;NM_018927;NM_018919;NM_032088;NM_018913;NM_018918;NM_003736;NM_018916;NM_018915;NM_032094;NM_018923;NM_018920;NM_018925	12.75	14.87	0.000545761	0.26	0.35	0.640885	2.25407	up-regulated
cg12304520	TSS200	-1.7602	-1.28984	0.563118	PCDHGA12;PCDHGA11	NM_018917;NM_032092;NM_018914;NM_018921;NM_018912;NM_018922;NM_018926;NM_003735;NM_018924;NM_018927;NM_018919;NM_032088;NM_018913;NM_018918;NM_003736;NM_018916;NM_018915;NM_032094;NM_018923;NM_018920;NM_018925	12.75	14.87	0.000545761	0.25	0.36	0.648831	2.25407	up-regulated
cg26647197	TSS200	-2.0397	-1.25316	0.220228	PCDHGA11;PCDHGA11	NM_018917;NM_018921;NM_018912;NM_032091;NM_018922;NM_018926;NM_018914;NM_018924;NM_018927;NM_018919;NM_032088;NM_032092;NM_018913;NM_018918;NM_003736;NM_018916;NM_018915;NM_018920;NM_018923;NM_018925	12.71	14.84	0.000545761	0.48	0.068	0.278744	2.23775	up-regulated
cg02715006	1stExon	0.437617	0.0580545	0.783152	PCDHGA11;PCDHGA11	NM_018917;NM_032092;NM_018921;NM_018912;NM_018922;NM_018926;NM_018924;NM_018914;NM_018927;NM_018919;NM_032088;NM_032091;NM_018913;NM_018918;NM_003736;NM_018916;NM_018915;NM_018923;NM_018920;NM_018925	12.71	14.84	0.000545761	-0.49	0.062	0.263192	2.23775	up-regulated
cg24197374	5'UTR	-0.0910996	-0.08319	0.948241	PCDHGA11;PCDHGA11	NM_032092;NM_018914;NM_032091;NM_032092;NM_018914;NM_032091;NM_032088;NM_018925;NM_018921;NM_018926;NM_018913;NM_018927;NM_018912;NM_018915;NM_018916;NM_018922;NM_018917;NM_018923;NM_018918;NM_018924;NM_018919;NM_018920;NM_003736	12.71	14.84	0.000545761	-0.02	0.95	0.977408	2.23775	up-regulated
cg07179872	1stExon	-0.17089	-0.708703	0.302961	PCDHGA11;PCDHGA11	NM_018917;NM_018921;NM_018912;NM_018922;NM_018926;NM_018924;NM_018914;NM_018927;NM_018919;NM_032088;NM_032091;NM_018913;NM_018918;NM_003736;NM_018916;NM_032092;NM_018915;NM_018923;NM_018920;NM_018925	12.71	14.84	0.000545761	-0.39	0.15	0.414645	2.23775	up-regulated
cg13598256	1stExon	-2.04114	-1.27719	0.390268	PCDHGA11;PCDHGA11	NM_018917;NM_018921;NM_018912;NM_018922;NM_018926;NM_018924;NM_018914;NM_018927;NM_018919;NM_032088;NM_032091;NM_018913;NM_018918;NM_003736;NM_018916;NM_032092;NM_018915;NM_018923;NM_018920;NM_018925	12.71	14.84	0.000545761	0.5	0.06	0.258252	2.23775	up-regulated
cg17857974	TSS200	-2.32856	-1.70042	0.257454	PCDHGA11;PCDHGA11	NM_018917;NM_018921;NM_018912;NM_032091;NM_018922;NM_018926;NM_018914;NM_018924;NM_018927;NM_018919;NM_032088;NM_032092;NM_018913;NM_018918;NM_003736;NM_018916;NM_018915;NM_018920;NM_018923;NM_018925	12.71	14.84	0.000545761	0.47	0.077	0.297471	2.23775	up-regulated
cg08395122	1stExon	-1.04769	-0.742738	0.454184	PCDHGA11;PCDHGA11	NM_018917;NM_018921;NM_018912;NM_018922;NM_018926;NM_018924;NM_018914;NM_018927;NM_018919;NM_032088;NM_032091;NM_018913;NM_018918;NM_003736;NM_018916;NM_032092;NM_018915;NM_018923;NM_018920;NM_018925	12.71	14.84	0.000545761	-0.4	0.14	0.401681	2.23775	up-regulated
cg18118262	TSS200	-1.47487	-1.05948	0.627588	PCDHGA11;PCDHGA11	NM_018917;NM_018921;NM_018912;NM_032091;NM_018922;NM_018926;NM_018914;NM_018924;NM_018927;NM_018919;NM_032088;NM_032092;NM_018913;NM_018918;NM_003736;NM_018916;NM_018915;NM_018920;NM_018923;NM_018925	12.71	14.84	0.000545761	0.32	0.24	0.531092	2.23775	up-regulated
cg04080041	1stExon	-1.62805	-1.70217	1	PCDHGA12;PCDHGA11	NM_018917;NM_032092;NM_018914;NM_018921;NM_018912;NM_018922;NM_018926;NM_032094;NM_018924;NM_018927;NM_018919;NM_032088;NM_018913;NM_003735;NM_018918;NM_003736;NM_018916;NM_018915;NM_018920;NM_018923;NM_018925	12.75	14.87	0.000545761	0.12	0.67	0.857202	2.25407	up-regulated
cg03892308	TSS200	1.03129	0.466171	0.737184	PCDHGA11;PCDHGA11	NM_018917;NM_018921;NM_018912;NM_032091;NM_018922;NM_018926;NM_018914;NM_018924;NM_018927;NM_018919;NM_032088;NM_032092;NM_018913;NM_018918;NM_003736;NM_018916;NM_018915;NM_018920;NM_018923;NM_018925	12.71	14.84	0.000545761	-0.46	0.086	0.314818	2.23775	up-regulated
cg01770654	1stExon	-1.30466	-1.48432	0.390268	PCDHGA12;PCDHGA11	NM_003735;NM_032094;NM_032088;NM_018925;NM_018921;NM_018926;NM_018913;NM_018927;NM_032092;NM_018914;NM_018912;NM_018915;NM_018916;NM_018922;NM_018917;NM_018923;NM_018918;NM_018924;NM_018919;NM_018920;NM_003736	12.75	14.87	0.000545761	-0.55	0.034	0.185994	2.25407	up-regulated
cg22175873	1stExon	-1.52949	-1.26757	0.737184	PCDHGA11;PCDHGA11	NM_018917;NM_018921;NM_018912;NM_018922;NM_018926;NM_018924;NM_018914;NM_018927;NM_018919;NM_032088;NM_032091;NM_018913;NM_018918;NM_003736;NM_018916;NM_032092;NM_018915;NM_018923;NM_018920;NM_018925	12.71	14.84	0.000545761	0.37	0.17	0.441869	2.23775	up-regulated
cg10679597	5'UTR	-0.254218	-0.543624	0.875442	PCDHGA11;PCDHGA11	NM_018917;NM_018921;NM_018912;NM_018922;NM_018926;NM_032091;NM_032092;NM_018914;NM_018924;NM_018914;NM_018927;NM_018919;NM_032088;NM_032091;NM_018913;NM_018918;NM_003736;NM_018916;NM_032092;NM_018915;NM_018920;NM_018923;NM_018925	12.71	14.84	0.000545761	-0.17	0.54	0.78293	2.23775	up-regulated
cg07802710	5'UTR	-1.4405	-1.86842	0.783152	PCDHGA12;PCDHGA11	NM_018917;NM_032092;NM_018914;NM_003735;NM_018921;NM_018912;NM_018922;NM_018926;NM_032094;NM_018924;NM_018927;NM_018919;NM_032088;NM_018913;NM_003735;NM_018918;NM_003736;NM_018916;NM_018915;NM_018920;NM_018923;NM_018925;NM_032094	12.75	14.87	0.000545761	-0.03	0.91	0.961042	2.25407	up-regulated
cg11647681	5'UTR	-0.607384	-0.748458	0.737184	PCDHGA12;PCDHGA11	NM_018917;NM_032092;NM_018914;NM_003735;NM_018921;NM_018912;NM_018922;NM_018926;NM_032094;NM_018924;NM_018927;NM_018919;NM_032088;NM_018913;NM_003735;NM_018918;NM_003736;NM_018916;NM_018915;NM_018920;NM_018923;NM_018925;NM_032094	12.75	14.87	0.000545761	-0.12	0.68	0.860848	2.25407	up-regulated
cg23082339	TSS200	-3.65398	-3.57174	0.948241	PCDHGA12;PCDHGA11	NM_018917;NM_032092;NM_018914;NM_018921;NM_018912;NM_018922;NM_018926;NM_003735;NM_018924;NM_018927;NM_018919;NM_032088;NM_018913;NM_018918;NM_003736;NM_018916;NM_018915;NM_032094;NM_018923;NM_018920;NM_018925	12.75	14.87	0.000545761	-0.06	0.84	0.93477	2.25407	up-regulated
cg07539798	1stExon	-0.201719	-0.376138	0.783152	PCDHGA12;PCDHGA11	NM_018917;NM_032092;NM_018914;NM_018921;NM_018912;NM_018922;NM_018926;NM_032094;NM_018924;NM_018927;NM_018919;NM_032088;NM_018913;NM_003735;NM_018918;NM_003736;NM_018916;NM_018915;NM_018920;NM_018923;NM_018925	12.75	14.87	0.000545761	0.22	0.43	0.707023	2.25407	up-regulated
cg21185686	1stExon	-1.40244	-2.02718	0.627588	PCDHGA12;PCDHGA11	NM_018917;NM_032092;NM_018914;NM_018921;NM_018912;NM_018922;NM_018926;NM_032094;NM_018924;NM_018927;NM_018919;NM_032088;NM_018913;NM_003735;NM_018918;NM_003736;NM_018916;NM_018915;NM_018920;NM_018923;NM_018925	12.75	14.87	0.000545761	-0.37	0.17	0.441869	2.25407	up-regulated
cg13718539	1stExon	-1.40502	-1.31978	0.948241	PCDHGA11;PCDHGA11	NM_018917;NM_018921;NM_018912;NM_018922;NM_018926;NM_018924;NM_018914;NM_018927;NM_018919;NM_032088;NM_032091;NM_018913;NM_018918;NM_003736;NM_018916;NM_032092;NM_018915;NM_018923;NM_018920;NM_018925	12.71	14.84	0.000545761	-0.36	0.19	0.468081	2.23775	up-regulated
cg09207053	TSS200	-1.8792	-2.15194	0.875442	PCDHGA11;PCDHGA11	NM_032092;NM_018914;NM_032091;NM_032088;NM_018925;NM_018921;NM_018926;NM_018913;NM_018927;NM_018912;NM_018915;NM_018916;NM_018922;NM_018917;NM_018923;NM_018918;NM_018924;NM_018919;NM_018920;NM_003736	12.71	14.84	0.000545761	-0.05	0.86	0.944097	2.23775	up-regulated
cg02267483	1stExon	-1.56659	-1.25798	0.980276	PCDHGA12;PCDHGA11	NM_018917;NM_032092;NM_018914;NM_018921;NM_018912;NM_018922;NM_018926;NM_032094;NM_018924;NM_018927;NM_018919;NM_032088;NM_018913;NM_003735;NM_018918;NM_003736;NM_018916;NM_018915;NM_018920;NM_018923;NM_018925	12.75	14.87	0.000545761	-0.16	0.58	0.809877	2.25407	up-regulated
cg14253517	1stExon	-0.966005	-1.2646	0.503623	PCDHGA12;PCDHGA11	NM_018917;NM_032092;NM_018914;NM_018921;NM_018912;NM_018922;NM_018926;NM_032094;NM_018924;NM_018927;NM_018919;NM_032088;NM_018913;NM_003735;NM_018918;NM_003736;NM_018916;NM_018915;NM_018920;NM_018923;NM_018925	12.75	14.87	0.000545761	-0.47	0.076	0.295128	2.25407	up-regulated
cg24272454	TSS1500	-1.31414	-0.466965	0.680482	PCDHGA12;PCDHGA11	NM_032094;NM_003735;NM_032088;NM_018925;NM_018921;NM_018926;NM_018913;NM_018927;NM_032092;NM_018914;NM_018912;NM_018915;NM_018916;NM_018922;NM_018917;NM_018923;NM_018918;NM_018924;NM_018919;NM_018920;NM_003736	12.75	14.87	0.000545761	-0.16	0.57	0.803566	2.25407	up-regulated
cg15874877	TSS1500	-0.656551	-0.308333	0.737184	PCDHGA11;PCDHGA11	NM_018917;NM_018921;NM_018912;NM_018922;NM_018927;NM_018926;NM_032092;NM_018924;NM_018919;NM_032088;NM_018913;NM_018918;NM_032101;NM_003736;NM_018916;NM_018915;NM_032091;NM_018914;NM_018920;NM_018923;NM_018925	12.71	14.84	0.000545761	0.29	0.29	0.585285	2.23775	up-regulated
cg01224715	1stExon	-0.262717	-0.0190578	0.737184	PCDHGA12;PCDHGA11	NM_018917;NM_032092;NM_018914;NM_018921;NM_018912;NM_018922;NM_018926;NM_032094;NM_018924;NM_018927;NM_018919;NM_032088;NM_018913;NM_003735;NM_018918;NM_003736;NM_018916;NM_018915;NM_018920;NM_018923;NM_018925	12.75	14.87	0.000545761	0.52	0.045	0.220029	2.25407	up-regulated
cg22151446	1stExon	-1.44189	-1.08231	0.920137	PCDHGA12;PCDHGA10	NM_018917;NM_032092;NM_018914;NM_018921;NM_018912;NM_018922;NM_018926;NM_032094;NM_018924;NM_018927;NM_018919;NM_032088;NM_018913;NM_003735;NM_018918;NM_003736;NM_018916;NM_018915;NM_018920;NM_018923;NM_018925	12.75	14.87	0.000545761	-0.08	0.78	0.910422	2.25407	up-regulated
cg09639151	1stExon	-0.683206	-0.926662	0.980276	PCDHGA12;PCDHGA10	NM_018917;NM_032092;NM_018914;NM_018921;NM_018912;NM_018922;NM_018926;NM_032094;NM_018924;NM_018927;NM_018919;NM_032088;NM_018913;NM_003735;NM_018918;NM_003736;NM_018916;NM_018915;NM_018920;NM_018923;NM_018925	12.75	14.87	0.000545761	-0.06	0.85	0.938971	2.25407	up-regulated
cg07489502	1stExon	-0.361109	-0.850795	0.737184	PCDHGA12;PCDHGA10	NM_018917;NM_032092;NM_018914;NM_018921;NM_018912;NM_018922;NM_018926;NM_032094;NM_018924;NM_018927;NM_018919;NM_032088;NM_018913;NM_003735;NM_018918;NM_003736;NM_018916;NM_018915;NM_018920;NM_018923;NM_018925	12.75	14.87	0.000545761	0.02	0.95	0.977408	2.25407	up-regulated
cg02452944	TSS200	-0.894019	-0.43373	0.875442	PCDHGA12;PCDHGA10	NM_018917;NM_032092;NM_018914;NM_018921;NM_018912;NM_018922;NM_018926;NM_003735;NM_018924;NM_018927;NM_018919;NM_032088;NM_018913;NM_018918;NM_003736;NM_018916;NM_018915;NM_032094;NM_018923;NM_018920;NM_018925	12.75	14.87	0.000545761	0.14	0.63	0.83835	2.25407	up-regulated
cg23244790	1stExon	-1.99047	-1.71419	0.920137	PCDHGA12;PCDHGA10	NM_018917;NM_032092;NM_018914;NM_018921;NM_018912;NM_018922;NM_018926;NM_032094;NM_018924;NM_018927;NM_018919;NM_032088;NM_018913;NM_003735;NM_018918;NM_003736;NM_018916;NM_018915;NM_018920;NM_018923;NM_018925	12.75	14.87	0.000545761	0.12	0.66	0.852847	2.25407	up-regulated
cg21627409	TSS200	-1.48567	-0.768926	0.783152	PCDHGA12;PCDHGA10	NM_018917;NM_032092;NM_018914;NM_018921;NM_018912;NM_018922;NM_018926;NM_003735;NM_018924;NM_018927;NM_018919;NM_032088;NM_018913;NM_018918;NM_003736;NM_018916;NM_018915;NM_032094;NM_018923;NM_018920;NM_018925	12.75	14.87	0.000545761	0.5	0.057	0.250683	2.25407	up-regulated
cg07730329	TSS200	-0.934366	-0.590039	0.627588	PCDHGA12;PCDHGA10	NM_018917;NM_032092;NM_018914;NM_018921;NM_018912;NM_018922;NM_018926;NM_003735;NM_018924;NM_018927;NM_018919;NM_032088;NM_018913;NM_018918;NM_003736;NM_018916;NM_018915;NM_032094;NM_018923;NM_018920;NM_018925	12.75	14.87	0.000545761	0.26	0.35	0.640885	2.25407	up-regulated
cg12304520	TSS200	-1.7602	-1.28984	0.563118	PCDHGA12;PCDHGA10	NM_018917;NM_032092;NM_018914;NM_018921;NM_018912;NM_018922;NM_018926;NM_003735;NM_018924;NM_018927;NM_018919;NM_032088;NM_018913;NM_018918;NM_003736;NM_018916;NM_018915;NM_032094;NM_018923;NM_018920;NM_018925	12.75	14.87	0.000545761	0.25	0.36	0.648831	2.25407	up-regulated
cg07231479	1stExon	-0.958386	-0.792669	0.875442	PCDHGA10;PCDHGA10	NM_018917;NM_018919;NM_018921;NM_018912;NM_032088;NM_018918;NM_018922;NM_032090;NM_003736;NM_018916;NM_018913;NM_018915;NM_018926;NM_018920;NM_018923;NM_018925;NM_018924	12.74	14.85	0.000545761	0.2	0.48	0.742927	2.2472	up-regulated
cg23854272	TSS1500	1.2919	0.683769	0.454184	PCDHGA10;PCDHGA10	NM_018913;NM_032090;NM_032088;NM_018925;NM_018921;NM_018926;NM_018912;NM_018915;NM_018916;NM_018922;NM_018917;NM_018923;NM_018918;NM_018924;NM_018919;NM_018920;NM_003736	12.74	14.85	0.000545761	-0.17	0.55	0.789664	2.2472	up-regulated
cg03400785	1stExon	-0.727847	-0.309517	0.920137	PCDHGA10;PCDHGA10	NM_018917;NM_018919;NM_018921;NM_018912;NM_032088;NM_018918;NM_018922;NM_032090;NM_003736;NM_018916;NM_018913;NM_018915;NM_018926;NM_018920;NM_018923;NM_018925;NM_018924	12.74	14.85	0.000545761	0.06	0.84	0.93477	2.2472	up-regulated
cg04080041	1stExon	-1.62805	-1.70217	1	PCDHGA12;PCDHGA10	NM_018917;NM_032092;NM_018914;NM_018921;NM_018912;NM_018922;NM_018926;NM_032094;NM_018924;NM_018927;NM_018919;NM_032088;NM_018913;NM_003735;NM_018918;NM_003736;NM_018916;NM_018915;NM_018920;NM_018923;NM_018925	12.75	14.87	0.000545761	0.12	0.67	0.857202	2.25407	up-regulated
cg01770654	1stExon	-1.30466	-1.48432	0.390268	PCDHGA12;PCDHGA10	NM_003735;NM_032094;NM_032088;NM_018925;NM_018921;NM_018926;NM_018913;NM_018927;NM_032092;NM_018914;NM_018912;NM_018915;NM_018916;NM_018922;NM_018917;NM_018923;NM_018918;NM_018924;NM_018919;NM_018920;NM_003736	12.75	14.87	0.000545761	-0.55	0.034	0.185994	2.25407	up-regulated
cg07620533	1stExon	-1.15822	-1.34703	0.833183	PCDHGA10;PCDHGA10	NM_018917;NM_018919;NM_018921;NM_018912;NM_032088;NM_018918;NM_018922;NM_032090;NM_003736;NM_018916;NM_018913;NM_018915;NM_018926;NM_018920;NM_018923;NM_018925;NM_018924	12.74	14.85	0.000545761	-0.13	0.64	0.843108	2.2472	up-regulated
cg26826004	TSS200	-1.62719	-1.93115	0.948241	PCDHGA10;PCDHGA10	NM_018917;NM_018919;NM_018921;NM_018912;NM_032088;NM_018918;NM_018922;NM_003736;NM_018916;NM_018913;NM_018915;NM_018926;NM_018920;NM_018923;NM_032090;NM_018925;NM_018924	12.74	14.85	0.000545761	-0.12	0.67	0.857202	2.2472	up-regulated
cg01439264	TSS1500	-2.16423	-2.16787	0.980276	PCDHGA10;PCDHGA10	NM_018913;NM_032090;NM_032088;NM_018925;NM_018921;NM_018926;NM_018912;NM_018915;NM_018916;NM_018922;NM_018917;NM_018923;NM_018918;NM_018924;NM_018919;NM_018920;NM_003736	12.74	14.85	0.000545761	0.09	0.75	0.896659	2.2472	up-regulated
cg07802710	5'UTR	-1.4405	-1.86842	0.783152	PCDHGA12;PCDHGA10	NM_018917;NM_032092;NM_018914;NM_003735;NM_018921;NM_018912;NM_018922;NM_018926;NM_032094;NM_018924;NM_018927;NM_018919;NM_032088;NM_018913;NM_003735;NM_018918;NM_003736;NM_018916;NM_018915;NM_018920;NM_018923;NM_018925;NM_032094	12.75	14.87	0.000545761	-0.03	0.91	0.961042	2.25407	up-regulated
cg10917547	TSS200	-1.27775	-1.80668	0.737184	PCDHGA10;PCDHGA10	NM_018917;NM_018919;NM_018921;NM_018912;NM_032088;NM_018918;NM_018922;NM_003736;NM_018916;NM_018913;NM_018915;NM_018926;NM_018920;NM_018923;NM_032090;NM_018925;NM_018924	12.74	14.85	0.000545761	-0.28	0.32	0.613875	2.2472	up-regulated
cg11647681	5'UTR	-0.607384	-0.748458	0.737184	PCDHGA12;PCDHGA10	NM_018917;NM_032092;NM_018914;NM_003735;NM_018921;NM_018912;NM_018922;NM_018926;NM_032094;NM_018924;NM_018927;NM_018919;NM_032088;NM_018913;NM_003735;NM_018918;NM_003736;NM_018916;NM_018915;NM_018920;NM_018923;NM_018925;NM_032094	12.75	14.87	0.000545761	-0.12	0.68	0.860848	2.25407	up-regulated
cg01311360	TSS200	-1.10873	-2.14346	0.503623	PCDHGA10;PCDHGA10	NM_018917;NM_018919;NM_018921;NM_018912;NM_032088;NM_018918;NM_018922;NM_003736;NM_018916;NM_018913;NM_018915;NM_018926;NM_018920;NM_018923;NM_032090;NM_018925;NM_018924	12.74	14.85	0.000545761	-0.31	0.27	0.564812	2.2472	up-regulated
cg23082339	TSS200	-3.65398	-3.57174	0.948241	PCDHGA12;PCDHGA10	NM_018917;NM_032092;NM_018914;NM_018921;NM_018912;NM_018922;NM_018926;NM_003735;NM_018924;NM_018927;NM_018919;NM_032088;NM_018913;NM_018918;NM_003736;NM_018916;NM_018915;NM_032094;NM_018923;NM_018920;NM_018925	12.75	14.87	0.000545761	-0.06	0.84	0.93477	2.25407	up-regulated
cg25353450	TSS1500	-2.5567	-2.32967	1	PCDHGA10;PCDHGA10	NM_018917;NM_018919;NM_018921;NM_018912;NM_032088;NM_032090;NM_018918;NM_018922;NM_018913;NM_003736;NM_018916;NM_018915;NM_018926;NM_018920;NM_018923;NM_018925;NM_018924	12.74	14.85	0.000545761	0.01	0.97	0.985355	2.2472	up-regulated
cg10029377	TSS1500	-1.80069	-1.85628	0.875442	PCDHGA10;PCDHGA10	NM_018913;NM_032090;NM_032088;NM_018925;NM_018921;NM_018926;NM_018912;NM_018915;NM_018916;NM_018922;NM_018917;NM_018923;NM_018918;NM_018924;NM_018919;NM_018920;NM_003736	12.74	14.85	0.000545761	-0.13	0.64	0.843108	2.2472	up-regulated
cg07539798	1stExon	-0.201719	-0.376138	0.783152	PCDHGA12;PCDHGA10	NM_018917;NM_032092;NM_018914;NM_018921;NM_018912;NM_018922;NM_018926;NM_032094;NM_018924;NM_018927;NM_018919;NM_032088;NM_018913;NM_003735;NM_018918;NM_003736;NM_018916;NM_018915;NM_018920;NM_018923;NM_018925	12.75	14.87	0.000545761	0.22	0.43	0.707023	2.25407	up-regulated
cg22847228	TSS200	-2.24314	-3.1068	0.680482	PCDHGA10;PCDHGA10	NM_018917;NM_018919;NM_018921;NM_018912;NM_032088;NM_018918;NM_018922;NM_003736;NM_018916;NM_018913;NM_018915;NM_018926;NM_018920;NM_018923;NM_032090;NM_018925;NM_018924	12.74	14.85	0.000545761	-0.28	0.31	0.606076	2.2472	up-regulated
cg21185686	1stExon	-1.40244	-2.02718	0.627588	PCDHGA12;PCDHGA10	NM_018917;NM_032092;NM_018914;NM_018921;NM_018912;NM_018922;NM_018926;NM_032094;NM_018924;NM_018927;NM_018919;NM_032088;NM_018913;NM_003735;NM_018918;NM_003736;NM_018916;NM_018915;NM_018920;NM_018923;NM_018925	12.75	14.87	0.000545761	-0.37	0.17	0.441869	2.25407	up-regulated
cg21580428	1stExon	-2.62601	-2.22132	0.875442	PCDHGA10;PCDHGA10	NM_018917;NM_018919;NM_018921;NM_018912;NM_032088;NM_018918;NM_018922;NM_032090;NM_003736;NM_018916;NM_018913;NM_018915;NM_018926;NM_018920;NM_018923;NM_018925;NM_018924	12.74	14.85	0.000545761	0.15	0.6	0.820903	2.2472	up-regulated
cg01169021	1stExon	-1.43277	-1.85448	0.783152	PCDHGA10;PCDHGA10	NM_018917;NM_018919;NM_018921;NM_018912;NM_032088;NM_018918;NM_018922;NM_032090;NM_003736;NM_018916;NM_018913;NM_018915;NM_018926;NM_018920;NM_018923;NM_018925;NM_018924	12.74	14.85	0.000545761	-0.11	0.69	0.866072	2.2472	up-regulated
cg02267483	1stExon	-1.56659	-1.25798	0.980276	PCDHGA12;PCDHGA10	NM_018917;NM_032092;NM_018914;NM_018921;NM_018912;NM_018922;NM_018926;NM_032094;NM_018924;NM_018927;NM_018919;NM_032088;NM_018913;NM_003735;NM_018918;NM_003736;NM_018916;NM_018915;NM_018920;NM_018923;NM_018925	12.75	14.87	0.000545761	-0.16	0.58	0.809877	2.25407	up-regulated
cg14253517	1stExon	-0.966005	-1.2646	0.503623	PCDHGA12;PCDHGA10	NM_018917;NM_032092;NM_018914;NM_018921;NM_018912;NM_018922;NM_018926;NM_032094;NM_018924;NM_018927;NM_018919;NM_032088;NM_018913;NM_003735;NM_018918;NM_003736;NM_018916;NM_018915;NM_018920;NM_018923;NM_018925	12.75	14.87	0.000545761	-0.47	0.076	0.295128	2.25407	up-regulated
cg24272454	TSS1500	-1.31414	-0.466965	0.680482	PCDHGA12;PCDHGA10	NM_032094;NM_003735;NM_032088;NM_018925;NM_018921;NM_018926;NM_018913;NM_018927;NM_032092;NM_018914;NM_018912;NM_018915;NM_018916;NM_018922;NM_018917;NM_018923;NM_018918;NM_018924;NM_018919;NM_018920;NM_003736	12.75	14.87	0.000545761	-0.16	0.57	0.803566	2.25407	up-regulated
cg24054870	TSS1500	2.20658	0.931675	0.503623	PCDHGA10;PCDHGA10	NM_018913;NM_032090;NM_032088;NM_018925;NM_018921;NM_018926;NM_018912;NM_018915;NM_018916;NM_018922;NM_018917;NM_018923;NM_018918;NM_018924;NM_018919;NM_018920;NM_003736	12.74	14.85	0.000545761	-0.39	0.15	0.414645	2.2472	up-regulated
cg01224715	1stExon	-0.262717	-0.0190578	0.737184	PCDHGA12;PCDHGA10	NM_018917;NM_032092;NM_018914;NM_018921;NM_018912;NM_018922;NM_018926;NM_032094;NM_018924;NM_018927;NM_018919;NM_032088;NM_018913;NM_003735;NM_018918;NM_003736;NM_018916;NM_018915;NM_018920;NM_018923;NM_018925	12.75	14.87	0.000545761	0.52	0.045	0.220029	2.25407	up-regulated
cg21915313	1stExon	0.48711	0.414895	0.875442	PCDHGA8;PCDHGA8	NM_018917;NM_018919;NM_018912;NM_018918;NM_018922;NM_003736;NM_018916;NM_018915;NM_014004;NM_018920;NM_018923;NM_032088;NM_018924	12.72	14.83	0.000545761	0.07	0.8	0.918852	2.2324	up-regulated
cg24266368	5'UTR	-1.8557	-1.49588	0.340674	PCDHGA8;PCDHGA8	NM_032088;NM_014004;NM_032088;NM_014004;NM_018912;NM_018915;NM_018916;NM_018922;NM_018917;NM_018923;NM_018918;NM_018924;NM_018919;NM_018920;NM_003736	12.72	14.83	0.000545761	0.49	0.067	0.276067	2.2324	up-regulated
cg02576239	5'UTR	-2.43965	-2.32304	0.875442	PCDHGA8;PCDHGA8	NM_032088;NM_014004;NM_032088;NM_014004;NM_018912;NM_018915;NM_018916;NM_018922;NM_018917;NM_018923;NM_018918;NM_018924;NM_018919;NM_018920;NM_003736	12.72	14.83	0.000545761	0.02	0.94	0.972456	2.2324	up-regulated
cg21117330	5'UTR	-0.935731	-0.806983	0.948241	PCDHGA8;PCDHGA8	NM_018917;NM_018919;NM_018912;NM_018918;NM_018922;NM_003736;NM_018916;NM_014004;NM_018915;NM_014004;NM_018920;NM_018923;NM_032088;NM_032088;NM_018924	12.72	14.83	0.000545761	0.21	0.45	0.720368	2.2324	up-regulated
cg10475970	1stExon	-1.44062	-1.60558	0.948241	PCDHGA8;PCDHGA8	NM_018917;NM_018919;NM_018912;NM_018918;NM_018922;NM_003736;NM_018916;NM_018915;NM_014004;NM_018920;NM_018923;NM_032088;NM_018924	12.72	14.83	0.000545761	0.07	0.8	0.918852	2.2324	up-regulated
cg27305357	1stExon	-1.24752	-1.4015	0.627588	PCDHGA8;PCDHGA8	NM_018917;NM_018919;NM_018912;NM_018918;NM_018922;NM_003736;NM_018916;NM_018915;NM_014004;NM_018920;NM_018923;NM_032088;NM_018924	12.72	14.83	0.000545761	-0.53	0.043	0.213471	2.2324	up-regulated
cg05694328	TSS1500	1.47126	1.07261	0.503623	PCDHGA8;PCDHGA8	NM_032088;NM_014004;NM_018912;NM_018915;NM_018916;NM_018922;NM_018917;NM_018923;NM_018918;NM_018924;NM_018919;NM_018920;NM_003736	12.72	14.83	0.000545761	-0.17	0.55	0.789664	2.2324	up-regulated
cg00758915	1stExon	-1.53965	-0.967024	0.783152	PCDHGA8;PCDHGA8	NM_018917;NM_018919;NM_018912;NM_018918;NM_018922;NM_003736;NM_018916;NM_018915;NM_014004;NM_018920;NM_018923;NM_032088;NM_018924	12.72	14.83	0.000545761	0.19	0.51	0.763429	2.2324	up-regulated
cg02297173	5'UTR	1.35167	0.725571	0.454184	PCDHGA8;PCDHGA8	NM_032088;NM_014004;NM_032088;NM_014004;NM_018912;NM_018915;NM_018916;NM_018922;NM_018917;NM_018923;NM_018918;NM_018924;NM_018919;NM_018920;NM_003736	12.72	14.83	0.000545761	-0.27	0.32	0.613875	2.2324	up-regulated
cg14458068	5'UTR	-1.62948	-1.57754	0.833183	PCDHGA8;PCDHGA8	NM_018917;NM_018919;NM_018912;NM_018918;NM_018922;NM_003736;NM_018916;NM_014004;NM_018915;NM_014004;NM_018920;NM_018923;NM_032088;NM_032088;NM_018924	12.72	14.83	0.000545761	0.38	0.16	0.428173	2.2324	up-regulated
cg26811372	5'UTR	-1.7584	-1.34431	0.680482	PCDHGA8;PCDHGA8	NM_018917;NM_018919;NM_018912;NM_018918;NM_018922;NM_003736;NM_018916;NM_014004;NM_018915;NM_014004;NM_018920;NM_018923;NM_032088;NM_032088;NM_018924	12.72	14.83	0.000545761	0.1	0.71	0.876629	2.2324	up-regulated
cg09233300	TSS1500	2.7042	2.37851	0.875442	PCDHGA8;PCDHGA8	NM_032088;NM_014004;NM_018912;NM_018915;NM_018916;NM_018922;NM_018917;NM_018923;NM_018918;NM_018924;NM_018919;NM_018920;NM_003736	12.72	14.83	0.000545761	0.19	0.49	0.749783	2.2324	up-regulated
cg18617005	TSS1500	-2.08484	-1.8365	0.454184	PCDHGB6;PCDHGA6	NM_018917;NM_018919;NM_018921;NM_018912;NM_032088;NM_018918;NM_018922;NM_018926;NM_003736;NM_018916;NM_018915;NM_018920;NM_018923;NM_032100;NM_018925;NM_018924	12.75	14.86	0.000545761	0.15	0.59	0.816801	2.24611	up-regulated
cg18507379	TSS1500	-2.34409	-2.22245	0.920137	PCDHGB6;PCDHGA6	NM_018917;NM_018919;NM_018921;NM_018912;NM_032088;NM_018918;NM_018922;NM_018926;NM_003736;NM_018916;NM_018915;NM_018920;NM_018923;NM_032100;NM_018925;NM_018924	12.75	14.86	0.000545761	-0.01	0.97	0.985355	2.24611	up-regulated
cg07613945	TSS1500	0.431555	0.33573	0.737184	PCDHGB6;PCDHGA6	NM_018917;NM_018919;NM_018921;NM_018912;NM_032088;NM_018918;NM_018922;NM_018926;NM_003736;NM_018916;NM_018915;NM_018920;NM_018923;NM_032100;NM_018925;NM_018924	12.75	14.86	0.000545761	-0.31	0.26	0.555854	2.24611	up-regulated
cg08616061	TSS200	-0.99394	-0.922431	0.920137	PCDHGA6;PCDHGA6	NM_018917;NM_018912;NM_032086;NM_018918;NM_018922;NM_018916;NM_018915;NM_018919;NM_018923;NM_018924	12.71	14.85	0.000545761	0.1	0.74	0.891035	2.22796	up-regulated
cg03835609	TSS1500	-2.57032	-1.83094	0.833183	PCDHGA6;PCDHGA6	NM_018917;NM_032086;NM_018912;NM_018918;NM_018922;NM_018919;NM_018916;NM_018915;NM_018923;NM_018924	12.71	14.85	0.000545761	0.17	0.54	0.78293	2.22796	up-regulated
cg18054674	TSS200	0.268372	0.0665099	1	PCDHGA6;PCDHGA6	NM_018917;NM_018912;NM_032086;NM_018918;NM_018922;NM_018916;NM_018915;NM_018919;NM_018923;NM_018924	12.71	14.85	0.000545761	0.17	0.54	0.78293	2.22796	up-regulated
cg06757585	TSS200	-1.74511	-1.48459	0.257454	PCDHGA6;PCDHGA6	NM_018917;NM_018912;NM_032086;NM_018918;NM_018922;NM_018916;NM_018915;NM_018919;NM_018923;NM_018924	12.71	14.85	0.000545761	0.29	0.29	0.585285	2.22796	up-regulated
cg26843711	TSS1500	-2.66108	-2.73593	0.920137	PCDHGA6;PCDHGA6	NM_018917;NM_032086;NM_018912;NM_018918;NM_018922;NM_018919;NM_018916;NM_018915;NM_018923;NM_018924	12.71	14.85	0.000545761	0.26	0.35	0.640885	2.22796	up-regulated
cg22463553	1stExon	-0.191395	-0.3326	0.833183	PCDHGB6;PCDHGA6	NM_018917;NM_018921;NM_018912;NM_018922;NM_032100;NM_018926;NM_018924;NM_018919;NM_032088;NM_018918;NM_003736;NM_018916;NM_018915;NM_018923;NM_018920;NM_018925	12.75	14.86	0.000545761	0.26	0.36	0.648831	2.24611	up-regulated
cg06157602	TSS200	-2.51627	-2.70558	0.680482	PCDHGB6;PCDHGA6	NM_032088;NM_018925;NM_018921;NM_018926;NM_032100;NM_018912;NM_018915;NM_018916;NM_018922;NM_018917;NM_018923;NM_018918;NM_018924;NM_018919;NM_018920;NM_003736	12.75	14.86	0.000545761	-0.11	0.68	0.860848	2.24611	up-regulated
cg19247475	1stExon	-0.350565	-0.190362	0.920137	PCDHGB6;PCDHGA6	NM_018917;NM_018921;NM_018912;NM_018922;NM_032100;NM_018926;NM_018924;NM_018919;NM_032088;NM_018918;NM_003736;NM_018916;NM_018915;NM_018923;NM_018920;NM_018925	12.75	14.86	0.000545761	-0.05	0.87	0.947309	2.24611	up-regulated
cg25564433	1stExon	0.748044	0.438419	0.627588	PCDHGA6;PCDHGA6	NM_018917;NM_018912;NM_018919;NM_018918;NM_018922;NM_018916;NM_032086;NM_018915;NM_018923;NM_018924	12.71	14.85	0.000545761	-0.49	0.066	0.273277	2.22796	up-regulated
cg07717903	TSS200	-0.756577	-0.469359	0.680482	PCDHGA6;PCDHGA6	NM_018917;NM_018912;NM_032086;NM_018918;NM_018922;NM_018916;NM_018915;NM_018919;NM_018923;NM_018924	12.71	14.85	0.000545761	0.35	0.19	0.468081	2.22796	up-regulated
cg09066326	TSS1500	-2.55923	-2.69442	0.920137	PCDHGA6;PCDHGA6	NM_018917;NM_032086;NM_018912;NM_018918;NM_018922;NM_018919;NM_018916;NM_018915;NM_018923;NM_018924	12.71	14.85	0.000545761	0.11	0.69	0.866072	2.22796	up-regulated
cg03415916	1stExon	0.874423	1.02347	0.875442	PCDHGB6;PCDHGA6	NM_018917;NM_018921;NM_018912;NM_018922;NM_032100;NM_018926;NM_018924;NM_018919;NM_032088;NM_018918;NM_003736;NM_018916;NM_018915;NM_018923;NM_018920;NM_018925	12.75	14.86	0.000545761	-0.22	0.43	0.707023	2.24611	up-regulated
cg01357507	TSS1500	-2.84197	-2.7073	0.833183	PCDHGA6;PCDHGA6	NM_018919;NM_032086;NM_018912;NM_018915;NM_018916;NM_018922;NM_018917;NM_018923;NM_018918;NM_018924	12.71	14.85	0.000545761	0.22	0.42	0.698501	2.22796	up-regulated
cg13254082	TSS1500	0.477179	0.0431583	0.833183	PCDHGB6;PCDHGA6	NM_018926;NM_032100;NM_032088;NM_018925;NM_018921;NM_018912;NM_018915;NM_018916;NM_018922;NM_018917;NM_018923;NM_018918;NM_018924;NM_018919;NM_018920;NM_003736	12.75	14.86	0.000545761	-0.26	0.36	0.648831	2.24611	up-regulated
cg00039176	TSS1500	-0.996228	-0.804942	0.920137	PCDHGA6;PCDHGA6	NM_018917;NM_032086;NM_018912;NM_018918;NM_018922;NM_018919;NM_018916;NM_018915;NM_018923;NM_018924	12.71	14.85	0.000545761	-0.24	0.39	0.675799	2.22796	up-regulated
cg06222419	TSS200	-2.74817	-2.45364	0.302961	PCDHGA6;PCDHGA6	NM_018919;NM_032086;NM_018912;NM_018915;NM_018916;NM_018922;NM_018917;NM_018923;NM_018918;NM_018924	12.71	14.85	0.000545761	0.37	0.18	0.455194	2.22796	up-regulated
cg24633027	1stExon	1.41409	1.10262	0.680482	PCDHGA6;PCDHGA6	NM_018917;NM_018912;NM_018919;NM_018918;NM_018922;NM_018916;NM_032086;NM_018915;NM_018923;NM_018924	12.71	14.85	0.000545761	-0.11	0.69	0.866072	2.22796	up-regulated
cg04637478	1stExon	-2.19552	-2.19304	0.948241	PCDHGA6;PCDHGA6	NM_018917;NM_018912;NM_018919;NM_018918;NM_018922;NM_018916;NM_032086;NM_018915;NM_018923;NM_018924	12.71	14.85	0.000545761	-0.55	0.035	0.189333	2.22796	up-regulated
cg03898577	TSS1500	-2.63383	-1.60032	0.181943	PCDHGB6;PCDHGA6	NM_018917;NM_018919;NM_018921;NM_018912;NM_032088;NM_018918;NM_018922;NM_018926;NM_003736;NM_018916;NM_018915;NM_018920;NM_018923;NM_032100;NM_018925;NM_018924	12.75	14.86	0.000545761	0.59	0.02	0.13596	2.24611	up-regulated
cg07017875	1stExon	-0.739201	-0.883871	0.948241	PCDHGB6;PCDHGA6	NM_018917;NM_018921;NM_018912;NM_018922;NM_032100;NM_018926;NM_018924;NM_018919;NM_032088;NM_018918;NM_003736;NM_018916;NM_018915;NM_018923;NM_018920;NM_018925	12.75	14.86	0.000545761	0.21	0.45	0.720368	2.24611	up-regulated
cg25662926	5'UTR	-2.93793	-2.56562	0.627588	ZFHX4;ZFHX4-AS1	NM_024721;NR_024360	4.09	5.84	0.000996564	-0.19	0.51	0.763429	2.27615	up-regulated
cg02298862	5'UTR	-1.04399	-1.27605	0.503623	ZFHX4;ZFHX4-AS1	NM_024721;NR_024360	4.09	5.84	0.000996564	-0.38	0.16	0.428173	2.27615	up-regulated
cg16482314	5'UTR	-0.50964	-0.864483	0.390268	ZFHX4;ZFHX4-AS1	NM_024721;NR_024360	4.09	5.84	0.000996564	-0.55	0.032	0.179967	2.27615	up-regulated
cg08928882	TSS200	-4.12805	-3.92687	0.980276	ZFHX4;ZFHX4-AS1	NR_024360;NM_024721	4.09	5.84	0.000996564	-0.33	0.22	0.505811	2.27615	up-regulated
cg07585876	5'UTR	-3.57326	-3.30037	0.390268	ZFHX4;ZFHX4-AS1	NM_024721;NM_024721;NR_024360	4.09	5.84	0.000996564	0.2	0.47	0.735254	2.27615	up-regulated
cg00594560	TSS1500	-3.40747	-3.09471	0.151392	ZFHX4;ZFHX4-AS1	NM_024721;NR_024360	4.09	5.84	0.000996564	0.27	0.33	0.623983	2.27615	up-regulated
cg23134869	TSS1500	-2.62965	-3.35113	0.737184	ZFHX4;ZFHX4-AS1	NM_024721;NR_024360	4.09	5.84	0.000996564	-0.09	0.75	0.896659	2.27615	up-regulated
cg08322102	5'UTR	-3.85486	-4.10183	0.875442	ZFHX4;ZFHX4-AS1	NM_024721;NR_024360	4.09	5.84	0.000996564	-0.32	0.25	0.543867	2.27615	up-regulated
cg01419567	5'UTR	-4.49705	-3.91596	0.302961	ZFHX4;ZFHX4-AS1	NM_024721;NR_024360	4.09	5.84	0.000996564	0.26	0.36	0.648831	2.27615	up-regulated
cg18026227	TSS200	-2.41285	-2.22899	0.390268	ZFHX4;ZFHX4-AS1	NR_024360;NM_024721	4.09	5.84	0.000996564	0.43	0.11	0.353344	2.27615	up-regulated
cg07176589	5'UTR	0.588345	-1.05	0.095203	ZFHX4;ZFHX4-AS1	NM_024721;NR_024360	4.09	5.84	0.000996564	-0.55	0.033	0.183041	2.27615	up-regulated
cg26349110	TSS1500	-3.65198	-3.77197	0.627588	ZFHX4-AS1;ZFHX4-AS1	NR_024360;NM_024721	4.09	5.84	0.000996564	-0.41	0.13	0.386422	2.27615	up-regulated
cg26349110	5'UTR	-3.65198	-3.77197	0.627588	ZFHX4;ZFHX4-AS1	NR_024360;NM_024721	4.09	5.84	0.000996564	-0.41	0.13	0.386422	2.27615	up-regulated
cg23076498	TSS200	-3.25886	-3.43683	0.390268	ZFHX4;ZFHX4-AS1	NM_024721;NR_024360	4.09	5.84	0.000996564	-0.31	0.26	0.555854	2.27615	up-regulated
cg22308101	5'UTR	2.48192	2.63572	0.833183	ZFHX4;ZFHX4-AS1	NM_024721	4.09	5.84	0.000996564	0.3	0.28	0.575592	2.27615	up-regulated
cg22263659	5'UTR	-3.18025	-2.96174	0.875442	ZFHX4;ZFHX4-AS1	NR_024360;NM_024721	4.09	5.84	0.000996564	-0.19	0.49	0.749783	2.27615	up-regulated
cg16495873	5'UTR	3.05421	2.6811	0.680482	ZFHX4;ZFHX4-AS1	NM_024721	4.09	5.84	0.000996564	-0.2	0.48	0.742927	2.27615	up-regulated
cg08335273	5'UTR	1.26822	1.05543	0.503623	ZFHX4;ZFHX4-AS1	NM_024721	4.09	5.84	0.000996564	0	0.99	0.992723	2.27615	up-regulated
cg16897518	5'UTR	2.47528	1.64361	0.302961	ZFHX4;ZFHX4-AS1	NM_024721	4.09	5.84	0.000996564	-0.31	0.26	0.555854	2.27615	up-regulated
cg13617198	5'UTR	-4.59309	-4.54224	1	ZFHX4;ZFHX4-AS1	NM_024721;NR_024360	4.09	5.84	0.000996564	-0.2	0.47	0.735254	2.27615	up-regulated
cg16586418	5'UTR	1.13073	0.117365	0.151392	ZFHX4;ZFHX4-AS1	NM_024721	4.09	5.84	0.000996564	-0.45	0.093	0.328795	2.27615	up-regulated
cg20280828	5'UTR	-3.13738	-3.12279	0.980276	ZFHX4;ZFHX4-AS1	NR_024360;NM_024721	4.09	5.84	0.000996564	-0.18	0.51	0.763429	2.27615	up-regulated
cg21239269	TSS1500	2.74625	1.85234	0.257454	ZFHX4;ZFHX4-AS1	NM_024721;NR_024360	4.09	5.84	0.000996564	-0.5	0.059	0.255372	2.27615	up-regulated
cg21845953	TSS200	-3.4911	-3.43056	0.948241	ZFHX4;ZFHX4-AS1	NR_024360;NM_024721	4.09	5.84	0.000996564	-0.41	0.12	0.370067	2.27615	up-regulated
cg15735620	5'UTR	2.08018	-0.21059	0.0137103	ZFHX4;ZFHX4-AS1	NM_024721	4.09	5.84	0.000996564	-0.67	0.0058	0.0652798	2.27615	up-regulated
cg02977360	TSS1500	-3.4701	-3.5039	1	ZFHX4;ZFHX4-AS1	NM_024721;NR_024360	4.09	5.84	0.000996564	-0.32	0.24	0.531092	2.27615	up-regulated
cg17881997	5'UTR	2.21987	0.869972	0.0315173	ZFHX4;ZFHX4-AS1	NM_024721	4.09	5.84	0.000996564	-0.74	0.0016	0.0291229	2.27615	up-regulated
cg16381436	5'UTR	-0.285074	-1.71961	0.0137103	ZFHX4;ZFHX4-AS1	NM_024721	4.09	5.84	0.000996564	-0.68	0.0049	0.0589685	2.27615	up-regulated
cg11731507	5'UTR	-2.54433	-3.08811	0.257454	ZFHX4;ZFHX4-AS1	NM_024721	4.09	5.84	0.000996564	-0.57	0.028	0.16597	2.27615	up-regulated
cg00931558	5'UTR	-3.43428	-3.37776	0.737184	ZFHX4;ZFHX4-AS1	NM_024721;NR_024360	4.09	5.84	0.000996564	-0.02	0.94	0.972456	2.27615	up-regulated
cg11174836	5'UTR	-2.98869	-2.82387	0.503623	ZFHX4;ZFHX4-AS1	NR_024360;NM_024721	4.09	5.84	0.000996564	-0.07	0.79	0.914328	2.27615	up-regulated
cg08551065	TSS200	-3.57612	-3.59195	0.875442	ZFHX4;ZFHX4-AS1	NM_024721;NR_024360	4.09	5.84	0.000996564	-0.24	0.39	0.675799	2.27615	up-regulated
cg10074775	5'UTR	-3.7601	-3.78259	0.920137	ZFHX4;ZFHX4-AS1	NM_024721;NR_024360	4.09	5.84	0.000996564	-0.27	0.34	0.63201	2.27615	up-regulated
cg08322240	5'UTR	-3.8139	-4.20694	0.302961	ZFHX4;ZFHX4-AS1	NM_024721;NR_024360	4.09	5.84	0.000996564	-0.46	0.083	0.309402	2.27615	up-regulated
cg14595683	TSS1500	0.764968	-0.558818	0.0581114	ZFHX4;ZFHX4-AS1	NM_024721;NR_024360	4.09	5.84	0.000996564	-0.6	0.018	0.127413	2.27615	up-regulated
cg20980056	5'UTR	2.80387	2.83876	0.948241	ZFHX4;ZFHX4-AS1	NM_024721	4.09	5.84	0.000996564	0.27	0.33	0.623983	2.27615	up-regulated
cg18617005	TSS1500	-2.08484	-1.8365	0.454184	PCDHGB6;PCDHGA7	NM_018917;NM_018919;NM_018921;NM_018912;NM_032088;NM_018918;NM_018922;NM_018926;NM_003736;NM_018916;NM_018915;NM_018920;NM_018923;NM_032100;NM_018925;NM_018924	12.75	14.86	0.000545761	0.15	0.59	0.816801	2.24611	up-regulated
cg22861116	1stExon	-0.279368	-0.16393	0.680482	PCDHGA7;PCDHGA7	NM_018917;NM_032087;NM_018919;NM_018912;NM_018918;NM_018922;NM_018916;NM_018915;NM_018923;NM_018920;NM_018924	12.7	14.84	0.000545761	0.12	0.66	0.852847	2.24934	up-regulated
cg18507379	TSS1500	-2.34409	-2.22245	0.920137	PCDHGB6;PCDHGA7	NM_018917;NM_018919;NM_018921;NM_018912;NM_032088;NM_018918;NM_018922;NM_018926;NM_003736;NM_018916;NM_018915;NM_018920;NM_018923;NM_032100;NM_018925;NM_018924	12.75	14.86	0.000545761	-0.01	0.97	0.985355	2.24611	up-regulated
cg04806292	5'UTR	0.679213	-0.625801	0.563118	PCDHGA7;PCDHGA7	NM_018920;NM_032087;NM_018920;NM_032087;NM_018912;NM_018915;NM_018916;NM_018922;NM_018917;NM_018923;NM_018918;NM_018924;NM_018919	12.7	14.84	0.000545761	-0.52	0.047	0.22507	2.24934	up-regulated
cg07613945	TSS1500	0.431555	0.33573	0.737184	PCDHGB6;PCDHGA7	NM_018917;NM_018919;NM_018921;NM_018912;NM_032088;NM_018918;NM_018922;NM_018926;NM_003736;NM_018916;NM_018915;NM_018920;NM_018923;NM_032100;NM_018925;NM_018924	12.75	14.86	0.000545761	-0.31	0.26	0.555854	2.24611	up-regulated
cg02722596	1stExon	0.377616	0.523298	0.875442	PCDHGA7;PCDHGA7	NM_018917;NM_032087;NM_018919;NM_018912;NM_018918;NM_018922;NM_018916;NM_018915;NM_018923;NM_018920;NM_018924	12.7	14.84	0.000545761	-0.08	0.79	0.914328	2.24934	up-regulated
cg18164784	TSS1500	-2.87081	-2.56098	0.980276	PCDHGA7;PCDHGA7	NM_018917;NM_018919;NM_018912;NM_018918;NM_018922;NM_018916;NM_018915;NM_018923;NM_018920;NM_032087;NM_018924	12.7	14.84	0.000545761	0.13	0.65	0.847771	2.24934	up-regulated
cg11907797	1stExon	-1.31436	-1.45215	0.920137	PCDHGA7;PCDHGA7	NM_018917;NM_032087;NM_018919;NM_018912;NM_018918;NM_018922;NM_018916;NM_018915;NM_018923;NM_018920;NM_018924	12.7	14.84	0.000545761	0.04	0.9	0.958542	2.24934	up-regulated
cg12459904	TSS200	-1.34547	-1.79914	0.302961	PCDHGA7;PCDHGA7	NM_018917;NM_018919;NM_018912;NM_032087;NM_018918;NM_018922;NM_018916;NM_018920;NM_018915;NM_018923;NM_018924	12.7	14.84	0.000545761	-0.61	0.016	0.118933	2.24934	up-regulated
cg22463553	1stExon	-0.191395	-0.3326	0.833183	PCDHGB6;PCDHGA7	NM_018917;NM_018921;NM_018912;NM_018922;NM_032100;NM_018926;NM_018924;NM_018919;NM_032088;NM_018918;NM_003736;NM_018916;NM_018915;NM_018923;NM_018920;NM_018925	12.75	14.86	0.000545761	0.26	0.36	0.648831	2.24611	up-regulated
cg06157602	TSS200	-2.51627	-2.70558	0.680482	PCDHGB6;PCDHGA7	NM_032088;NM_018925;NM_018921;NM_018926;NM_032100;NM_018912;NM_018915;NM_018916;NM_018922;NM_018917;NM_018923;NM_018918;NM_018924;NM_018919;NM_018920;NM_003736	12.75	14.86	0.000545761	-0.11	0.68	0.860848	2.24611	up-regulated
cg19247475	1stExon	-0.350565	-0.190362	0.920137	PCDHGB6;PCDHGA7	NM_018917;NM_018921;NM_018912;NM_018922;NM_032100;NM_018926;NM_018924;NM_018919;NM_032088;NM_018918;NM_003736;NM_018916;NM_018915;NM_018923;NM_018920;NM_018925	12.75	14.86	0.000545761	-0.05	0.87	0.947309	2.24611	up-regulated
cg20320609	TSS1500	-0.11053	-0.32197	0.980276	PCDHGA7;PCDHGA7	NM_018920;NM_032087;NM_018912;NM_018915;NM_018916;NM_018922;NM_018917;NM_018923;NM_018918;NM_018924;NM_018919	12.7	14.84	0.000545761	0.12	0.67	0.857202	2.24934	up-regulated
cg11210069	TSS1500	0.725716	0.333968	0.454184	PCDHGA7;PCDHGA7	NM_018917;NM_018919;NM_018912;NM_018918;NM_018922;NM_018916;NM_018915;NM_018923;NM_018920;NM_032087;NM_018924	12.7	14.84	0.000545761	-0.41	0.13	0.386422	2.24934	up-regulated
cg06541208	TSS200	-2.46451	-1.83906	0.390268	PCDHGA7;PCDHGA7	NM_018920;NM_032087;NM_018912;NM_018915;NM_018916;NM_018922;NM_018917;NM_018923;NM_018918;NM_018924;NM_018919	12.7	14.84	0.000545761	0.54	0.036	0.192639	2.24934	up-regulated
cg03415916	1stExon	0.874423	1.02347	0.875442	PCDHGB6;PCDHGA7	NM_018917;NM_018921;NM_018912;NM_018922;NM_032100;NM_018926;NM_018924;NM_018919;NM_032088;NM_018918;NM_003736;NM_018916;NM_018915;NM_018923;NM_018920;NM_018925	12.75	14.86	0.000545761	-0.22	0.43	0.707023	2.24611	up-regulated
cg21908557	TSS200	-2.056	-2.49376	0.302961	PCDHGA7;PCDHGA7	NM_018917;NM_018919;NM_018912;NM_032087;NM_018918;NM_018922;NM_018916;NM_018920;NM_018915;NM_018923;NM_018924	12.7	14.84	0.000545761	-0.49	0.061	0.260506	2.24934	up-regulated
cg13254082	TSS1500	0.477179	0.0431583	0.833183	PCDHGB6;PCDHGA7	NM_018926;NM_032100;NM_032088;NM_018925;NM_018921;NM_018912;NM_018915;NM_018916;NM_018922;NM_018917;NM_018923;NM_018918;NM_018924;NM_018919;NM_018920;NM_003736	12.75	14.86	0.000545761	-0.26	0.36	0.648831	2.24611	up-regulated
cg14223503	TSS1500	0.396489	0.294901	0.875442	PCDHGA7;PCDHGA7	NM_018920;NM_032087;NM_018912;NM_018915;NM_018916;NM_018922;NM_018917;NM_018923;NM_018918;NM_018924;NM_018919	12.7	14.84	0.000545761	-0.05	0.86	0.944097	2.24934	up-regulated
cg16505764	1stExon	0.166187	0.0149514	0.875442	PCDHGA7;PCDHGA7	NM_018917;NM_032087;NM_018919;NM_018912;NM_018918;NM_018922;NM_018916;NM_018915;NM_018923;NM_018920;NM_018924	12.7	14.84	0.000545761	-0.29	0.3	0.59571	2.24934	up-regulated
cg11059720	TSS1500	-0.583266	0.00697978	0.627588	PCDHGA7;PCDHGA7	NM_018920;NM_032087;NM_018912;NM_018915;NM_018916;NM_018922;NM_018917;NM_018923;NM_018918;NM_018924;NM_018919	12.7	14.84	0.000545761	0.55	0.032	0.179967	2.24934	up-regulated
cg05516386	TSS1500	-2.21491	-2.05236	0.627588	PCDHGA7;PCDHGA7	NM_018920;NM_032087;NM_018912;NM_018915;NM_018916;NM_018922;NM_018917;NM_018923;NM_018918;NM_018924;NM_018919	12.7	14.84	0.000545761	0.11	0.68	0.860848	2.24934	up-regulated
cg04160343	1stExon	0.711374	0.119529	0.257454	PCDHGA7;PCDHGA7	NM_018917;NM_032087;NM_018919;NM_018912;NM_018918;NM_018922;NM_018916;NM_018915;NM_018923;NM_018920;NM_018924	12.7	14.84	0.000545761	-0.41	0.12	0.370067	2.24934	up-regulated
cg15732498	TSS200	-1.32166	-1.62247	0.833183	PCDHGA7;PCDHGA7	NM_018920;NM_032087;NM_018912;NM_018915;NM_018916;NM_018922;NM_018917;NM_018923;NM_018918;NM_018924;NM_018919	12.7	14.84	0.000545761	0.02	0.94	0.972456	2.24934	up-regulated
cg03898577	TSS1500	-2.63383	-1.60032	0.181943	PCDHGB6;PCDHGA7	NM_018917;NM_018919;NM_018921;NM_018912;NM_032088;NM_018918;NM_018922;NM_018926;NM_003736;NM_018916;NM_018915;NM_018920;NM_018923;NM_032100;NM_018925;NM_018924	12.75	14.86	0.000545761	0.59	0.02	0.13596	2.24611	up-regulated
cg27665767	1stExon	-0.818832	-0.478036	0.680482	PCDHGA7;PCDHGA7	NM_018917;NM_032087;NM_018919;NM_018912;NM_018918;NM_018922;NM_018916;NM_018915;NM_018923;NM_018920;NM_018924	12.7	14.84	0.000545761	-0.07	0.79	0.914328	2.24934	up-regulated
cg07017875	1stExon	-0.739201	-0.883871	0.948241	PCDHGB6;PCDHGA7	NM_018917;NM_018921;NM_018912;NM_018922;NM_032100;NM_018926;NM_018924;NM_018919;NM_032088;NM_018918;NM_003736;NM_018916;NM_018915;NM_018923;NM_018920;NM_018925	12.75	14.86	0.000545761	0.21	0.45	0.720368	2.24611	up-regulated
cg15829642	1stExon	0.856609	1.04409	0.783152	PCDHGA5;PCDHGA5	NM_018917;NM_018915;NM_032054;NM_018923;NM_018912;NM_018922;NM_018916;NM_018918	12.72	14.86	0.000545761	0.32	0.24	0.531092	2.25103	up-regulated
cg19748485	1stExon	0.0671121	-0.011606	0.980276	PCDHGA5;PCDHGA5	NM_018917;NM_018915;NM_032054;NM_018923;NM_018912;NM_018922;NM_018916;NM_018918	12.72	14.86	0.000545761	0.33	0.24	0.531092	2.25103	up-regulated
cg07870307	TSS200	-1.4296	-1.05076	0.980276	PCDHGA5;PCDHGA5	NM_018917;NM_018915;NM_018923;NM_018918;NM_018912;NM_018922;NM_032054;NM_018916	12.72	14.86	0.000545761	0.09	0.74	0.891035	2.25103	up-regulated
cg19192159	TSS200	-2.25898	-1.86648	0.920137	PCDHGA5;PCDHGA5	NM_018918;NM_032054;NM_018912;NM_018915;NM_018916;NM_018922;NM_018917;NM_018923	12.72	14.86	0.000545761	0.13	0.64	0.843108	2.25103	up-regulated
cg19560781	TSS1500	0.499887	0.0285237	0.680482	PCDHGA5;PCDHGA5	NM_018918;NM_032054;NM_018912;NM_018915;NM_018916;NM_018922;NM_018917;NM_018923	12.72	14.86	0.000545761	-0.39	0.15	0.414645	2.25103	up-regulated
cg06575035	1stExon	-0.346221	-0.0197427	0.875442	PCDHGA5;PCDHGA5	NM_018917;NM_018915;NM_032054;NM_018923;NM_018912;NM_018922;NM_018916;NM_018918	12.72	14.86	0.000545761	-0.08	0.78	0.910422	2.25103	up-regulated
cg26594534	TSS1500	0.233962	0.395649	0.980276	PCDHGA5;PCDHGA5	NM_018918;NM_032054;NM_018912;NM_018915;NM_018916;NM_018922;NM_018917;NM_018923	12.72	14.86	0.000545761	-0.39	0.15	0.414645	2.25103	up-regulated
cg00882725	TSS1500	-2.23696	-1.73688	0.503623	PCDHGA5;PCDHGA5	NM_018918;NM_032054;NM_018912;NM_018915;NM_018916;NM_018922;NM_018917;NM_018923	12.72	14.86	0.000545761	-0.2	0.47	0.735254	2.25103	up-regulated
cg08067695	TSS200	-1.80624	-1.78969	1	PCDHGA5;PCDHGA5	NM_018918;NM_032054;NM_018912;NM_018915;NM_018916;NM_018922;NM_018917;NM_018923	12.72	14.86	0.000545761	0.09	0.75	0.896659	2.25103	up-regulated
cg14738170	TSS200	-2.30542	-2.4498	0.833183	PCDHGA5;PCDHGA5	NM_018917;NM_018915;NM_018923;NM_018918;NM_018912;NM_018922;NM_032054;NM_018916	12.72	14.86	0.000545761	-0.51	0.053	0.241258	2.25103	up-regulated
cg01911239	1stExon	-1.38251	-1.05249	0.563118	PCDHGA5;PCDHGA5	NM_018917;NM_018915;NM_032054;NM_018923;NM_018912;NM_018922;NM_018916;NM_018918	12.72	14.86	0.000545761	0.32	0.24	0.531092	2.25103	up-regulated
cg02580763	1stExon	0.0836057	0.0561656	0.920137	PCDHGA5;PCDHGA5	NM_018917;NM_018915;NM_032054;NM_018923;NM_018912;NM_018922;NM_018916;NM_018918	12.72	14.86	0.000545761	0.54	0.036	0.192639	2.25103	up-regulated
cg13307880	1stExon	-2.27081	-2.07675	0.563118	PCDHGA5;PCDHGA5	NM_018917;NM_018915;NM_032054;NM_018923;NM_018912;NM_018922;NM_018916;NM_018918	12.72	14.86	0.000545761	0.57	0.027	0.162204	2.25103	up-regulated
cg17451176	TSS200	-1.78514	-2.20292	0.737184	PCDHGA5;PCDHGA5	NM_018917;NM_018915;NM_018923;NM_018918;NM_018912;NM_018922;NM_032054;NM_018916	12.72	14.86	0.000545761	-0.53	0.043	0.213471	2.25103	up-regulated
cg04773864	1stExon	0.450658	0.249325	0.980276	PCDHGA5;PCDHGA5	NM_018917;NM_018915;NM_032054;NM_018923;NM_018912;NM_018922;NM_018916;NM_018918	12.72	14.86	0.000545761	0.35	0.2	0.482039	2.25103	up-regulated
cg07520649	TSS1500	-1.37328	-0.964171	0.454184	PCDHGA5;PCDHGA5	NM_032054;NM_018917;NM_018915;NM_018923;NM_018912;NM_018922;NM_018916;NM_018918	12.72	14.86	0.000545761	0.34	0.21	0.493984	2.25103	up-regulated
cg02022808	1stExon	-2.19415	-2.04687	0.948241	PCDHGA5;PCDHGA5	NM_018917;NM_018915;NM_032054;NM_018923;NM_018912;NM_018922;NM_018916;NM_018918	12.72	14.86	0.000545761	0.03	0.92	0.965388	2.25103	up-regulated
cg18617005	TSS1500	-2.08484	-1.8365	0.454184	PCDHGB6;PCDHGB6	NM_018917;NM_018919;NM_018921;NM_018912;NM_032088;NM_018918;NM_018922;NM_018926;NM_003736;NM_018916;NM_018915;NM_018920;NM_018923;NM_032100;NM_018925;NM_018924	12.75	14.86	0.000545761	0.15	0.59	0.816801	2.24611	up-regulated
cg18507379	TSS1500	-2.34409	-2.22245	0.920137	PCDHGB6;PCDHGB6	NM_018917;NM_018919;NM_018921;NM_018912;NM_032088;NM_018918;NM_018922;NM_018926;NM_003736;NM_018916;NM_018915;NM_018920;NM_018923;NM_032100;NM_018925;NM_018924	12.75	14.86	0.000545761	-0.01	0.97	0.985355	2.24611	up-regulated
cg07613945	TSS1500	0.431555	0.33573	0.737184	PCDHGB6;PCDHGB6	NM_018917;NM_018919;NM_018921;NM_018912;NM_032088;NM_018918;NM_018922;NM_018926;NM_003736;NM_018916;NM_018915;NM_018920;NM_018923;NM_032100;NM_018925;NM_018924	12.75	14.86	0.000545761	-0.31	0.26	0.555854	2.24611	up-regulated
cg22463553	1stExon	-0.191395	-0.3326	0.833183	PCDHGB6;PCDHGB6	NM_018917;NM_018921;NM_018912;NM_018922;NM_032100;NM_018926;NM_018924;NM_018919;NM_032088;NM_018918;NM_003736;NM_018916;NM_018915;NM_018923;NM_018920;NM_018925	12.75	14.86	0.000545761	0.26	0.36	0.648831	2.24611	up-regulated
cg06157602	TSS200	-2.51627	-2.70558	0.680482	PCDHGB6;PCDHGB6	NM_032088;NM_018925;NM_018921;NM_018926;NM_032100;NM_018912;NM_018915;NM_018916;NM_018922;NM_018917;NM_018923;NM_018918;NM_018924;NM_018919;NM_018920;NM_003736	12.75	14.86	0.000545761	-0.11	0.68	0.860848	2.24611	up-regulated
cg19247475	1stExon	-0.350565	-0.190362	0.920137	PCDHGB6;PCDHGB6	NM_018917;NM_018921;NM_018912;NM_018922;NM_032100;NM_018926;NM_018924;NM_018919;NM_032088;NM_018918;NM_003736;NM_018916;NM_018915;NM_018923;NM_018920;NM_018925	12.75	14.86	0.000545761	-0.05	0.87	0.947309	2.24611	up-regulated
cg03415916	1stExon	0.874423	1.02347	0.875442	PCDHGB6;PCDHGB6	NM_018917;NM_018921;NM_018912;NM_018922;NM_032100;NM_018926;NM_018924;NM_018919;NM_032088;NM_018918;NM_003736;NM_018916;NM_018915;NM_018923;NM_018920;NM_018925	12.75	14.86	0.000545761	-0.22	0.43	0.707023	2.24611	up-regulated
cg13254082	TSS1500	0.477179	0.0431583	0.833183	PCDHGB6;PCDHGB6	NM_018926;NM_032100;NM_032088;NM_018925;NM_018921;NM_018912;NM_018915;NM_018916;NM_018922;NM_018917;NM_018923;NM_018918;NM_018924;NM_018919;NM_018920;NM_003736	12.75	14.86	0.000545761	-0.26	0.36	0.648831	2.24611	up-regulated
cg03898577	TSS1500	-2.63383	-1.60032	0.181943	PCDHGB6;PCDHGB6	NM_018917;NM_018919;NM_018921;NM_018912;NM_032088;NM_018918;NM_018922;NM_018926;NM_003736;NM_018916;NM_018915;NM_018920;NM_018923;NM_032100;NM_018925;NM_018924	12.75	14.86	0.000545761	0.59	0.02	0.13596	2.24611	up-regulated
cg07017875	1stExon	-0.739201	-0.883871	0.948241	PCDHGB6;PCDHGB6	NM_018917;NM_018921;NM_018912;NM_018922;NM_032100;NM_018926;NM_018924;NM_018919;NM_032088;NM_018918;NM_003736;NM_018916;NM_018915;NM_018923;NM_018920;NM_018925	12.75	14.86	0.000545761	0.21	0.45	0.720368	2.24611	up-regulated
cg22151446	1stExon	-1.44189	-1.08231	0.920137	PCDHGA12;PCDHGA12	NM_018917;NM_032092;NM_018914;NM_018921;NM_018912;NM_018922;NM_018926;NM_032094;NM_018924;NM_018927;NM_018919;NM_032088;NM_018913;NM_003735;NM_018918;NM_003736;NM_018916;NM_018915;NM_018920;NM_018923;NM_018925	12.75	14.87	0.000545761	-0.08	0.78	0.910422	2.25407	up-regulated
cg09639151	1stExon	-0.683206	-0.926662	0.980276	PCDHGA12;PCDHGA12	NM_018917;NM_032092;NM_018914;NM_018921;NM_018912;NM_018922;NM_018926;NM_032094;NM_018924;NM_018927;NM_018919;NM_032088;NM_018913;NM_003735;NM_018918;NM_003736;NM_018916;NM_018915;NM_018920;NM_018923;NM_018925	12.75	14.87	0.000545761	-0.06	0.85	0.938971	2.25407	up-regulated
cg07489502	1stExon	-0.361109	-0.850795	0.737184	PCDHGA12;PCDHGA12	NM_018917;NM_032092;NM_018914;NM_018921;NM_018912;NM_018922;NM_018926;NM_032094;NM_018924;NM_018927;NM_018919;NM_032088;NM_018913;NM_003735;NM_018918;NM_003736;NM_018916;NM_018915;NM_018920;NM_018923;NM_018925	12.75	14.87	0.000545761	0.02	0.95	0.977408	2.25407	up-regulated
cg02452944	TSS200	-0.894019	-0.43373	0.875442	PCDHGA12;PCDHGA12	NM_018917;NM_032092;NM_018914;NM_018921;NM_018912;NM_018922;NM_018926;NM_003735;NM_018924;NM_018927;NM_018919;NM_032088;NM_018913;NM_018918;NM_003736;NM_018916;NM_018915;NM_032094;NM_018923;NM_018920;NM_018925	12.75	14.87	0.000545761	0.14	0.63	0.83835	2.25407	up-regulated
cg23244790	1stExon	-1.99047	-1.71419	0.920137	PCDHGA12;PCDHGA12	NM_018917;NM_032092;NM_018914;NM_018921;NM_018912;NM_018922;NM_018926;NM_032094;NM_018924;NM_018927;NM_018919;NM_032088;NM_018913;NM_003735;NM_018918;NM_003736;NM_018916;NM_018915;NM_018920;NM_018923;NM_018925	12.75	14.87	0.000545761	0.12	0.66	0.852847	2.25407	up-regulated
cg21627409	TSS200	-1.48567	-0.768926	0.783152	PCDHGA12;PCDHGA12	NM_018917;NM_032092;NM_018914;NM_018921;NM_018912;NM_018922;NM_018926;NM_003735;NM_018924;NM_018927;NM_018919;NM_032088;NM_018913;NM_018918;NM_003736;NM_018916;NM_018915;NM_032094;NM_018923;NM_018920;NM_018925	12.75	14.87	0.000545761	0.5	0.057	0.250683	2.25407	up-regulated
cg07730329	TSS200	-0.934366	-0.590039	0.627588	PCDHGA12;PCDHGA12	NM_018917;NM_032092;NM_018914;NM_018921;NM_018912;NM_018922;NM_018926;NM_003735;NM_018924;NM_018927;NM_018919;NM_032088;NM_018913;NM_018918;NM_003736;NM_018916;NM_018915;NM_032094;NM_018923;NM_018920;NM_018925	12.75	14.87	0.000545761	0.26	0.35	0.640885	2.25407	up-regulated
cg12304520	TSS200	-1.7602	-1.28984	0.563118	PCDHGA12;PCDHGA12	NM_018917;NM_032092;NM_018914;NM_018921;NM_018912;NM_018922;NM_018926;NM_003735;NM_018924;NM_018927;NM_018919;NM_032088;NM_018913;NM_018918;NM_003736;NM_018916;NM_018915;NM_032094;NM_018923;NM_018920;NM_018925	12.75	14.87	0.000545761	0.25	0.36	0.648831	2.25407	up-regulated
cg04080041	1stExon	-1.62805	-1.70217	1	PCDHGA12;PCDHGA12	NM_018917;NM_032092;NM_018914;NM_018921;NM_018912;NM_018922;NM_018926;NM_032094;NM_018924;NM_018927;NM_018919;NM_032088;NM_018913;NM_003735;NM_018918;NM_003736;NM_018916;NM_018915;NM_018920;NM_018923;NM_018925	12.75	14.87	0.000545761	0.12	0.67	0.857202	2.25407	up-regulated
cg01770654	1stExon	-1.30466	-1.48432	0.390268	PCDHGA12;PCDHGA12	NM_003735;NM_032094;NM_032088;NM_018925;NM_018921;NM_018926;NM_018913;NM_018927;NM_032092;NM_018914;NM_018912;NM_018915;NM_018916;NM_018922;NM_018917;NM_018923;NM_018918;NM_018924;NM_018919;NM_018920;NM_003736	12.75	14.87	0.000545761	-0.55	0.034	0.185994	2.25407	up-regulated
cg07802710	5'UTR	-1.4405	-1.86842	0.783152	PCDHGA12;PCDHGA12	NM_018917;NM_032092;NM_018914;NM_003735;NM_018921;NM_018912;NM_018922;NM_018926;NM_032094;NM_018924;NM_018927;NM_018919;NM_032088;NM_018913;NM_003735;NM_018918;NM_003736;NM_018916;NM_018915;NM_018920;NM_018923;NM_018925;NM_032094	12.75	14.87	0.000545761	-0.03	0.91	0.961042	2.25407	up-regulated
cg11647681	5'UTR	-0.607384	-0.748458	0.737184	PCDHGA12;PCDHGA12	NM_018917;NM_032092;NM_018914;NM_003735;NM_018921;NM_018912;NM_018922;NM_018926;NM_032094;NM_018924;NM_018927;NM_018919;NM_032088;NM_018913;NM_003735;NM_018918;NM_003736;NM_018916;NM_018915;NM_018920;NM_018923;NM_018925;NM_032094	12.75	14.87	0.000545761	-0.12	0.68	0.860848	2.25407	up-regulated
cg23082339	TSS200	-3.65398	-3.57174	0.948241	PCDHGA12;PCDHGA12	NM_018917;NM_032092;NM_018914;NM_018921;NM_018912;NM_018922;NM_018926;NM_003735;NM_018924;NM_018927;NM_018919;NM_032088;NM_018913;NM_018918;NM_003736;NM_018916;NM_018915;NM_032094;NM_018923;NM_018920;NM_018925	12.75	14.87	0.000545761	-0.06	0.84	0.93477	2.25407	up-regulated
cg07539798	1stExon	-0.201719	-0.376138	0.783152	PCDHGA12;PCDHGA12	NM_018917;NM_032092;NM_018914;NM_018921;NM_018912;NM_018922;NM_018926;NM_032094;NM_018924;NM_018927;NM_018919;NM_032088;NM_018913;NM_003735;NM_018918;NM_003736;NM_018916;NM_018915;NM_018920;NM_018923;NM_018925	12.75	14.87	0.000545761	0.22	0.43	0.707023	2.25407	up-regulated
cg21185686	1stExon	-1.40244	-2.02718	0.627588	PCDHGA12;PCDHGA12	NM_018917;NM_032092;NM_018914;NM_018921;NM_018912;NM_018922;NM_018926;NM_032094;NM_018924;NM_018927;NM_018919;NM_032088;NM_018913;NM_003735;NM_018918;NM_003736;NM_018916;NM_018915;NM_018920;NM_018923;NM_018925	12.75	14.87	0.000545761	-0.37	0.17	0.441869	2.25407	up-regulated
cg02267483	1stExon	-1.56659	-1.25798	0.980276	PCDHGA12;PCDHGA12	NM_018917;NM_032092;NM_018914;NM_018921;NM_018912;NM_018922;NM_018926;NM_032094;NM_018924;NM_018927;NM_018919;NM_032088;NM_018913;NM_003735;NM_018918;NM_003736;NM_018916;NM_018915;NM_018920;NM_018923;NM_018925	12.75	14.87	0.000545761	-0.16	0.58	0.809877	2.25407	up-regulated
cg14253517	1stExon	-0.966005	-1.2646	0.503623	PCDHGA12;PCDHGA12	NM_018917;NM_032092;NM_018914;NM_018921;NM_018912;NM_018922;NM_018926;NM_032094;NM_018924;NM_018927;NM_018919;NM_032088;NM_018913;NM_003735;NM_018918;NM_003736;NM_018916;NM_018915;NM_018920;NM_018923;NM_018925	12.75	14.87	0.000545761	-0.47	0.076	0.295128	2.25407	up-regulated
cg24272454	TSS1500	-1.31414	-0.466965	0.680482	PCDHGA12;PCDHGA12	NM_032094;NM_003735;NM_032088;NM_018925;NM_018921;NM_018926;NM_018913;NM_018927;NM_032092;NM_018914;NM_018912;NM_018915;NM_018916;NM_018922;NM_018917;NM_018923;NM_018918;NM_018924;NM_018919;NM_018920;NM_003736	12.75	14.87	0.000545761	-0.16	0.57	0.803566	2.25407	up-regulated
cg01224715	1stExon	-0.262717	-0.0190578	0.737184	PCDHGA12;PCDHGA12	NM_018917;NM_032092;NM_018914;NM_018921;NM_018912;NM_018922;NM_018926;NM_032094;NM_018924;NM_018927;NM_018919;NM_032088;NM_018913;NM_003735;NM_018918;NM_003736;NM_018916;NM_018915;NM_018920;NM_018923;NM_018925	12.75	14.87	0.000545761	0.52	0.045	0.220029	2.25407	up-regulated
cg14030300	TSS200	-2.35157	-2.29495	0.783152	PCDHAC2;PCDHA12	NM_018899;NM_031883;NM_031411;NM_018900;NM_018905;NM_018906;NM_018907;NM_018908;NM_031849;NM_018909;NM_018910;NM_018911;NM_031857;NM_031860;NM_018901;NM_018902;NM_018903;NM_018904;NM_018898	8	10.94	0.000545761	0.03	0.92	0.965388	2.48554	up-regulated
cg12832313	1stExon	-3.26805	-3.34404	0.920137	PCDHAC2;PCDHA12	NM_018899;NM_031883;NM_018910;NM_018903;NM_018909;NM_018901;NM_018907;NM_018902;NM_018911;NM_031849;NM_031411;NM_018905;NM_018900;NM_031857;NM_018904;NM_018908;NM_018898;NM_018906;NM_018899;NM_031860	8	10.94	0.000545761	-0.18	0.52	0.769013	2.48554	up-regulated
cg23440413	1stExon	-2.91772	-3.02853	0.783152	PCDHAC2;PCDHA12	NM_018899;NM_031883;NM_018910;NM_018903;NM_018909;NM_018901;NM_018907;NM_018902;NM_018911;NM_031849;NM_031411;NM_018905;NM_018900;NM_031857;NM_018904;NM_018908;NM_018898;NM_018906;NM_018899;NM_031860	8	10.94	0.000545761	-0.07	0.8	0.918852	2.48554	up-regulated
cg25500080	1stExon	-0.825958	-0.886675	0.833183	PCDHAC2;PCDHA12	NM_018899;NM_031883;NM_018910;NM_018903;NM_018909;NM_018901;NM_018907;NM_018902;NM_018911;NM_031849;NM_031411;NM_018905;NM_018900;NM_031857;NM_018904;NM_018908;NM_018898;NM_018906;NM_018899;NM_031860	8	10.94	0.000545761	-0.3	0.27	0.564812	2.48554	up-regulated
cg26882009	1stExon	-1.13065	-1.05583	0.980276	PCDHAC2;PCDHA12	NM_018899;NM_018910;NM_018903;NM_018909;NM_018901;NM_018907;NM_018902;NM_018911;NM_031849;NM_031411;NM_018905;NM_018900;NM_031857;NM_031883;NM_018904;NM_018908;NM_018898;NM_018906;NM_018899;NM_031860	8	10.94	0.000545761	-0.39	0.15	0.414645	2.48554	up-regulated
cg23347718	1stExon	-2.65955	-2.6718	0.980276	PCDHAC2;PCDHA12	NM_018899;NM_031883;NM_018910;NM_018903;NM_018909;NM_018901;NM_018907;NM_018902;NM_018911;NM_031849;NM_031411;NM_018905;NM_018900;NM_031857;NM_018904;NM_018908;NM_018898;NM_018906;NM_018899;NM_031860	8	10.94	0.000545761	-0.08	0.77	0.905677	2.48554	up-regulated
cg18991549	1stExon	-3.52854	-4.14664	0.390268	PCDHAC2;PCDHA12	NM_018899;NM_031883;NM_018910;NM_018903;NM_018909;NM_018901;NM_018907;NM_018902;NM_018911;NM_031849;NM_031411;NM_018905;NM_018900;NM_031857;NM_018904;NM_018908;NM_018898;NM_018906;NM_018899;NM_031860	8	10.94	0.000545761	-0.39	0.15	0.414645	2.48554	up-regulated
cg04454086	1stExon	-2.66932	-2.82196	0.627588	PCDHAC2;PCDHA12	NM_018899;NM_018910;NM_018903;NM_018909;NM_018901;NM_018907;NM_018902;NM_018911;NM_031849;NM_031411;NM_018905;NM_018900;NM_031857;NM_031883;NM_018904;NM_018908;NM_018898;NM_018906;NM_018899;NM_031860	8	10.94	0.000545761	-0.29	0.29	0.585285	2.48554	up-regulated
cg16174029	1stExon	-1.55575	-1.59289	0.503623	PCDHAC2;PCDHA12	NM_018899;NM_031883;NM_018910;NM_018903;NM_018909;NM_018901;NM_018907;NM_018902;NM_018911;NM_031849;NM_031411;NM_018905;NM_018900;NM_031857;NM_018904;NM_018908;NM_018898;NM_018906;NM_018899;NM_031860	8	10.94	0.000545761	-0.37	0.17	0.441869	2.48554	up-regulated
cg11954680	TSS200	-0.202398	0.293009	0.122435	PCDHA12;PCDHA12	NM_018903;NM_018910;NM_018909;NM_018901;NM_018907;NM_018902;NM_018911;NM_031411;NM_018905;NM_031849;NM_018900;NM_031857;NM_018908;NM_018906;NM_031864;NM_031860	8.03	10.91	0.000545761	0.33	0.23	0.51827	2.47493	up-regulated
cg25962358	1stExon	1.33479	0.889119	0.833183	PCDHAC2;PCDHA12	NM_018899;NM_018910;NM_018903;NM_018909;NM_018901;NM_018907;NM_018902;NM_018911;NM_031849;NM_031411;NM_018905;NM_018900;NM_031857;NM_018904;NM_018908;NM_018898;NM_018906;NM_031883;NM_031860	8	10.94	0.000545761	-0.06	0.82	0.928456	2.48554	up-regulated
cg27352639	TSS1500	-2.8068	-2.68606	0.875442	PCDHAC2;PCDHA12	NM_018910;NM_018903;NM_018909;NM_018901;NM_018907;NM_018902;NM_018911;NM_031849;NM_031411;NM_018905;NM_018900;NM_031857;NM_031883;NM_018904;NM_018908;NM_018898;NM_018899;NM_018906;NM_031860	8	10.94	0.000545761	-0.16	0.56	0.796657	2.48554	up-regulated
cg21676369	TSS1500	3.01746	2.15869	0.454184	PCDHA12;PCDHA12	NM_018903;NM_031864;NM_031411;NM_018900;NM_018905;NM_018906;NM_018907;NM_018908;NM_031849;NM_018909;NM_018910;NM_018911;NM_031857;NM_031860;NM_018901;NM_018902	8.03	10.91	0.000545761	-0.26	0.35	0.640885	2.47493	up-regulated
cg23450373	TSS200	1.0989	1.55415	0.627588	PCDHA12;PCDHA12	NM_018903;NM_031864;NM_031411;NM_018900;NM_018905;NM_018906;NM_018907;NM_018908;NM_031849;NM_018909;NM_018910;NM_018911;NM_031857;NM_031860;NM_018901;NM_018902	8.03	10.91	0.000545761	0.16	0.56	0.796657	2.47493	up-regulated
cg09852127	TSS200	-1.85483	-1.76852	0.948241	PCDHA12;PCDHA12	NM_018903;NM_018910;NM_018909;NM_018901;NM_018907;NM_018902;NM_018911;NM_031411;NM_018905;NM_031849;NM_018900;NM_031857;NM_018908;NM_018906;NM_031864;NM_031860	8.03	10.91	0.000545761	-0.14	0.61	0.827339	2.47493	up-regulated
cg09936552	TSS1500	0.954573	0.848214	0.737184	PCDHA12;PCDHA12	NM_018903;NM_031864;NM_031411;NM_018900;NM_018905;NM_018906;NM_018907;NM_018908;NM_031849;NM_018909;NM_018910;NM_018911;NM_031857;NM_031860;NM_018901;NM_018902	8.03	10.91	0.000545761	-0.42	0.12	0.370067	2.47493	up-regulated
cg00682007	TSS1500	-2.19456	-1.74648	0.340674	PCDHAC2;PCDHA12	NM_018910;NM_018899;NM_018903;NM_018909;NM_018901;NM_018907;NM_018902;NM_018911;NM_031849;NM_031411;NM_018905;NM_018900;NM_031857;NM_018904;NM_018908;NM_018898;NM_018906;NM_031860	8	10.94	0.000545761	0.48	0.07	0.283576	2.48554	up-regulated
cg20087952	1stExon	1.3054	1.64906	0.920137	PCDHA12;PCDHA12	NM_018903;NM_031864;NM_031411;NM_018900;NM_018905;NM_018906;NM_018907;NM_018908;NM_031849;NM_018909;NM_018910;NM_018911;NM_031857;NM_031860;NM_018901;NM_018902	8.03	10.91	0.000545761	0.08	0.77	0.905677	2.47493	up-regulated
cg02357321	TSS1500	-2.96423	-2.91183	0.920137	PCDHAC2;PCDHA12	NM_018910;NM_018899;NM_018903;NM_018909;NM_018901;NM_018907;NM_018902;NM_018911;NM_031849;NM_031411;NM_018905;NM_018900;NM_031857;NM_031883;NM_018904;NM_018908;NM_018898;NM_018906;NM_031860	8	10.94	0.000545761	-0.16	0.56	0.796657	2.48554	up-regulated
cg22845236	1stExon	-0.69846	-0.796941	0.920137	PCDHA12;PCDHA12	NM_018910;NM_018909;NM_018901;NM_018907;NM_018902;NM_018903;NM_031864;NM_018911;NM_031411;NM_018905;NM_031849;NM_018900;NM_031857;NM_018908;NM_018906;NM_031860	8.03	10.91	0.000545761	0.01	0.98	0.988474	2.47493	up-regulated
cg14557699	TSS200	-1.83849	-1.51228	0.737184	PCDHA12;PCDHA12	NM_018903;NM_018910;NM_018909;NM_018901;NM_018907;NM_018902;NM_018911;NM_031411;NM_018905;NM_031849;NM_018900;NM_031857;NM_018908;NM_018906;NM_031864;NM_031860	8.03	10.91	0.000545761	-0.1	0.72	0.881141	2.47493	up-regulated
cg09226112	TSS200	-3.82704	-3.9036	0.875442	PCDHAC2;PCDHA12	NM_018899;NM_031883;NM_031411;NM_018900;NM_018905;NM_018906;NM_018907;NM_018908;NM_031849;NM_018909;NM_018910;NM_018911;NM_031857;NM_031860;NM_018901;NM_018902;NM_018903;NM_018904;NM_018898	8	10.94	0.000545761	-0.16	0.57	0.803566	2.48554	up-regulated
cg00708273	1stExon	2.51944	2.36025	0.302961	PCDHAC2;PCDHA12	NM_018899;NM_031883;NM_031411;NM_018900;NM_018905;NM_018906;NM_018907;NM_018908;NM_031849;NM_018909;NM_018910;NM_018911;NM_031857;NM_031860;NM_018901;NM_018902;NM_018903;NM_018904;NM_018898	8	10.94	0.000545761	-0.27	0.32	0.613875	2.48554	up-regulated
cg08772837	TSS1500	0.518535	1.50976	0.181943	PCDHAC2;PCDHA12	NM_018910;NM_018899;NM_018903;NM_018909;NM_018901;NM_018907;NM_018902;NM_018911;NM_031849;NM_031411;NM_018905;NM_018900;NM_031857;NM_018904;NM_018908;NM_018898;NM_018906;NM_031860	8	10.94	0.000545761	0.62	0.014	0.10933	2.48554	up-regulated
cg24119225	TSS1500	1.49118	1.30107	0.680482	PCDHAC2;PCDHA12	NM_018910;NM_018899;NM_018903;NM_018909;NM_018901;NM_018907;NM_018902;NM_018911;NM_031849;NM_031411;NM_018905;NM_018900;NM_031857;NM_018904;NM_018908;NM_018898;NM_018906;NM_031860	8	10.94	0.000545761	-0.11	0.69	0.866072	2.48554	up-regulated
cg22875345	TSS200	-1.09483	-0.865806	0.980276	PCDHA12;PCDHA12	NM_018903;NM_031864;NM_031411;NM_018900;NM_018905;NM_018906;NM_018907;NM_018908;NM_031849;NM_018909;NM_018910;NM_018911;NM_031857;NM_031860;NM_018901;NM_018902	8.03	10.91	0.000545761	-0.33	0.23	0.51827	2.47493	up-regulated
cg23356309	TSS1500	2.40532	2.23793	0.980276	PCDHAC2;PCDHA12	NM_018910;NM_018899;NM_018903;NM_018909;NM_018901;NM_018907;NM_018902;NM_018911;NM_031849;NM_031411;NM_018905;NM_018900;NM_031857;NM_018904;NM_018908;NM_018898;NM_018906;NM_031860	8	10.94	0.000545761	-0.04	0.89	0.954241	2.48554	up-regulated
cg24869588	TSS1500	-2.95399	-3.22146	0.454184	PCDHAC2;PCDHA12	NM_018910;NM_018903;NM_018909;NM_018901;NM_018907;NM_018902;NM_018911;NM_031849;NM_031411;NM_018905;NM_018900;NM_031857;NM_031883;NM_018904;NM_018908;NM_018898;NM_018899;NM_018906;NM_031860	8	10.94	0.000545761	-0.38	0.16	0.428173	2.48554	up-regulated
cg13295463	1stExon	-0.663036	-0.855968	0.627588	PCDHA12;PCDHA12	NM_018910;NM_018909;NM_018901;NM_018907;NM_018902;NM_018903;NM_031864;NM_018911;NM_031411;NM_018905;NM_031849;NM_018900;NM_031857;NM_018908;NM_018906;NM_031860	8.03	10.91	0.000545761	-0.04	0.89	0.954241	2.47493	up-regulated
cg03463174	1stExon	-0.626407	-0.306978	0.920137	PCDHA12;PCDHA12	NM_018903;NM_031864;NM_031411;NM_018900;NM_018905;NM_018906;NM_018907;NM_018908;NM_031849;NM_018909;NM_018910;NM_018911;NM_031857;NM_031860;NM_018901;NM_018902	8.03	10.91	0.000545761	-0.07	0.82	0.928456	2.47493	up-regulated
cg02090731	TSS1500	-1.21936	-0.554077	0.875442	PCDHA12;PCDHA12	NM_018903;NM_031864;NM_031411;NM_018900;NM_018905;NM_018906;NM_018907;NM_018908;NM_031849;NM_018909;NM_018910;NM_018911;NM_031857;NM_031860;NM_018901;NM_018902	8.03	10.91	0.000545761	0.05	0.87	0.947309	2.47493	up-regulated
cg05783854	1stExon	-3.25811	-3.48079	0.503623	PCDHAC2;PCDHA12	NM_018899;NM_018910;NM_018903;NM_018909;NM_018901;NM_018907;NM_018902;NM_018911;NM_031849;NM_031411;NM_018905;NM_018900;NM_031857;NM_018904;NM_018908;NM_018898;NM_018906;NM_031883;NM_031860	8	10.94	0.000545761	-0.33	0.24	0.531092	2.48554	up-regulated
cg24076884	1stExon	-0.658291	-1.04147	0.220228	PCDHAC2;PCDHA12	NM_018899;NM_018910;NM_018903;NM_018909;NM_018901;NM_018907;NM_018902;NM_018911;NM_031849;NM_031411;NM_018905;NM_018900;NM_031857;NM_018904;NM_018908;NM_018898;NM_018906;NM_031883;NM_031860	8	10.94	0.000545761	-0.31	0.27	0.564812	2.48554	up-regulated
cg02245971	TSS1500	2.29456	2.12128	0.503623	LOC101927379;LINC02201	NR_109881	3.98	2.79	0.00276806	0.27	0.32	0.613875	-4.67955	down-regulated
cg06569690	TSS1500	2.86041	2.05855	0.0137103	LOC101927379;LINC02201	NR_109881	3.98	2.79	0.00276806	0.54	0.04	0.204257	-4.67955	down-regulated
cg03251020	TSS1500	3.40086	3.46042	0.627588	LOC101927379;LINC02201	NR_109881	3.98	2.79	0.00276806	-0.42	0.12	0.370067	-4.67955	down-regulated
cg08496100	TSS200	-1.41206	-1.16188	0.980276	LINC00605;LINC00605	NR_033938	6.54	4.4	0.0670136	-0.12	0.67	0.857202	-3.03832	down-regulated
cg12387699	TSS1500	-1.04999	-1.63147	0.833183	LINC01094;LINC01094	NR_038304;NR_038303;NR_038308;NR_038307;NR_038306;NR_038305	7.29	12.51	0.000545761	-0.14	0.62	0.833708	3.7738	up-regulated
cg24390961	TSS200	-2.54292	-3.32727	0.563118	LINC01094;LINC01094	NR_038304;NR_038303;NR_038308;NR_038307;NR_038306;NR_038305	7.29	12.51	0.000545761	-0.25	0.37	0.657018	3.7738	up-regulated
cg23936069	TSS1500	3.3574	3.50281	0.627588	LOC101928865;LINC02728	NR_120564	4.98	3.6	0.000545761	-0.33	0.23	0.51827	-3.5575	down-regulated
cg07909967	TSS1500	2.92118	2.99106	0.783152	LOC101928865;LINC02728	NR_120564	4.98	3.6	0.000545761	-0.17	0.55	0.789664	-3.5575	down-regulated
cg16962045	5'UTR	-2.95795	-3.14628	0.095203	GPR162;GPR162	NM_014449;NM_014449;NM_019858;NM_019858	8.35	10.63	0.000545761	-0.49	0.066	0.273277	2.09963	up-regulated
cg14371571	TSS1500	-4.35317	-4.54539	0.0752088	GPR162;GPR162	NM_019858;NM_014449	8.35	10.63	0.000545761	-0.51	0.054	0.24332	2.09963	up-regulated
cg08349804	TSS1500	1.05365	-0.526371	0.0137103	GPR162;GPR162	NM_019858;NM_000616;NM_014449	8.35	10.63	0.000545761	-0.84	0.0001	0.00487862	2.09963	up-regulated
cg20093940	TSS1500	0.45816	0.523943	0.875442	GPR162;GPR162	NM_019858;NM_014449	8.35	10.63	0.000545761	0.02	0.93	0.968985	2.09963	up-regulated
cg03795245	TSS1500	1.94733	1.77925	0.151392	GPR162;GPR162	NM_019858;NM_000616;NM_014449	8.35	10.63	0.000545761	-0.29	0.3	0.59571	2.09963	up-regulated
cg10970328	5'UTR	-1.91414	-1.87613	0.737184	GPR162;GPR162	NM_014449;NM_019858	8.35	10.63	0.000545761	0.21	0.45	0.720368	2.09963	up-regulated
cg17805404	TSS1500	-3.86996	-4.34516	0.095203	GPR162;GPR162	NM_019858;NM_014449	8.35	10.63	0.000545761	-0.57	0.028	0.16597	2.09963	up-regulated
cg13675040	TSS1500	2.79909	2.8857	1	LOC102467214;LINC02200	NR_104672	2.79	4.85	0.00185273	0.04	0.88	0.951292	3.58203	up-regulated
cg00479110	TSS200	-1.21565	-0.871636	0.680482	LOC102467214;LINC02200	NR_104672	2.79	4.85	0.00185273	-0.15	0.6	0.820903	3.58203	up-regulated
cg14030300	TSS200	-2.35157	-2.29495	0.783152	PCDHAC2;PCDHA10	NM_018899;NM_031883;NM_031411;NM_018900;NM_018905;NM_018906;NM_018907;NM_018908;NM_031849;NM_018909;NM_018910;NM_018911;NM_031857;NM_031860;NM_018901;NM_018902;NM_018903;NM_018904;NM_018898	8	10.94	0.000545761	0.03	0.92	0.965388	2.48554	up-regulated
cg12832313	1stExon	-3.26805	-3.34404	0.920137	PCDHAC2;PCDHA10	NM_018899;NM_031883;NM_018910;NM_018903;NM_018909;NM_018901;NM_018907;NM_018902;NM_018911;NM_031849;NM_031411;NM_018905;NM_018900;NM_031857;NM_018904;NM_018908;NM_018898;NM_018906;NM_018899;NM_031860	8	10.94	0.000545761	-0.18	0.52	0.769013	2.48554	up-regulated
cg12193929	1stExon	2.70403	2.62722	0.627588	PCDHA10;PCDHA10	NM_031849;NM_018905;NM_031411;NM_031857;NM_018910;NM_018900;NM_018909;NM_018908;NM_018906;NM_018907;NM_018901;NM_031859;NM_031860;NM_018911	8.02	11.04	0.000545761	-0.39	0.15	0.414645	2.4444	up-regulated
cg23440413	1stExon	-2.91772	-3.02853	0.783152	PCDHAC2;PCDHA10	NM_018899;NM_031883;NM_018910;NM_018903;NM_018909;NM_018901;NM_018907;NM_018902;NM_018911;NM_031849;NM_031411;NM_018905;NM_018900;NM_031857;NM_018904;NM_018908;NM_018898;NM_018906;NM_018899;NM_031860	8	10.94	0.000545761	-0.07	0.8	0.918852	2.48554	up-regulated
cg25500080	1stExon	-0.825958	-0.886675	0.833183	PCDHAC2;PCDHA10	NM_018899;NM_031883;NM_018910;NM_018903;NM_018909;NM_018901;NM_018907;NM_018902;NM_018911;NM_031849;NM_031411;NM_018905;NM_018900;NM_031857;NM_018904;NM_018908;NM_018898;NM_018906;NM_018899;NM_031860	8	10.94	0.000545761	-0.3	0.27	0.564812	2.48554	up-regulated
cg26882009	1stExon	-1.13065	-1.05583	0.980276	PCDHAC2;PCDHA10	NM_018899;NM_018910;NM_018903;NM_018909;NM_018901;NM_018907;NM_018902;NM_018911;NM_031849;NM_031411;NM_018905;NM_018900;NM_031857;NM_031883;NM_018904;NM_018908;NM_018898;NM_018906;NM_018899;NM_031860	8	10.94	0.000545761	-0.39	0.15	0.414645	2.48554	up-regulated
cg23347718	1stExon	-2.65955	-2.6718	0.980276	PCDHAC2;PCDHA10	NM_018899;NM_031883;NM_018910;NM_018903;NM_018909;NM_018901;NM_018907;NM_018902;NM_018911;NM_031849;NM_031411;NM_018905;NM_018900;NM_031857;NM_018904;NM_018908;NM_018898;NM_018906;NM_018899;NM_031860	8	10.94	0.000545761	-0.08	0.77	0.905677	2.48554	up-regulated
cg18991549	1stExon	-3.52854	-4.14664	0.390268	PCDHAC2;PCDHA10	NM_018899;NM_031883;NM_018910;NM_018903;NM_018909;NM_018901;NM_018907;NM_018902;NM_018911;NM_031849;NM_031411;NM_018905;NM_018900;NM_031857;NM_018904;NM_018908;NM_018898;NM_018906;NM_018899;NM_031860	8	10.94	0.000545761	-0.39	0.15	0.414645	2.48554	up-regulated
cg04454086	1stExon	-2.66932	-2.82196	0.627588	PCDHAC2;PCDHA10	NM_018899;NM_018910;NM_018903;NM_018909;NM_018901;NM_018907;NM_018902;NM_018911;NM_031849;NM_031411;NM_018905;NM_018900;NM_031857;NM_031883;NM_018904;NM_018908;NM_018898;NM_018906;NM_018899;NM_031860	8	10.94	0.000545761	-0.29	0.29	0.585285	2.48554	up-regulated
cg16174029	1stExon	-1.55575	-1.59289	0.503623	PCDHAC2;PCDHA10	NM_018899;NM_031883;NM_018910;NM_018903;NM_018909;NM_018901;NM_018907;NM_018902;NM_018911;NM_031849;NM_031411;NM_018905;NM_018900;NM_031857;NM_018904;NM_018908;NM_018898;NM_018906;NM_018899;NM_031860	8	10.94	0.000545761	-0.37	0.17	0.441869	2.48554	up-regulated
cg25962358	1stExon	1.33479	0.889119	0.833183	PCDHAC2;PCDHA10	NM_018899;NM_018910;NM_018903;NM_018909;NM_018901;NM_018907;NM_018902;NM_018911;NM_031849;NM_031411;NM_018905;NM_018900;NM_031857;NM_018904;NM_018908;NM_018898;NM_018906;NM_031883;NM_031860	8	10.94	0.000545761	-0.06	0.82	0.928456	2.48554	up-regulated
cg27352639	TSS1500	-2.8068	-2.68606	0.875442	PCDHAC2;PCDHA10	NM_018910;NM_018903;NM_018909;NM_018901;NM_018907;NM_018902;NM_018911;NM_031849;NM_031411;NM_018905;NM_018900;NM_031857;NM_031883;NM_018904;NM_018908;NM_018898;NM_018899;NM_018906;NM_031860	8	10.94	0.000545761	-0.16	0.56	0.796657	2.48554	up-regulated
cg01795789	TSS200	-3.1665	-2.97936	0.833183	PCDHA10;PCDHA10	NM_018901;NM_031860;NM_031859;NM_031411;NM_018900;NM_018905;NM_018906;NM_018907;NM_018908;NM_031849;NM_018909;NM_018910;NM_018911;NM_031857	8.02	11.04	0.000545761	0.08	0.77	0.905677	2.4444	up-regulated
cg21450108	TSS200	-2.12205	-2.13743	1	PCDHA10;PCDHA10	NM_018901;NM_031860;NM_031859;NM_031411;NM_018900;NM_018905;NM_018906;NM_018907;NM_018908;NM_031849;NM_018909;NM_018910;NM_018911;NM_031857	8.02	11.04	0.000545761	0.15	0.59	0.816801	2.4444	up-regulated
cg00682007	TSS1500	-2.19456	-1.74648	0.340674	PCDHAC2;PCDHA10	NM_018910;NM_018899;NM_018903;NM_018909;NM_018901;NM_018907;NM_018902;NM_018911;NM_031849;NM_031411;NM_018905;NM_018900;NM_031857;NM_018904;NM_018908;NM_018898;NM_018906;NM_031860	8	10.94	0.000545761	0.48	0.07	0.283576	2.48554	up-regulated
cg02357321	TSS1500	-2.96423	-2.91183	0.920137	PCDHAC2;PCDHA10	NM_018910;NM_018899;NM_018903;NM_018909;NM_018901;NM_018907;NM_018902;NM_018911;NM_031849;NM_031411;NM_018905;NM_018900;NM_031857;NM_031883;NM_018904;NM_018908;NM_018898;NM_018906;NM_031860	8	10.94	0.000545761	-0.16	0.56	0.796657	2.48554	up-regulated
cg11595575	TSS200	-2.44186	-1.85221	0.563118	PCDHA10;PCDHA10	NM_031849;NM_018905;NM_031411;NM_031857;NM_018910;NM_018900;NM_018909;NM_031860;NM_018908;NM_018906;NM_018907;NM_031859;NM_018901;NM_018911	8.02	11.04	0.000545761	0.42	0.12	0.370067	2.4444	up-regulated
cg11081406	TSS1500	2.30785	1.96582	0.390268	PCDHA10;PCDHA10	NM_018901;NM_031860;NM_031859;NM_031411;NM_018900;NM_018905;NM_018906;NM_018907;NM_018908;NM_031849;NM_018909;NM_018910;NM_018911;NM_031857	8.02	11.04	0.000545761	-0.35	0.2	0.482039	2.4444	up-regulated
cg14676529	TSS200	-0.978558	-1.09964	0.948241	PCDHA10;PCDHA10	NM_031849;NM_018905;NM_031411;NM_031857;NM_018910;NM_018900;NM_018909;NM_031860;NM_018908;NM_018906;NM_018907;NM_031859;NM_018901;NM_018911	8.02	11.04	0.000545761	0.03	0.92	0.965388	2.4444	up-regulated
cg18906028	1stExon	0.942727	0.333786	0.503623	PCDHA10;PCDHA10	NM_031849;NM_018905;NM_031411;NM_031857;NM_018910;NM_018900;NM_018909;NM_018908;NM_018901;NM_018906;NM_018907;NM_031859;NM_031860;NM_018911	8.02	11.04	0.000545761	-0.19	0.49	0.749783	2.4444	up-regulated
cg09226112	TSS200	-3.82704	-3.9036	0.875442	PCDHAC2;PCDHA10	NM_018899;NM_031883;NM_031411;NM_018900;NM_018905;NM_018906;NM_018907;NM_018908;NM_031849;NM_018909;NM_018910;NM_018911;NM_031857;NM_031860;NM_018901;NM_018902;NM_018903;NM_018904;NM_018898	8	10.94	0.000545761	-0.16	0.57	0.803566	2.48554	up-regulated
cg00708273	1stExon	2.51944	2.36025	0.302961	PCDHAC2;PCDHA10	NM_018899;NM_031883;NM_031411;NM_018900;NM_018905;NM_018906;NM_018907;NM_018908;NM_031849;NM_018909;NM_018910;NM_018911;NM_031857;NM_031860;NM_018901;NM_018902;NM_018903;NM_018904;NM_018898	8	10.94	0.000545761	-0.27	0.32	0.613875	2.48554	up-regulated
cg08772837	TSS1500	0.518535	1.50976	0.181943	PCDHAC2;PCDHA10	NM_018910;NM_018899;NM_018903;NM_018909;NM_018901;NM_018907;NM_018902;NM_018911;NM_031849;NM_031411;NM_018905;NM_018900;NM_031857;NM_018904;NM_018908;NM_018898;NM_018906;NM_031860	8	10.94	0.000545761	0.62	0.014	0.10933	2.48554	up-regulated
cg11784196	TSS1500	-1.16332	-2.31465	0.257454	PCDHA10;PCDHA10	NM_031849;NM_018905;NM_031411;NM_031857;NM_018910;NM_018900;NM_018909;NM_018908;NM_018901;NM_031859;NM_031860;NM_018906;NM_018907;NM_018911	8.02	11.04	0.000545761	-0.2	0.48	0.742927	2.4444	up-regulated
cg25754158	TSS200	-3.08572	-2.43186	0.390268	PCDHA10;PCDHA10	NM_018901;NM_031860;NM_031859;NM_031411;NM_018900;NM_018905;NM_018906;NM_018907;NM_018908;NM_031849;NM_018909;NM_018910;NM_018911;NM_031857	8.02	11.04	0.000545761	0.34	0.21	0.493984	2.4444	up-regulated
cg04617043	TSS1500	3.04006	2.75654	0.340674	PCDHA10;PCDHA10	NM_031849;NM_018905;NM_031411;NM_031857;NM_018910;NM_018900;NM_018909;NM_018908;NM_018901;NM_031859;NM_031860;NM_018906;NM_018907;NM_018911	8.02	11.04	0.000545761	-0.25	0.37	0.657018	2.4444	up-regulated
cg06305777	TSS1500	2.73459	2.91503	0.948241	PCDHA10;PCDHA10	NM_018901;NM_031860;NM_031859;NM_031411;NM_018900;NM_018905;NM_018906;NM_018907;NM_018908;NM_031849;NM_018909;NM_018910;NM_018911;NM_031857	8.02	11.04	0.000545761	0.08	0.79	0.914328	2.4444	up-regulated
cg24119225	TSS1500	1.49118	1.30107	0.680482	PCDHAC2;PCDHA10	NM_018910;NM_018899;NM_018903;NM_018909;NM_018901;NM_018907;NM_018902;NM_018911;NM_031849;NM_031411;NM_018905;NM_018900;NM_031857;NM_018904;NM_018908;NM_018898;NM_018906;NM_031860	8	10.94	0.000545761	-0.11	0.69	0.866072	2.48554	up-regulated
cg02829712	1stExon	-1.37313	-1.70763	0.563118	PCDHA10;PCDHA10	NM_031849;NM_018905;NM_031411;NM_031860;NM_031857;NM_018910;NM_018900;NM_018909;NM_018908;NM_018906;NM_018907;NM_018901;NM_031859;NM_018911	8.02	11.04	0.000545761	-0.1	0.71	0.876629	2.4444	up-regulated
cg23932782	TSS200	-0.912163	-1.49785	0.980276	PCDHA10;PCDHA10	NM_018901;NM_031860;NM_031859;NM_031411;NM_018900;NM_018905;NM_018906;NM_018907;NM_018908;NM_031849;NM_018909;NM_018910;NM_018911;NM_031857	8.02	11.04	0.000545761	-0.19	0.49	0.749783	2.4444	up-regulated
cg23356309	TSS1500	2.40532	2.23793	0.980276	PCDHAC2;PCDHA10	NM_018910;NM_018899;NM_018903;NM_018909;NM_018901;NM_018907;NM_018902;NM_018911;NM_031849;NM_031411;NM_018905;NM_018900;NM_031857;NM_018904;NM_018908;NM_018898;NM_018906;NM_031860	8	10.94	0.000545761	-0.04	0.89	0.954241	2.48554	up-regulated
cg10519368	TSS200	-1.85847	-1.28282	0.302961	PCDHA10;PCDHA10	NM_031849;NM_018905;NM_031411;NM_031857;NM_018910;NM_018900;NM_018909;NM_031860;NM_018908;NM_018906;NM_018907;NM_031859;NM_018901;NM_018911	8.02	11.04	0.000545761	0.34	0.21	0.493984	2.4444	up-regulated
cg24869588	TSS1500	-2.95399	-3.22146	0.454184	PCDHAC2;PCDHA10	NM_018910;NM_018903;NM_018909;NM_018901;NM_018907;NM_018902;NM_018911;NM_031849;NM_031411;NM_018905;NM_018900;NM_031857;NM_031883;NM_018904;NM_018908;NM_018898;NM_018899;NM_018906;NM_031860	8	10.94	0.000545761	-0.38	0.16	0.428173	2.48554	up-regulated
cg13592931	TSS200	-0.756937	-0.914794	0.948241	PCDHA10;PCDHA10	NM_031849;NM_018905;NM_031411;NM_031857;NM_018910;NM_018900;NM_018909;NM_031860;NM_018908;NM_018906;NM_018907;NM_031859;NM_018901;NM_018911	8.02	11.04	0.000545761	0.11	0.69	0.866072	2.4444	up-regulated
cg05783854	1stExon	-3.25811	-3.48079	0.503623	PCDHAC2;PCDHA10	NM_018899;NM_018910;NM_018903;NM_018909;NM_018901;NM_018907;NM_018902;NM_018911;NM_031849;NM_031411;NM_018905;NM_018900;NM_031857;NM_018904;NM_018908;NM_018898;NM_018906;NM_031883;NM_031860	8	10.94	0.000545761	-0.33	0.24	0.531092	2.48554	up-regulated
cg18283342	TSS200	-2.42638	-1.94801	0.503623	PCDHA10;PCDHA10	NM_031849;NM_018905;NM_031411;NM_031857;NM_018910;NM_018900;NM_018909;NM_031860;NM_018908;NM_018906;NM_018907;NM_031859;NM_018901;NM_018911	8.02	11.04	0.000545761	0.42	0.12	0.370067	2.4444	up-regulated
cg24076884	1stExon	-0.658291	-1.04147	0.220228	PCDHAC2;PCDHA10	NM_018899;NM_018910;NM_018903;NM_018909;NM_018901;NM_018907;NM_018902;NM_018911;NM_031849;NM_031411;NM_018905;NM_018900;NM_031857;NM_018904;NM_018908;NM_018898;NM_018906;NM_031883;NM_031860	8	10.94	0.000545761	-0.31	0.27	0.564812	2.48554	up-regulated
cg07217912	TSS1500	3.30986	3.02534	0.783152	LINC00616;SLC7A11-AS1	NR_037866;NR_038380	5.37	9	0.000545761	-0.12	0.67	0.857202	3.26915	up-regulated
cg04418737	TSS1500	2.64519	2.41254	0.875442	LINC00616;SLC7A11-AS1	NR_037866;NR_038380	5.37	9	0.000545761	0.11	0.71	0.876629	3.26915	up-regulated
cg20519044	TSS1500	2.06816	2.04516	0.948241	SLC7A11-AS1;SLC7A11-AS1	NR_038380;NR_037866	5.37	9	0.000545761	0.43	0.11	0.353344	3.26915	up-regulated
cg08749419	5'UTR	0.741345	0.194257	0.454184	JAKMIP1;JAKMIP1-DT	NM_001306133;NM_001306134;NM_001099433;NM_144720	6.28	9.56	0.00525487	-0.26	0.36	0.648831	3.31945	up-regulated
cg04865110	TSS1500	-1.64684	-1.77823	1	JAKMIP1;JAKMIP1-DT	NM_001099433;NM_144720	6.28	9.56	0.00525487	0.13	0.63	0.83835	3.31945	up-regulated
cg17470837	5'UTR	-4.70369	-4.66312	0.783152	JAKMIP1;JAKMIP1-DT	NM_001099433;NM_144720	6.28	9.56	0.00525487	0.16	0.57	0.803566	3.31945	up-regulated
cg09567511	5'UTR	0.948996	0.656034	0.503623	JAKMIP1;JAKMIP1-DT	NM_001099433;NM_144720	6.28	9.56	0.00525487	-0.43	0.11	0.353344	3.31945	up-regulated
cg16413428	5'UTR	3.15507	3.60619	0.151392	JAKMIP1;JAKMIP1-DT	NM_001099433;NM_144720	6.28	9.56	0.00525487	0.55	0.034	0.185994	3.31945	up-regulated
cg10748160	TSS200	-1.50123	-1.4234	0.783152	JAKMIP1;JAKMIP1-DT	NM_001099433;NM_144720	6.28	9.56	0.00525487	-0.18	0.52	0.769013	3.31945	up-regulated
cg08377398	TSS1500	-3.79378	-3.78227	0.980276	JAKMIP1;JAKMIP1-DT	NM_001099433;NM_144720	6.28	9.56	0.00525487	0.17	0.54	0.78293	3.31945	up-regulated
cg08073882	TSS200	-3.74516	-3.75107	0.920137	JAKMIP1;JAKMIP1-DT	NM_001099433;NM_144720	6.28	9.56	0.00525487	-0.11	0.69	0.866072	3.31945	up-regulated
cg10049708	5'UTR	-3.30222	-3.35239	0.920137	JAKMIP1;JAKMIP1-DT	NM_001099433;NM_144720	6.28	9.56	0.00525487	0.2	0.48	0.742927	3.31945	up-regulated
cg26135441	5'UTR	1.12585	-0.262868	0.0137103	JAKMIP1;JAKMIP1-DT	NM_001099433;NM_144720	6.28	9.56	0.00525487	-0.72	0.0023	0.0363226	3.31945	up-regulated
cg22579670	5'UTR	2.51588	2.32205	0.454184	JAKMIP1;JAKMIP1-DT	NM_001306133;NM_001306134;NM_001099433;NM_144720	6.28	9.56	0.00525487	0.1	0.73	0.886518	3.31945	up-regulated
cg19710449	5'UTR	1.78924	1.91605	0.948241	JAKMIP1;JAKMIP1-DT	NM_001306133;NM_001306134;NM_001099433;NM_144720	6.28	9.56	0.00525487	0.29	0.29	0.585285	3.31945	up-regulated
cg08321145	5'UTR	3.00582	2.83179	0.737184	JAKMIP1;JAKMIP1-DT	NM_001099433;NM_144720	6.28	9.56	0.00525487	-0.15	0.6	0.820903	3.31945	up-regulated
cg25112148	TSS1500	1.7832	1.73102	0.920137	JAKMIP1;JAKMIP1-DT	NM_001306133;NM_001306134;NM_001099433;NM_144720	6.28	9.56	0.00525487	-0.25	0.38	0.666524	3.31945	up-regulated
cg20112376	5'UTR	0.0166629	0.456035	0.454184	JAKMIP1;JAKMIP1-DT	NM_001099433;NM_144720	6.28	9.56	0.00525487	0.43	0.11	0.353344	3.31945	up-regulated
cg00914299	5'UTR	1.95133	2.52662	0.302961	JAKMIP1;JAKMIP1-DT	NM_001306133;NM_001306134;NM_001099433;NM_144720	6.28	9.56	0.00525487	0.28	0.32	0.613875	3.31945	up-regulated
cg09461768	5'UTR	3.20407	3.03511	0.875442	JAKMIP1;JAKMIP1-DT	NM_001306133;NM_001306134;NM_001099433;NM_144720	6.28	9.56	0.00525487	-0.18	0.53	0.776192	3.31945	up-regulated
cg05382097	5'UTR	-3.29407	-3.18436	0.833183	JAKMIP1;JAKMIP1-DT	NM_001099433;NM_144720	6.28	9.56	0.00525487	0.23	0.41	0.690489	3.31945	up-regulated
cg13054321	5'UTR	1.73225	1.71682	0.948241	JAKMIP1;JAKMIP1-DT	NM_001099433;NM_144720	6.28	9.56	0.00525487	-0.3	0.27	0.564812	3.31945	up-regulated
cg18533023	5'UTR	2.01124	2.00182	0.980276	JAKMIP1;JAKMIP1-DT	NM_001306133;NM_001306134;NM_001099433;NM_144720	6.28	9.56	0.00525487	-0.24	0.4	0.682627	3.31945	up-regulated
cg00212512	TSS200	2.04719	-0.0292433	0.0137103	JAKMIP1;JAKMIP1-DT	NM_001306133;NM_001306134;NM_001099433;NM_144720	6.28	9.56	0.00525487	-0.72	0.0023	0.0363226	3.31945	up-regulated
cg08823255	5'UTR	1.96039	2.21847	0.563118	JAKMIP1;JAKMIP1-DT	NM_001306133;NM_001306134;NM_001099433;NM_144720	6.28	9.56	0.00525487	0.29	0.3	0.59571	3.31945	up-regulated
cg03576854	5'UTR	0.593989	1.35552	0.0581114	JAKMIP1;JAKMIP1-DT	NM_001099433;NM_144720	6.28	9.56	0.00525487	0.54	0.038	0.198643	3.31945	up-regulated
cg09216442	TSS1500	0.113199	0.432748	0.627588	JAKMIP1;JAKMIP1-DT	NM_001099433;NM_144720	6.28	9.56	0.00525487	0.08	0.77	0.905677	3.31945	up-regulated
cg04773131	5'UTR	2.64381	2.43291	0.454184	JAKMIP1;JAKMIP1-DT	NM_001306133;NM_001306134;NM_001099433;NM_144720	6.28	9.56	0.00525487	-0.38	0.16	0.428173	3.31945	up-regulated
cg01519742	5'UTR	-3.45767	-3.45897	0.833183	JAKMIP1;JAKMIP1-DT	NM_001099433;NM_001099433;NM_144720;NM_144720	6.28	9.56	0.00525487	0.18	0.51	0.763429	3.31945	up-regulated
cg27547282	5'UTR	1.3906	1.88811	0.454184	JAKMIP1;JAKMIP1-DT	NM_001306133;NM_001306134;NM_001099433;NM_144720	6.28	9.56	0.00525487	0.29	0.3	0.59571	3.31945	up-regulated
cg23562439	5'UTR	0.736279	0.851954	0.920137	JAKMIP1;JAKMIP1-DT	NM_001306133;NM_001306134;NM_001099433;NM_144720	6.28	9.56	0.00525487	-0.25	0.36	0.648831	3.31945	up-regulated
cg04528333	5'UTR	3.36858	3.4146	1	JAKMIP1;JAKMIP1-DT	NM_001099433;NM_144720	6.28	9.56	0.00525487	-0.04	0.89	0.954241	3.31945	up-regulated
cg13074482	5'UTR	0.307274	-0.508297	0.095203	JAKMIP1;JAKMIP1-DT	NM_001306133;NM_001306134;NM_001099433;NM_144720	6.28	9.56	0.00525487	-0.47	0.076	0.295128	3.31945	up-regulated
cg19664150	5'UTR	-0.63849	0.813646	0.0315173	JAKMIP1;JAKMIP1-DT	NM_001306133;NM_001306134;NM_001099433;NM_144720	6.28	9.56	0.00525487	0.65	0.0088	0.0844819	3.31945	up-regulated
cg12662388	5'UTR	2.24718	2.38856	0.454184	JAKMIP1;JAKMIP1-DT	NM_001099433;NM_144720	6.28	9.56	0.00525487	0.07	0.8	0.918852	3.31945	up-regulated
cg11773302	5'UTR	1.85865	1.95161	0.948241	JAKMIP1;JAKMIP1-DT	NM_001306133;NM_001306134;NM_001099433;NM_144720	6.28	9.56	0.00525487	-0.25	0.36	0.648831	3.31945	up-regulated
cg24906161	5'UTR	1.52632	1.54743	0.920137	JAKMIP1;JAKMIP1-DT	NM_001099433;NM_144720	6.28	9.56	0.00525487	0	1	1	3.31945	up-regulated
cg18689901	5'UTR	2.91019	2.75706	0.122435	JAKMIP1;JAKMIP1-DT	NM_001306133;NM_001306134;NM_001099433;NM_144720	6.28	9.56	0.00525487	-0.48	0.073	0.289737	3.31945	up-regulated
cg02521641	TSS1500	-3.52852	-3.47547	0.875442	JAKMIP1;JAKMIP1-DT	NM_001099433;NM_144720	6.28	9.56	0.00525487	0.11	0.69	0.866072	3.31945	up-regulated
cg16401704	5'UTR	2.02918	2.2306	0.783152	JAKMIP1;JAKMIP1-DT	NM_001306133;NM_001306134;NM_001099433;NM_144720	6.28	9.56	0.00525487	-0.21	0.45	0.720368	3.31945	up-regulated
cg18011589	5'UTR	2.26051	1.73712	0.454184	JAKMIP1;JAKMIP1-DT	NM_001306133;NM_001306134;NM_001099433;NM_144720	6.28	9.56	0.00525487	-0.67	0.0064	0.0697885	3.31945	up-regulated
cg05268909	5'UTR	3.17097	3.19618	0.980276	JAKMIP1;JAKMIP1-DT	NM_001306133;NM_001306134;NM_001099433;NM_144720	6.28	9.56	0.00525487	0.05	0.85	0.938971	3.31945	up-regulated
cg04710825	TSS1500	1.66545	1.62223	0.948241	JAKMIP1;JAKMIP1-DT	NM_001099433;NM_144720;NR_037863	6.28	9.56	0.00525487	0.22	0.43	0.707023	3.31945	up-regulated
cg14241509	5'UTR	1.547	0.110397	0.0137103	JAKMIP1;JAKMIP1-DT	NM_001099433;NM_144720	6.28	9.56	0.00525487	-0.62	0.014	0.10933	3.31945	up-regulated
cg14341410	5'UTR	1.11238	1.46883	0.627588	JAKMIP1;JAKMIP1-DT	NM_001306133;NM_001306134;NM_001099433;NM_144720	6.28	9.56	0.00525487	0.71	0.0031	0.0445108	3.31945	up-regulated
cg27091617	5'UTR	0.769683	1.73868	0.0752088	JAKMIP1;JAKMIP1-DT	NM_001099433;NM_144720	6.28	9.56	0.00525487	0.59	0.021	0.140251	3.31945	up-regulated
cg15305471	5'UTR	0.0859051	1.47172	0.302961	JAKMIP1;JAKMIP1-DT	NM_001306133;NM_001306134;NM_001099433;NM_144720	6.28	9.56	0.00525487	0.5	0.056	0.248031	3.31945	up-regulated
cg07938266	5'UTR	2.12169	2.29549	0.833183	JAKMIP1;JAKMIP1-DT	NM_001306133;NM_001306134;NM_001099433;NM_144720	6.28	9.56	0.00525487	0.08	0.77	0.905677	3.31945	up-regulated
cg22328396	5'UTR	-0.331056	0.276208	0.340674	JAKMIP1;JAKMIP1-DT	NM_001099433;NM_144720	6.28	9.56	0.00525487	0.29	0.29	0.585285	3.31945	up-regulated
cg27063459	5'UTR	-0.247252	1.24237	0.302961	JAKMIP1;JAKMIP1-DT	NM_001306133;NM_001306134;NM_001099433;NM_144720	6.28	9.56	0.00525487	0.49	0.063	0.266188	3.31945	up-regulated
cg19626039	5'UTR	0.506955	1.91443	0.454184	JAKMIP1;JAKMIP1-DT	NM_001306133;NM_001306134;NM_001099433;NM_144720	6.28	9.56	0.00525487	0.51	0.05	0.233182	3.31945	up-regulated
cg13168683	TSS200	-4.08171	-4.10184	0.920137	JAKMIP1;JAKMIP1-DT	NM_001099433;NM_144720	6.28	9.56	0.00525487	-0.08	0.78	0.910422	3.31945	up-regulated
cg13025263	5'UTR	2.27377	2.02507	0.980276	JAKMIP1;JAKMIP1-DT	NM_001306133;NM_001306134;NM_001099433;NM_144720	6.28	9.56	0.00525487	-0.29	0.3	0.59571	3.31945	up-regulated
cg00459601	5'UTR	1.57493	1.49604	0.980276	JAKMIP1;JAKMIP1-DT	NM_001306133;NM_001306134;NM_001099433;NM_144720	6.28	9.56	0.00525487	-0.23	0.42	0.698501	3.31945	up-regulated
cg06080636	TSS1500	0.499978	1.10664	0.181943	JAKMIP1;JAKMIP1-DT	NM_001099433;NM_144720;NR_037863	6.28	9.56	0.00525487	0.66	0.0072	0.0747246	3.31945	up-regulated
cg07644753	TSS1500	3.14454	1.55246	0.0137103	CTD-2201I18.1;THBS4-AS1	NR_109930	6.26	10.64	0.000545761	-0.79	0.00042	0.0121273	4.48171	up-regulated
cg16172629	TSS1500	2.55673	1.03709	0.0137103	CTD-2201I18.1;THBS4-AS1	NR_109930	6.26	10.64	0.000545761	-0.81	0.00026	0.00892055	4.48171	up-regulated
cg13398198	TSS200	-3.50483	-3.65963	0.627588	CTD-2201I18.1;THBS4-AS1	NR_109930	6.26	10.64	0.000545761	-0.18	0.52	0.769013	4.48171	up-regulated
cg13688408	TSS1500	1.57031	1.55114	0.980276	MIR143HG;CARMN	NR_105060;NR_105059	7.81	6.28	0.0081676	-0.12	0.68	0.860848	-2.03391	down-regulated
cg01726320	TSS200	-0.200568	0.543779	0.122435	MIR143HG;CARMN	NR_105060;NR_105059	7.81	6.28	0.0081676	-0.55	0.034	0.185994	-2.03391	down-regulated
cg24419993	TSS1500	-0.161907	0.4008	0.503623	LINC01088;LINC01088	NR_038342	7.35	11.57	0.000545761	-0.1	0.71	0.876629	3.84351	up-regulated
cg14672354	TSS1500	0.267995	-0.764098	0.0581114	LINC01411;LINC01411	NR_125806	4.47	7.96	0.000545761	-0.69	0.0041	0.0528809	3.99914	up-regulated
cg01224221	TSS200	1.66121	0.445315	0.095203	LINC01411;LINC01411	NR_125806	4.47	7.96	0.000545761	-0.61	0.016	0.118933	3.99914	up-regulated
cg09061753	TSS200	1.12014	1.12113	1	LINC01411;LINC01411	NR_125806	4.47	7.96	0.000545761	0.13	0.63	0.83835	3.99914	up-regulated
cg09555538	TSS1500	0.0190903	1.76455	0.181943	LINC01411;LINC01411	NR_125806	4.47	7.96	0.000545761	0.36	0.19	0.468081	3.99914	up-regulated
cg21963906	TSS1500	2.08557	1.65695	0.627588	CASC16;CASC16	NR_033920	3.5	4.35	0.00188421	-0.29	0.29	0.585285	2.96184	up-regulated
cg17797158	TSS1500	1.41339	1.34144	0.783152	CASC16;CASC16	NR_033920	3.5	4.35	0.00188421	-0.29	0.29	0.585285	2.96184	up-regulated
cg14030300	TSS200	-2.35157	-2.29495	0.783152	PCDHAC2;PCDHA11	NM_018899;NM_031883;NM_031411;NM_018900;NM_018905;NM_018906;NM_018907;NM_018908;NM_031849;NM_018909;NM_018910;NM_018911;NM_031857;NM_031860;NM_018901;NM_018902;NM_018903;NM_018904;NM_018898	8	10.94	0.000545761	0.03	0.92	0.965388	2.48554	up-regulated
cg12832313	1stExon	-3.26805	-3.34404	0.920137	PCDHAC2;PCDHA11	NM_018899;NM_031883;NM_018910;NM_018903;NM_018909;NM_018901;NM_018907;NM_018902;NM_018911;NM_031849;NM_031411;NM_018905;NM_018900;NM_031857;NM_018904;NM_018908;NM_018898;NM_018906;NM_018899;NM_031860	8	10.94	0.000545761	-0.18	0.52	0.769013	2.48554	up-regulated
cg23440413	1stExon	-2.91772	-3.02853	0.783152	PCDHAC2;PCDHA11	NM_018899;NM_031883;NM_018910;NM_018903;NM_018909;NM_018901;NM_018907;NM_018902;NM_018911;NM_031849;NM_031411;NM_018905;NM_018900;NM_031857;NM_018904;NM_018908;NM_018898;NM_018906;NM_018899;NM_031860	8	10.94	0.000545761	-0.07	0.8	0.918852	2.48554	up-regulated
cg25500080	1stExon	-0.825958	-0.886675	0.833183	PCDHAC2;PCDHA11	NM_018899;NM_031883;NM_018910;NM_018903;NM_018909;NM_018901;NM_018907;NM_018902;NM_018911;NM_031849;NM_031411;NM_018905;NM_018900;NM_031857;NM_018904;NM_018908;NM_018898;NM_018906;NM_018899;NM_031860	8	10.94	0.000545761	-0.3	0.27	0.564812	2.48554	up-regulated
cg26882009	1stExon	-1.13065	-1.05583	0.980276	PCDHAC2;PCDHA11	NM_018899;NM_018910;NM_018903;NM_018909;NM_018901;NM_018907;NM_018902;NM_018911;NM_031849;NM_031411;NM_018905;NM_018900;NM_031857;NM_031883;NM_018904;NM_018908;NM_018898;NM_018906;NM_018899;NM_031860	8	10.94	0.000545761	-0.39	0.15	0.414645	2.48554	up-regulated
cg23347718	1stExon	-2.65955	-2.6718	0.980276	PCDHAC2;PCDHA11	NM_018899;NM_031883;NM_018910;NM_018903;NM_018909;NM_018901;NM_018907;NM_018902;NM_018911;NM_031849;NM_031411;NM_018905;NM_018900;NM_031857;NM_018904;NM_018908;NM_018898;NM_018906;NM_018899;NM_031860	8	10.94	0.000545761	-0.08	0.77	0.905677	2.48554	up-regulated
cg18991549	1stExon	-3.52854	-4.14664	0.390268	PCDHAC2;PCDHA11	NM_018899;NM_031883;NM_018910;NM_018903;NM_018909;NM_018901;NM_018907;NM_018902;NM_018911;NM_031849;NM_031411;NM_018905;NM_018900;NM_031857;NM_018904;NM_018908;NM_018898;NM_018906;NM_018899;NM_031860	8	10.94	0.000545761	-0.39	0.15	0.414645	2.48554	up-regulated
cg04454086	1stExon	-2.66932	-2.82196	0.627588	PCDHAC2;PCDHA11	NM_018899;NM_018910;NM_018903;NM_018909;NM_018901;NM_018907;NM_018902;NM_018911;NM_031849;NM_031411;NM_018905;NM_018900;NM_031857;NM_031883;NM_018904;NM_018908;NM_018898;NM_018906;NM_018899;NM_031860	8	10.94	0.000545761	-0.29	0.29	0.585285	2.48554	up-regulated
cg16174029	1stExon	-1.55575	-1.59289	0.503623	PCDHAC2;PCDHA11	NM_018899;NM_031883;NM_018910;NM_018903;NM_018909;NM_018901;NM_018907;NM_018902;NM_018911;NM_031849;NM_031411;NM_018905;NM_018900;NM_031857;NM_018904;NM_018908;NM_018898;NM_018906;NM_018899;NM_031860	8	10.94	0.000545761	-0.37	0.17	0.441869	2.48554	up-regulated
cg25962358	1stExon	1.33479	0.889119	0.833183	PCDHAC2;PCDHA11	NM_018899;NM_018910;NM_018903;NM_018909;NM_018901;NM_018907;NM_018902;NM_018911;NM_031849;NM_031411;NM_018905;NM_018900;NM_031857;NM_018904;NM_018908;NM_018898;NM_018906;NM_031883;NM_031860	8	10.94	0.000545761	-0.06	0.82	0.928456	2.48554	up-regulated
cg27352639	TSS1500	-2.8068	-2.68606	0.875442	PCDHAC2;PCDHA11	NM_018910;NM_018903;NM_018909;NM_018901;NM_018907;NM_018902;NM_018911;NM_031849;NM_031411;NM_018905;NM_018900;NM_031857;NM_031883;NM_018904;NM_018908;NM_018898;NM_018899;NM_018906;NM_031860	8	10.94	0.000545761	-0.16	0.56	0.796657	2.48554	up-regulated
cg19239201	TSS1500	0.786886	0.662036	0.948241	PCDHA11;PCDHA11	NM_018902;NM_031861;NM_031411;NM_018900;NM_018905;NM_018906;NM_018907;NM_018908;NM_031849;NM_018909;NM_018910;NM_018911;NM_031857;NM_031860;NM_018901	7.99	10.95	0.000545761	-0.1	0.72	0.881141	2.51962	up-regulated
cg01369220	1stExon	-0.112007	-0.278971	0.680482	PCDHA11;PCDHA11	NM_018910;NM_018909;NM_018902;NM_031861;NM_018901;NM_018907;NM_018902;NM_018911;NM_031849;NM_031411;NM_018905;NM_018900;NM_031857;NM_031861;NM_018908;NM_018906;NM_031860	7.99	10.95	0.000545761	-0.1	0.73	0.886518	2.51962	up-regulated
cg25024993	1stExon	-2.52736	-2.21401	0.783152	PCDHA11;PCDHA11	NM_018910;NM_018909;NM_018902;NM_031861;NM_018901;NM_018907;NM_018902;NM_018911;NM_031849;NM_031411;NM_018905;NM_018900;NM_031857;NM_031861;NM_018908;NM_018906;NM_031860	7.99	10.95	0.000545761	0.24	0.39	0.675799	2.51962	up-regulated
cg00682007	TSS1500	-2.19456	-1.74648	0.340674	PCDHAC2;PCDHA11	NM_018910;NM_018899;NM_018903;NM_018909;NM_018901;NM_018907;NM_018902;NM_018911;NM_031849;NM_031411;NM_018905;NM_018900;NM_031857;NM_018904;NM_018908;NM_018898;NM_018906;NM_031860	8	10.94	0.000545761	0.48	0.07	0.283576	2.48554	up-regulated
cg22869668	1stExon	-0.454395	-0.205567	0.503623	PCDHA11;PCDHA11	NM_031849;NM_018905;NM_031411;NM_031857;NM_018910;NM_018900;NM_018909;NM_018908;NM_018902;NM_031861;NM_018901;NM_018906;NM_018907;NM_031860;NM_018911	7.99	10.95	0.000545761	0.37	0.17	0.441869	2.51962	up-regulated
cg27273077	5'UTR	-2.18206	-2.23329	0.980276	PCDHA11;PCDHA11	NM_018902;NM_031861;NM_018902;NM_031861;NM_031411;NM_018900;NM_018905;NM_018906;NM_018907;NM_018908;NM_031849;NM_018909;NM_018910;NM_018911;NM_031857;NM_031860;NM_018901	7.99	10.95	0.000545761	0.06	0.83	0.931421	2.51962	up-regulated
cg02357321	TSS1500	-2.96423	-2.91183	0.920137	PCDHAC2;PCDHA11	NM_018910;NM_018899;NM_018903;NM_018909;NM_018901;NM_018907;NM_018902;NM_018911;NM_031849;NM_031411;NM_018905;NM_018900;NM_031857;NM_031883;NM_018904;NM_018908;NM_018898;NM_018906;NM_031860	8	10.94	0.000545761	-0.16	0.56	0.796657	2.48554	up-regulated
cg12091708	5'UTR	-2.9977	-3.23763	0.257454	PCDHA11;PCDHA11	NM_018902;NM_031861;NM_018902;NM_031861;NM_031411;NM_018900;NM_018905;NM_018906;NM_018907;NM_018908;NM_031849;NM_018909;NM_018910;NM_018911;NM_031857;NM_031860;NM_018901	7.99	10.95	0.000545761	-0.09	0.74	0.891035	2.51962	up-regulated
cg09226112	TSS200	-3.82704	-3.9036	0.875442	PCDHAC2;PCDHA11	NM_018899;NM_031883;NM_031411;NM_018900;NM_018905;NM_018906;NM_018907;NM_018908;NM_031849;NM_018909;NM_018910;NM_018911;NM_031857;NM_031860;NM_018901;NM_018902;NM_018903;NM_018904;NM_018898	8	10.94	0.000545761	-0.16	0.57	0.803566	2.48554	up-regulated
cg00708273	1stExon	2.51944	2.36025	0.302961	PCDHAC2;PCDHA11	NM_018899;NM_031883;NM_031411;NM_018900;NM_018905;NM_018906;NM_018907;NM_018908;NM_031849;NM_018909;NM_018910;NM_018911;NM_031857;NM_031860;NM_018901;NM_018902;NM_018903;NM_018904;NM_018898	8	10.94	0.000545761	-0.27	0.32	0.613875	2.48554	up-regulated
cg08772837	TSS1500	0.518535	1.50976	0.181943	PCDHAC2;PCDHA11	NM_018910;NM_018899;NM_018903;NM_018909;NM_018901;NM_018907;NM_018902;NM_018911;NM_031849;NM_031411;NM_018905;NM_018900;NM_031857;NM_018904;NM_018908;NM_018898;NM_018906;NM_031860	8	10.94	0.000545761	0.62	0.014	0.10933	2.48554	up-regulated
cg26514430	1stExon	-0.649801	-0.651466	0.920137	PCDHA11;PCDHA11	NM_031849;NM_018905;NM_031411;NM_031857;NM_018910;NM_018900;NM_018909;NM_018908;NM_018902;NM_031861;NM_018901;NM_018906;NM_018907;NM_031860;NM_018911	7.99	10.95	0.000545761	0.16	0.57	0.803566	2.51962	up-regulated
cg24119225	TSS1500	1.49118	1.30107	0.680482	PCDHAC2;PCDHA11	NM_018910;NM_018899;NM_018903;NM_018909;NM_018901;NM_018907;NM_018902;NM_018911;NM_031849;NM_031411;NM_018905;NM_018900;NM_031857;NM_018904;NM_018908;NM_018898;NM_018906;NM_031860	8	10.94	0.000545761	-0.11	0.69	0.866072	2.48554	up-regulated
cg26023680	5'UTR	-2.59608	-3.26997	0.302961	PCDHA11;PCDHA11	NM_018902;NM_031861;NM_018902;NM_031861;NM_031411;NM_018900;NM_018905;NM_018906;NM_018907;NM_018908;NM_031849;NM_018909;NM_018910;NM_018911;NM_031857;NM_031860;NM_018901	7.99	10.95	0.000545761	-0.43	0.11	0.353344	2.51962	up-regulated
cg19928377	1stExon	-0.192706	0.201654	0.627588	PCDHA11;PCDHA11	NM_031849;NM_018905;NM_031411;NM_031857;NM_018910;NM_018900;NM_018909;NM_018908;NM_018902;NM_031861;NM_018901;NM_018906;NM_018907;NM_031860;NM_018911	7.99	10.95	0.000545761	0.08	0.78	0.910422	2.51962	up-regulated
cg23356309	TSS1500	2.40532	2.23793	0.980276	PCDHAC2;PCDHA11	NM_018910;NM_018899;NM_018903;NM_018909;NM_018901;NM_018907;NM_018902;NM_018911;NM_031849;NM_031411;NM_018905;NM_018900;NM_031857;NM_018904;NM_018908;NM_018898;NM_018906;NM_031860	8	10.94	0.000545761	-0.04	0.89	0.954241	2.48554	up-regulated
cg24869588	TSS1500	-2.95399	-3.22146	0.454184	PCDHAC2;PCDHA11	NM_018910;NM_018903;NM_018909;NM_018901;NM_018907;NM_018902;NM_018911;NM_031849;NM_031411;NM_018905;NM_018900;NM_031857;NM_031883;NM_018904;NM_018908;NM_018898;NM_018899;NM_018906;NM_031860	8	10.94	0.000545761	-0.38	0.16	0.428173	2.48554	up-regulated
cg19790494	TSS1500	0.866776	1.0447	0.920137	PCDHA11;PCDHA11	NM_018902;NM_031861;NM_031411;NM_018900;NM_018905;NM_018906;NM_018907;NM_018908;NM_031849;NM_018909;NM_018910;NM_018911;NM_031857;NM_031860;NM_018901	7.99	10.95	0.000545761	0.26	0.34	0.63201	2.51962	up-regulated
cg19976449	TSS1500	0.968116	0.818768	0.980276	PCDHA11;PCDHA11	NM_031849;NM_018905;NM_031411;NM_031857;NM_018910;NM_018900;NM_018902;NM_018909;NM_018908;NM_031861;NM_018901;NM_018906;NM_018907;NM_031860;NM_018911	7.99	10.95	0.000545761	-0.12	0.68	0.860848	2.51962	up-regulated
cg05783854	1stExon	-3.25811	-3.48079	0.503623	PCDHAC2;PCDHA11	NM_018899;NM_018910;NM_018903;NM_018909;NM_018901;NM_018907;NM_018902;NM_018911;NM_031849;NM_031411;NM_018905;NM_018900;NM_031857;NM_018904;NM_018908;NM_018898;NM_018906;NM_031883;NM_031860	8	10.94	0.000545761	-0.33	0.24	0.531092	2.48554	up-regulated
cg24076884	1stExon	-0.658291	-1.04147	0.220228	PCDHAC2;PCDHA11	NM_018899;NM_018910;NM_018903;NM_018909;NM_018901;NM_018907;NM_018902;NM_018911;NM_031849;NM_031411;NM_018905;NM_018900;NM_031857;NM_018904;NM_018908;NM_018898;NM_018906;NM_031883;NM_031860	8	10.94	0.000545761	-0.31	0.27	0.564812	2.48554	up-regulated
cg13762451	TSS1500	-0.733273	-0.406249	0.875442	PCDHA11;PCDHA11	NM_018902;NM_031861;NM_031411;NM_018900;NM_018905;NM_018906;NM_018907;NM_018908;NM_031849;NM_018909;NM_018910;NM_018911;NM_031857;NM_031860;NM_018901	7.99	10.95	0.000545761	0.19	0.5	0.756354	2.51962	up-regulated
cg25587069	1stExon	-3.4818	-3.40316	0.980276	SPARC;CLMAT3	NM_003118;NM_003118	9.68	12.28	0.000545761	0.01	0.98	0.988474	2.81274	up-regulated
cg21877464	5'UTR	-0.309218	-0.235011	0.980276	SPARC;CLMAT3	NM_003118	9.68	12.28	0.000545761	-0.33	0.23	0.51827	2.81274	up-regulated
cg25913233	TSS200	-3.32603	-3.54921	0.680482	SPARC;CLMAT3	NM_003118	9.68	12.28	0.000545761	-0.01	0.98	0.988474	2.81274	up-regulated
cg26389330	5'UTR	0.150181	0.71779	0.948241	SPARC;CLMAT3	NM_003118	9.68	12.28	0.000545761	-0.05	0.86	0.944097	2.81274	up-regulated
cg17518290	TSS1500	2.73655	3.15499	1	SPARC;CLMAT3	NM_001309443;NM_003118;NM_001309444	9.68	12.28	0.000545761	0.03	0.9	0.958542	2.81274	up-regulated
cg07539983	TSS1500	2.54183	2.45597	0.920137	SPARC;CLMAT3	NM_003118	9.68	12.28	0.000545761	-0.02	0.96	0.981884	2.81274	up-regulated
cg01524697	TSS200	-2.60485	-2.78565	0.737184	SPARC;CLMAT3	NM_001309443;NM_003118;NM_001309444;NR_109873	9.68	12.28	0.000545761	-0.05	0.85	0.938971	2.81274	up-regulated
cg02704413	TSS1500	0.618151	1.78397	0.181943	SPARC;CLMAT3	NM_001309443;NM_003118;NM_001309444	9.68	12.28	0.000545761	0.47	0.079	0.300858	2.81274	up-regulated
cg22116670	TSS1500	-2.99052	-3.42419	0.302961	SPARC;CLMAT3	NM_003118	9.68	12.28	0.000545761	-0.23	0.41	0.690489	2.81274	up-regulated
cg04671029	5'UTR	-0.902219	-0.669196	0.627588	SPARC;CLMAT3	NM_001309443;NM_003118;NM_001309444;NR_109873	9.68	12.28	0.000545761	0.46	0.084	0.311098	2.81274	up-regulated
cg13319042	TSS1500	-0.961213	0.506155	0.0137103	SPARC;CLMAT3	NM_003118	9.68	12.28	0.000545761	0.62	0.014	0.10933	2.81274	up-regulated
cg08331313	1stExon	-3.48573	-3.94922	0.503623	SPARC;CLMAT3	NM_003118;NM_003118	9.68	12.28	0.000545761	-0.11	0.71	0.876629	2.81274	up-regulated
cg08879559	1stExon	-3.78409	-4.08958	0.220228	SPARC;CLMAT3	NM_003118;NM_003118	9.68	12.28	0.000545761	-0.42	0.12	0.370067	2.81274	up-regulated
cg23993345	TSS200	-1.84497	-2.09344	0.680482	PDCD6;PDCD6-DT	NM_013232	4.94	6.48	0.000545761	-0.15	0.6	0.820903	2.04872	up-regulated
cg13701615	TSS200	-3.75528	-4.05658	0.220228	PDCD6;PDCD6-DT	NM_013232	4.94	6.48	0.000545761	-0.1	0.73	0.886518	2.04872	up-regulated
cg19866445	TSS200	-3.71754	-3.49252	0.680482	PDCD6;PDCD6-DT	NM_013232	4.94	6.48	0.000545761	0.11	0.71	0.876629	2.04872	up-regulated
cg09672082	TSS200	-3.3628	-3.42082	0.875442	PDCD6;PDCD6-DT	NM_013232	4.94	6.48	0.000545761	0.02	0.95	0.977408	2.04872	up-regulated
cg18456349	TSS200	-4.06237	-4.11563	0.875442	PDCD6;PDCD6-DT	NM_013232	4.94	6.48	0.000545761	0.2	0.48	0.742927	2.04872	up-regulated
cg01856650	TSS200	-4.32266	-4.23925	0.980276	PDCD6;PDCD6-DT	NM_013232	4.94	6.48	0.000545761	-0.23	0.42	0.698501	2.04872	up-regulated
cg21813876	5'UTR	2.88176	2.99399	0.920137	PDCD6;PDCD6-DT	NM_013232;NM_001267558;NM_001267556;NM_001267558;NM_001267559;NM_013232;NM_001267557;NM_001267556;NM_020731;NM_001242412	4.94	6.48	0.000545761	-0.18	0.52	0.769013	2.04872	up-regulated
cg07437801	5'UTR	1.96169	1.57102	0.151392	PDCD6;PDCD6-DT	NR_073609;NM_001267558;NM_001267559;NM_013232;NM_001267557;NM_001267556	4.94	6.48	0.000545761	-0.58	0.024	0.151753	2.04872	up-regulated
cg27240182	5'UTR	2.28594	2.56173	0.563118	PDCD6;PDCD6-DT	NM_020731;NM_001242412;NM_001267558;NM_001267559;NM_013232;NM_001267557;NM_001267556	4.94	6.48	0.000545761	0.26	0.34	0.63201	2.04872	up-regulated
cg09874656	5'UTR	2.6616	2.6647	0.875442	PDCD6;PDCD6-DT	NM_001267558;NM_001267559;NM_013232;NM_001267557;NM_001267556	4.94	6.48	0.000545761	-0.29	0.3	0.59571	2.04872	up-regulated
cg19772705	5'UTR	3.43141	3.25045	0.920137	PDCD6;PDCD6-DT	NM_001267558;NM_001267559;NM_013232;NM_001267557;NM_001267556;NM_020731;NM_001242412	4.94	6.48	0.000545761	0	0.99	0.992723	2.04872	up-regulated
cg04939692	5'UTR	2.25028	2.31914	0.627588	PDCD6;PDCD6-DT	NM_001267558;NM_001267559;NM_013232;NM_001267557;NM_001267556;NM_020731;NM_001242412	4.94	6.48	0.000545761	-0.16	0.57	0.803566	2.04872	up-regulated
cg25430111	5'UTR	3.50414	3.56679	0.875442	PDCD6;PDCD6-DT	NM_001267558;NM_001267559;NM_013232;NM_001267557;NM_001267556;NM_020731;NM_001242412	4.94	6.48	0.000545761	0.09	0.74	0.891035	2.04872	up-regulated
cg03803325	TSS200	-4.15331	-4.34065	0.920137	PDCD6;PDCD6-DT	NM_013232	4.94	6.48	0.000545761	-0.15	0.59	0.816801	2.04872	up-regulated
cg15945600	5'UTR	1.4469	1.59623	0.875442	PDCD6;PDCD6-DT	NM_020731;NM_001242412;NM_001267558;NM_001267559;NM_013232;NM_001267557;NM_001267556	4.94	6.48	0.000545761	0.08	0.78	0.910422	2.04872	up-regulated
cg16347926	TSS1500	1.90412	1.56903	1	PDCD6;PDCD6-DT	NR_104613;NM_013232;NM_001267559;NM_001267558;NM_001267557;NM_001267556;NR_073609	4.94	6.48	0.000545761	-0.29	0.3	0.59571	2.04872	up-regulated
cg14030300	TSS200	-2.35157	-2.29495	0.783152	PCDHAC2;PCDHAC1	NM_018899;NM_031883;NM_031411;NM_018900;NM_018905;NM_018906;NM_018907;NM_018908;NM_031849;NM_018909;NM_018910;NM_018911;NM_031857;NM_031860;NM_018901;NM_018902;NM_018903;NM_018904;NM_018898	8	10.94	0.000545761	0.03	0.92	0.965388	2.48554	up-regulated
cg12832313	1stExon	-3.26805	-3.34404	0.920137	PCDHAC2;PCDHAC1	NM_018899;NM_031883;NM_018910;NM_018903;NM_018909;NM_018901;NM_018907;NM_018902;NM_018911;NM_031849;NM_031411;NM_018905;NM_018900;NM_031857;NM_018904;NM_018908;NM_018898;NM_018906;NM_018899;NM_031860	8	10.94	0.000545761	-0.18	0.52	0.769013	2.48554	up-regulated
cg23953697	TSS200	-3.56307	-3.5867	0.833183	PCDHAC1;PCDHAC1	NM_018910;NM_018903;NM_018909;NM_031882;NM_018901;NM_018907;NM_018902;NM_018911;NM_031849;NM_031411;NM_018905;NM_018900;NM_031857;NM_018904;NM_018908;NM_018906;NM_018898;NM_031860	7.99	10.92	0.000545761	-0.17	0.54	0.78293	2.47281	up-regulated
cg23440413	1stExon	-2.91772	-3.02853	0.783152	PCDHAC2;PCDHAC1	NM_018899;NM_031883;NM_018910;NM_018903;NM_018909;NM_018901;NM_018907;NM_018902;NM_018911;NM_031849;NM_031411;NM_018905;NM_018900;NM_031857;NM_018904;NM_018908;NM_018898;NM_018906;NM_018899;NM_031860	8	10.94	0.000545761	-0.07	0.8	0.918852	2.48554	up-regulated
cg23026864	TSS200	-2.40544	-2.43976	0.627588	PCDHAC1;PCDHAC1	NM_018910;NM_018903;NM_018909;NM_031882;NM_018901;NM_018907;NM_018902;NM_018911;NM_031849;NM_031411;NM_018905;NM_018900;NM_031857;NM_018904;NM_018908;NM_018906;NM_018898;NM_031860	7.99	10.92	0.000545761	-0.26	0.35	0.640885	2.47281	up-regulated
cg25500080	1stExon	-0.825958	-0.886675	0.833183	PCDHAC2;PCDHAC1	NM_018899;NM_031883;NM_018910;NM_018903;NM_018909;NM_018901;NM_018907;NM_018902;NM_018911;NM_031849;NM_031411;NM_018905;NM_018900;NM_031857;NM_018904;NM_018908;NM_018898;NM_018906;NM_018899;NM_031860	8	10.94	0.000545761	-0.3	0.27	0.564812	2.48554	up-regulated
cg07408835	1stExon	-1.41944	-1.41972	0.833183	PCDHAC1;PCDHAC1	NM_031882;NM_018910;NM_018898;NM_018903;NM_018909;NM_018901;NM_018907;NM_018902;NM_018911;NM_031882;NM_031849;NM_031411;NM_018905;NM_031857;NM_018900;NM_018898;NM_018904;NM_018908;NM_018906;NM_031860	7.99	10.92	0.000545761	-0.11	0.7	0.871538	2.47281	up-regulated
cg16400492	TSS200	-2.89411	-3.40096	0.737184	PCDHAC1;PCDHAC1	NM_018910;NM_018903;NM_018909;NM_031882;NM_018901;NM_018907;NM_018902;NM_018911;NM_031849;NM_031411;NM_018905;NM_018900;NM_031857;NM_018904;NM_018908;NM_018906;NM_018898;NM_031860	7.99	10.92	0.000545761	-0.25	0.37	0.657018	2.47281	up-regulated
cg26882009	1stExon	-1.13065	-1.05583	0.980276	PCDHAC2;PCDHAC1	NM_018899;NM_018910;NM_018903;NM_018909;NM_018901;NM_018907;NM_018902;NM_018911;NM_031849;NM_031411;NM_018905;NM_018900;NM_031857;NM_031883;NM_018904;NM_018908;NM_018898;NM_018906;NM_018899;NM_031860	8	10.94	0.000545761	-0.39	0.15	0.414645	2.48554	up-regulated
cg23347718	1stExon	-2.65955	-2.6718	0.980276	PCDHAC2;PCDHAC1	NM_018899;NM_031883;NM_018910;NM_018903;NM_018909;NM_018901;NM_018907;NM_018902;NM_018911;NM_031849;NM_031411;NM_018905;NM_018900;NM_031857;NM_018904;NM_018908;NM_018898;NM_018906;NM_018899;NM_031860	8	10.94	0.000545761	-0.08	0.77	0.905677	2.48554	up-regulated
cg02105519	TSS200	-4.3097	-4.41021	0.833183	PCDHAC1;PCDHAC1	NM_018910;NM_018903;NM_018909;NM_031882;NM_018901;NM_018907;NM_018902;NM_018911;NM_031849;NM_031411;NM_018905;NM_018900;NM_031857;NM_018904;NM_018908;NM_018906;NM_018898;NM_031860	7.99	10.92	0.000545761	-0.29	0.29	0.585285	2.47281	up-regulated
cg18991549	1stExon	-3.52854	-4.14664	0.390268	PCDHAC2;PCDHAC1	NM_018899;NM_031883;NM_018910;NM_018903;NM_018909;NM_018901;NM_018907;NM_018902;NM_018911;NM_031849;NM_031411;NM_018905;NM_018900;NM_031857;NM_018904;NM_018908;NM_018898;NM_018906;NM_018899;NM_031860	8	10.94	0.000545761	-0.39	0.15	0.414645	2.48554	up-regulated
cg04454086	1stExon	-2.66932	-2.82196	0.627588	PCDHAC2;PCDHAC1	NM_018899;NM_018910;NM_018903;NM_018909;NM_018901;NM_018907;NM_018902;NM_018911;NM_031849;NM_031411;NM_018905;NM_018900;NM_031857;NM_031883;NM_018904;NM_018908;NM_018898;NM_018906;NM_018899;NM_031860	8	10.94	0.000545761	-0.29	0.29	0.585285	2.48554	up-regulated
cg16174029	1stExon	-1.55575	-1.59289	0.503623	PCDHAC2;PCDHAC1	NM_018899;NM_031883;NM_018910;NM_018903;NM_018909;NM_018901;NM_018907;NM_018902;NM_018911;NM_031849;NM_031411;NM_018905;NM_018900;NM_031857;NM_018904;NM_018908;NM_018898;NM_018906;NM_018899;NM_031860	8	10.94	0.000545761	-0.37	0.17	0.441869	2.48554	up-regulated
cg02004641	TSS200	-3.16755	-3.07714	0.920137	PCDHAC1;PCDHAC1	NM_018910;NM_018903;NM_018909;NM_031882;NM_018901;NM_018907;NM_018902;NM_018911;NM_031849;NM_031411;NM_018905;NM_018900;NM_031857;NM_018904;NM_018908;NM_018906;NM_018898;NM_031860	7.99	10.92	0.000545761	0.1	0.72	0.881141	2.47281	up-regulated
cg25962358	1stExon	1.33479	0.889119	0.833183	PCDHAC2;PCDHAC1	NM_018899;NM_018910;NM_018903;NM_018909;NM_018901;NM_018907;NM_018902;NM_018911;NM_031849;NM_031411;NM_018905;NM_018900;NM_031857;NM_018904;NM_018908;NM_018898;NM_018906;NM_031883;NM_031860	8	10.94	0.000545761	-0.06	0.82	0.928456	2.48554	up-regulated
cg27352639	TSS1500	-2.8068	-2.68606	0.875442	PCDHAC2;PCDHAC1	NM_018910;NM_018903;NM_018909;NM_018901;NM_018907;NM_018902;NM_018911;NM_031849;NM_031411;NM_018905;NM_018900;NM_031857;NM_031883;NM_018904;NM_018908;NM_018898;NM_018899;NM_018906;NM_031860	8	10.94	0.000545761	-0.16	0.56	0.796657	2.48554	up-regulated
cg00400861	1stExon	-1.94693	-2.43253	0.680482	PCDHAC1;PCDHAC1	NM_018898;NM_031882;NM_031411;NM_018900;NM_018905;NM_018906;NM_018907;NM_018908;NM_031849;NM_018909;NM_018910;NM_018911;NM_031857;NM_031860;NM_018901;NM_018902;NM_018903;NM_018904	7.99	10.92	0.000545761	-0.04	0.87	0.947309	2.47281	up-regulated
cg00682007	TSS1500	-2.19456	-1.74648	0.340674	PCDHAC2;PCDHAC1	NM_018910;NM_018899;NM_018903;NM_018909;NM_018901;NM_018907;NM_018902;NM_018911;NM_031849;NM_031411;NM_018905;NM_018900;NM_031857;NM_018904;NM_018908;NM_018898;NM_018906;NM_031860	8	10.94	0.000545761	0.48	0.07	0.283576	2.48554	up-regulated
cg02357321	TSS1500	-2.96423	-2.91183	0.920137	PCDHAC2;PCDHAC1	NM_018910;NM_018899;NM_018903;NM_018909;NM_018901;NM_018907;NM_018902;NM_018911;NM_031849;NM_031411;NM_018905;NM_018900;NM_031857;NM_031883;NM_018904;NM_018908;NM_018898;NM_018906;NM_031860	8	10.94	0.000545761	-0.16	0.56	0.796657	2.48554	up-regulated
cg24396005	TSS1500	-3.5693	-3.68664	0.980276	PCDHAC1;PCDHAC1	NM_018898;NM_031882;NM_031411;NM_018900;NM_018905;NM_018906;NM_018907;NM_018908;NM_031849;NM_018909;NM_018910;NM_018911;NM_031857;NM_031860;NM_018901;NM_018902;NM_018903;NM_018904	7.99	10.92	0.000545761	-0.2	0.48	0.742927	2.47281	up-regulated
cg16620537	TSS1500	-4.02141	-3.93712	0.948241	PCDHAC1;PCDHAC1	NM_018910;NM_018898;NM_018903;NM_018909;NM_018901;NM_018907;NM_018902;NM_031882;NM_018911;NM_031849;NM_031411;NM_018905;NM_018900;NM_031857;NM_018904;NM_018908;NM_018906;NM_031860	7.99	10.92	0.000545761	0.06	0.84	0.93477	2.47281	up-regulated
cg09226112	TSS200	-3.82704	-3.9036	0.875442	PCDHAC2;PCDHAC1	NM_018899;NM_031883;NM_031411;NM_018900;NM_018905;NM_018906;NM_018907;NM_018908;NM_031849;NM_018909;NM_018910;NM_018911;NM_031857;NM_031860;NM_018901;NM_018902;NM_018903;NM_018904;NM_018898	8	10.94	0.000545761	-0.16	0.57	0.803566	2.48554	up-regulated
cg00708273	1stExon	2.51944	2.36025	0.302961	PCDHAC2;PCDHAC1	NM_018899;NM_031883;NM_031411;NM_018900;NM_018905;NM_018906;NM_018907;NM_018908;NM_031849;NM_018909;NM_018910;NM_018911;NM_031857;NM_031860;NM_018901;NM_018902;NM_018903;NM_018904;NM_018898	8	10.94	0.000545761	-0.27	0.32	0.613875	2.48554	up-regulated
cg08772837	TSS1500	0.518535	1.50976	0.181943	PCDHAC2;PCDHAC1	NM_018910;NM_018899;NM_018903;NM_018909;NM_018901;NM_018907;NM_018902;NM_018911;NM_031849;NM_031411;NM_018905;NM_018900;NM_031857;NM_018904;NM_018908;NM_018898;NM_018906;NM_031860	8	10.94	0.000545761	0.62	0.014	0.10933	2.48554	up-regulated
cg24119225	TSS1500	1.49118	1.30107	0.680482	PCDHAC2;PCDHAC1	NM_018910;NM_018899;NM_018903;NM_018909;NM_018901;NM_018907;NM_018902;NM_018911;NM_031849;NM_031411;NM_018905;NM_018900;NM_031857;NM_018904;NM_018908;NM_018898;NM_018906;NM_031860	8	10.94	0.000545761	-0.11	0.69	0.866072	2.48554	up-regulated
cg12629325	1stExon	-3.72708	-3.6865	0.920137	PCDHAC1;PCDHAC1	NM_031882;NM_018910;NM_018898;NM_018903;NM_018909;NM_018901;NM_018907;NM_018902;NM_018911;NM_031882;NM_031849;NM_031411;NM_018905;NM_031857;NM_018900;NM_018898;NM_018904;NM_018908;NM_018906;NM_031860	7.99	10.92	0.000545761	0.21	0.44	0.713674	2.47281	up-regulated
cg14214969	5'UTR	-3.34857	-3.44991	0.783152	PCDHAC1;PCDHAC1	NM_018898;NM_031882;NM_018898;NM_031882;NM_031411;NM_018900;NM_018905;NM_018906;NM_018907;NM_018908;NM_031849;NM_018909;NM_018910;NM_018911;NM_031857;NM_031860;NM_018901;NM_018902;NM_018903;NM_018904	7.99	10.92	0.000545761	-0.1	0.73	0.886518	2.47281	up-regulated
cg18902090	TSS200	-3.28394	-3.28543	0.980276	PCDHAC1;PCDHAC1	NM_018910;NM_018903;NM_018909;NM_031882;NM_018901;NM_018907;NM_018902;NM_018911;NM_031849;NM_031411;NM_018905;NM_018900;NM_031857;NM_018904;NM_018908;NM_018906;NM_018898;NM_031860	7.99	10.92	0.000545761	-0.04	0.87	0.947309	2.47281	up-regulated
cg23356309	TSS1500	2.40532	2.23793	0.980276	PCDHAC2;PCDHAC1	NM_018910;NM_018899;NM_018903;NM_018909;NM_018901;NM_018907;NM_018902;NM_018911;NM_031849;NM_031411;NM_018905;NM_018900;NM_031857;NM_018904;NM_018908;NM_018898;NM_018906;NM_031860	8	10.94	0.000545761	-0.04	0.89	0.954241	2.48554	up-regulated
cg24869588	TSS1500	-2.95399	-3.22146	0.454184	PCDHAC2;PCDHAC1	NM_018910;NM_018903;NM_018909;NM_018901;NM_018907;NM_018902;NM_018911;NM_031849;NM_031411;NM_018905;NM_018900;NM_031857;NM_031883;NM_018904;NM_018908;NM_018898;NM_018899;NM_018906;NM_031860	8	10.94	0.000545761	-0.38	0.16	0.428173	2.48554	up-regulated
cg07258122	TSS1500	2.28223	1.67232	0.980276	PCDHAC1;PCDHAC1	NM_018898;NM_031882;NM_031411;NM_018900;NM_018905;NM_018906;NM_018907;NM_018908;NM_031849;NM_018909;NM_018910;NM_018911;NM_031857;NM_031860;NM_018901;NM_018902;NM_018903;NM_018904	7.99	10.92	0.000545761	-0.16	0.57	0.803566	2.47281	up-regulated
cg05783854	1stExon	-3.25811	-3.48079	0.503623	PCDHAC2;PCDHAC1	NM_018899;NM_018910;NM_018903;NM_018909;NM_018901;NM_018907;NM_018902;NM_018911;NM_031849;NM_031411;NM_018905;NM_018900;NM_031857;NM_018904;NM_018908;NM_018898;NM_018906;NM_031883;NM_031860	8	10.94	0.000545761	-0.33	0.24	0.531092	2.48554	up-regulated
cg24076884	1stExon	-0.658291	-1.04147	0.220228	PCDHAC2;PCDHAC1	NM_018899;NM_018910;NM_018903;NM_018909;NM_018901;NM_018907;NM_018902;NM_018911;NM_031849;NM_031411;NM_018905;NM_018900;NM_031857;NM_018904;NM_018908;NM_018898;NM_018906;NM_031883;NM_031860	8	10.94	0.000545761	-0.31	0.27	0.564812	2.48554	up-regulated
cg22886139	1stExon	-1.81056	-1.62633	0.833183	PCDHAC1;PCDHAC1	NM_031882;NM_018910;NM_018903;NM_018909;NM_018901;NM_018907;NM_018902;NM_018911;NM_031849;NM_031411;NM_018905;NM_018900;NM_031857;NM_018898;NM_018904;NM_018908;NM_018906;NM_031860	7.99	10.92	0.000545761	0.15	0.6	0.820903	2.47281	up-regulated
cg16014000	TSS1500	-3.45862	-3.43686	1	PCDHAC1;PCDHAC1	NM_018910;NM_018898;NM_018903;NM_018909;NM_018901;NM_018907;NM_018902;NM_031882;NM_018911;NM_031849;NM_031411;NM_018905;NM_018900;NM_031857;NM_018904;NM_018908;NM_018906;NM_031860	7.99	10.92	0.000545761	0.03	0.92	0.965388	2.47281	up-regulated
cg08935663	1stExon	3.40054	3.31617	0.833183	PCDHAC1;PCDHAC1	NM_031882;NM_018910;NM_018903;NM_018909;NM_018901;NM_018907;NM_018902;NM_018911;NM_031849;NM_031411;NM_018905;NM_018900;NM_031857;NM_018904;NM_031882;NM_018908;NM_018898;NM_018906;NM_031860	7.99	10.92	0.000545761	0.16	0.57	0.803566	2.47281	up-regulated
cg03255891	TSS1500	0.229567	0.948393	0.151392	LOC102477328;LINC02056	NR_105007	3.38	5.13	0.00198876	0.37	0.18	0.455194	4.04342	up-regulated
cg03415545	TSS200	-0.0488322	1.4074	0.122435	ADH1C;ADH1C	NM_000669	5.13	3.97	0.0126976	-0.37	0.17	0.441869	-4.10792	down-regulated
cg07031219	TSS1500	2.0593	2.05457	0.875442	ADH1C;ADH1C	NM_000669	5.13	3.97	0.0126976	0.07	0.79	0.914328	-4.10792	down-regulated
cg25997474	1stExon	-1.15371	0.657424	0.0315173	ADH1C;ADH1C	NM_000669;NM_000669	5.13	3.97	0.0126976	-0.55	0.033	0.183041	-4.10792	down-regulated
cg05816188	TSS200	-3.15002	-1.46185	0.0205553	ADH1C;ADH1C	NM_000669	5.13	3.97	0.0126976	-0.52	0.047	0.22507	-4.10792	down-regulated
cg15785860	TSS1500	1.67278	1.20857	0.095203	ADH1C;ADH1C	NM_000669	5.13	3.97	0.0126976	0.43	0.11	0.353344	-4.10792	down-regulated
cg06116271	TSS1500	-1.52111	-1.35462	0.980276	DYNLL1;NRAV	NM_001037494;NM_003769	8.22	10.18	0.000545761	-0.05	0.87	0.947309	2.03897	up-regulated
cg08662340	TSS200	-4.22446	-4.42055	0.875442	DYNLL1;NRAV	NM_001037494;NM_003769	8.22	10.18	0.000545761	0.13	0.63	0.83835	2.03897	up-regulated
cg04475708	1stExon	-3.42292	-3.52277	0.875442	DYNLL1;NRAV	NM_003769;NM_001037494;NM_001037494	8.22	10.18	0.000545761	0.04	0.9	0.958542	2.03897	up-regulated
cg23688411	1stExon	-2.19417	-2.17629	0.948241	DYNLL1;NRAV	NM_003769;NM_001037494;NM_001037494	8.22	10.18	0.000545761	0.02	0.95	0.977408	2.03897	up-regulated
cg25573740	TSS200	-4.26809	-4.89971	0.390268	DYNLL1;NRAV	NM_001037494;NM_003769	8.22	10.18	0.000545761	-0.25	0.36	0.648831	2.03897	up-regulated
cg23430742	1stExon	-4.39987	-4.4472	0.875442	DYNLL1;NRAV	NM_001037494;NM_003769;NM_001037494	8.22	10.18	0.000545761	0.15	0.59	0.816801	2.03897	up-regulated
cg19475930	TSS200	-3.93883	-3.5328	0.302961	DYNLL1;NRAV	NM_001037494;NM_003769	8.22	10.18	0.000545761	0.31	0.26	0.555854	2.03897	up-regulated
cg20177814	TSS1500	-2.10616	-2.30111	0.948241	DYNLL1;NRAV	NM_001037494;NM_003769	8.22	10.18	0.000545761	-0.08	0.79	0.914328	2.03897	up-regulated
cg02699780	TSS1500	-3.04568	-3.21025	0.680482	DYNLL1;NRAV	NM_001037494;NM_003769	8.22	10.18	0.000545761	-0.26	0.34	0.63201	2.03897	up-regulated
cg13906749	5'UTR	-3.11116	-3.29566	0.503623	DYNLL1;NRAV	NM_003746;NM_003746;NM_001037494;NM_001037495;NM_001037495	8.22	10.18	0.000545761	-0.49	0.066	0.273277	2.03897	up-regulated
cg05428526	5'UTR	2.65995	2.49492	0.737184	DYNLL1;NRAV	NM_003769;NM_001037494	8.22	10.18	0.000545761	-0.36	0.19	0.468081	2.03897	up-regulated
cg09098756	TSS200	-4.12487	-4.17914	0.503623	DYNLL1;NRAV	NM_003746;NM_001037495;NM_001037494	8.22	10.18	0.000545761	-0.27	0.33	0.623983	2.03897	up-regulated
cg03879294	1stExon	-3.88129	-3.77138	0.627588	DYNLL1;NRAV	NM_003769;NM_001037494;NM_001037494	8.22	10.18	0.000545761	0.38	0.16	0.428173	2.03897	up-regulated
cg05658589	5'UTR	-3.08985	-3.98136	0.095203	DYNLL1;NRAV	NM_001037494	8.22	10.18	0.000545761	-0.6	0.018	0.127413	2.03897	up-regulated
cg19946631	TSS1500	-3.8821	-4.05999	0.454184	DYNLL1;NRAV	NM_001037495;NM_001037494;NM_003746	8.22	10.18	0.000545761	-0.58	0.024	0.151753	2.03897	up-regulated
cg04641530	TSS200	-4.56062	-4.52885	0.948241	DYNLL1;NRAV	NM_003746;NM_001037495;NM_001037494	8.22	10.18	0.000545761	-0.28	0.32	0.613875	2.03897	up-regulated
cg15157468	TSS1500	-3.75246	-4.10319	0.151392	DYNLL1;NRAV	NM_001037494;NM_003769	8.22	10.18	0.000545761	-0.47	0.075	0.293722	2.03897	up-regulated
cg05954233	TSS1500	-3.69396	-3.73483	1	DYNLL1;NRAV	NM_003769;NM_001037494	8.22	10.18	0.000545761	-0.16	0.57	0.803566	2.03897	up-regulated
cg21404784	5'UTR	1.68641	1.84052	0.563118	DYNLL1;NRAV	NM_001037494	8.22	10.18	0.000545761	0.35	0.2	0.482039	2.03897	up-regulated
cg21751525	5'UTR	2.72552	2.73124	0.980276	DYNLL1;NRAV	NM_001037494	8.22	10.18	0.000545761	-0.13	0.65	0.847771	2.03897	up-regulated
cg19960023	5'UTR	0.853632	0.642994	0.563118	DYNLL1;NRAV	NM_003769;NM_001037494	8.22	10.18	0.000545761	-0.32	0.25	0.543867	2.03897	up-regulated
cg27003827	TSS1500	-3.81571	-3.54073	0.390268	DYNLL1;NRAV	NM_001037494;NM_003769	8.22	10.18	0.000545761	0.41	0.13	0.386422	2.03897	up-regulated
cg03472719	TSS1500	-4.12807	-4.05683	0.875442	DYNLL1;NRAV	NM_003746;NM_001037495;NM_001037494;NR_038854	8.22	10.18	0.000545761	-0.26	0.35	0.640885	2.03897	up-regulated
cg14069214	TSS1500	-0.0120383	-0.055199	0.920137	DYNLL1;NRAV	NM_001037495;NM_001037494;NM_003746	8.22	10.18	0.000545761	0.09	0.76	0.901959	2.03897	up-regulated
cg19517509	TSS200	-3.30222	-3.30024	0.875442	DYNLL1;NRAV	NM_003746;NM_001037495;NM_001037494	8.22	10.18	0.000545761	-0.1	0.73	0.886518	2.03897	up-regulated
cg23185481	TSS200	-4.64821	-4.55691	0.948241	DYNLL1;NRAV	NM_003746;NM_001037495;NM_001037494	8.22	10.18	0.000545761	0	0.99	0.992723	2.03897	up-regulated
cg18168387	TSS1500	-3.7182	-3.62685	0.833183	DYNLL1;NRAV	NM_001037495;NM_001037494;NM_003746	8.22	10.18	0.000545761	0.21	0.45	0.720368	2.03897	up-regulated
cg25284772	TSS1500	-3.30735	-3.48552	0.680482	DYNLL1;NRAV	NM_003746;NM_001037495;NM_001037494;NR_038854	8.22	10.18	0.000545761	-0.37	0.18	0.455194	2.03897	up-regulated
cg06709277	TSS1500	-4.05971	-3.92367	0.948241	LOC283856;GNAO1-DT	NR_027078;NM_020988;NM_138736;NM_020988;NM_138736	4.04	7.41	0.000545761	0.19	0.5	0.756354	3.64643	up-regulated
cg18563571	TSS1500	-2.12284	-2.47938	0.563118	LOC283856;GNAO1-DT	NR_027078;NM_020988;NM_138736;NM_020988;NM_138736	4.04	7.41	0.000545761	-0.42	0.12	0.370067	3.64643	up-regulated
cg19145289	TSS200	-3.93743	-3.9477	0.920137	LOC283856;GNAO1-DT	NR_027078;NM_020988;NM_138736	4.04	7.41	0.000545761	0.25	0.36	0.648831	3.64643	up-regulated
cg17884145	TSS200	-4.75576	-4.62826	0.833183	LOC283856;GNAO1-DT	NR_027078;NM_020988;NM_138736	4.04	7.41	0.000545761	0.37	0.17	0.441869	3.64643	up-regulated
cg12757095	TSS200	-4.31147	-3.94503	0.563118	LOC283856;GNAO1-DT	NR_027078;NM_020988;NM_138736	4.04	7.41	0.000545761	0.23	0.42	0.698501	3.64643	up-regulated
cg09103960	TSS1500	-3.13259	-3.0154	0.875442	LOC283856;GNAO1-DT	NR_027078;NM_138736;NM_138736;NM_020988;NM_020988	4.04	7.41	0.000545761	0.13	0.64	0.843108	3.64643	up-regulated
cg05084391	TSS1500	-4.42409	-4.47052	1	LOC283856;GNAO1-DT	NR_027078;NM_138736;NM_138736;NM_020988;NM_020988	4.04	7.41	0.000545761	0.06	0.83	0.931421	3.64643	up-regulated
cg02537948	TSS1500	-4.01677	-4.20279	0.680482	LOC283856;GNAO1-DT	NR_027078;NM_020988;NM_138736;NM_020988;NM_138736	4.04	7.41	0.000545761	-0.25	0.38	0.666524	3.64643	up-regulated
cg02954212	TSS1500	-3.65294	-3.7623	0.875442	LOC283856;GNAO1-DT	NR_027078;NM_020988;NM_138736	4.04	7.41	0.000545761	-0.08	0.78	0.910422	3.64643	up-regulated
cg05659265	TSS1500	-3.27748	-3.14621	0.095203	LOC283856;GNAO1-DT	NR_027078;NM_138736;NM_138736;NM_020988;NM_020988	4.04	7.41	0.000545761	0.39	0.15	0.414645	3.64643	up-regulated
cg21530453	TSS1500	-3.65951	-4.15697	0.563118	LOC283856;GNAO1-DT	NR_027078;NM_020988;NM_138736	4.04	7.41	0.000545761	-0.25	0.37	0.657018	3.64643	up-regulated
cg20101501	TSS1500	-2.92186	-2.97492	0.833183	LOC283856;GNAO1-DT	NR_027078;NM_020988;NM_138736;NM_020988;NM_138736	4.04	7.41	0.000545761	-0.23	0.42	0.698501	3.64643	up-regulated
cg13936125	TSS1500	-3.95057	-4.00315	0.948241	LOC283856;GNAO1-DT	NR_027078;NM_138736;NM_138736;NM_020988;NM_020988	4.04	7.41	0.000545761	0.11	0.69	0.866072	3.64643	up-regulated
cg26495109	TSS1500	-2.69753	-2.72546	0.980276	LOC283856;GNAO1-DT	NR_027078;NM_138736;NM_138736;NM_020988;NM_020988	4.04	7.41	0.000545761	-0.18	0.52	0.769013	3.64643	up-regulated
cg11022432	TSS1500	-2.96846	-2.85351	0.948241	ALDH1L1;ALDH1L1-AS2	NM_012190	6.59	10.77	0.000545761	-0.21	0.45	0.720368	3.75082	up-regulated
cg25308173	TSS1500	0.592414	-0.133656	0.0137103	ALDH1L1;ALDH1L1-AS2	NM_001270365;NM_012190;NR_072979;NM_001270364;NR_046383	6.59	10.77	0.000545761	-0.82	0.0002	0.00757489	3.75082	up-regulated
cg06240450	TSS200	-3.45472	-3.46437	0.980276	ALDH1L1;ALDH1L1-AS2	NM_012190	6.59	10.77	0.000545761	-0.21	0.46	0.727502	3.75082	up-regulated
cg21601837	TSS1500	-1.50639	-1.90273	0.095203	ALDH1L1;ALDH1L1-AS2	NM_012190	6.59	10.77	0.000545761	-0.59	0.02	0.13596	3.75082	up-regulated
cg07034362	TSS200	-3.67543	-3.46122	0.920137	ALDH1L1;ALDH1L1-AS2	NM_012190	6.59	10.77	0.000545761	-0.02	0.95	0.977408	3.75082	up-regulated
cg03227148	TSS200	-2.4682	-2.62026	0.454184	ALDH1L1;ALDH1L1-AS2	NM_001270365;NM_012190;NR_072979;NR_046383;NM_001270364	6.59	10.77	0.000545761	-0.5	0.057	0.250683	3.75082	up-regulated
cg02564134	TSS1500	-2.46733	-2.62651	0.151392	ALDH1L1;ALDH1L1-AS2	NM_012190	6.59	10.77	0.000545761	-0.44	0.1	0.334698	3.75082	up-regulated
cg02569236	TSS1500	-2.48762	-3.1058	0.220228	ALDH1L1;ALDH1L1-AS2	NM_012190	6.59	10.77	0.000545761	-0.53	0.041	0.207907	3.75082	up-regulated
cg07330230	TSS1500	-1.92963	-2.34766	0.454184	ALDH1L1;ALDH1L1-AS2	NM_012190	6.59	10.77	0.000545761	-0.42	0.12	0.370067	3.75082	up-regulated
cg13495111	TSS200	-1.80677	-2.44371	0.302961	ALDH1L1-AS2;ALDH1L1-AS2	NR_046383;NM_001270365;NM_012190;NR_072979;NM_001270364	4.01	7.86	0.000545761	-0.49	0.061	0.260506	4.60896	up-regulated
cg13495111	5'UTR	-1.80677	-2.44371	0.302961	ALDH1L1;ALDH1L1-AS2	NR_046383;NM_001270365;NM_012190;NR_072979;NM_001270364	6.59	10.77	0.000545761	-0.48	0.071	0.285819	3.75082	up-regulated
cg06226785	TSS1500	3.01515	3.16102	0.627588	ALDH1L1;ALDH1L1-AS2	NM_001270365;NM_012190;NR_072979;NM_001270364;NR_046383	6.59	10.77	0.000545761	0.38	0.16	0.428173	3.75082	up-regulated
cg22363008	TSS200	-4.06739	-4.19158	0.783152	ALDH1L1;ALDH1L1-AS2	NM_001270365;NM_012190;NR_072979;NR_046383;NM_001270364	6.59	10.77	0.000545761	-0.17	0.55	0.789664	3.75082	up-regulated
cg10761979	5'UTR	-3.04115	-3.14932	0.875442	ALDH1L1;ALDH1L1-AS2	NM_012190	6.59	10.77	0.000545761	-0.16	0.57	0.803566	3.75082	up-regulated
cg15798800	TSS200	-3.60811	-3.90549	0.181943	ALDH1L1;ALDH1L1-AS2	NM_001270365;NM_012190;NR_072979;NM_001270364;NM_001270364;NR_046383	6.59	10.77	0.000545761	-0.66	0.0069	0.0730554	3.75082	up-regulated
cg05837401	5'UTR	-3.64714	-3.56603	0.980276	ALDH1L1;ALDH1L1-AS2	NM_012190	6.59	10.77	0.000545761	-0.01	0.96	0.981884	3.75082	up-regulated
cg01684233	5'UTR	2.11863	1.60236	0.095203	ALDH1L1;ALDH1L1-AS2	NM_012190	6.59	10.77	0.000545761	-0.7	0.0038	0.0506544	3.75082	up-regulated
cg03825231	5'UTR	-1.96396	-2.55581	0.454184	ALDH1L1;ALDH1L1-AS2	NM_012190	6.59	10.77	0.000545761	-0.49	0.066	0.273277	3.75082	up-regulated
cg00508856	5'UTR	2.91017	2.95935	0.920137	ALDH1L1;ALDH1L1-AS2	NM_001270365;NM_012190;NR_072979;NM_001270364	6.59	10.77	0.000545761	0.23	0.42	0.698501	3.75082	up-regulated
cg16312163	5'UTR	-4.13212	-4.07069	0.875442	ALDH1L1;ALDH1L1-AS2	NM_012190;NM_012190	6.59	10.77	0.000545761	0.08	0.79	0.914328	3.75082	up-regulated
cg12263602	TSS200	-4.15479	-4.11816	0.783152	ALDH1L1-AS2;ALDH1L1-AS2	NR_046383;NM_001270365;NM_012190;NR_072979;NM_001270364	4.01	7.86	0.000545761	0.07	0.8	0.918852	4.60896	up-regulated
cg12263602	5'UTR	-4.15479	-4.11816	0.783152	ALDH1L1;ALDH1L1-AS2	NR_046383;NM_001270365;NM_012190;NR_072979;NM_001270364	6.59	10.77	0.000545761	0.04	0.88	0.951292	3.75082	up-regulated
cg22858595	TSS1500	2.49178	2.7466	0.454184	ALDH1L1-AS2;ALDH1L1-AS2	NR_046383;NM_001270365;NM_012190;NR_072979;NM_001270364	4.01	7.86	0.000545761	0.38	0.17	0.441869	4.60896	up-regulated
cg22858595	5'UTR	2.49178	2.7466	0.454184	ALDH1L1;ALDH1L1-AS2	NR_046383;NM_001270365;NM_012190;NR_072979;NM_001270364	6.59	10.77	0.000545761	0.38	0.16	0.428173	3.75082	up-regulated
cg20988073	TSS1500	-1.35009	-1.7558	0.122435	ALDH1L1;ALDH1L1-AS2	NM_012190	6.59	10.77	0.000545761	-0.67	0.0065	0.0705565	3.75082	up-regulated
cg03697693	TSS200	-3.74384	-4.0179	0.563118	ALDH1L1-AS2;ALDH1L1-AS2	NR_046383;NM_001270365;NM_012190;NR_072979;NM_001270364	4.01	7.86	0.000545761	-0.41	0.13	0.386422	4.60896	up-regulated
cg03697693	5'UTR	-3.74384	-4.0179	0.563118	ALDH1L1;ALDH1L1-AS2	NR_046383;NM_001270365;NM_012190;NR_072979;NM_001270364	6.59	10.77	0.000545761	-0.38	0.16	0.428173	3.75082	up-regulated
cg20023985	5'UTR	3.35098	3.29696	1	ALDH1L1;ALDH1L1-AS2	NM_001270365;NM_012190;NR_072979;NM_001270364	6.59	10.77	0.000545761	-0.3	0.28	0.575592	3.75082	up-regulated
cg23141914	TSS1500	2.82504	2.79195	0.948241	ALDH1L1;ALDH1L1-AS2	NM_012190	6.59	10.77	0.000545761	-0.07	0.81	0.924029	3.75082	up-regulated
cg07800320	TSS200	-3.78011	-3.86894	0.503623	ALDH1L1;ALDH1L1-AS2	NM_012190	6.59	10.77	0.000545761	-0.16	0.58	0.809877	3.75082	up-regulated
cg08403171	TSS1500	2.32266	2.39157	0.783152	ALDH1L1;ALDH1L1-AS2	NM_001270364;NR_046383	6.59	10.77	0.000545761	0.32	0.24	0.531092	3.75082	up-regulated
cg08481491	TSS1500	0.00397901	-0.66475	0.0581114	ALDH1L1;ALDH1L1-AS2	NM_012190	6.59	10.77	0.000545761	-0.74	0.0016	0.0291229	3.75082	up-regulated
cg20703957	TSS1500	2.35713	2.15671	0.980276	ALDH1L1;ALDH1L1-AS2	NM_001270364;NR_046383	6.59	10.77	0.000545761	-0.08	0.78	0.910422	3.75082	up-regulated
cg09591866	5'UTR	-2.57573	-2.9102	0.302961	ALDH1L1;ALDH1L1-AS2	NM_001270365;NM_012190;NR_046383;NR_072979;NM_001270364	6.59	10.77	0.000545761	-0.53	0.041	0.207907	3.75082	up-regulated
cg06980387	TSS1500	-1.10665	-1.16891	0.920137	LOC645323;LINC00461	NR_015436	4.27	10.59	0.000545761	-0.28	0.31	0.606076	6.34637	up-regulated
cg16055026	TSS1500	-2.37132	-1.9309	0.503623	LOC645323;LINC00461	NR_015436;NR_024383	4.27	10.59	0.000545761	0.41	0.13	0.386422	6.34637	up-regulated
cg06958563	TSS1500	-1.17706	-1.80931	0.563118	LOC645323;LINC00461	NR_015436	4.27	10.59	0.000545761	-0.44	0.099	0.334698	6.34637	up-regulated
cg08620044	TSS1500	-1.75499	-2.07696	0.503623	LOC645323;LINC00461	NR_015436	4.27	10.59	0.000545761	-0.45	0.095	0.33295	6.34637	up-regulated
cg11339341	TSS200	-1.75637	-2.44375	0.151392	LOC645323;LINC00461	NR_024384;NR_024383;NR_015436	4.27	10.59	0.000545761	-0.62	0.014	0.10933	6.34637	up-regulated
cg12393318	TSS1500	-2.31997	-2.03297	0.875442	LOC645323;LINC00461	NR_015436	4.27	10.59	0.000545761	0.06	0.83	0.931421	6.34637	up-regulated
cg08480826	TSS1500	-0.70027	-1.37792	0.151392	LOC645323;LINC00461	NR_015436	4.27	10.59	0.000545761	-0.55	0.032	0.179967	6.34637	up-regulated
cg13982529	TSS200	-2.67704	-3.47397	0.454184	LOC645323;LINC00461	NR_015436;NR_024383	4.27	10.59	0.000545761	-0.5	0.055	0.2458	6.34637	up-regulated
cg02466947	TSS200	-1.70739	-2.27095	0.151392	LOC645323;LINC00461	NR_024384;NR_024383;NR_015436	4.27	10.59	0.000545761	-0.6	0.017	0.123532	6.34637	up-regulated
cg27087622	TSS1500	-4.23648	-4.32233	0.875442	LOC645323;LINC00461	NR_024383;NR_015436;NR_024384	4.27	10.59	0.000545761	-0.24	0.39	0.675799	6.34637	up-regulated
cg12620743	TSS200	-2.37885	-3.02659	0.0315173	LOC645323;LINC00461	NR_024384;NR_024383;NR_015436	4.27	10.59	0.000545761	-0.63	0.013	0.10502	6.34637	up-regulated
cg15981305	TSS1500	-2.50025	-2.95999	0.390268	LOC645323;LINC00461	NR_015436	4.27	10.59	0.000545761	-0.3	0.27	0.564812	6.34637	up-regulated
cg11636414	TSS1500	-2.44465	-3.06726	0.0752088	LINC00461;LINC00461	NR_024384;NR_024383;NR_015436	4.27	10.59	0.000545761	-0.68	0.0051	0.0605974	6.34637	up-regulated
cg04819775	TSS200	-1.99111	-2.38847	0.151392	LOC645323;LINC00461	NR_015436;NR_024383	4.27	10.59	0.000545761	-0.51	0.053	0.241258	6.34637	up-regulated
cg14452947	TSS1500	-3.22186	-3.3751	0.454184	LOC645323;LINC00461	NR_024383;NR_015436;NR_024384	4.27	10.59	0.000545761	-0.27	0.32	0.613875	6.34637	up-regulated
cg25657187	TSS200	-2.82738	-3.33219	0.151392	LOC645323;LINC00461	NR_024384;NR_024383;NR_015436	4.27	10.59	0.000545761	-0.67	0.0067	0.0719832	6.34637	up-regulated
cg01080998	TSS1500	-2.24148	-2.54904	0.257454	LOC645323;LINC00461	NR_015436	4.27	10.59	0.000545761	-0.5	0.058	0.252836	6.34637	up-regulated
cg18894648	TSS200	-3.40998	-3.43863	0.563118	LOC645323;LINC00461	NR_015436;NR_024383	4.27	10.59	0.000545761	-0.41	0.13	0.386422	6.34637	up-regulated
cg07922879	TSS200	-3.83531	-3.97297	0.627588	LINC00461;LINC00461	NR_015436	4.27	10.59	0.000545761	-0.26	0.35	0.640885	6.34637	up-regulated
cg04142323	TSS1500	-2.19338	-2.4689	0.302961	LOC645323;LINC00461	NR_015436	4.27	10.59	0.000545761	-0.51	0.053	0.241258	6.34637	up-regulated
cg09884341	TSS1500	-2.63799	-3.03391	0.220228	LOC645323;LINC00461	NR_015436;NR_024383	4.27	10.59	0.000545761	-0.46	0.088	0.318453	6.34637	up-regulated
cg06892714	TSS1500	-2.67757	-2.70347	0.737184	LINC00461;LINC00461	NR_015436	4.27	10.59	0.000545761	-0.45	0.089	0.320217	6.34637	up-regulated
cg04270358	TSS1500	-2.25302	-2.68831	0.257454	LOC645323;LINC00461	NR_024383;NR_015436;NR_024384	4.27	10.59	0.000545761	-0.54	0.037	0.195676	6.34637	up-regulated
cg27482076	TSS200	-1.10514	-1.14165	0.563118	LIFR-AS1;LIFR-AS1	NR_103554;NR_103553;NM_001127671;NM_002310	5.91	8.91	0.000545761	0.04	0.89	0.954241	3.22547	up-regulated
cg14339924	TSS200	-3.48477	-3.35166	0.454184	LIFR-AS1;LIFR-AS1	NR_103554;NR_103553;NM_001127671;NM_002310	5.91	8.91	0.000545761	0.48	0.072	0.288077	3.22547	up-regulated
cg06586936	TSS1500	-0.00192148	-1.32592	0.0581114	LIFR-AS1;LIFR-AS1	NR_103554;NR_103553;NM_001127671;NM_002310	5.91	8.91	0.000545761	-0.81	0.00025	0.00873735	3.22547	up-regulated
cg20116804	1stExon	-1.61719	-1.08578	0.454184	C6orf138;PTCHD4	NM_001013732	7	10.01	0.000545761	0.22	0.43	0.707023	2.80429	up-regulated
cg27250236	TSS200	-2.44844	-1.91784	0.920137	C6orf138;PTCHD4	NM_001013732	7	10.01	0.000545761	0.17	0.55	0.789664	2.80429	up-regulated
cg23618440	TSS200	-1.97622	-1.80186	0.980276	C6orf138;PTCHD4	NM_001013732	7	10.01	0.000545761	0.01	0.97	0.985355	2.80429	up-regulated
cg03709091	1stExon	-2.28539	-1.50964	0.563118	C6orf138;PTCHD4	NM_001013732;NM_001013732	7	10.01	0.000545761	0.07	0.8	0.918852	2.80429	up-regulated
cg08345713	1stExon	-2.84961	-2.35808	0.302961	PTCHD4;PTCHD4	NM_001013732;NM_207499;NM_001013732;NM_207499	7	10.01	0.000545761	0.19	0.5	0.756354	2.80429	up-regulated
cg24035447	TSS200	-2.64799	-2.40082	0.783152	C6orf138;PTCHD4	NM_001013732	7	10.01	0.000545761	0.23	0.42	0.698501	2.80429	up-regulated
cg20584831	1stExon	-2.50519	-1.51615	0.680482	PTCHD4;PTCHD4	NM_001013732;NM_207499;NM_001013732;NM_207499	7	10.01	0.000545761	0.05	0.87	0.947309	2.80429	up-regulated
cg09460013	TSS1500	-0.644385	-0.892679	0.875442	PTCHD4;PTCHD4	NM_001013732;NM_207499	7	10.01	0.000545761	-0.2	0.48	0.742927	2.80429	up-regulated
cg01612730	1stExon	-3.17901	-2.81611	0.737184	C6orf138;PTCHD4	NM_001013732	7	10.01	0.000545761	0.06	0.84	0.93477	2.80429	up-regulated
cg21292008	TSS1500	-2.48627	-2.38587	0.920137	C6orf138;PTCHD4	NM_001013732	7	10.01	0.000545761	0.11	0.7	0.871538	2.80429	up-regulated
cg13302842	TSS1500	-1.55731	-1.78397	0.948241	PTCHD4;PTCHD4	NM_001013732;NM_207499	7	10.01	0.000545761	-0.09	0.75	0.896659	2.80429	up-regulated
cg12256845	TSS1500	-0.0609152	0.346061	0.875442	PTCHD4;PTCHD4	NM_001013732;NM_207499	7	10.01	0.000545761	-0.05	0.85	0.938971	2.80429	up-regulated
cg00457913	TSS200	-2.22006	-2.06584	0.948241	C6orf138;PTCHD4	NM_001013732	7	10.01	0.000545761	0.11	0.69	0.866072	2.80429	up-regulated
cg09816507	TSS200	-2.6378	-2.4202	1	C6orf138;PTCHD4	NM_001013732	7	10.01	0.000545761	-0.09	0.74	0.891035	2.80429	up-regulated
cg12218079	TSS1500	0.442693	0.757996	0.920137	PTCHD4;PTCHD4	NM_001013732;NM_207499	7	10.01	0.000545761	0.04	0.9	0.958542	2.80429	up-regulated
cg11848487	1stExon	-1.67489	-1.59307	0.920137	C6orf138;PTCHD4	NM_001013732	7	10.01	0.000545761	0.15	0.59	0.816801	2.80429	up-regulated
cg09677287	TSS1500	2.14116	2.28192	0.257454	CCDC13;CCDC13	NM_144719	5.88	9.04	0.000545761	0.66	0.0073	0.0753453	4.19423	up-regulated
cg03992938	1stExon	-3.81247	-3.78441	0.875442	CCDC13;CCDC13	NM_144719;NM_144719	5.88	9.04	0.000545761	0.11	0.69	0.866072	4.19423	up-regulated
cg25635144	TSS200	-4.11654	-4.21222	0.833183	CCDC13;CCDC13	NM_144719	5.88	9.04	0.000545761	-0.12	0.67	0.857202	4.19423	up-regulated
cg09008417	TSS200	-3.82325	-3.64658	0.980276	CCDC13;CCDC13	NM_144719	5.88	9.04	0.000545761	-0.14	0.62	0.833708	4.19423	up-regulated
cg04342821	TSS200	-4.90597	-4.80979	0.875442	CCDC13;CCDC13	NM_144719	5.88	9.04	0.000545761	0.13	0.64	0.843108	4.19423	up-regulated
cg12700677	TSS1500	2.98262	2.93626	0.980276	CCDC13;CCDC13	NM_144719	5.88	9.04	0.000545761	0.1	0.71	0.876629	4.19423	up-regulated
cg07490879	TSS1500	1.47027	1.48343	0.948241	CCDC13;CCDC13	NM_144719	5.88	9.04	0.000545761	0.05	0.87	0.947309	4.19423	up-regulated
cg14311608	TSS200	-4.17315	-4.20076	0.980276	CCDC13;CCDC13	NM_144719	5.88	9.04	0.000545761	-0.18	0.52	0.769013	4.19423	up-regulated
cg06593715	5'UTR	-2.33752	-3.39978	0.181943	CCDC13;CCDC13	NM_144719	5.88	9.04	0.000545761	-0.64	0.01	0.090103	4.19423	up-regulated
cg06335372	5'UTR	-0.0913454	0.265527	0.390268	CCDC13;CCDC13	NM_144719	5.88	9.04	0.000545761	0.36	0.19	0.468081	4.19423	up-regulated
cg27390245	TSS1500	-4.25044	-4.20969	0.948241	CCDC13;CCDC13	NM_144719	5.88	9.04	0.000545761	0.15	0.59	0.816801	4.19423	up-regulated
cg20974621	TSS1500	2.46288	2.82095	0.220228	CCDC13;CCDC13	NM_144719	5.88	9.04	0.000545761	0.55	0.033	0.183041	4.19423	up-regulated
cg19879491	5'UTR	2.49065	2.37251	0.680482	CCDC13;CCDC13	NM_144719	5.88	9.04	0.000545761	-0.42	0.12	0.370067	4.19423	up-regulated
cg15575222	TSS1500	-1.78621	-2.02007	0.948241	RAD21L1;RAD21L1	NM_001136566	4.54	7	0.000545761	-0.02	0.95	0.977408	3.31909	up-regulated
cg25439973	TSS200	-3.48868	-3.36476	0.563118	RAD21L1;RAD21L1	NM_001136566	4.54	7	0.000545761	0.36	0.19	0.468081	3.31909	up-regulated
cg04285130	5'UTR	-4.14225	-4.384	0.680482	RAD21L1;RAD21L1	NM_001136566	4.54	7	0.000545761	-0.07	0.79	0.914328	3.31909	up-regulated
cg16922058	TSS200	-3.57592	-3.93385	0.833183	RAD21L1;RAD21L1	NM_001136566	4.54	7	0.000545761	-0.11	0.7	0.871538	3.31909	up-regulated
cg19605250	1stExon	-2.67571	-2.51721	0.340674	RAD21L1;RAD21L1	NM_001136566;NM_001136566	4.54	7	0.000545761	0.29	0.29	0.585285	3.31909	up-regulated
cg23117778	TSS200	-4.2905	-3.76638	0.627588	RAD21L1;RAD21L1	NM_001136566	4.54	7	0.000545761	0.24	0.39	0.675799	3.31909	up-regulated
cg22227354	TSS200	-3.24418	-3.3819	0.783152	RAD21L1;RAD21L1	NM_001136566	4.54	7	0.000545761	-0.3	0.27	0.564812	3.31909	up-regulated
cg26049744	5'UTR	-1.88924	-1.96526	0.503623	RAD21L1;RAD21L1	NM_001136566	4.54	7	0.000545761	-0.41	0.13	0.386422	3.31909	up-regulated
cg21337296	5'UTR	-1.7963	-1.53826	0.783152	RAD21L1;RAD21L1	NM_001136566	4.54	7	0.000545761	0.35	0.2	0.482039	3.31909	up-regulated
cg00435238	TSS1500	2.33547	2.56978	0.680482	RAD21L1;RAD21L1	NM_001136566	4.54	7	0.000545761	0.31	0.27	0.564812	3.31909	up-regulated
cg22822264	TSS1500	2.93068	2.9878	0.875442	RAD21L1;RAD21L1	NM_001136566	4.54	7	0.000545761	0.28	0.31	0.606076	3.31909	up-regulated
cg03932398	TSS200	-4.14322	-3.92654	0.833183	RAD21L1;RAD21L1	NM_001136566	4.54	7	0.000545761	0.16	0.58	0.809877	3.31909	up-regulated
cg27346545	TSS1500	-1.17914	-0.456614	0.390268	RAD21L1;RAD21L1	NM_001136566	4.54	7	0.000545761	0.38	0.16	0.428173	3.31909	up-regulated
cg07683873	TSS200	-3.89618	-3.88174	0.948241	RAD21L1;RAD21L1	NM_001136566	4.54	7	0.000545761	-0.01	0.98	0.988474	3.31909	up-regulated
cg24295659	TSS1500	1.1724	1.62116	0.680482	RAD21L1;RAD21L1	NM_001136566	4.54	7	0.000545761	0.24	0.39	0.675799	3.31909	up-regulated
cg17509603	TSS1500	-2.7885	-2.75026	1	WDR86;WDR86-AS1	NM_198285;NM_001284260;NM_001284262;NM_001284261;NM_001284262;NM_001284261;NR_034013;NR_034012;NR_109857	7.14	5.88	0.0126976	0.23	0.42	0.698501	-2.91544	down-regulated
cg16482474	TSS1500	-2.16527	-2.46924	0.737184	WDR86;WDR86-AS1	NM_198285	7.14	5.88	0.0126976	0.32	0.25	0.543867	-2.91544	down-regulated
cg21532325	TSS1500	-3.31181	-3.71673	0.980276	WDR86;WDR86-AS1	NM_198285	7.14	5.88	0.0126976	0.18	0.53	0.776192	-2.91544	down-regulated
cg04008914	5'UTR	1.06768	2.04344	0.0137103	WDR86;WDR86-AS1	NM_001284260;NM_198285;NM_001284262;NM_001284261	7.14	5.88	0.0126976	-0.76	0.0011	0.0223985	-2.91544	down-regulated
cg14008971	TSS1500	0.826768	1.55699	0.302961	WDR86-AS1;WDR86-AS1	NR_034013;NR_034012;NR_109857;NM_001284260;NM_198285;NM_001284262;NM_001284261	7.14	5.88	0.0126976	-0.62	0.014	0.10933	-2.91544	down-regulated
cg14008971	5'UTR	0.826768	1.55699	0.302961	WDR86;WDR86-AS1	NR_034013;NR_034012;NR_109857;NM_001284260;NM_198285;NM_001284262;NM_001284261	7.14	5.88	0.0126976	-0.62	0.014	0.10933	-2.91544	down-regulated
cg03659048	TSS1500	-0.662042	-0.667641	0.980276	WDR86;WDR86-AS1	NM_198285;NM_001284260;NM_001284262;NM_001284261;NR_034013;NR_034012;NR_109857	7.14	5.88	0.0126976	-0.29	0.3	0.59571	-2.91544	down-regulated
cg07615125	5'UTR	2.50772	2.3133	0.737184	WDR86;WDR86-AS1	NM_001284260;NM_198285;NM_001284262;NM_001284261	7.14	5.88	0.0126976	-0.31	0.26	0.555854	-2.91544	down-regulated
cg20620582	TSS1500	-3.98153	-4.14138	0.563118	WDR86;WDR86-AS1	NM_198285;NM_001284260;NM_001284262;NM_001284261;NR_034013;NR_034012;NR_109857	7.14	5.88	0.0126976	0.07	0.8	0.918852	-2.91544	down-regulated
cg04671108	5'UTR	1.88118	0.913306	0.095203	WDR86;WDR86-AS1	NM_001284260;NM_198285;NM_001284262;NM_001284261	7.14	5.88	0.0126976	0.44	0.099	0.334698	-2.91544	down-regulated
cg21079041	TSS1500	-1.66157	-1.87731	0.563118	WDR86;WDR86-AS1	NM_198285;NM_001284260;NM_001284262;NM_001284261;NR_034013;NR_034012;NR_109857	7.14	5.88	0.0126976	0.04	0.88	0.951292	-2.91544	down-regulated
cg03548889	TSS1500	-0.9523	-1.04827	0.948241	WDR86;WDR86-AS1	NM_198285;NM_001284260;NM_001284262;NM_001284261;NR_034013;NR_034012;NR_109857	7.14	5.88	0.0126976	-0.05	0.86	0.944097	-2.91544	down-regulated
cg02812465	5'UTR	2.33199	1.97843	0.783152	WDR86;WDR86-AS1	NM_001284260;NM_198285;NM_001284262;NM_001284261	7.14	5.88	0.0126976	-0.38	0.16	0.428173	-2.91544	down-regulated
cg20752951	TSS1500	1.48166	1.4274	0.980276	WDR86;WDR86-AS1	NM_198285;NM_001284260;NM_001284262;NM_001284261;NR_034013;NR_034012;NR_109857	7.14	5.88	0.0126976	-0.42	0.11	0.353344	-2.91544	down-regulated
cg00878038	TSS1500	-2.82394	-2.79157	0.783152	WDR86;WDR86-AS1	NM_198285	7.14	5.88	0.0126976	-0.39	0.15	0.414645	-2.91544	down-regulated
cg24068372	TSS200	-3.22505	-2.94901	0.833183	WDR86;WDR86-AS1	NM_198285	7.14	5.88	0.0126976	-0.08	0.77	0.905677	-2.91544	down-regulated
cg07943387	5'UTR	2.12105	2.24557	0.833183	WDR86;WDR86-AS1	NM_001284260;NM_198285;NM_001284262;NM_001284261	7.14	5.88	0.0126976	-0.07	0.79	0.914328	-2.91544	down-regulated
cg23315980	5'UTR	2.05144	1.83931	0.503623	WDR86;WDR86-AS1	NM_001284260;NM_198285;NM_001284262;NM_001284261	7.14	5.88	0.0126976	-0.1	0.72	0.881141	-2.91544	down-regulated
cg01603266	TSS200	-1.92618	-1.29037	0.503623	WDR86-AS1;WDR86-AS1	NR_034013;NR_034012;NR_109857;NM_001284260;NM_198285;NM_001284262;NM_001284261	7.14	5.88	0.0126976	-0.43	0.11	0.353344	-2.91544	down-regulated
cg01603266	5'UTR	-1.92618	-1.29037	0.503623	WDR86;WDR86-AS1	NR_034013;NR_034012;NR_109857;NM_001284260;NM_198285;NM_001284262;NM_001284261	7.14	5.88	0.0126976	-0.43	0.11	0.353344	-2.91544	down-regulated
cg06798255	5'UTR	2.23852	2.38675	0.875442	WDR86;WDR86-AS1	NM_001284260;NM_198285;NM_001284262;NM_001284261	7.14	5.88	0.0126976	-0.27	0.33	0.623983	-2.91544	down-regulated
cg19831077	TSS1500	-1.57449	-1.82985	0.920137	WDR86;WDR86-AS1	NM_198285	7.14	5.88	0.0126976	-0.03	0.91	0.961042	-2.91544	down-regulated
cg03765396	TSS1500	2.1418	1.34047	0.503623	WDR86;WDR86-AS1	NM_001284262;NM_001284261;NR_034013;NR_034012;NR_109857	7.14	5.88	0.0126976	0.18	0.53	0.776192	-2.91544	down-regulated
cg03693105	TSS1500	-0.465081	-0.958171	0.454184	WDR86;WDR86-AS1	NM_198285	7.14	5.88	0.0126976	0.16	0.58	0.809877	-2.91544	down-regulated
cg12433277	5'UTR	-3.30016	-3.21543	0.783152	WDR86;WDR86-AS1	NM_198285;NM_198285	7.14	5.88	0.0126976	-0.42	0.11	0.353344	-2.91544	down-regulated
cg01931235	5'UTR	2.48834	2.66725	0.340674	WDR86;WDR86-AS1	NM_001284260;NM_198285;NM_001284262;NM_001284261	7.14	5.88	0.0126976	-0.53	0.041	0.207907	-2.91544	down-regulated
cg14695370	5'UTR	-3.07748	-1.54294	0.095203	WDR86;WDR86-AS1	NM_001284260;NM_198285;NM_001284262;NM_001284261;NR_034013;NR_034012;NR_109857	7.14	5.88	0.0126976	-0.57	0.027	0.162204	-2.91544	down-regulated
cg06707663	TSS1500	-0.326657	-0.634277	0.503623	RPLP0P2;RPLP0P2	NR_002775	7.79	5.66	0.0126976	0.33	0.22	0.505811	-2.50808	down-regulated
cg04186580	TSS1500	1.99178	1.68368	0.302961	RPLP0P2;RPLP0P2	NR_002775	7.79	5.66	0.0126976	0.31	0.26	0.555854	-2.50808	down-regulated
cg18507032	TSS1500	-0.0984748	1.79368	0.0315173	RPLP0P2;RPLP0P2	NR_002775	7.79	5.66	0.0126976	-0.26	0.35	0.640885	-2.50808	down-regulated
cg06821212	TSS1500	-4.21018	-4.1456	1	LINC00881;LINC00880	NR_034008;NR_034007	4.38	6.9	0.000996564	-0.04	0.9	0.958542	3.72077	up-regulated
cg14976734	TSS1500	2.72271	1.229	0.0137103	LINC00880;LINC00880	NR_034007	4.38	6.9	0.000996564	-0.8	0.00038	0.0114906	3.72077	up-regulated
cg02181293	TSS1500	3.06311	2.65638	0.627588	LINC00880;LINC00880	NR_034007	4.38	6.9	0.000996564	0.01	0.97	0.985355	3.72077	up-regulated
cg04265842	TSS200	0.330975	0.337019	0.980276	LINC00881;LINC00880	NR_034008;NR_034007	4.38	6.9	0.000996564	-0.11	0.69	0.866072	3.72077	up-regulated
cg21243455	TSS200	0.0614558	-1.16461	0.390268	LINC00881;LINC00880	NR_034008;NR_034007	4.38	6.9	0.000996564	-0.38	0.16	0.428173	3.72077	up-regulated
cg25998667	TSS1500	2.27943	2.24777	0.920137	LINC00880;LINC00880	NR_034007	4.38	6.9	0.000996564	-0.11	0.69	0.866072	3.72077	up-regulated
cg13806902	TSS1500	1.68604	2.13898	0.503623	FGF14-AS1;FGF14-IT1	NR_125912;NR_036486;NM_175929	3.3	4.58	0.0158643	-0.09	0.75	0.896659	2.67373	up-regulated
cg06862984	TSS1500	2.21711	2.89108	0.390268	FGF14-AS1;FGF14-IT1	NR_125912;NR_036486;NM_175929	3.3	4.58	0.0158643	0.31	0.26	0.555854	2.67373	up-regulated
cg02493899	TSS1500	2.37362	1.79523	0.257454	FGF14-AS1;FGF14-IT1	NR_125912;NR_036486;NM_175929	3.3	4.58	0.0158643	-0.17	0.56	0.796657	2.67373	up-regulated
cg14030300	TSS200	-2.35157	-2.29495	0.783152	PCDHAC2;PCDHAC2	NM_018899;NM_031883;NM_031411;NM_018900;NM_018905;NM_018906;NM_018907;NM_018908;NM_031849;NM_018909;NM_018910;NM_018911;NM_031857;NM_031860;NM_018901;NM_018902;NM_018903;NM_018904;NM_018898	8	10.94	0.000545761	0.03	0.92	0.965388	2.48554	up-regulated
cg12832313	1stExon	-3.26805	-3.34404	0.920137	PCDHAC2;PCDHAC2	NM_018899;NM_031883;NM_018910;NM_018903;NM_018909;NM_018901;NM_018907;NM_018902;NM_018911;NM_031849;NM_031411;NM_018905;NM_018900;NM_031857;NM_018904;NM_018908;NM_018898;NM_018906;NM_018899;NM_031860	8	10.94	0.000545761	-0.18	0.52	0.769013	2.48554	up-regulated
cg23440413	1stExon	-2.91772	-3.02853	0.783152	PCDHAC2;PCDHAC2	NM_018899;NM_031883;NM_018910;NM_018903;NM_018909;NM_018901;NM_018907;NM_018902;NM_018911;NM_031849;NM_031411;NM_018905;NM_018900;NM_031857;NM_018904;NM_018908;NM_018898;NM_018906;NM_018899;NM_031860	8	10.94	0.000545761	-0.07	0.8	0.918852	2.48554	up-regulated
cg25500080	1stExon	-0.825958	-0.886675	0.833183	PCDHAC2;PCDHAC2	NM_018899;NM_031883;NM_018910;NM_018903;NM_018909;NM_018901;NM_018907;NM_018902;NM_018911;NM_031849;NM_031411;NM_018905;NM_018900;NM_031857;NM_018904;NM_018908;NM_018898;NM_018906;NM_018899;NM_031860	8	10.94	0.000545761	-0.3	0.27	0.564812	2.48554	up-regulated
cg26882009	1stExon	-1.13065	-1.05583	0.980276	PCDHAC2;PCDHAC2	NM_018899;NM_018910;NM_018903;NM_018909;NM_018901;NM_018907;NM_018902;NM_018911;NM_031849;NM_031411;NM_018905;NM_018900;NM_031857;NM_031883;NM_018904;NM_018908;NM_018898;NM_018906;NM_018899;NM_031860	8	10.94	0.000545761	-0.39	0.15	0.414645	2.48554	up-regulated
cg23347718	1stExon	-2.65955	-2.6718	0.980276	PCDHAC2;PCDHAC2	NM_018899;NM_031883;NM_018910;NM_018903;NM_018909;NM_018901;NM_018907;NM_018902;NM_018911;NM_031849;NM_031411;NM_018905;NM_018900;NM_031857;NM_018904;NM_018908;NM_018898;NM_018906;NM_018899;NM_031860	8	10.94	0.000545761	-0.08	0.77	0.905677	2.48554	up-regulated
cg18991549	1stExon	-3.52854	-4.14664	0.390268	PCDHAC2;PCDHAC2	NM_018899;NM_031883;NM_018910;NM_018903;NM_018909;NM_018901;NM_018907;NM_018902;NM_018911;NM_031849;NM_031411;NM_018905;NM_018900;NM_031857;NM_018904;NM_018908;NM_018898;NM_018906;NM_018899;NM_031860	8	10.94	0.000545761	-0.39	0.15	0.414645	2.48554	up-regulated
cg04454086	1stExon	-2.66932	-2.82196	0.627588	PCDHAC2;PCDHAC2	NM_018899;NM_018910;NM_018903;NM_018909;NM_018901;NM_018907;NM_018902;NM_018911;NM_031849;NM_031411;NM_018905;NM_018900;NM_031857;NM_031883;NM_018904;NM_018908;NM_018898;NM_018906;NM_018899;NM_031860	8	10.94	0.000545761	-0.29	0.29	0.585285	2.48554	up-regulated
cg16174029	1stExon	-1.55575	-1.59289	0.503623	PCDHAC2;PCDHAC2	NM_018899;NM_031883;NM_018910;NM_018903;NM_018909;NM_018901;NM_018907;NM_018902;NM_018911;NM_031849;NM_031411;NM_018905;NM_018900;NM_031857;NM_018904;NM_018908;NM_018898;NM_018906;NM_018899;NM_031860	8	10.94	0.000545761	-0.37	0.17	0.441869	2.48554	up-regulated
cg25962358	1stExon	1.33479	0.889119	0.833183	PCDHAC2;PCDHAC2	NM_018899;NM_018910;NM_018903;NM_018909;NM_018901;NM_018907;NM_018902;NM_018911;NM_031849;NM_031411;NM_018905;NM_018900;NM_031857;NM_018904;NM_018908;NM_018898;NM_018906;NM_031883;NM_031860	8	10.94	0.000545761	-0.06	0.82	0.928456	2.48554	up-regulated
cg27352639	TSS1500	-2.8068	-2.68606	0.875442	PCDHAC2;PCDHAC2	NM_018910;NM_018903;NM_018909;NM_018901;NM_018907;NM_018902;NM_018911;NM_031849;NM_031411;NM_018905;NM_018900;NM_031857;NM_031883;NM_018904;NM_018908;NM_018898;NM_018899;NM_018906;NM_031860	8	10.94	0.000545761	-0.16	0.56	0.796657	2.48554	up-regulated
cg00682007	TSS1500	-2.19456	-1.74648	0.340674	PCDHAC2;PCDHAC2	NM_018910;NM_018899;NM_018903;NM_018909;NM_018901;NM_018907;NM_018902;NM_018911;NM_031849;NM_031411;NM_018905;NM_018900;NM_031857;NM_018904;NM_018908;NM_018898;NM_018906;NM_031860	8	10.94	0.000545761	0.48	0.07	0.283576	2.48554	up-regulated
cg02357321	TSS1500	-2.96423	-2.91183	0.920137	PCDHAC2;PCDHAC2	NM_018910;NM_018899;NM_018903;NM_018909;NM_018901;NM_018907;NM_018902;NM_018911;NM_031849;NM_031411;NM_018905;NM_018900;NM_031857;NM_031883;NM_018904;NM_018908;NM_018898;NM_018906;NM_031860	8	10.94	0.000545761	-0.16	0.56	0.796657	2.48554	up-regulated
cg09226112	TSS200	-3.82704	-3.9036	0.875442	PCDHAC2;PCDHAC2	NM_018899;NM_031883;NM_031411;NM_018900;NM_018905;NM_018906;NM_018907;NM_018908;NM_031849;NM_018909;NM_018910;NM_018911;NM_031857;NM_031860;NM_018901;NM_018902;NM_018903;NM_018904;NM_018898	8	10.94	0.000545761	-0.16	0.57	0.803566	2.48554	up-regulated
cg00708273	1stExon	2.51944	2.36025	0.302961	PCDHAC2;PCDHAC2	NM_018899;NM_031883;NM_031411;NM_018900;NM_018905;NM_018906;NM_018907;NM_018908;NM_031849;NM_018909;NM_018910;NM_018911;NM_031857;NM_031860;NM_018901;NM_018902;NM_018903;NM_018904;NM_018898	8	10.94	0.000545761	-0.27	0.32	0.613875	2.48554	up-regulated
cg08772837	TSS1500	0.518535	1.50976	0.181943	PCDHAC2;PCDHAC2	NM_018910;NM_018899;NM_018903;NM_018909;NM_018901;NM_018907;NM_018902;NM_018911;NM_031849;NM_031411;NM_018905;NM_018900;NM_031857;NM_018904;NM_018908;NM_018898;NM_018906;NM_031860	8	10.94	0.000545761	0.62	0.014	0.10933	2.48554	up-regulated
cg24119225	TSS1500	1.49118	1.30107	0.680482	PCDHAC2;PCDHAC2	NM_018910;NM_018899;NM_018903;NM_018909;NM_018901;NM_018907;NM_018902;NM_018911;NM_031849;NM_031411;NM_018905;NM_018900;NM_031857;NM_018904;NM_018908;NM_018898;NM_018906;NM_031860	8	10.94	0.000545761	-0.11	0.69	0.866072	2.48554	up-regulated
cg23356309	TSS1500	2.40532	2.23793	0.980276	PCDHAC2;PCDHAC2	NM_018910;NM_018899;NM_018903;NM_018909;NM_018901;NM_018907;NM_018902;NM_018911;NM_031849;NM_031411;NM_018905;NM_018900;NM_031857;NM_018904;NM_018908;NM_018898;NM_018906;NM_031860	8	10.94	0.000545761	-0.04	0.89	0.954241	2.48554	up-regulated
cg24869588	TSS1500	-2.95399	-3.22146	0.454184	PCDHAC2;PCDHAC2	NM_018910;NM_018903;NM_018909;NM_018901;NM_018907;NM_018902;NM_018911;NM_031849;NM_031411;NM_018905;NM_018900;NM_031857;NM_031883;NM_018904;NM_018908;NM_018898;NM_018899;NM_018906;NM_031860	8	10.94	0.000545761	-0.38	0.16	0.428173	2.48554	up-regulated
cg05783854	1stExon	-3.25811	-3.48079	0.503623	PCDHAC2;PCDHAC2	NM_018899;NM_018910;NM_018903;NM_018909;NM_018901;NM_018907;NM_018902;NM_018911;NM_031849;NM_031411;NM_018905;NM_018900;NM_031857;NM_018904;NM_018908;NM_018898;NM_018906;NM_031883;NM_031860	8	10.94	0.000545761	-0.33	0.24	0.531092	2.48554	up-regulated
cg24076884	1stExon	-0.658291	-1.04147	0.220228	PCDHAC2;PCDHAC2	NM_018899;NM_018910;NM_018903;NM_018909;NM_018901;NM_018907;NM_018902;NM_018911;NM_031849;NM_031411;NM_018905;NM_018900;NM_031857;NM_018904;NM_018908;NM_018898;NM_018906;NM_031883;NM_031860	8	10.94	0.000545761	-0.31	0.27	0.564812	2.48554	up-regulated
cg16014309	TSS1500	3.48667	3.42202	0.980276	ARHGEF26;ARHGEF26-AS1	NM_001251962;NR_037901	9.27	11.57	0.000545761	0.19	0.49	0.749783	2.3654	up-regulated
cg20343797	TSS1500	-3.12147	-3.31513	0.151392	ARHGEF26;ARHGEF26-AS1	NM_015595;NM_001251963;NM_001251962;NR_037901	9.27	11.57	0.000545761	-0.62	0.014	0.10933	2.3654	up-regulated
cg01317989	TSS1500	-3.00897	-3.04562	0.980276	ARHGEF26;ARHGEF26-AS1	NM_015595;NM_001251963;NM_001251962;NR_037901	9.27	11.57	0.000545761	-0.09	0.74	0.891035	2.3654	up-regulated
cg26700419	TSS1500	1.3716	0.0818999	0.257454	ARHGEF26;ARHGEF26-AS1	NM_001251962;NM_015595;NM_001251963;NR_037901	9.27	11.57	0.000545761	-0.78	0.00058	0.0151475	2.3654	up-regulated
cg09039874	TSS1500	1.52602	0.821883	0.340674	ARHGEF26;ARHGEF26-AS1	NM_001251962;NM_015595;NM_001251963;NR_037901	9.27	11.57	0.000545761	-0.43	0.11	0.353344	2.3654	up-regulated
cg21815551	TSS1500	-4.11292	-4.07073	0.980276	ARHGEF26;ARHGEF26-AS1	NM_015595;NM_001251963;NM_001251962;NM_001251962;NR_037901	9.27	11.57	0.000545761	-0.25	0.37	0.657018	2.3654	up-regulated
cg10844309	TSS1500	-0.483163	-1.0804	0.220228	ARHGEF26;ARHGEF26-AS1	NM_001251962;NM_015595;NM_001251963;NR_037901	9.27	11.57	0.000545761	-0.8	0.00035	0.0109493	2.3654	up-regulated
cg15106134	TSS1500	0.70336	-0.388264	0.181943	SOX2;SOX2-OT	NR_004053;NM_003106	7.37	13.11	0.000545761	-0.55	0.035	0.189333	6.96232	up-regulated
cg00666105	TSS1500	0.415273	-1.10818	0.181943	SOX2;SOX2-OT	NR_004053;NM_003106	7.37	13.11	0.000545761	-0.52	0.048	0.22774	6.96232	up-regulated
cg23087992	1stExon	-3.06097	-3.02507	0.948241	SOX2;SOX2-OT	NR_004053;NM_003106	7.37	13.11	0.000545761	-0.18	0.52	0.769013	6.96232	up-regulated
cg24782772	TSS1500	-0.021881	-1.2397	0.151392	SOX2;SOX2-OT	NR_004053;NM_003106	7.37	13.11	0.000545761	-0.51	0.054	0.24332	6.96232	up-regulated
cg04948892	TSS1500	0.855002	-0.534578	0.340674	SOX2;SOX2-OT	NR_004053;NM_003106	7.37	13.11	0.000545761	-0.51	0.054	0.24332	6.96232	up-regulated
cg14783675	TSS1500	-3.35427	-3.49793	0.737184	SOX2;SOX2-OT	NR_004053;NM_003106	7.37	13.11	0.000545761	-0.21	0.46	0.727502	6.96232	up-regulated
cg25933341	TSS200	-2.10409	-2.53271	0.340674	SOX2;SOX2-OT	NR_004053;NM_003106	7.37	13.11	0.000545761	-0.52	0.047	0.22507	6.96232	up-regulated
cg02573703	TSS1500	0.596131	-0.476008	0.095203	SOX2;SOX2-OT	NR_004053;NM_003106	7.37	13.11	0.000545761	-0.55	0.032	0.179967	6.96232	up-regulated
cg05142211	1stExon	-2.7851	-3.13529	0.503623	SOX2;SOX2-OT	NR_004053;NM_003106	7.37	13.11	0.000545761	-0.39	0.15	0.414645	6.96232	up-regulated
cg11142406	TSS200	-3.73175	-3.81193	0.980276	SOX2;SOX2-OT	NR_004053;NM_003106	7.37	13.11	0.000545761	-0.31	0.26	0.555854	6.96232	up-regulated
cg09530873	TSS200	-3.64881	-4.50511	0.563118	SOX2;SOX2-OT	NM_003106;NR_075091;NR_075092;NR_075093;NR_075089;NR_004053;NR_075090	7.37	13.11	0.000545761	-0.52	0.049	0.230072	6.96232	up-regulated
cg20106776	TSS1500	0.29819	-0.645645	0.095203	SOX2;SOX2-OT	NR_004053;NM_003106	7.37	13.11	0.000545761	-0.53	0.044	0.216389	6.96232	up-regulated
cg27331851	TSS1500	-3.65253	-3.84852	0.122435	SOX2;SOX2-OT	NR_004053;NM_003106	7.37	13.11	0.000545761	-0.51	0.052	0.238651	6.96232	up-regulated
cg05664581	TSS1500	0.964769	-0.843314	0.0581114	SOX2;SOX2-OT	NR_004053;NM_003106	7.37	13.11	0.000545761	-0.63	0.013	0.10502	6.96232	up-regulated
cg17051733	TSS200	-3.51604	-3.61795	0.948241	SOX2;SOX2-OT	NR_004053;NM_003106	7.37	13.11	0.000545761	-0.05	0.87	0.947309	6.96232	up-regulated
cg01340005	TSS1500	-4.35599	-4.61978	0.151392	SOX2;SOX2-OT	NR_004053;NM_003106	7.37	13.11	0.000545761	-0.59	0.019	0.132034	6.96232	up-regulated
cg08464053	TSS200	-3.48472	-3.71694	0.0752088	SOX2;SOX2-OT	NR_004053;NM_003106	7.37	13.11	0.000545761	-0.59	0.02	0.13596	6.96232	up-regulated
cg19258425	TSS1500	-0.00814453	-1.50523	0.220228	SOX2;SOX2-OT	NR_004053;NM_003106	7.37	13.11	0.000545761	-0.5	0.058	0.252836	6.96232	up-regulated
cg20639399	TSS200	0.884372	-0.848079	0.0137103	SOX2-OT;SOX2-OT	NR_075093;NR_075091;NR_075092	6.42	12.21	0.000545761	-0.92	9e-07	0.000379123	5.66454	up-regulated
cg01686348	1stExon	-3.21087	-3.79654	0.220228	SOX2;SOX2-OT	NR_004053;NM_003106	7.37	13.11	0.000545761	-0.38	0.16	0.428173	6.96232	up-regulated
cg11129008	TSS1500	-0.325718	-1.90227	0.151392	SOX2;SOX2-OT	NR_004053;NM_003106	7.37	13.11	0.000545761	-0.47	0.075	0.293722	6.96232	up-regulated
cg19462523	5'UTR	-3.52331	-3.55165	0.875442	SOX2;SOX2-OT	NM_003106;NR_004053;NM_003106	7.37	13.11	0.000545761	0.02	0.95	0.977408	6.96232	up-regulated
cg21635203	5'UTR	-3.52722	-3.73188	0.627588	SOX2;SOX2-OT	NM_003106;NR_004053;NM_003106	7.37	13.11	0.000545761	-0.35	0.21	0.493984	6.96232	up-regulated
cg08062338	TSS1500	-0.0614244	-1.41384	0.302961	SOX2;SOX2-OT	NR_004053;NM_003106	7.37	13.11	0.000545761	-0.41	0.13	0.386422	6.96232	up-regulated
cg22530053	TSS1500	-4.2462	-4.33071	0.390268	SOX2;SOX2-OT	NR_004053;NM_003106	7.37	13.11	0.000545761	-0.49	0.065	0.271449	6.96232	up-regulated
cg10557282	TSS200	0.989066	-0.0507579	0.181943	SOX2-OT;SOX2-OT	NR_075091;NR_075092	6.42	12.21	0.000545761	-0.61	0.015	0.114283	5.66454	up-regulated
cg12930100	TSS1500	-0.516156	-1.82497	0.302961	SOX2;SOX2-OT	NR_004053;NM_003106	7.37	13.11	0.000545761	-0.36	0.19	0.468081	6.96232	up-regulated
cg01023203	TSS1500	-3.01014	-3.20073	0.257454	SOX2;SOX2-OT	NR_004053;NM_003106	7.37	13.11	0.000545761	-0.51	0.05	0.233182	6.96232	up-regulated
cg18148179	TSS1500	-0.0279565	-1.46271	0.095203	SOX2;SOX2-OT	NR_004053;NM_003106	7.37	13.11	0.000545761	-0.56	0.028	0.16597	6.96232	up-regulated
cg07747133	TSS1500	-0.0109763	-1.58968	0.095203	SOX2;SOX2-OT	NR_004053;NM_003106	7.37	13.11	0.000545761	-0.52	0.047	0.22507	6.96232	up-regulated
cg15658912	1stExon	-2.94196	-3.74882	0.0315173	SOX2;SOX2-OT	NM_003106;NR_075091;NR_075092;NR_075093;NR_075089;NR_004053;NR_075090	7.37	13.11	0.000545761	-0.64	0.01	0.090103	6.96232	up-regulated
cg08326660	TSS1500	2.89301	2.41466	0.302961	CNTF;CNTF	NM_000614;NR_024091	4.56	8.49	0.000545761	-0.18	0.53	0.776192	3.38461	up-regulated
cg00271311	TSS1500	0.037224	0.0506982	0.980276	CNTF;CNTF	NM_000614;NR_024091	4.56	8.49	0.000545761	-0.13	0.63	0.83835	3.38461	up-regulated
cg05921232	TSS200	2.42661	0.60018	0.0137103	CNTF;CNTF	NM_000614;NR_024091	4.56	8.49	0.000545761	-0.86	3.3e-05	0.00261677	3.38461	up-regulated
cg26411814	1stExon	3.6315	3.53534	0.833183	CNTF;CNTF	NM_000614;NR_024091	4.56	8.49	0.000545761	-0.07	0.81	0.924029	3.38461	up-regulated
cg12613368	TSS1500	2.96893	3.09578	0.627588	CNTF;CNTF	NM_000614;NR_024091	4.56	8.49	0.000545761	0.33	0.22	0.505811	3.38461	up-regulated
cg10392281	TSS1500	0.894861	1.79764	0.257454	CNTF;CNTF	NM_000614;NR_024091	4.56	8.49	0.000545761	0.46	0.085	0.31299	3.38461	up-regulated
cg10672108	TSS200	0.397037	-0.426218	0.095203	CNTF;CNTF	NM_000614;NR_024091	4.56	8.49	0.000545761	-0.62	0.014	0.10933	3.38461	up-regulated
cg03640756	TSS200	-0.794898	-0.83492	0.920137	PCDHGC4;PCDHGC4	NM_018917;NM_002588;NM_003735;NM_032092;NM_018914;NM_018921;NM_018912;NM_018922;NM_018928;NM_018926;NM_018924;NM_032406;NM_018927;NM_018919;NM_032088;NM_018913;NM_018918;NM_003736;NM_018916;NM_018915;NM_018920;NM_018923;NM_018925;NM_032403	12.7	14.84	0.000545761	-0.07	0.8	0.918852	2.24906	up-regulated
cg15949044	TSS200	0.338915	0.393785	0.980276	PCDHGC4;PCDHGC4	NM_018917;NM_002588;NM_003735;NM_032092;NM_018914;NM_018921;NM_018912;NM_018922;NM_018928;NM_018926;NM_018924;NM_032406;NM_018927;NM_018919;NM_032088;NM_018913;NM_018918;NM_003736;NM_018916;NM_018915;NM_018920;NM_018923;NM_018925;NM_032403	12.7	14.84	0.000545761	-0.09	0.76	0.901959	2.24906	up-regulated
cg23445461	TSS200	-0.932725	-1.49351	0.340674	PCDHGC4;PCDHGC4	NM_018917;NM_002588;NM_003735;NM_032092;NM_018914;NM_018921;NM_018912;NM_018922;NM_018928;NM_018926;NM_018924;NM_032406;NM_018927;NM_018919;NM_032088;NM_018913;NM_018918;NM_003736;NM_018916;NM_018915;NM_018920;NM_018923;NM_018925;NM_032403	12.7	14.84	0.000545761	-0.05	0.85	0.938971	2.24906	up-regulated
cg11830096	1stExon	2.46198	0.323158	0.0137103	PCDHGC4;PCDHGC4	NM_018917;NM_002588;NM_003735;NM_032092;NM_018914;NM_018921;NM_018912;NM_018922;NM_018926;NM_032406;NM_018924;NM_018927;NM_018928;NM_018919;NM_032088;NM_018913;NM_018918;NM_003736;NM_018916;NM_018915;NM_018920;NM_018923;NM_018925;NM_032403	12.7	14.84	0.000545761	-0.68	0.0054	0.0626309	2.24906	up-regulated
cg12648074	TSS1500	-2.22345	-2.27447	0.680482	PCDHGC4;PCDHGC4	NM_018917;NM_002588;NM_003735;NM_018928;NM_032092;NM_018914;NM_018921;NM_018912;NM_018922;NM_018926;NM_032406;NM_018924;NM_018927;NM_018919;NM_032088;NM_018913;NM_018918;NM_003736;NM_018916;NM_018915;NM_018920;NM_018923;NM_018925;NM_032403	12.7	14.84	0.000545761	0.05	0.85	0.938971	2.24906	up-regulated
cg19759129	TSS1500	-2.63362	-2.68553	0.920137	PCDHGC4;PCDHGC4	NM_018928;NM_032406;NM_032088;NM_018925;NM_018921;NM_018926;NM_018913;NM_018927;NM_032092;NM_018914;NM_003735;NM_032403;NM_002588;NM_018912;NM_018915;NM_018916;NM_018922;NM_018917;NM_018923;NM_018918;NM_018924;NM_018919;NM_018920;NM_003736	12.7	14.84	0.000545761	-0.17	0.55	0.789664	2.24906	up-regulated
cg02022733	TSS200	-2.18852	-2.40768	0.833183	PCDHGC4;PCDHGC4	NM_018917;NM_002588;NM_003735;NM_032092;NM_018914;NM_018921;NM_018912;NM_018922;NM_018928;NM_018926;NM_018924;NM_032406;NM_018927;NM_018919;NM_032088;NM_018913;NM_018918;NM_003736;NM_018916;NM_018915;NM_018920;NM_018923;NM_018925;NM_032403	12.7	14.84	0.000545761	0.01	0.96	0.981884	2.24906	up-regulated
cg00163472	1stExon	3.19152	0.165998	0.0137103	PCDHGC4;PCDHGC4	NM_018928;NM_032406;NM_032088;NM_018925;NM_018921;NM_018926;NM_018913;NM_018927;NM_032092;NM_018914;NM_003735;NM_032403;NM_002588;NM_018912;NM_018915;NM_018916;NM_018922;NM_018917;NM_018923;NM_018918;NM_018924;NM_018919;NM_018920;NM_003736	12.7	14.84	0.000545761	-0.75	0.0013	0.0251816	2.24906	up-regulated
cg06428620	TSS1500	-2.92455	-3.10117	0.920137	PCDHGC4;PCDHGC4	NM_018917;NM_002588;NM_003735;NM_018928;NM_032092;NM_018914;NM_018921;NM_018912;NM_018922;NM_018926;NM_032406;NM_018924;NM_018927;NM_018919;NM_032088;NM_018913;NM_018918;NM_003736;NM_018916;NM_018915;NM_018920;NM_018923;NM_018925;NM_032403	12.7	14.84	0.000545761	-0.07	0.8	0.918852	2.24906	up-regulated
cg15489171	1stExon	2.73757	0.25971	0.0137103	PCDHGC4;PCDHGC4	NM_032406;NM_018929;NM_032407;NM_032088;NM_018925;NM_018921;NM_018926;NM_018913;NM_018927;NM_032092;NM_018914;NM_003735;NM_032403;NM_002588;NM_018928;NM_018912;NM_018915;NM_018916;NM_018922;NM_018917;NM_018923;NM_018918;NM_018924;NM_018919;NM_018920;NM_003736	12.7	14.84	0.000545761	-0.77	0.00073	0.0176268	2.24906	up-regulated
cg26890354	TSS1500	-2.50742	-2.4351	1	PCDHGC4;PCDHGC4	NM_018917;NM_002588;NM_003735;NM_018928;NM_032092;NM_018914;NM_018921;NM_018912;NM_018922;NM_018926;NM_032406;NM_018924;NM_018927;NM_018919;NM_032088;NM_018913;NM_018918;NM_003736;NM_018916;NM_018915;NM_018920;NM_018923;NM_018925;NM_032403	12.7	14.84	0.000545761	0.18	0.52	0.769013	2.24906	up-regulated
cg07933020	TSS1500	-0.211659	-1.25814	0.095203	PCDHGC4;PCDHGC4	NM_018928;NM_032406;NM_032088;NM_018925;NM_018921;NM_018926;NM_018913;NM_018927;NM_032092;NM_018914;NM_003735;NM_032403;NM_002588;NM_018912;NM_018915;NM_018916;NM_018922;NM_018917;NM_018923;NM_018918;NM_018924;NM_018919;NM_018920;NM_003736	12.7	14.84	0.000545761	-0.52	0.047	0.22507	2.24906	up-regulated
cg17115609	1stExon	2.01167	-0.0522852	0.0137103	PCDHGC4;PCDHGC4	NM_018928;NM_032406;NM_032088;NM_018925;NM_018921;NM_018926;NM_018913;NM_018927;NM_032092;NM_018914;NM_003735;NM_032403;NM_002588;NM_018912;NM_018915;NM_018916;NM_018922;NM_018917;NM_018923;NM_018918;NM_018924;NM_018919;NM_018920;NM_003736	12.7	14.84	0.000545761	-0.79	0.00046	0.0128992	2.24906	up-regulated
cg12145907	1stExon	-2.15598	-2.84787	0.0205553	PCDHGC4;PCDHGC4	NM_018917;NM_002588;NM_003735;NM_032092;NM_018914;NM_018921;NM_018912;NM_018922;NM_018926;NM_032406;NM_018924;NM_018927;NM_018928;NM_018919;NM_032088;NM_018913;NM_018918;NM_003736;NM_018916;NM_018915;NM_018920;NM_018923;NM_018925;NM_032403	12.7	14.84	0.000545761	-0.44	0.1	0.334698	2.24906	up-regulated
cg10195215	TSS1500	2.17736	1.81394	0.220228	C10orf62;HOGA1	NM_001009997;NM_138413;NM_001134670	6.03	8.51	0.000996564	-0.35	0.2	0.482039	2.35823	up-regulated
cg01127249	1stExon	2.06367	2.16402	0.980276	C10orf62;HOGA1	NM_001009997;NM_001009997;NM_138413;NM_001134670	6.03	8.51	0.000996564	-0.14	0.63	0.83835	2.35823	up-regulated
cg08203727	TSS1500	2.86661	2.70707	0.627588	HOGA1;HOGA1	NM_001134670;NM_138413;NM_020349;NM_001291218;NM_001129981;NM_001291219	6.03	8.51	0.000996564	-0.03	0.91	0.961042	2.35823	up-regulated
cg08571020	TSS200	2.84128	1.19027	0.0137103	C10orf62;HOGA1	NM_001009997;NM_138413;NM_001134670	6.03	8.51	0.000996564	-0.78	0.00056	0.0146983	2.35823	up-regulated
cg24197051	TSS200	1.55846	0.110703	0.0137103	C10orf62;HOGA1	NM_001009997;NM_138413;NM_001134670	6.03	8.51	0.000996564	-0.79	0.00049	0.0134953	2.35823	up-regulated
cg00634576	TSS200	-0.432311	-0.769343	0.948241	HOGA1;HOGA1	NM_001134670;NM_138413	6.03	8.51	0.000996564	-0.23	0.41	0.690489	2.35823	up-regulated
cg06119296	TSS1500	2.71006	2.54711	0.680482	C10orf62;HOGA1	NM_001009997;NM_138413;NM_001134670	6.03	8.51	0.000996564	-0.11	0.69	0.866072	2.35823	up-regulated
cg05618068	TSS1500	1.15776	1.54081	0.257454	HOGA1;HOGA1	NM_001134670;NM_138413;NM_020349;NM_001291218;NM_001129981;NM_001291219	6.03	8.51	0.000996564	0.47	0.074	0.291327	2.35823	up-regulated
cg05979855	TSS1500	0.258616	1.42412	0.181943	HOGA1;HOGA1	NM_001134670;NM_138413	6.03	8.51	0.000996564	0.33	0.23	0.51827	2.35823	up-regulated
cg03777681	TSS1500	2.14409	2.32874	0.454184	C10orf62;HOGA1	NM_001009997;NM_138413;NM_001134670	6.03	8.51	0.000996564	0.45	0.091	0.324654	2.35823	up-regulated
cg24619378	1stExon	1.99649	0.263551	0.0429209	PCDHGC5;PCDHGC5	NM_018917;NM_002588;NM_003735;NM_032092;NM_018914;NM_018921;NM_018912;NM_018922;NM_032407;NM_018926;NM_018924;NM_018927;NM_018919;NM_032088;NM_018913;NM_018918;NM_003736;NM_018928;NM_018916;NM_018915;NM_018920;NM_018923;NM_018929;NM_018925;NM_032403	12.7	14.87	0.000545761	-0.64	0.01	0.090103	2.27373	up-regulated
cg22082176	TSS200	-0.818565	-1.1405	0.390268	PCDHGC5;PCDHGC5	NM_018917;NM_002588;NM_003735;NM_032092;NM_018914;NM_018921;NM_018912;NM_018922;NM_018926;NM_018929;NM_018924;NM_018927;NM_018919;NM_032088;NM_018913;NM_032407;NM_018918;NM_003736;NM_018928;NM_018916;NM_018915;NM_018920;NM_018923;NM_018925;NM_032403	12.7	14.87	0.000545761	-0.38	0.16	0.428173	2.27373	up-regulated
cg21941341	1stExon	2.55735	0.307262	0.0137103	PCDHGC5;PCDHGC5	NM_032088;NM_018925;NM_018921;NM_018926;NM_018913;NM_018927;NM_032092;NM_018914;NM_003735;NM_032403;NM_002588;NM_018928;NM_018929;NM_032407;NM_018912;NM_018915;NM_018916;NM_018922;NM_018917;NM_018923;NM_018918;NM_018924;NM_018919;NM_018920;NM_003736	12.7	14.87	0.000545761	-0.74	0.0017	0.0301894	2.27373	up-regulated
cg03898832	TSS1500	1.23869	1.21734	0.948241	PCDHGC5;PCDHGC5	NM_018917;NM_002588;NM_003735;NM_032092;NM_018914;NM_018921;NM_018912;NM_018922;NM_018926;NM_018924;NM_018927;NM_018929;NM_032407;NM_018919;NM_032088;NM_018913;NM_018918;NM_003736;NM_018928;NM_018916;NM_018915;NM_018920;NM_018923;NM_018925;NM_032403	12.7	14.87	0.000545761	0.08	0.77	0.905677	2.27373	up-regulated
cg15489171	TSS1500	2.73757	0.25971	0.0137103	PCDHGC5;PCDHGC5	NM_032406;NM_018929;NM_032407;NM_032088;NM_018925;NM_018921;NM_018926;NM_018913;NM_018927;NM_032092;NM_018914;NM_003735;NM_032403;NM_002588;NM_018928;NM_018912;NM_018915;NM_018916;NM_018922;NM_018917;NM_018923;NM_018918;NM_018924;NM_018919;NM_018920;NM_003736	12.7	14.87	0.000545761	-0.78	0.00066	0.0164667	2.27373	up-regulated
cg04964031	1stExon	0.783197	-0.991675	0.0429209	PCDHGC5;PCDHGC5	NM_018917;NM_002588;NM_003735;NM_032092;NM_018914;NM_018921;NM_018912;NM_018922;NM_032407;NM_018926;NM_018924;NM_018927;NM_018919;NM_032088;NM_018913;NM_018918;NM_003736;NM_018928;NM_018916;NM_018915;NM_018920;NM_018923;NM_018929;NM_018925;NM_032403	12.7	14.87	0.000545761	-0.68	0.005	0.05987	2.27373	up-regulated
cg18508906	1stExon	2.29251	0.17293	0.0137103	PCDHGC5;PCDHGC5	NM_032088;NM_018925;NM_018921;NM_018926;NM_018913;NM_018927;NM_032092;NM_018914;NM_003735;NM_032403;NM_002588;NM_018928;NM_018929;NM_032407;NM_018912;NM_018915;NM_018916;NM_018922;NM_018917;NM_018923;NM_018918;NM_018924;NM_018919;NM_018920;NM_003736	12.7	14.87	0.000545761	-0.78	0.00056	0.0146983	2.27373	up-regulated
cg00943245	TSS1500	1.95595	0.31019	0.0137103	PCDHGC5;PCDHGC5	NM_018917;NM_002588;NM_003735;NM_032092;NM_018914;NM_018921;NM_018912;NM_018922;NM_018926;NM_018924;NM_018927;NM_018929;NM_032407;NM_018919;NM_032088;NM_018913;NM_018918;NM_003736;NM_018928;NM_018916;NM_018915;NM_018920;NM_018923;NM_018925;NM_032403	12.7	14.87	0.000545761	-0.76	0.001	0.0208475	2.27373	up-regulated
cg15988320	TSS1500	-1.76838	-2.36517	0.302961	PCDHGC5;PCDHGC5	NM_018917;NM_002588;NM_003735;NM_032092;NM_018914;NM_018921;NM_018912;NM_018922;NM_018926;NM_018924;NM_018927;NM_018929;NM_032407;NM_018919;NM_032088;NM_018913;NM_018918;NM_003736;NM_018928;NM_018916;NM_018915;NM_018920;NM_018923;NM_018925;NM_032403	12.7	14.87	0.000545761	-0.4	0.14	0.401681	2.27373	up-regulated
cg05149776	1stExon	2.13966	0.151885	0.0137103	PCDHGC5;PCDHGC5	NM_018917;NM_002588;NM_003735;NM_032092;NM_018914;NM_018921;NM_018912;NM_018922;NM_032407;NM_018926;NM_018924;NM_018927;NM_018919;NM_032088;NM_018913;NM_018918;NM_003736;NM_018928;NM_018916;NM_018915;NM_018920;NM_018923;NM_018929;NM_018925;NM_032403	12.7	14.87	0.000545761	-0.74	0.0017	0.0301894	2.27373	up-regulated
cg23499286	TSS200	0.945534	-0.151247	0.0137103	PCDHGC5;PCDHGC5	NM_018929;NM_032407;NM_032088;NM_018925;NM_018921;NM_018926;NM_018913;NM_018927;NM_032092;NM_018914;NM_003735;NM_032403;NM_002588;NM_018928;NM_018912;NM_018915;NM_018916;NM_018922;NM_018917;NM_018923;NM_018918;NM_018924;NM_018919;NM_018920;NM_003736	12.7	14.87	0.000545761	-0.58	0.025	0.154978	2.27373	up-regulated
cg13192945	1stExon	2.49703	-0.0179627	0.0137103	PCDHGC5;PCDHGC5	NM_032088;NM_018925;NM_018921;NM_018926;NM_018913;NM_018927;NM_032092;NM_018914;NM_003735;NM_032403;NM_002588;NM_018928;NM_018929;NM_032407;NM_018912;NM_018915;NM_018916;NM_018922;NM_018917;NM_018923;NM_018918;NM_018924;NM_018919;NM_018920;NM_003736	12.7	14.87	0.000545761	-0.75	0.0012	0.0238248	2.27373	up-regulated
cg17108383	TSS1500	2.48374	0.307076	0.0137103	PCDHGC5;PCDHGC5	NM_018917;NM_002588;NM_003735;NM_032092;NM_018914;NM_018921;NM_018912;NM_018922;NM_018926;NM_018924;NM_018927;NM_018929;NM_032407;NM_018919;NM_032088;NM_018913;NM_018918;NM_003736;NM_018928;NM_018916;NM_018915;NM_018920;NM_018923;NM_018925;NM_032403	12.7	14.87	0.000545761	-0.78	0.00065	0.0162792	2.27373	up-regulated
cg14097382	TSS200	-0.13634	-0.666882	0.095203	PCDHGC5;PCDHGC5	NM_018929;NM_032407;NM_032088;NM_018925;NM_018921;NM_018926;NM_018913;NM_018927;NM_032092;NM_018914;NM_003735;NM_032403;NM_002588;NM_018928;NM_018912;NM_018915;NM_018916;NM_018922;NM_018917;NM_018923;NM_018918;NM_018924;NM_018919;NM_018920;NM_003736	12.7	14.87	0.000545761	-0.49	0.066	0.273277	2.27373	up-regulated
cg13841165	TSS200	-4.10114	-4.17087	0.920137	PNMA2;PNMA2	NM_007257;NM_001197293	9.56	12.74	0.000545761	0.03	0.92	0.965388	3.27614	up-regulated
cg24410546	TSS200	-3.88116	-4.00067	1	PNMA2;PNMA2	NM_007257	9.56	12.74	0.000545761	0.09	0.75	0.896659	3.27614	up-regulated
cg11277148	TSS200	-4.49238	-4.44068	0.875442	PNMA2;PNMA2	NM_007257	9.56	12.74	0.000545761	0.05	0.85	0.938971	3.27614	up-regulated
cg02993352	5'UTR	-2.59988	-3.65348	0.340674	PNMA2;PNMA2	NM_007257	9.56	12.74	0.000545761	-0.36	0.19	0.468081	3.27614	up-regulated
cg09656164	5'UTR	-3.22668	-3.3212	0.783152	PNMA2;PNMA2	NM_007257;NM_001197293;NM_007257	9.56	12.74	0.000545761	-0.22	0.44	0.713674	3.27614	up-regulated
cg20639802	TSS200	-4.53518	-4.85241	0.563118	PNMA2;PNMA2	NM_007257	9.56	12.74	0.000545761	-0.35	0.2	0.482039	3.27614	up-regulated
cg00444261	TSS200	-4.02087	-4.01797	0.875442	PNMA2;PNMA2	NM_007257	9.56	12.74	0.000545761	-0.21	0.44	0.713674	3.27614	up-regulated
cg16856219	TSS1500	-3.31119	-3.77391	0.920137	PNMA2;PNMA2	NM_007257;NM_001197293;NM_001197293	9.56	12.74	0.000545761	-0.18	0.52	0.769013	3.27614	up-regulated
cg15937832	5'UTR	2.76887	2.78149	0.948241	PNMA2;PNMA2	NM_007257	9.56	12.74	0.000545761	0.2	0.48	0.742927	3.27614	up-regulated
cg06691218	5'UTR	-1.98376	-3.52081	0.0581114	PNMA2;PNMA2	NM_007257	9.56	12.74	0.000545761	-0.57	0.027	0.162204	3.27614	up-regulated
cg18235000	TSS1500	-3.13186	-3.78511	0.151392	PNMA2;PNMA2	NM_007257	9.56	12.74	0.000545761	-0.56	0.03	0.173515	3.27614	up-regulated
cg06038777	TSS1500	-3.79037	-3.66655	0.948241	PNMA2;PNMA2	NM_007257	9.56	12.74	0.000545761	-0.1	0.73	0.886518	3.27614	up-regulated
cg00713411	TSS1500	-3.78478	-3.63788	0.920137	PNMA2;PNMA2	NM_007257	9.56	12.74	0.000545761	-0.15	0.59	0.816801	3.27614	up-regulated
cg00021152	5'UTR	4.03355	3.8891	0.340674	PNMA2;PNMA2	NM_007257	9.56	12.74	0.000545761	-0.48	0.067	0.276067	3.27614	up-regulated
cg07138115	5'UTR	-1.80544	-2.911	0.0429209	PNMA2;PNMA2	NM_007257	9.56	12.74	0.000545761	-0.6	0.019	0.132034	3.27614	up-regulated
cg00174421	TSS1500	-4.22151	-4.18639	0.948241	PNMA2;PNMA2	NM_007257	9.56	12.74	0.000545761	-0.2	0.47	0.735254	3.27614	up-regulated
cg02154186	5'UTR	-3.06888	-2.7552	0.563118	PNMA2;PNMA2	NM_007257;NM_007257	9.56	12.74	0.000545761	0.14	0.62	0.833708	3.27614	up-regulated
cg04697422	5'UTR	-3.90078	-4.01945	0.833183	PNMA2;PNMA2	NM_007257;NM_001197293	9.56	12.74	0.000545761	-0.15	0.59	0.816801	3.27614	up-regulated
cg26268277	TSS1500	-1.82091	-2.69908	0.0137103	PNMA2;PNMA2	NM_007257	9.56	12.74	0.000545761	-0.75	0.0012	0.0238248	3.27614	up-regulated
cg03640756	TSS200	-0.794898	-0.83492	0.920137	PCDHGC4;PCDHGC3	NM_018917;NM_002588;NM_003735;NM_032092;NM_018914;NM_018921;NM_018912;NM_018922;NM_018928;NM_018926;NM_018924;NM_032406;NM_018927;NM_018919;NM_032088;NM_018913;NM_018918;NM_003736;NM_018916;NM_018915;NM_018920;NM_018923;NM_018925;NM_032403	13.02	15.24	0.000545761	-0.04	0.88	0.951292	2.35307	up-regulated
cg00281842	TSS200	-4.30636	-4.78843	0.0581114	PCDHGC3;PCDHGC3	NM_018917;NM_003735;NM_032092;NM_018914;NM_018921;NM_018912;NM_018922;NM_032402;NM_018926;NM_018924;NM_018927;NM_032403;NM_018919;NM_032088;NM_018913;NM_018918;NM_003736;NM_018916;NM_002588;NM_018915;NM_018920;NM_018923;NM_018925	13.02	15.24	0.000545761	-0.66	0.007	0.0736094	2.35307	up-regulated
cg04453180	1stExon	-1.56281	-1.52514	0.980276	PCDHGC3;PCDHGC3	NM_018917;NM_003735;NM_032092;NM_018914;NM_018921;NM_018912;NM_018922;NM_018926;NM_032402;NM_018924;NM_018927;NM_018919;NM_032088;NM_018913;NM_018918;NM_003736;NM_018916;NM_018915;NM_018920;NM_018923;NM_018925;NM_002588;NM_032403	13.02	15.24	0.000545761	-0.18	0.53	0.776192	2.35307	up-regulated
cg15949044	TSS200	0.338915	0.393785	0.980276	PCDHGC4;PCDHGC3	NM_018917;NM_002588;NM_003735;NM_032092;NM_018914;NM_018921;NM_018912;NM_018922;NM_018928;NM_018926;NM_018924;NM_032406;NM_018927;NM_018919;NM_032088;NM_018913;NM_018918;NM_003736;NM_018916;NM_018915;NM_018920;NM_018923;NM_018925;NM_032403	13.02	15.24	0.000545761	-0.04	0.88	0.951292	2.35307	up-regulated
cg02430347	TSS200	-4.90414	-4.94811	0.627588	PCDHGC3;PCDHGC3	NM_018917;NM_003735;NM_032092;NM_018914;NM_018921;NM_018912;NM_018922;NM_032402;NM_018926;NM_018924;NM_018927;NM_032403;NM_018919;NM_032088;NM_018913;NM_018918;NM_003736;NM_018916;NM_002588;NM_018915;NM_018920;NM_018923;NM_018925	13.02	15.24	0.000545761	-0.33	0.23	0.51827	2.35307	up-regulated
cg07448606	1stExon	-3.19015	-3.08852	0.833183	PCDHGC3;PCDHGC3	NM_018917;NM_003735;NM_032092;NM_018914;NM_018921;NM_018912;NM_018922;NM_018926;NM_032402;NM_018924;NM_018927;NM_018919;NM_032088;NM_018913;NM_018918;NM_003736;NM_018916;NM_018915;NM_018920;NM_018923;NM_018925;NM_002588;NM_032403	13.02	15.24	0.000545761	0.01	0.97	0.985355	2.35307	up-regulated
cg14672084	1stExon	1.26268	1.04288	0.920137	PCDHGC3;PCDHGC3	NM_018917;NM_003735;NM_032092;NM_018914;NM_018921;NM_018912;NM_018922;NM_018926;NM_032402;NM_018924;NM_018927;NM_018919;NM_032088;NM_018913;NM_018918;NM_003736;NM_018916;NM_018915;NM_018920;NM_018923;NM_018925;NM_002588;NM_032403	13.02	15.24	0.000545761	0.3	0.28	0.575592	2.35307	up-regulated
cg23445461	TSS200	-0.932725	-1.49351	0.340674	PCDHGC4;PCDHGC3	NM_018917;NM_002588;NM_003735;NM_032092;NM_018914;NM_018921;NM_018912;NM_018922;NM_018928;NM_018926;NM_018924;NM_032406;NM_018927;NM_018919;NM_032088;NM_018913;NM_018918;NM_003736;NM_018916;NM_018915;NM_018920;NM_018923;NM_018925;NM_032403	13.02	15.24	0.000545761	-0.05	0.87	0.947309	2.35307	up-regulated
cg23359276	TSS200	-2.98387	-3.34937	0.563118	PCDHGC3;PCDHGC3	NM_018917;NM_003735;NM_032092;NM_018914;NM_018921;NM_018912;NM_018922;NM_032402;NM_018926;NM_018924;NM_018927;NM_032403;NM_018919;NM_032088;NM_018913;NM_018918;NM_003736;NM_018916;NM_002588;NM_018915;NM_018920;NM_018923;NM_018925	13.02	15.24	0.000545761	-0.36	0.19	0.468081	2.35307	up-regulated
cg11830096	1stExon	2.46198	0.323158	0.0137103	PCDHGC4;PCDHGC3	NM_018917;NM_002588;NM_003735;NM_032092;NM_018914;NM_018921;NM_018912;NM_018922;NM_018926;NM_032406;NM_018924;NM_018927;NM_018928;NM_018919;NM_032088;NM_018913;NM_018918;NM_003736;NM_018916;NM_018915;NM_018920;NM_018923;NM_018925;NM_032403	13.02	15.24	0.000545761	-0.69	0.0043	0.0544701	2.35307	up-regulated
cg24942747	1stExon	-0.826536	-0.845814	0.833183	PCDHGC3;PCDHGC3	NM_018917;NM_003735;NM_032092;NM_018914;NM_018921;NM_018912;NM_018922;NM_018926;NM_032402;NM_018924;NM_018927;NM_018919;NM_032088;NM_018913;NM_018918;NM_003736;NM_018916;NM_018915;NM_018920;NM_018923;NM_018925;NM_002588;NM_032403	13.02	15.24	0.000545761	-0.18	0.53	0.776192	2.35307	up-regulated
cg27639030	1stExon	-2.77373	-2.61109	0.783152	PCDHGC3;PCDHGC3	NM_018917;NM_003735;NM_032092;NM_018914;NM_018921;NM_018912;NM_018922;NM_018926;NM_032402;NM_018924;NM_018927;NM_018919;NM_032088;NM_018913;NM_018918;NM_003736;NM_018916;NM_018915;NM_018920;NM_018923;NM_018925;NM_002588;NM_032403	13.02	15.24	0.000545761	-0.03	0.92	0.965388	2.35307	up-regulated
cg12648074	TSS1500	-2.22345	-2.27447	0.680482	PCDHGC4;PCDHGC3	NM_018917;NM_002588;NM_003735;NM_018928;NM_032092;NM_018914;NM_018921;NM_018912;NM_018922;NM_018926;NM_032406;NM_018924;NM_018927;NM_018919;NM_032088;NM_018913;NM_018918;NM_003736;NM_018916;NM_018915;NM_018920;NM_018923;NM_018925;NM_032403	13.02	15.24	0.000545761	0.07	0.82	0.928456	2.35307	up-regulated
cg15124968	TSS200	-3.72138	-3.57541	0.503623	PCDHGC3;PCDHGC3	NM_018917;NM_003735;NM_032092;NM_018914;NM_018921;NM_018912;NM_018922;NM_032402;NM_018926;NM_018924;NM_018927;NM_032403;NM_018919;NM_032088;NM_018913;NM_018918;NM_003736;NM_018916;NM_002588;NM_018915;NM_018920;NM_018923;NM_018925	13.02	15.24	0.000545761	0.56	0.03	0.173515	2.35307	up-regulated
cg20028339	TSS1500	-3.88351	-4.23071	0.257454	PCDHGC3;PCDHGC3	NM_032402;NM_032403;NM_002588;NM_032088;NM_018925;NM_018921;NM_018926;NM_018913;NM_018927;NM_032092;NM_018914;NM_003735;NM_018912;NM_018915;NM_018916;NM_018922;NM_018917;NM_018923;NM_018918;NM_018924;NM_018919;NM_018920;NM_003736	13.02	15.24	0.000545761	-0.7	0.0038	0.0506544	2.35307	up-regulated
cg23346063	TSS1500	-4.3637	-4.65935	0.340674	PCDHGC3;PCDHGC3	NM_032402;NM_032403;NM_002588;NM_032088;NM_018925;NM_018921;NM_018926;NM_018913;NM_018927;NM_032092;NM_018914;NM_003735;NM_018912;NM_018915;NM_018916;NM_018922;NM_018917;NM_018923;NM_018918;NM_018924;NM_018919;NM_018920;NM_003736	13.02	15.24	0.000545761	-0.7	0.0039	0.0512585	2.35307	up-regulated
cg00589850	1stExon	-1.2109	-1.29529	0.948241	PCDHGC3;PCDHGC3	NM_018917;NM_003735;NM_032092;NM_018914;NM_018921;NM_018912;NM_018922;NM_018926;NM_032402;NM_018924;NM_018927;NM_018919;NM_032088;NM_018913;NM_018918;NM_003736;NM_018916;NM_018915;NM_018920;NM_018923;NM_018925;NM_002588;NM_032403	13.02	15.24	0.000545761	0.2	0.47	0.735254	2.35307	up-regulated
cg19759129	TSS1500	-2.63362	-2.68553	0.920137	PCDHGC4;PCDHGC3	NM_018928;NM_032406;NM_032088;NM_018925;NM_018921;NM_018926;NM_018913;NM_018927;NM_032092;NM_018914;NM_003735;NM_032403;NM_002588;NM_018912;NM_018915;NM_018916;NM_018922;NM_018917;NM_018923;NM_018918;NM_018924;NM_018919;NM_018920;NM_003736	13.02	15.24	0.000545761	-0.14	0.62	0.833708	2.35307	up-regulated
cg02022733	TSS200	-2.18852	-2.40768	0.833183	PCDHGC4;PCDHGC3	NM_018917;NM_002588;NM_003735;NM_032092;NM_018914;NM_018921;NM_018912;NM_018922;NM_018928;NM_018926;NM_018924;NM_032406;NM_018927;NM_018919;NM_032088;NM_018913;NM_018918;NM_003736;NM_018916;NM_018915;NM_018920;NM_018923;NM_018925;NM_032403	13.02	15.24	0.000545761	0.04	0.88	0.951292	2.35307	up-regulated
cg13993336	TSS200	-4.58319	-4.76281	0.833183	PCDHGC3;PCDHGC3	NM_018917;NM_003735;NM_032092;NM_018914;NM_018921;NM_018912;NM_018922;NM_032402;NM_018926;NM_018924;NM_018927;NM_032403;NM_018919;NM_032088;NM_018913;NM_018918;NM_003736;NM_018916;NM_002588;NM_018915;NM_018920;NM_018923;NM_018925	13.02	15.24	0.000545761	-0.23	0.4	0.682627	2.35307	up-regulated
cg00163472	1stExon	3.19152	0.165998	0.0137103	PCDHGC4;PCDHGC3	NM_018928;NM_032406;NM_032088;NM_018925;NM_018921;NM_018926;NM_018913;NM_018927;NM_032092;NM_018914;NM_003735;NM_032403;NM_002588;NM_018912;NM_018915;NM_018916;NM_018922;NM_018917;NM_018923;NM_018918;NM_018924;NM_018919;NM_018920;NM_003736	13.02	15.24	0.000545761	-0.77	0.0008	0.0185984	2.35307	up-regulated
cg24024424	1stExon	-1.74985	-1.66414	0.783152	PCDHGC3;PCDHGC3	NM_018917;NM_003735;NM_032092;NM_018914;NM_018921;NM_018912;NM_018922;NM_018926;NM_032402;NM_018924;NM_018927;NM_018919;NM_032088;NM_018913;NM_018918;NM_003736;NM_018916;NM_018915;NM_018920;NM_018923;NM_018925;NM_002588;NM_032403	13.02	15.24	0.000545761	0.14	0.62	0.833708	2.35307	up-regulated
cg06428620	TSS1500	-2.92455	-3.10117	0.920137	PCDHGC4;PCDHGC3	NM_018917;NM_002588;NM_003735;NM_018928;NM_032092;NM_018914;NM_018921;NM_018912;NM_018922;NM_018926;NM_032406;NM_018924;NM_018927;NM_018919;NM_032088;NM_018913;NM_018918;NM_003736;NM_018916;NM_018915;NM_018920;NM_018923;NM_018925;NM_032403	13.02	15.24	0.000545761	-0.07	0.81	0.924029	2.35307	up-regulated
cg12877039	1stExon	-0.973076	-1.49451	0.680482	PCDHGC3;PCDHGC3	NM_018917;NM_003735;NM_032092;NM_018914;NM_018921;NM_018912;NM_018922;NM_018926;NM_032402;NM_018924;NM_018927;NM_018919;NM_032088;NM_018913;NM_018918;NM_003736;NM_018916;NM_018915;NM_018920;NM_018923;NM_018925;NM_002588;NM_032403	13.02	15.24	0.000545761	-0.31	0.26	0.555854	2.35307	up-regulated
cg18869485	TSS1500	0.689566	-0.340537	0.0137103	PCDHGC3;PCDHGC3	NM_018917;NM_003735;NM_032092;NM_018914;NM_018921;NM_018912;NM_018922;NM_032403;NM_018926;NM_018924;NM_018927;NM_018919;NM_032088;NM_018913;NM_002588;NM_018918;NM_003736;NM_018916;NM_032402;NM_018915;NM_018920;NM_018923;NM_018925	13.02	15.24	0.000545761	-0.83	0.00015	0.00640171	2.35307	up-regulated
cg15489171	1stExon	2.73757	0.25971	0.0137103	PCDHGC4;PCDHGC3	NM_032406;NM_018929;NM_032407;NM_032088;NM_018925;NM_018921;NM_018926;NM_018913;NM_018927;NM_032092;NM_018914;NM_003735;NM_032403;NM_002588;NM_018928;NM_018912;NM_018915;NM_018916;NM_018922;NM_018917;NM_018923;NM_018918;NM_018924;NM_018919;NM_018920;NM_003736	13.02	15.24	0.000545761	-0.79	0.00044	0.0124851	2.35307	up-regulated
cg07445963	1stExon	-2.80292	-2.8	0.980276	PCDHGC3;PCDHGC3	NM_018917;NM_003735;NM_032092;NM_018914;NM_018921;NM_018912;NM_018922;NM_018926;NM_032402;NM_018924;NM_018927;NM_018919;NM_032088;NM_018913;NM_018918;NM_003736;NM_018916;NM_018915;NM_018920;NM_018923;NM_018925;NM_002588;NM_032403	13.02	15.24	0.000545761	-0.22	0.44	0.713674	2.35307	up-regulated
cg26890354	TSS1500	-2.50742	-2.4351	1	PCDHGC4;PCDHGC3	NM_018917;NM_002588;NM_003735;NM_018928;NM_032092;NM_018914;NM_018921;NM_018912;NM_018922;NM_018926;NM_032406;NM_018924;NM_018927;NM_018919;NM_032088;NM_018913;NM_018918;NM_003736;NM_018916;NM_018915;NM_018920;NM_018923;NM_018925;NM_032403	13.02	15.24	0.000545761	0.19	0.51	0.763429	2.35307	up-regulated
cg09581226	1stExon	-0.0228112	-0.558823	0.151392	PCDHGC3;PCDHGC3	NM_018917;NM_003735;NM_032092;NM_018914;NM_018921;NM_018912;NM_018922;NM_018926;NM_032402;NM_018924;NM_018927;NM_018919;NM_032088;NM_018913;NM_018918;NM_003736;NM_018916;NM_018915;NM_018920;NM_018923;NM_018925;NM_002588;NM_032403	13.02	15.24	0.000545761	-0.6	0.018	0.127413	2.35307	up-regulated
cg25600472	1stExon	-0.0836686	-0.433245	0.454184	PCDHGC3;PCDHGC3	NM_018917;NM_003735;NM_032092;NM_018914;NM_018921;NM_018912;NM_018922;NM_018926;NM_032402;NM_018924;NM_018927;NM_018919;NM_032088;NM_018913;NM_018918;NM_003736;NM_018916;NM_018915;NM_018920;NM_018923;NM_018925;NM_002588;NM_032403	13.02	15.24	0.000545761	-0.48	0.072	0.288077	2.35307	up-regulated
cg08155325	1stExon	-1.10338	-1.3745	0.920137	PCDHGC3;PCDHGC3	NM_018917;NM_003735;NM_032092;NM_018914;NM_018921;NM_018912;NM_018922;NM_018926;NM_032402;NM_018924;NM_018927;NM_018919;NM_032088;NM_018913;NM_018918;NM_003736;NM_018916;NM_018915;NM_018920;NM_018923;NM_018925;NM_002588;NM_032403	13.02	15.24	0.000545761	-0.17	0.54	0.78293	2.35307	up-regulated
cg13121939	TSS1500	-2.68925	-2.62077	0.920137	PCDHGC3;PCDHGC3	NM_032402;NM_032403;NM_002588;NM_032088;NM_018925;NM_018921;NM_018926;NM_018913;NM_018927;NM_032092;NM_018914;NM_003735;NM_018912;NM_018915;NM_018916;NM_018922;NM_018917;NM_018923;NM_018918;NM_018924;NM_018919;NM_018920;NM_003736	13.02	15.24	0.000545761	0.15	0.59	0.816801	2.35307	up-regulated
cg07933020	TSS1500	-0.211659	-1.25814	0.095203	PCDHGC4;PCDHGC3	NM_018928;NM_032406;NM_032088;NM_018925;NM_018921;NM_018926;NM_018913;NM_018927;NM_032092;NM_018914;NM_003735;NM_032403;NM_002588;NM_018912;NM_018915;NM_018916;NM_018922;NM_018917;NM_018923;NM_018918;NM_018924;NM_018919;NM_018920;NM_003736	13.02	15.24	0.000545761	-0.54	0.038	0.198643	2.35307	up-regulated
cg02780295	TSS200	-3.85579	-3.88541	0.833183	PCDHGC3;PCDHGC3	NM_018917;NM_003735;NM_032092;NM_018914;NM_018921;NM_018912;NM_018922;NM_032402;NM_018926;NM_018924;NM_018927;NM_032403;NM_018919;NM_032088;NM_018913;NM_018918;NM_003736;NM_018916;NM_002588;NM_018915;NM_018920;NM_018923;NM_018925	13.02	15.24	0.000545761	-0.35	0.21	0.493984	2.35307	up-regulated
cg17115609	1stExon	2.01167	-0.0522852	0.0137103	PCDHGC4;PCDHGC3	NM_018928;NM_032406;NM_032088;NM_018925;NM_018921;NM_018926;NM_018913;NM_018927;NM_032092;NM_018914;NM_003735;NM_032403;NM_002588;NM_018912;NM_018915;NM_018916;NM_018922;NM_018917;NM_018923;NM_018918;NM_018924;NM_018919;NM_018920;NM_003736	13.02	15.24	0.000545761	-0.8	0.00031	0.0100451	2.35307	up-regulated
cg12145907	1stExon	-2.15598	-2.84787	0.0205553	PCDHGC4;PCDHGC3	NM_018917;NM_002588;NM_003735;NM_032092;NM_018914;NM_018921;NM_018912;NM_018922;NM_018926;NM_032406;NM_018924;NM_018927;NM_018928;NM_018919;NM_032088;NM_018913;NM_018918;NM_003736;NM_018916;NM_018915;NM_018920;NM_018923;NM_018925;NM_032403	13.02	15.24	0.000545761	-0.44	0.098	0.334698	2.35307	up-regulated
cg05081047	TSS200	2.14843	2.20016	0.737184	C1orf226;C1orf226	NM_001135240	7.74	10.65	0.000545761	-0.15	0.6	0.820903	2.85997	up-regulated
cg10113864	TSS1500	2.37106	2.44624	0.875442	C1orf226;C1orf226	NM_001135240	7.74	10.65	0.000545761	-0.06	0.84	0.93477	2.85997	up-regulated
cg10279470	TSS1500	3.25292	3.16576	0.948241	C1orf226;C1orf226	NM_001085375;NM_001135240	7.74	10.65	0.000545761	0.05	0.87	0.947309	2.85997	up-regulated
cg11467858	TSS1500	1.99776	2.17876	0.340674	C1orf226;C1orf226	NM_182581;NM_001135240	7.74	10.65	0.000545761	0.38	0.16	0.428173	2.85997	up-regulated
cg07541302	TSS200	2.62439	2.76796	0.680482	C1orf226;C1orf226	NM_001135240	7.74	10.65	0.000545761	-0.03	0.93	0.968985	2.85997	up-regulated
cg02797349	TSS1500	3.12706	3.22717	1	C1orf226;C1orf226	NM_001135240	7.74	10.65	0.000545761	-0.05	0.86	0.944097	2.85997	up-regulated
cg06002052	TSS1500	2.85724	2.87937	0.875442	C1orf226;C1orf226	NM_001085375;NM_001135240	7.74	10.65	0.000545761	-0.14	0.62	0.833708	2.85997	up-regulated
cg14701962	TSS1500	0.697782	1.18681	0.563118	C1orf226;C1orf226	NM_001135240;NM_182581	7.74	10.65	0.000545761	0.43	0.11	0.353344	2.85997	up-regulated
cg15564459	TSS1500	1.62339	1.47674	1	C1orf226;C1orf226	NM_182581;NM_001135240	7.74	10.65	0.000545761	-0.01	0.98	0.988474	2.85997	up-regulated
cg00110128	TSS1500	2.41252	2.34478	0.680482	C1orf226;C1orf226	NM_182581;NM_001135240	7.74	10.65	0.000545761	-0.38	0.16	0.428173	2.85997	up-regulated
cg25212701	5'UTR	1.60626	1.67897	0.737184	C1orf226;C1orf226	NM_001085375;NM_001135240;NM_001085375	7.74	10.65	0.000545761	0.25	0.36	0.648831	2.85997	up-regulated
cg17017596	1stExon	2.54895	2.58636	0.875442	C1orf226;C1orf226	NM_001135240	7.74	10.65	0.000545761	-0.3	0.28	0.575592	2.85997	up-regulated
cg21547763	1stExon	2.36421	2.26097	0.627588	C1orf226;C1orf226	NM_001135240;NM_001085375	7.74	10.65	0.000545761	-0.03	0.92	0.965388	2.85997	up-regulated
cg00625137	TSS1500	2.97665	2.84786	0.948241	C1orf226;C1orf226	NM_001085375;NM_001135240	7.74	10.65	0.000545761	0.13	0.65	0.847771	2.85997	up-regulated
cg15492834	TSS1500	1.84907	1.99318	0.980276	C1orf226;C1orf226	NM_001135240;NM_001085375	7.74	10.65	0.000545761	-0.19	0.5	0.756354	2.85997	up-regulated
cg14030300	TSS200	-2.35157	-2.29495	0.783152	PCDHAC2;PCDHA13	NM_018899;NM_031883;NM_031411;NM_018900;NM_018905;NM_018906;NM_018907;NM_018908;NM_031849;NM_018909;NM_018910;NM_018911;NM_031857;NM_031860;NM_018901;NM_018902;NM_018903;NM_018904;NM_018898	7.91	10.9	0.000545761	0	1	1	2.4676	up-regulated
cg12832313	1stExon	-3.26805	-3.34404	0.920137	PCDHAC2;PCDHA13	NM_018899;NM_031883;NM_018910;NM_018903;NM_018909;NM_018901;NM_018907;NM_018902;NM_018911;NM_031849;NM_031411;NM_018905;NM_018900;NM_031857;NM_018904;NM_018908;NM_018898;NM_018906;NM_018899;NM_031860	7.91	10.9	0.000545761	-0.19	0.5	0.756354	2.4676	up-regulated
cg01202150	TSS200	-1.6722	-1.68027	0.833183	PCDHA13;PCDHA13	NM_018910;NM_018903;NM_018909;NM_018901;NM_018907;NM_018902;NM_018911;NM_031411;NM_018905;NM_031849;NM_018900;NM_031857;NM_018908;NM_031865;NM_018906;NM_018904;NM_031860	7.91	10.9	0.000545761	-0.38	0.16	0.428173	2.4676	up-regulated
cg11450272	TSS1500	4.24702	4.51917	1	PCDHA13;PCDHA13	NM_031865;NM_018904;NM_031411;NM_018900;NM_018905;NM_018906;NM_018907;NM_018908;NM_031849;NM_018909;NM_018910;NM_018911;NM_031857;NM_031860;NM_018901;NM_018902;NM_018903	7.91	10.9	0.000545761	0.09	0.75	0.896659	2.4676	up-regulated
cg11268983	1stExon	-1.33037	-1.57511	1	PCDHA13;PCDHA13	NM_018910;NM_031865;NM_018903;NM_018909;NM_018901;NM_018907;NM_018902;NM_018911;NM_031411;NM_018905;NM_031849;NM_018900;NM_031857;NM_018904;NM_018908;NM_018906;NM_031860	7.91	10.9	0.000545761	-0.23	0.41	0.690489	2.4676	up-regulated
cg23440413	1stExon	-2.91772	-3.02853	0.783152	PCDHAC2;PCDHA13	NM_018899;NM_031883;NM_018910;NM_018903;NM_018909;NM_018901;NM_018907;NM_018902;NM_018911;NM_031849;NM_031411;NM_018905;NM_018900;NM_031857;NM_018904;NM_018908;NM_018898;NM_018906;NM_018899;NM_031860	7.91	10.9	0.000545761	-0.07	0.81	0.924029	2.4676	up-regulated
cg25500080	1stExon	-0.825958	-0.886675	0.833183	PCDHAC2;PCDHA13	NM_018899;NM_031883;NM_018910;NM_018903;NM_018909;NM_018901;NM_018907;NM_018902;NM_018911;NM_031849;NM_031411;NM_018905;NM_018900;NM_031857;NM_018904;NM_018908;NM_018898;NM_018906;NM_018899;NM_031860	7.91	10.9	0.000545761	-0.31	0.26	0.555854	2.4676	up-regulated
cg26882009	1stExon	-1.13065	-1.05583	0.980276	PCDHAC2;PCDHA13	NM_018899;NM_018910;NM_018903;NM_018909;NM_018901;NM_018907;NM_018902;NM_018911;NM_031849;NM_031411;NM_018905;NM_018900;NM_031857;NM_031883;NM_018904;NM_018908;NM_018898;NM_018906;NM_018899;NM_031860	7.91	10.9	0.000545761	-0.4	0.14	0.401681	2.4676	up-regulated
cg23347718	1stExon	-2.65955	-2.6718	0.980276	PCDHAC2;PCDHA13	NM_018899;NM_031883;NM_018910;NM_018903;NM_018909;NM_018901;NM_018907;NM_018902;NM_018911;NM_031849;NM_031411;NM_018905;NM_018900;NM_031857;NM_018904;NM_018908;NM_018898;NM_018906;NM_018899;NM_031860	7.91	10.9	0.000545761	-0.09	0.74	0.891035	2.4676	up-regulated
cg18991549	1stExon	-3.52854	-4.14664	0.390268	PCDHAC2;PCDHA13	NM_018899;NM_031883;NM_018910;NM_018903;NM_018909;NM_018901;NM_018907;NM_018902;NM_018911;NM_031849;NM_031411;NM_018905;NM_018900;NM_031857;NM_018904;NM_018908;NM_018898;NM_018906;NM_018899;NM_031860	7.91	10.9	0.000545761	-0.4	0.14	0.401681	2.4676	up-regulated
cg04454086	1stExon	-2.66932	-2.82196	0.627588	PCDHAC2;PCDHA13	NM_018899;NM_018910;NM_018903;NM_018909;NM_018901;NM_018907;NM_018902;NM_018911;NM_031849;NM_031411;NM_018905;NM_018900;NM_031857;NM_031883;NM_018904;NM_018908;NM_018898;NM_018906;NM_018899;NM_031860	7.91	10.9	0.000545761	-0.31	0.25	0.543867	2.4676	up-regulated
cg16174029	1stExon	-1.55575	-1.59289	0.503623	PCDHAC2;PCDHA13	NM_018899;NM_031883;NM_018910;NM_018903;NM_018909;NM_018901;NM_018907;NM_018902;NM_018911;NM_031849;NM_031411;NM_018905;NM_018900;NM_031857;NM_018904;NM_018908;NM_018898;NM_018906;NM_018899;NM_031860	7.91	10.9	0.000545761	-0.37	0.17	0.441869	2.4676	up-regulated
cg25962358	1stExon	1.33479	0.889119	0.833183	PCDHAC2;PCDHA13	NM_018899;NM_018910;NM_018903;NM_018909;NM_018901;NM_018907;NM_018902;NM_018911;NM_031849;NM_031411;NM_018905;NM_018900;NM_031857;NM_018904;NM_018908;NM_018898;NM_018906;NM_031883;NM_031860	7.91	10.9	0.000545761	-0.05	0.87	0.947309	2.4676	up-regulated
cg27352639	TSS1500	-2.8068	-2.68606	0.875442	PCDHAC2;PCDHA13	NM_018910;NM_018903;NM_018909;NM_018901;NM_018907;NM_018902;NM_018911;NM_031849;NM_031411;NM_018905;NM_018900;NM_031857;NM_031883;NM_018904;NM_018908;NM_018898;NM_018899;NM_018906;NM_031860	7.91	10.9	0.000545761	-0.19	0.51	0.763429	2.4676	up-regulated
cg00275741	TSS200	-1.45601	-1.05599	0.833183	PCDHA13;PCDHA13	NM_018910;NM_018903;NM_018909;NM_018901;NM_018907;NM_018902;NM_018911;NM_031411;NM_018905;NM_031849;NM_018900;NM_031857;NM_018908;NM_031865;NM_018906;NM_018904;NM_031860	7.91	10.9	0.000545761	0.05	0.87	0.947309	2.4676	up-regulated
cg00682007	TSS1500	-2.19456	-1.74648	0.340674	PCDHAC2;PCDHA13	NM_018910;NM_018899;NM_018903;NM_018909;NM_018901;NM_018907;NM_018902;NM_018911;NM_031849;NM_031411;NM_018905;NM_018900;NM_031857;NM_018904;NM_018908;NM_018898;NM_018906;NM_031860	7.91	10.9	0.000545761	0.49	0.061	0.260506	2.4676	up-regulated
cg02357321	TSS1500	-2.96423	-2.91183	0.920137	PCDHAC2;PCDHA13	NM_018910;NM_018899;NM_018903;NM_018909;NM_018901;NM_018907;NM_018902;NM_018911;NM_031849;NM_031411;NM_018905;NM_018900;NM_031857;NM_031883;NM_018904;NM_018908;NM_018898;NM_018906;NM_031860	7.91	10.9	0.000545761	-0.15	0.6	0.820903	2.4676	up-regulated
cg09226112	TSS200	-3.82704	-3.9036	0.875442	PCDHAC2;PCDHA13	NM_018899;NM_031883;NM_031411;NM_018900;NM_018905;NM_018906;NM_018907;NM_018908;NM_031849;NM_018909;NM_018910;NM_018911;NM_031857;NM_031860;NM_018901;NM_018902;NM_018903;NM_018904;NM_018898	7.91	10.9	0.000545761	-0.18	0.52	0.769013	2.4676	up-regulated
cg00708273	1stExon	2.51944	2.36025	0.302961	PCDHAC2;PCDHA13	NM_018899;NM_031883;NM_031411;NM_018900;NM_018905;NM_018906;NM_018907;NM_018908;NM_031849;NM_018909;NM_018910;NM_018911;NM_031857;NM_031860;NM_018901;NM_018902;NM_018903;NM_018904;NM_018898	7.91	10.9	0.000545761	-0.28	0.31	0.606076	2.4676	up-regulated
cg08772837	TSS1500	0.518535	1.50976	0.181943	PCDHAC2;PCDHA13	NM_018910;NM_018899;NM_018903;NM_018909;NM_018901;NM_018907;NM_018902;NM_018911;NM_031849;NM_031411;NM_018905;NM_018900;NM_031857;NM_018904;NM_018908;NM_018898;NM_018906;NM_031860	7.91	10.9	0.000545761	0.64	0.011	0.0949727	2.4676	up-regulated
cg24119225	TSS1500	1.49118	1.30107	0.680482	PCDHAC2;PCDHA13	NM_018910;NM_018899;NM_018903;NM_018909;NM_018901;NM_018907;NM_018902;NM_018911;NM_031849;NM_031411;NM_018905;NM_018900;NM_031857;NM_018904;NM_018908;NM_018898;NM_018906;NM_031860	7.91	10.9	0.000545761	-0.09	0.76	0.901959	2.4676	up-regulated
cg25967418	TSS200	-0.875333	-0.420774	0.980276	PCDHA13;PCDHA13	NM_018910;NM_018903;NM_018909;NM_018901;NM_018907;NM_018902;NM_018911;NM_031411;NM_018905;NM_031849;NM_018900;NM_031857;NM_018908;NM_031865;NM_018906;NM_018904;NM_031860	7.91	10.9	0.000545761	-0.17	0.55	0.789664	2.4676	up-regulated
cg26318513	TSS1500	2.50806	2.62115	0.980276	PCDHA13;PCDHA13	NM_018910;NM_018903;NM_018909;NM_031865;NM_018901;NM_018907;NM_018902;NM_018911;NM_031411;NM_018905;NM_031849;NM_018900;NM_031857;NM_018904;NM_018908;NM_018906;NM_031860	7.91	10.9	0.000545761	-0.11	0.69	0.866072	2.4676	up-regulated
cg27474707	TSS1500	1.92844	2.05698	0.980276	PCDHA13;PCDHA13	NM_031865;NM_018904;NM_031411;NM_018900;NM_018905;NM_018906;NM_018907;NM_018908;NM_031849;NM_018909;NM_018910;NM_018911;NM_031857;NM_031860;NM_018901;NM_018902;NM_018903	7.91	10.9	0.000545761	0.04	0.87	0.947309	2.4676	up-regulated
cg02051771	TSS200	-1.46232	-1.42648	0.980276	PCDHA13;PCDHA13	NM_018910;NM_018903;NM_018909;NM_018901;NM_018907;NM_018902;NM_018911;NM_031411;NM_018905;NM_031849;NM_018900;NM_031857;NM_018908;NM_031865;NM_018906;NM_018904;NM_031860	7.91	10.9	0.000545761	-0.34	0.22	0.505811	2.4676	up-regulated
cg19876814	TSS200	-1.52619	-1.36141	0.875442	PCDHA13;PCDHA13	NM_018910;NM_018903;NM_018909;NM_018901;NM_018907;NM_018902;NM_018911;NM_031411;NM_018905;NM_031849;NM_018900;NM_031857;NM_018908;NM_031865;NM_018906;NM_018904;NM_031860	7.91	10.9	0.000545761	-0.23	0.4	0.682627	2.4676	up-regulated
cg26556719	TSS200	-1.80634	-2.23011	0.627588	PCDHA13;PCDHA13	NM_018910;NM_018903;NM_018909;NM_018901;NM_018907;NM_018902;NM_018911;NM_031411;NM_018905;NM_031849;NM_018900;NM_031857;NM_018908;NM_031865;NM_018906;NM_018904;NM_031860	7.91	10.9	0.000545761	-0.26	0.35	0.640885	2.4676	up-regulated
cg23356309	TSS1500	2.40532	2.23793	0.980276	PCDHAC2;PCDHA13	NM_018910;NM_018899;NM_018903;NM_018909;NM_018901;NM_018907;NM_018902;NM_018911;NM_031849;NM_031411;NM_018905;NM_018900;NM_031857;NM_018904;NM_018908;NM_018898;NM_018906;NM_031860	7.91	10.9	0.000545761	-0.06	0.83	0.931421	2.4676	up-regulated
cg24869588	TSS1500	-2.95399	-3.22146	0.454184	PCDHAC2;PCDHA13	NM_018910;NM_018903;NM_018909;NM_018901;NM_018907;NM_018902;NM_018911;NM_031849;NM_031411;NM_018905;NM_018900;NM_031857;NM_031883;NM_018904;NM_018908;NM_018898;NM_018899;NM_018906;NM_031860	7.91	10.9	0.000545761	-0.39	0.16	0.428173	2.4676	up-regulated
cg05783854	1stExon	-3.25811	-3.48079	0.503623	PCDHAC2;PCDHA13	NM_018899;NM_018910;NM_018903;NM_018909;NM_018901;NM_018907;NM_018902;NM_018911;NM_031849;NM_031411;NM_018905;NM_018900;NM_031857;NM_018904;NM_018908;NM_018898;NM_018906;NM_031883;NM_031860	7.91	10.9	0.000545761	-0.34	0.21	0.493984	2.4676	up-regulated
cg24076884	1stExon	-0.658291	-1.04147	0.220228	PCDHAC2;PCDHA13	NM_018899;NM_018910;NM_018903;NM_018909;NM_018901;NM_018907;NM_018902;NM_018911;NM_031849;NM_031411;NM_018905;NM_018900;NM_031857;NM_018904;NM_018908;NM_018898;NM_018906;NM_031883;NM_031860	7.91	10.9	0.000545761	-0.28	0.31	0.606076	2.4676	up-regulated
cg07149175	TSS200	0.656632	-0.461739	0.0137103	LOC100506384;PHACTR3-AS1	NR_040513;NM_001281507;NM_001199505;NM_080672	2.79	5.44	0.00123278	-0.87	2.9e-05	0.00237863	5.85056	up-regulated
cg17514637	TSS1500	1.34706	1.71792	0.920137	LOC100506384;PHACTR3-AS1	NR_040513;NM_001281507;NM_001199505;NM_080672	2.79	5.44	0.00123278	0.23	0.42	0.698501	5.85056	up-regulated
cg17030369	TSS200	1.41825	-0.238492	0.0137103	LOC100506384;PHACTR3-AS1	NR_040513;NM_001281507;NM_001199505;NM_080672	2.79	5.44	0.00123278	-0.85	7.1e-05	0.00416899	5.85056	up-regulated
cg22154891	TSS1500	1.57733	1.75492	0.783152	LOC100506384;PHACTR3-AS1	NR_040513;NM_001281507;NM_001199505;NM_080672	2.79	5.44	0.00123278	0.27	0.33	0.623983	5.85056	up-regulated
cg05436055	TSS200	1.51056	0.466482	0.0315173	LOC100506384;PHACTR3-AS1	NR_040513;NM_001281507;NM_001199505;NM_080672	2.79	5.44	0.00123278	-0.75	0.0014	0.026493	5.85056	up-regulated
cg24885297	TSS1500	1.34851	1.00716	0.737184	LOC100506384;PHACTR3-AS1	NR_040513;NM_001281507;NM_001199505;NM_080672	2.79	5.44	0.00123278	-0.19	0.51	0.763429	5.85056	up-regulated
cg19450780	TSS1500	0.523911	-0.560394	0.0137103	LOC100506384;PHACTR3-AS1	NM_001281507;NR_040513;NM_001199505;NM_080672	2.79	5.44	0.00123278	-0.79	0.00048	0.0133037	5.85056	up-regulated
cg01228210	TSS200	1.53539	1.48939	1	SPATA3-AS1;SPATA3-AS1	NR_033879;NM_139073;NM_139073	3.42	4.74	0.00437543	0.09	0.75	0.896659	3.0068	up-regulated
cg17330320	TSS1500	1.61313	2.09314	0.257454	SPATA3-AS1;SPATA3-AS1	NR_033879;NM_139073	3.42	4.74	0.00437543	0.5	0.058	0.252836	3.0068	up-regulated
cg07048171	TSS1500	0.599791	1.20836	0.095203	SPATA3-AS1;SPATA3-AS1	NM_139073;NR_033879	3.42	4.74	0.00437543	0.36	0.19	0.468081	3.0068	up-regulated
cg05799030	TSS1500	0.418586	-0.979483	0.0205553	LINC00844;LINC00844	NR_108046	3.9	9.77	0.000545761	-0.83	0.00014	0.00613452	7.15738	up-regulated
cg16404899	TSS1500	2.09399	1.20685	0.0429209	LINC00844;LINC00844	NR_108046	3.9	9.77	0.000545761	-0.73	0.0019	0.0322779	7.15738	up-regulated
cg07515058	TSS1500	2.66063	2.84041	0.302961	NFIA-AS2;NFIA-AS2	NR_110618;NR_110617	5.2	9.27	0.000545761	0.47	0.081	0.305023	4.63811	up-regulated
cg09459869	TSS1500	0.467123	-0.462638	0.0137103	NFIA-AS2;NFIA-AS2	NR_110618;NR_110617	5.2	9.27	0.000545761	-0.86	4.4e-05	0.00317271	4.63811	up-regulated
cg06712542	TSS1500	2.2707	2.21402	0.875442	PYY2;PYY2	NR_003064	4.93	3.63	0.00188421	-0.01	0.96	0.981884	-2.6406	down-regulated
cg06423665	TSS1500	2.19442	2.0028	0.454184	PYY2;PYY2	NR_003064	4.93	3.63	0.00188421	0.17	0.56	0.796657	-2.6406	down-regulated
cg04557544	1stExon	-4.33542	-3.75633	0.783152	SHISA9;SHISA9	NM_001145204;NM_001145205	5.66	10.44	0.000545761	0.03	0.93	0.968985	5.3637	up-regulated
cg04342955	TSS200	-1.70097	-1.55593	0.920137	SHISA9;SHISA9	NM_001145205;NM_001145204	5.66	10.44	0.000545761	-0.12	0.66	0.852847	5.3637	up-regulated
cg01995306	5'UTR	-1.20792	-1.30863	0.680482	SHISA9;SHISA9	NM_001145205;NM_001145204;NM_001145205;NM_001145204	5.66	10.44	0.000545761	-0.47	0.079	0.300858	5.3637	up-regulated
cg02860732	TSS200	-1.92459	-1.84365	0.920137	SHISA9;SHISA9	NM_001145205;NM_001145204	5.66	10.44	0.000545761	-0.03	0.92	0.965388	5.3637	up-regulated
cg02482218	5'UTR	-2.96792	-3.26425	0.302961	SHISA9;SHISA9	NM_001145205;NM_001145204;NM_001145205;NM_001145204	5.66	10.44	0.000545761	-0.48	0.07	0.283576	5.3637	up-regulated
cg18578405	1stExon	-3.86963	-4.28198	0.783152	SHISA9;SHISA9	NM_001145204;NM_001145205	5.66	10.44	0.000545761	-0.22	0.44	0.713674	5.3637	up-regulated
cg04106647	5'UTR	-3.87299	-3.68976	0.980276	SHISA9;SHISA9	NM_001145205;NM_001145204;NM_001145205;NM_001145204	5.66	10.44	0.000545761	0.02	0.94	0.972456	5.3637	up-regulated
cg01705052	1stExon	-2.69285	-2.84213	0.302961	SHISA9;SHISA9	NM_001145204;NM_001145205	5.66	10.44	0.000545761	-0.36	0.19	0.468081	5.3637	up-regulated
cg02748479	TSS1500	0.250559	1.38596	0.0137103	SHISA9;SHISA9	NM_001145204;NM_001145205	5.66	10.44	0.000545761	0.6	0.017	0.123532	5.3637	up-regulated
cg03057083	TSS200	-3.41325	-3.32087	0.783152	SHISA9;SHISA9	NM_001145205;NM_001145204	5.66	10.44	0.000545761	0.08	0.79	0.914328	5.3637	up-regulated
cg09229683	TSS1500	-4.09787	-4.05585	0.980276	SHISA9;SHISA9	NM_001145204;NM_001145205	5.66	10.44	0.000545761	-0.17	0.55	0.789664	5.3637	up-regulated
cg04613834	1stExon	-3.34393	-3.52998	0.833183	SHISA9;SHISA9	NM_001145204;NM_001145205	5.66	10.44	0.000545761	-0.26	0.34	0.63201	5.3637	up-regulated
cg01341170	1stExon	-4.70933	-4.80311	0.563118	SHISA9;SHISA9	NM_001145204;NM_001145205	5.66	10.44	0.000545761	-0.26	0.35	0.640885	5.3637	up-regulated
cg26752526	TSS1500	-3.14539	-3.11168	0.980276	SHISA9;SHISA9	NM_001145204;NM_001145205	5.66	10.44	0.000545761	-0.16	0.57	0.803566	5.3637	up-regulated
cg15050627	TSS1500	-2.62102	-3.11265	0.095203	BRINP3;BRINP3-DT	NR_110717;NM_199051;NR_110716	4.12	9.57	0.000545761	-0.58	0.022	0.144539	6.6112	up-regulated
cg12037100	5'UTR	-0.0950079	-1.79481	0.0137103	BRINP3;BRINP3-DT	NM_199051	4.12	9.57	0.000545761	-0.85	5.4e-05	0.00361566	6.6112	up-regulated
cg15659284	5'UTR	-0.519927	-2.44843	0.0752088	BRINP3;BRINP3-DT	NM_199051	4.12	9.57	0.000545761	-0.62	0.013	0.10502	6.6112	up-regulated
cg19885684	TSS1500	-2.4017	-2.34866	0.948241	BRINP3;BRINP3-DT	NR_110717;NM_199051;NR_110716	4.12	9.57	0.000545761	0.05	0.85	0.938971	6.6112	up-regulated
cg10006933	5'UTR	-3.23264	-3.97675	0.0137103	BRINP3;BRINP3-DT	NM_199051	4.12	9.57	0.000545761	-0.83	0.00013	0.0059033	6.6112	up-regulated
cg27635797	5'UTR	-1.21751	-2.32985	0.0315173	BRINP3;BRINP3-DT	NM_199051	4.12	9.57	0.000545761	-0.81	0.00029	0.00956235	6.6112	up-regulated
cg05777089	5'UTR	-1.34879	-3.33041	0.0315173	BRINP3;BRINP3-DT	NM_199051	4.12	9.57	0.000545761	-0.66	0.0072	0.0747246	6.6112	up-regulated
cg23563684	5'UTR	-2.85634	-3.50222	0.095203	BRINP3;BRINP3-DT	NM_199051	4.12	9.57	0.000545761	-0.65	0.0081	0.0797452	6.6112	up-regulated
cg20710502	5'UTR	-2.93522	-3.68898	0.0429209	BRINP3;BRINP3-DT	NM_199051	4.12	9.57	0.000545761	-0.75	0.0012	0.0238248	6.6112	up-regulated
cg06060327	TSS1500	-2.11634	-3.29022	0.257454	BRINP3;BRINP3-DT	NR_110716;NR_110717;NM_199051	4.12	9.57	0.000545761	-0.46	0.088	0.318453	6.6112	up-regulated
cg15721529	TSS1500	2.50439	1.17506	0.0137103	ZNF295-AS1;ZNF295-AS1	NR_119384;NM_020727;NM_001098403;NM_001098402	5.74	7.67	0.000996564	-0.71	0.0032	0.0455727	2.20261	up-regulated
cg20001039	TSS200	0.911142	-0.142877	0.0315173	ZNF295-AS1;ZNF295-AS1	NR_119385;NR_027273;NR_119384	5.74	7.67	0.000996564	-0.72	0.0025	0.0386896	2.20261	up-regulated
cg08063838	TSS200	1.93818	0.0714666	0.0137103	ZNF295-AS1;ZNF295-AS1	NR_119385;NR_027273;NR_119384	5.74	7.67	0.000996564	-0.75	0.0014	0.026493	2.20261	up-regulated
cg04660732	TSS200	-3.42634	-3.80249	0.181943	ZNF295-AS1;ZNF295-AS1	NR_119384;NM_020727;NM_001098403;NM_001098402	5.74	7.67	0.000996564	-0.57	0.026	0.158592	2.20261	up-regulated
cg21748275	TSS1500	2.75838	2.89327	0.454184	ZNF295-AS1;ZNF295-AS1	NR_119384;NM_020727;NM_001098403;NM_001098402	5.74	7.67	0.000996564	0.28	0.31	0.606076	2.20261	up-regulated
cg07027680	TSS200	-1.80861	-1.78494	0.920137	NR2F1-AS1;NR2F1-AS1	NR_109824;NR_109823;NR_109822;NR_109821;NR_109820;NR_109819;NR_109818;NR_021491;NR_021490	8.38	10.86	0.000545761	-0.02	0.93	0.968985	2.08741	up-regulated
cg00457806	TSS200	-2.06596	-2.134	0.920137	NR2F1-AS1;NR2F1-AS1	NR_109824;NR_109823;NR_109822;NR_109821;NR_109820;NR_109819;NR_109818;NR_021491;NR_021490	8.38	10.86	0.000545761	-0.03	0.93	0.968985	2.08741	up-regulated
cg08575408	TSS200	0.400663	1.17675	0.181943	GLIS3-AS1;GLIS3-AS1	NR_026663;NM_152629;NM_001042413	4.89	7.47	0.000545761	0.56	0.032	0.179967	3.15361	up-regulated
cg05395957	TSS200	0.301301	1.59633	0.0429209	GLIS3-AS1;GLIS3-AS1	NR_026663;NM_152629;NM_001042413	4.89	7.47	0.000545761	0.68	0.0055	0.0632596	3.15361	up-regulated
cg10545451	TSS200	2.29208	2.11755	0.257454	LINC01141;LINC01141	NR_033887	4.05	6.71	0.00188421	-0.61	0.016	0.118933	3.42335	up-regulated
cg07402801	TSS1500	-0.093496	0.448047	0.302961	LINC01141;LINC01141	NR_033887	4.05	6.71	0.00188421	0.09	0.75	0.896659	3.42335	up-regulated
cg17220135	TSS1500	1.87088	-0.205921	0.0137103	LINC01563;LINC01563	NR_110896;NR_110895	3.65	7.62	0.000545761	-0.98	6.5e-10	1.70606e-05	5.31721	up-regulated
cg06483524	TSS1500	0.677781	1.0865	0.627588	LINC01563;LINC01563	NR_110896;NR_110895	3.65	7.62	0.000545761	0.46	0.087	0.316667	5.31721	up-regulated
cg00594048	TSS200	1.98673	1.53462	0.340674	LOC101927661;LINC01829	NR_110568;NR_110564;NR_038844	4.9	4.22	0.00188421	0.29	0.29	0.585285	-2.2009	down-regulated
cg21633426	TSS200	0.164035	0.477037	0.783152	LOC101927661;LINC01829	NR_110568;NR_110564;NR_038844	4.9	4.22	0.00188421	-0.16	0.58	0.809877	-2.2009	down-regulated
cg24255889	TSS1500	0.572146	1.04703	0.454184	LOC101927661;LINC01829	NR_110568;NR_110564;NR_038844	4.9	4.22	0.00188421	-0.42	0.12	0.370067	-2.2009	down-regulated
cg08413527	TSS1500	2.72389	2.57061	0.680482	LOC101927661;LINC01829	NR_110568;NR_110564;NR_038844	4.9	4.22	0.00188421	0.45	0.091	0.324654	-2.2009	down-regulated
cg15680443	TSS200	-3.07948	-2.81861	0.563118	RPL13AP5;RPL13AP5	NR_026712;NM_012423	9.35	7.9	0.000545761	-0.03	0.92	0.965388	-2.03352	down-regulated
cg13671109	TSS1500	-2.63778	-2.77118	0.737184	RPL13AP5;RPL13AP5	NR_026712;NM_012423	9.35	7.9	0.000545761	-0.19	0.49	0.749783	-2.03352	down-regulated
cg15607449	TSS200	-3.48508	-3.53425	0.875442	RPL13AP5;RPL13AP5	NR_026712;NM_012423	9.35	7.9	0.000545761	-0.34	0.22	0.505811	-2.03352	down-regulated
cg14048834	TSS200	-3.11399	-3.45553	0.563118	RPL13AP5;RPL13AP5	NR_026712;NM_012423	9.35	7.9	0.000545761	-0.13	0.64	0.843108	-2.03352	down-regulated
cg22079082	TSS1500	-2.1076	-1.86552	0.563118	RPL13AP5;RPL13AP5	NR_026712;NM_012423	9.35	7.9	0.000545761	-0.18	0.53	0.776192	-2.03352	down-regulated
cg27640908	TSS200	-3.75541	-3.53889	0.783152	RPL13AP5;RPL13AP5	NR_026712;NM_012423	9.35	7.9	0.000545761	-0.03	0.91	0.961042	-2.03352	down-regulated
cg01568777	TSS1500	3.61604	3.48006	0.737184	RPL13AP5;RPL13AP5	NM_001270491;NM_012423;NR_073024;NR_026712	9.35	7.9	0.000545761	0.32	0.25	0.543867	-2.03352	down-regulated
cg07664027	TSS1500	1.55666	1.60349	0.680482	RPL13AP5;RPL13AP5	NR_026712;NM_012423	9.35	7.9	0.000545761	-0.09	0.75	0.896659	-2.03352	down-regulated
cg09189258	TSS200	-4.00968	-3.91802	0.920137	RPL13AP5;RPL13AP5	NR_026712;NM_012423	9.35	7.9	0.000545761	-0.4	0.14	0.401681	-2.03352	down-regulated
cg16206057	TSS1500	-4.02656	-4.04168	0.948241	RPL13AP5;RPL13AP5	NM_001270491;NM_012423;NR_073024;NR_026712	9.35	7.9	0.000545761	-0.23	0.4	0.682627	-2.03352	down-regulated
cg08894632	TSS1500	2.80903	2.48271	0.920137	ATP13A5-AS1;ATP13A5-AS1	NR_046758;NM_198505	3.3	4.45	0.00198876	-0.3	0.27	0.564812	3.24569	up-regulated
cg20371167	TSS200	2.43058	2.56576	0.627588	ATP13A5-AS1;ATP13A5-AS1	NR_046758;NM_198505	3.3	4.45	0.00198876	0.45	0.095	0.33295	3.24569	up-regulated
cg18286937	TSS1500	1.81614	1.85905	0.920137	ATP13A5-AS1;ATP13A5-AS1	NR_046758;NM_198505	3.3	4.45	0.00198876	-0.02	0.94	0.972456	3.24569	up-regulated
cg06264320	TSS1500	2.93202	2.85704	0.948241	ATP13A5-AS1;ATP13A5-AS1	NR_046758;NM_198505	3.3	4.45	0.00198876	0.11	0.69	0.866072	3.24569	up-regulated
cg19186145	1stExon	-3.62192	-4.05466	0.503623	SIX3;SIX3-AS1	NM_005413	5	11.08	0.000545761	-0.37	0.17	0.441869	4.47826	up-regulated
cg23808946	1stExon	-2.35193	-2.87164	0.680482	SIX3;SIX3-AS1	NM_005413	5	11.08	0.000545761	-0.32	0.25	0.543867	4.47826	up-regulated
cg06622151	TSS1500	-0.602987	-0.862055	0.680482	SIX3;SIX3-AS1	NM_005413	5	11.08	0.000545761	-0.41	0.12	0.370067	4.47826	up-regulated
cg22437074	TSS200	-3.87887	-3.94822	0.833183	SIX3;SIX3-AS1	NM_005413	5	11.08	0.000545761	-0.05	0.87	0.947309	4.47826	up-regulated
cg13163729	1stExon	-3.39138	-3.51317	0.875442	SIX3;SIX3-AS1	NM_005413	5	11.08	0.000545761	-0.24	0.39	0.675799	4.47826	up-regulated
cg05740609	TSS200	-3.63594	-3.85366	0.503623	SIX3;SIX3-AS1	NM_005413	5	11.08	0.000545761	-0.45	0.093	0.328795	4.47826	up-regulated
cg26491213	TSS1500	-3.91168	-4.41755	0.151392	SIX3;SIX3-AS1	NM_005413	5	11.08	0.000545761	-0.54	0.036	0.192639	4.47826	up-regulated
cg02372786	TSS1500	-0.318098	-2.09755	0.0429209	SIX3;SIX3-AS1	NM_005413	5	11.08	0.000545761	-0.65	0.0093	0.0880264	4.47826	up-regulated
cg19148866	TSS1500	-3.49647	-4.00866	0.0752088	SIX3;SIX3-AS1	NM_005413	5	11.08	0.000545761	-0.51	0.051	0.235503	4.47826	up-regulated
cg09615101	TSS1500	-4.0757	-4.11749	0.948241	SIX3;SIX3-AS1	NM_005413	5	11.08	0.000545761	-0.24	0.4	0.682627	4.47826	up-regulated
cg04759874	TSS1500	-3.50286	-3.53423	0.783152	SIX3;SIX3-AS1	NR_103786;NM_005413;NR_103785	5	11.08	0.000545761	-0.12	0.68	0.860848	4.47826	up-regulated
cg04759874	TSS200	-3.50286	-3.53423	0.783152	SIX3-AS1;SIX3-AS1	NR_103786;NM_005413;NR_103785	3.91	8.81	0.000545761	-0.14	0.62	0.833708	5.85445	up-regulated
cg15564949	TSS200	0.699216	-0.0802151	0.095203	LOC101929680;SCN1A-AS1	NR_110260;NM_001202435	5	8.39	0.000545761	-0.48	0.071	0.285819	3.04852	up-regulated
cg06915970	TSS1500	1.14265	2.62717	0.122435	LOC101929680;SCN1A-AS1	NR_110260;NM_001202435	5	8.39	0.000545761	0.55	0.034	0.185994	3.04852	up-regulated
cg26938379	TSS1500	0.604872	2.10182	0.0429209	LOC101927630;LINC02889	NR_110013	4.46	3.86	0.000545761	-0.64	0.01	0.090103	-2.58801	down-regulated
cg25457692	TSS1500	-0.652948	0.608405	0.151392	LOC101927630;LINC02889	NR_110013	4.46	3.86	0.000545761	-0.74	0.0017	0.0301894	-2.58801	down-regulated
cg23158525	TSS1500	0.230083	1.36849	0.0752088	LOC101927630;LINC02889	NR_110013	4.46	3.86	0.000545761	-0.8	0.00029	0.00956235	-2.58801	down-regulated
cg03155496	TSS200	3.2455	3.24827	0.948241	LOC339788;LINC00298	NR_015405	3.32	6.32	0.00198876	-0.13	0.63	0.83835	3.80343	up-regulated
cg20201402	TSS200	2.89021	2.84777	0.920137	LOC339788;LINC00298	NR_015405	3.32	6.32	0.00198876	-0.01	0.98	0.988474	3.80343	up-regulated
cg17187433	TSS1500	2.8326	2.32302	0.454184	LOC339788;LINC00298	NR_015405	3.32	6.32	0.00198876	-0.25	0.38	0.666524	3.80343	up-regulated
cg16575530	TSS1500	2.91821	2.29149	0.503623	LOC339788;LINC00298	NR_015405	3.32	6.32	0.00198876	0.01	0.98	0.988474	3.80343	up-regulated
cg09016742	TSS1500	2.50445	2.82163	0.737184	LOC643733;CASP4LP	NR_034079;NR_034078	7.52	5.64	0.0126976	-0.07	0.79	0.914328	-2.23531	down-regulated
cg12836499	5'UTR	0.0839341	1.78018	0.095203	B3GALT1;B3GALT1-AS1	NR_131227;NM_020981	4.91	7.12	0.000545761	0.45	0.091	0.324654	3.03089	up-regulated
cg18959161	5'UTR	2.13498	2.25053	0.680482	B3GALT1;B3GALT1-AS1	NM_020981	4.91	7.12	0.000545761	0.35	0.2	0.482039	3.03089	up-regulated
cg00347071	5'UTR	3.31353	3.01322	0.390268	B3GALT1;B3GALT1-AS1	NM_020981	4.91	7.12	0.000545761	-0.48	0.073	0.289737	3.03089	up-regulated
cg25401464	5'UTR	3.48899	3.34812	0.948241	B3GALT1;B3GALT1-AS1	NR_131227;NM_020981	4.91	7.12	0.000545761	0.11	0.7	0.871538	3.03089	up-regulated
cg00282195	TSS1500	2.27592	1.78014	0.680482	B3GALT1;B3GALT1-AS1	NM_020981	4.91	7.12	0.000545761	0.01	0.98	0.988474	3.03089	up-regulated
cg09464875	5'UTR	3.14834	3.10357	0.875442	B3GALT1;B3GALT1-AS1	NM_020981	4.91	7.12	0.000545761	0.2	0.48	0.742927	3.03089	up-regulated
cg21415677	5'UTR	3.02828	2.9534	0.980276	B3GALT1;B3GALT1-AS1	NR_131227;NM_020981	4.91	7.12	0.000545761	0.21	0.46	0.727502	3.03089	up-regulated
cg24722720	5'UTR	2.40666	2.44533	0.875442	B3GALT1;B3GALT1-AS1	NR_131227;NM_020981	4.91	7.12	0.000545761	0.09	0.75	0.896659	3.03089	up-regulated
cg18166124	5'UTR	2.69145	2.67048	0.920137	B3GALT1;B3GALT1-AS1	NR_131227;NM_020981	4.91	7.12	0.000545761	0.32	0.25	0.543867	3.03089	up-regulated
ch.2.3405933F	5'UTR	-4.26553	-4.59594	0.181943	B3GALT1;B3GALT1-AS1	NM_020981	4.91	7.12	0.000545761	-0.49	0.066	0.273277	3.03089	up-regulated
cg19723473	TSS200	1.54968	1.99693	0.151392	B3GALT1;B3GALT1-AS1	NM_020981;NR_131227	4.91	7.12	0.000545761	0.58	0.025	0.154978	3.03089	up-regulated
cg25259136	5'UTR	2.65176	2.75814	0.980276	B3GALT1;B3GALT1-AS1	NR_131227;NM_020981	4.91	7.12	0.000545761	-0.13	0.65	0.847771	3.03089	up-regulated
cg24497582	5'UTR	0.249576	-0.361311	0.302961	B3GALT1;B3GALT1-AS1	NR_131227;NM_020981	4.91	7.12	0.000545761	-0.33	0.22	0.505811	3.03089	up-regulated
cg27236714	5'UTR	2.88425	2.90844	0.875442	B3GALT1;B3GALT1-AS1	NR_131227;NM_020981	4.91	7.12	0.000545761	-0.15	0.6	0.820903	3.03089	up-regulated
cg06621431	TSS200	2.93081	2.83205	0.737184	B3GALT1;B3GALT1-AS1	NM_020981	4.91	7.12	0.000545761	0.12	0.67	0.857202	3.03089	up-regulated
cg03358657	5'UTR	-1.32117	-1.3165	0.980276	B3GALT1;B3GALT1-AS1	NR_131227;NM_020981	4.91	7.12	0.000545761	-0.25	0.37	0.657018	3.03089	up-regulated
cg25427580	5'UTR	3.4521	3.03482	0.302961	B3GALT1;B3GALT1-AS1	NM_020981	4.91	7.12	0.000545761	-0.52	0.046	0.222473	3.03089	up-regulated
cg03884675	5'UTR	2.89492	2.62993	0.783152	B3GALT1;B3GALT1-AS1	NR_131227;NM_020981	4.91	7.12	0.000545761	0.08	0.77	0.905677	3.03089	up-regulated
cg22402154	TSS1500	1.548	-0.0342464	0.0137103	LINC00601;LINC00601	NR_073453	3.3	4.87	0.00198876	-0.7	0.004	0.0518715	4.0761	up-regulated
cg04518508	TSS1500	1.31924	0.304627	0.0137103	LINC00601;LINC00601	NR_073453	3.3	4.87	0.00198876	-0.65	0.0087	0.0841064	4.0761	up-regulated
cg04079257	TSS200	-2.89011	-3.53806	0.095203	LINC00601;LINC00601	NR_073453	3.3	4.87	0.00198876	-0.54	0.038	0.198643	4.0761	up-regulated
cg23322531	TSS1500	-2.81822	-2.78769	0.948241	ID2;ID2-AS1	NM_002166	6.86	10.18	0.000545761	-0.12	0.68	0.860848	4.64975	up-regulated
cg02347832	TSS200	-3.46941	-3.34061	0.563118	ID2;ID2-AS1	NM_002166	6.86	10.18	0.000545761	0.34	0.21	0.493984	4.64975	up-regulated
cg14657818	TSS200	-4.03592	-3.97625	0.920137	ID2;ID2-AS1	NM_002166	6.86	10.18	0.000545761	-0.03	0.91	0.961042	4.64975	up-regulated
cg18260786	TSS1500	-4.01417	-4.18419	0.627588	ID2;ID2-AS1	NR_110153;NM_002166;NR_110154	6.86	10.18	0.000545761	-0.29	0.3	0.59571	4.64975	up-regulated
cg14984257	1stExon	-1.42572	-1.28882	0.875442	ID2;ID2-AS1	NM_002166	6.86	10.18	0.000545761	0.06	0.84	0.93477	4.64975	up-regulated
cg06473429	TSS1500	-3.62178	-3.58312	0.948241	ID2;ID2-AS1	NM_002166	6.86	10.18	0.000545761	0.07	0.8	0.918852	4.64975	up-regulated
cg05981247	TSS1500	-3.87931	-3.74757	0.980276	ID2;ID2-AS1	NM_002166	6.86	10.18	0.000545761	0.1	0.73	0.886518	4.64975	up-regulated
cg23525180	TSS1500	-3.97907	-4.13347	0.181943	ID2;ID2-AS1	NM_002166	6.86	10.18	0.000545761	-0.41	0.13	0.386422	4.64975	up-regulated
cg21829675	TSS200	-3.56868	-3.51439	0.454184	ID2;ID2-AS1	NM_002166	6.86	10.18	0.000545761	0.31	0.27	0.564812	4.64975	up-regulated
cg21943797	TSS1500	-4.07385	-4.16837	0.920137	ID2;ID2-AS1	NM_002166	6.86	10.18	0.000545761	0.07	0.81	0.924029	4.64975	up-regulated
cg13459589	TSS200	2.1079	2.25062	0.737184	LOC100505635;DAAM2-AS1	NR_125831;NM_015345;NM_001201427	7.57	9.82	0.0126976	0.17	0.54	0.78293	2.66133	up-regulated
cg04735713	TSS200	0.426936	0.113903	0.563118	SOX9-AS1;SOX9-AS1	NR_103738;NR_103737	6.05	8.4	0.000545761	-0.09	0.75	0.896659	2.65281	up-regulated
cg06283733	TSS200	-3.72921	-4.12177	0.503623	SOX9-AS1;SOX9-AS1	NR_103737;NM_000346	6.05	8.4	0.000545761	-0.4	0.14	0.401681	2.65281	up-regulated
cg22819789	TSS200	-0.136533	-0.490805	0.503623	SOX9-AS1;SOX9-AS1	NR_103738;NR_103737	6.05	8.4	0.000545761	-0.1	0.71	0.876629	2.65281	up-regulated
cg20482462	TSS1500	3.12727	3.02093	0.920137	LOC400804;LINC02817	NR_024236	3.28	5.04	0.00188421	0.21	0.46	0.727502	4.13623	up-regulated
cg13861948	TSS200	0.739502	0.279165	0.390268	LOC400804;LINC02817	NR_024236	3.28	5.04	0.00188421	-0.51	0.05	0.233182	4.13623	up-regulated
cg19865770	TSS1500	0.903564	1.25832	0.833183	LOC400804;LINC02817	NR_024236	3.28	5.04	0.00188421	0.3	0.27	0.564812	4.13623	up-regulated
cg27518240	TSS1500	0.972875	1.71126	0.095203	LOC400804;LINC02817	NR_024236	3.28	5.04	0.00188421	0.6	0.018	0.127413	4.13623	up-regulated
cg17170111	TSS1500	-2.6917	-2.55703	0.340674	SNORD74;GAS5	NR_002579;NM_001122770;NR_002578;NM_032522	12.57	10.83	0.000545761	-0.35	0.2	0.482039	-2.29693	down-regulated
cg02033606	TSS1500	-3.30218	-3.26099	0.783152	SNORD74;GAS5	NR_003941;NR_002579;NM_001122770;NM_032522;NR_002578	12.57	10.83	0.000545761	0.01	0.98	0.988474	-2.29693	down-regulated
cg17868533	TSS1500	-3.34052	-3.62237	0.875442	SNORD74;GAS5	NR_003942;NR_002579;NR_003941;NR_002578;NM_032522;NM_001122770	12.57	10.83	0.000545761	0.04	0.88	0.951292	-2.29693	down-regulated
cg17868533	TSS200	-3.34052	-3.62237	0.875442	GAS5;GAS5	NR_003942;NR_002579;NR_003941;NR_002578;NM_032522;NM_001122770	12.57	10.83	0.000545761	0.04	0.88	0.951292	-2.29693	down-regulated
cg16905926	TSS1500	-1.14007	-0.720359	0.340674	SNORD74;GAS5	NR_002579;NR_003941;NM_032522;NM_001122770;NR_002578;NM_032522;NM_001122770	12.57	10.83	0.000545761	0.01	0.98	0.988474	-2.29693	down-regulated
cg00857660	TSS1500	-3.64214	-3.50671	0.627588	SNORD74;GAS5	NR_002579;NM_001122770;NR_002578;NM_032522	12.57	10.83	0.000545761	-0.33	0.23	0.51827	-2.29693	down-regulated
cg13489958	TSS1500	-3.94241	-3.89599	0.627588	SNORD74;GAS5	NR_003942;NR_002579;NR_003941;NR_002578;NM_032522;NM_001122770	12.57	10.83	0.000545761	0.19	0.49	0.749783	-2.29693	down-regulated
cg13489958	TSS200	-3.94241	-3.89599	0.627588	GAS5;GAS5	NR_003942;NR_002579;NR_003941;NR_002578;NM_032522;NM_001122770	12.57	10.83	0.000545761	0.19	0.49	0.749783	-2.29693	down-regulated
cg04705273	TSS1500	-3.10665	-3.28579	0.503623	SNORD74;GAS5	NM_001122770;NR_003942;NR_002579;NR_003941;NR_002578;NM_032522	12.57	10.83	0.000545761	0.07	0.8	0.918852	-2.29693	down-regulated
cg04705273	TSS200	-3.10665	-3.28579	0.503623	GAS5;GAS5	NM_001122770;NR_003942;NR_002579;NR_003941;NR_002578;NM_032522	12.57	10.83	0.000545761	0.07	0.8	0.918852	-2.29693	down-regulated
cg03053914	TSS1500	-1.71871	-1.69151	0.980276	SNORD74;GAS5	NR_003941;NR_002579;NR_002578;NM_001122770;NM_032522;NM_001122770;NM_032522	12.57	10.83	0.000545761	-0.5	0.058	0.252836	-2.29693	down-regulated
cg02479020	TSS1500	-0.941245	-0.995158	0.920137	SNORD74;GAS5	NR_003941;NR_002579;NR_002578;NM_001122770;NM_032522;NM_001122770;NM_032522	12.57	10.83	0.000545761	0.41	0.13	0.386422	-2.29693	down-regulated
cg00263210	TSS1500	-3.67784	-3.84236	0.680482	SNORD74;GAS5	NR_002579;NR_002578;NM_001122770;NM_032522	12.57	10.83	0.000545761	0.32	0.25	0.543867	-2.29693	down-regulated
cg02955369	TSS1500	-3.87556	-3.88324	0.980276	SNORD74;GAS5	NR_003942;NR_002579;NR_003941;NR_002578;NM_032522;NM_001122770	12.57	10.83	0.000545761	0.27	0.34	0.63201	-2.29693	down-regulated
cg02955369	TSS200	-3.87556	-3.88324	0.980276	GAS5;GAS5	NR_003942;NR_002579;NR_003941;NR_002578;NM_032522;NM_001122770	12.57	10.83	0.000545761	0.27	0.34	0.63201	-2.29693	down-regulated
cg04102126	TSS1500	-3.61806	-3.54786	0.833183	SNORD74;GAS5	NR_003942;NR_002579;NR_003941;NR_002578;NM_032522;NM_001122770	12.57	10.83	0.000545761	0.03	0.91	0.961042	-2.29693	down-regulated
cg04102126	TSS200	-3.61806	-3.54786	0.833183	GAS5;GAS5	NR_003942;NR_002579;NR_003941;NR_002578;NM_032522;NM_001122770	12.57	10.83	0.000545761	0.03	0.91	0.961042	-2.29693	down-regulated
cg09058860	TSS1500	-3.97589	-3.91497	0.454184	SNORD74;GAS5	NR_002579;NM_001122770;NR_002578;NM_032522	12.57	10.83	0.000545761	-0.33	0.23	0.51827	-2.29693	down-regulated
cg00155514	TSS200	-4.34335	-4.48861	0.563118	SNORD74;GAS5	NR_002578;NR_003942;NR_003941;NM_032522;NR_002579;NM_001122770	12.57	10.83	0.000545761	0.4	0.14	0.401681	-2.29693	down-regulated
cg21770828	TSS1500	-4.04276	-3.99145	0.563118	SNORD74;GAS5	NR_002579;NR_003941;NM_032522;NM_001122770;NR_002578;NM_032522;NM_001122770	12.57	10.83	0.000545761	-0.15	0.58	0.809877	-2.29693	down-regulated
cg10578779	TSS1500	-4.09213	-4.17772	0.920137	SNORD74;GAS5	NR_002579;NM_001122770;NR_002578;NM_032522	12.57	10.83	0.000545761	0.03	0.91	0.961042	-2.29693	down-regulated
cg19406762	TSS200	-4.4368	-4.50719	0.920137	SNORD74;GAS5	NR_002578;NR_003942;NR_003941;NR_003943;NM_032522;NR_002579;NM_001122770	12.57	10.83	0.000545761	0	0.99	0.992723	-2.29693	down-regulated
cg25883402	TSS1500	-3.61531	-3.50064	0.783152	SNORD74;GAS5	NR_003942;NR_002579;NR_003941;NR_002578;NM_032522;NM_001122770	12.57	10.83	0.000545761	0.01	0.96	0.981884	-2.29693	down-regulated
cg25883402	TSS200	-3.61531	-3.50064	0.783152	GAS5;GAS5	NR_003942;NR_002579;NR_003941;NR_002578;NM_032522;NM_001122770	12.57	10.83	0.000545761	0.01	0.96	0.981884	-2.29693	down-regulated
cg11537707	TSS200	-3.77801	-3.90359	1	SNORD74;GAS5	NR_002578;NR_003942;NR_003941;NR_003943;NM_032522;NR_002579;NM_001122770	12.57	10.83	0.000545761	0.08	0.77	0.905677	-2.29693	down-regulated
cg06189265	TSS200	-3.89135	-4.21927	0.302961	SNORD74;GAS5	NR_002578;NR_003942;NR_003941;NR_003943;NM_032522;NR_002579;NM_001122770	12.57	10.83	0.000545761	0.55	0.033	0.183041	-2.29693	down-regulated
cg05593653	TSS200	-0.313859	-0.779841	0.151392	SYNE1-AS1;SYNE1-AS1	NR_120501;NM_182961;NM_033071	3.86	6.35	0.00207796	-0.54	0.038	0.198643	4.19964	up-regulated
cg00342761	TSS200	-1.46731	-1.90684	0.680482	SYNE1-AS1;SYNE1-AS1	NR_120501;NM_182961;NM_033071	3.86	6.35	0.00207796	-0.17	0.55	0.789664	4.19964	up-regulated
cg13617603	TSS1500	-0.448879	0.712671	0.0752088	PPP1R2P1;PPP1R2P1	NR_027771	3.42	4.76	0.00188421	0.61	0.015	0.114283	3.86475	up-regulated
cg16434608	TSS1500	3.53508	3.60019	0.680482	ERICH3-AS1;ERICH3-AS1	NR_121671;NR_121670;NM_001002912	2.79	6.65	0.00185273	0.33	0.22	0.505811	5.9843	up-regulated
cg04779877	TSS1500	3.21722	2.96064	0.680482	ERICH3-AS1;ERICH3-AS1	NR_121671;NR_121670;NM_001002912	2.79	6.65	0.00185273	-0.27	0.33	0.623983	5.9843	up-regulated
cg19237967	TSS200	1.8131	1.79255	0.980276	ERICH3-AS1;ERICH3-AS1	NR_121670;NM_001002912;NR_121671;NM_001002912	2.79	6.65	0.00185273	0.2	0.48	0.742927	5.9843	up-regulated
cg08162226	TSS1500	1.85357	2.33192	0.503623	ERICH3-AS1;ERICH3-AS1	NR_121671;NR_121670;NM_001002912	2.79	6.65	0.00185273	0.25	0.37	0.657018	5.9843	up-regulated
cg10256405	TSS200	-0.392515	-1.4221	0.151392	LINC01114;LINC01114	NR_038231	3.83	8.37	0.000545761	-0.7	0.0037	0.049751	5.76839	up-regulated
cg22591772	TSS1500	-2.54634	-2.65341	0.737184	LINC01114;LINC01114	NR_038231	3.83	8.37	0.000545761	-0.33	0.23	0.51827	5.76839	up-regulated
cg24788363	TSS1500	-1.34263	-1.7014	0.737184	LINC01114;LINC01114	NR_038231	3.83	8.37	0.000545761	-0.22	0.44	0.713674	5.76839	up-regulated
cg19029182	TSS200	2.79249	2.6794	0.980276	SPATA17-AS1;SPATA17-AS1	NR_125784;NM_138796	4.04	6.44	0.000545761	0.28	0.31	0.606076	3.17762	up-regulated
cg15415370	TSS1500	1.3825	1.57522	0.948241	SPATA17-AS1;SPATA17-AS1	NR_125784;NM_138796	4.04	6.44	0.000545761	0.19	0.5	0.756354	3.17762	up-regulated
cg08324366	TSS1500	2.75584	2.63196	0.920137	SPATA17-AS1;SPATA17-AS1	NR_125784;NM_138796	4.04	6.44	0.000545761	0.06	0.83	0.931421	3.17762	up-regulated
cg27609550	TSS200	2.07189	2.08258	0.948241	SPATA17-AS1;SPATA17-AS1	NR_125784;NM_138796	4.04	6.44	0.000545761	0.15	0.6	0.820903	3.17762	up-regulated
cg09401661	5'UTR	0.569458	-0.379051	0.0315173	PIRT;PIRT	NM_001101387	5.76	11.35	0.000545761	-0.76	0.0011	0.0223985	6.02589	up-regulated
cg05252927	5'UTR	2.71352	2.77492	0.948241	PIRT;PIRT	NM_001101387	5.76	11.35	0.000545761	0.04	0.88	0.951292	6.02589	up-regulated
cg00873659	TSS200	2.7977	2.3868	0.340674	PIRT;PIRT	NM_001101387	5.76	11.35	0.000545761	-0.17	0.55	0.789664	6.02589	up-regulated
cg22376389	TSS200	3.33729	2.82724	0.220228	PIRT;PIRT	NM_001101387	5.76	11.35	0.000545761	-0.44	0.098	0.334698	6.02589	up-regulated
cg01303008	TSS1500	2.46901	2.69159	0.680482	PIRT;PIRT	NM_001101387	5.76	11.35	0.000545761	0.38	0.17	0.441869	6.02589	up-regulated
cg25596289	1stExon	-1.35492	-1.49701	0.980276	PIRT;PIRT	NM_001101387;NM_001101387	5.76	11.35	0.000545761	-0.12	0.66	0.852847	6.02589	up-regulated
cg23399011	TSS1500	-0.934272	0.207089	0.0315173	PIRT;PIRT	NM_001101387	5.76	11.35	0.000545761	0.57	0.028	0.16597	6.02589	up-regulated
cg22175965	TSS1500	0.876839	1.14562	0.783152	PIRT;PIRT	NM_001101387	5.76	11.35	0.000545761	0.06	0.84	0.93477	6.02589	up-regulated
cg08457909	TSS1500	2.37623	2.11552	0.563118	PIRT;PIRT	NM_001101387	5.76	11.35	0.000545761	-0.07	0.82	0.928456	6.02589	up-regulated
cg16824740	TSS200	3.26873	3.04379	0.454184	PIRT;PIRT	NM_001101387	5.76	11.35	0.000545761	-0.47	0.08	0.303214	6.02589	up-regulated
cg06881239	TSS200	-0.688291	-1.13614	0.220228	PIRT;PIRT	NM_001101387	5.76	11.35	0.000545761	-0.55	0.032	0.179967	6.02589	up-regulated
cg12951631	TSS1500	-4.33204	-3.708	0.680482	GPR158;GPR158-AS1	NM_020752;NR_027333	5.88	10.47	0.000545761	0.17	0.54	0.78293	4.50537	up-regulated
cg23944251	1stExon	-2.13764	-2.30735	0.737184	GPR158;GPR158-AS1	NR_027333;NM_020752	5.88	10.47	0.000545761	-0.18	0.52	0.769013	4.50537	up-regulated
cg07206208	TSS200	-3.84586	-3.61793	0.680482	GPR158;GPR158-AS1	NR_027333;NM_020752	5.88	10.47	0.000545761	0.2	0.47	0.735254	4.50537	up-regulated
cg24488891	TSS200	-1.53046	-2.04644	0.302961	GPR158;GPR158-AS1	NR_027333;NM_020752	5.88	10.47	0.000545761	-0.55	0.035	0.189333	4.50537	up-regulated
cg24997896	TSS200	-1.53675	-1.79591	0.390268	GPR158;GPR158-AS1	NR_027333;NM_020752	5.88	10.47	0.000545761	-0.44	0.1	0.334698	4.50537	up-regulated
cg23805357	TSS200	-2.13213	-2.16823	0.920137	GPR158;GPR158-AS1	NR_027333;NM_020752	5.88	10.47	0.000545761	-0.31	0.26	0.555854	4.50537	up-regulated
cg25531497	1stExon	-2.84845	-3.07951	0.680482	GPR158;GPR158-AS1	NM_020752;NR_027333	5.88	10.47	0.000545761	-0.32	0.24	0.531092	4.50537	up-regulated
cg09137328	TSS1500	-3.37445	-4.13738	0.503623	GPR158;GPR158-AS1	NM_020752;NR_027333	5.88	10.47	0.000545761	-0.36	0.19	0.468081	4.50537	up-regulated
cg25124276	TSS1500	-2.30694	-2.47537	0.627588	GPR158;GPR158-AS1	NR_027333;NM_020752	5.88	10.47	0.000545761	-0.37	0.17	0.441869	4.50537	up-regulated
cg13448753	TSS1500	-2.61063	-2.54445	0.980276	GPR158;GPR158-AS1	NR_027333;NM_020752	5.88	10.47	0.000545761	-0.17	0.54	0.78293	4.50537	up-regulated
cg24439256	1stExon	-1.42036	-1.68142	0.503623	GPR158;GPR158-AS1	NR_027333;NM_020752	5.88	10.47	0.000545761	-0.27	0.32	0.613875	4.50537	up-regulated
cg10833037	TSS200	-1.02247	-1.02398	0.920137	GPR158;GPR158-AS1	NR_027333;NM_020752	5.88	10.47	0.000545761	-0.09	0.75	0.896659	4.50537	up-regulated
cg19044256	1stExon	-3.56331	-3.44699	0.627588	GPR158;GPR158-AS1	NR_027333;NM_020752;NM_020752	5.88	10.47	0.000545761	0.21	0.44	0.713674	4.50537	up-regulated
cg14390758	1stExon	-2.96825	-3.10463	0.875442	GPR158;GPR158-AS1	NR_027333;NM_020752	5.88	10.47	0.000545761	-0.23	0.41	0.690489	4.50537	up-regulated
cg09437327	1stExon	-3.26938	-3.05367	0.833183	GPR158;GPR158-AS1	NR_027333;NM_020752	5.88	10.47	0.000545761	0.03	0.91	0.961042	4.50537	up-regulated
cg27408540	1stExon	-3.78638	-3.59283	0.302961	GPR158;GPR158-AS1	NR_027333;NM_020752	5.88	10.47	0.000545761	0.24	0.39	0.675799	4.50537	up-regulated
cg13206721	TSS1500	-3.22305	-3.51287	0.627588	GPR158;GPR158-AS1	NM_020752;NR_027333	5.88	10.47	0.000545761	-0.47	0.078	0.299527	4.50537	up-regulated
cg16541931	TSS1500	-3.33039	-3.53046	0.737184	GPR158;GPR158-AS1	NR_027333;NM_020752	5.88	10.47	0.000545761	-0.4	0.14	0.401681	4.50537	up-regulated
cg06967120	TSS200	-4.80902	-4.38402	0.680482	GPR158;GPR158-AS1	NR_027333;NM_020752	5.88	10.47	0.000545761	0.04	0.89	0.954241	4.50537	up-regulated
cg14315190	1stExon	-3.44128	-3.57042	0.390268	GPR158;GPR158-AS1	NM_020752;NR_027333	5.88	10.47	0.000545761	-0.43	0.11	0.353344	4.50537	up-regulated
cg24772267	TSS1500	-1.72712	-2.0123	0.948241	C6orf155;LINC00472	NR_026807	6.73	9.34	0.000545761	-0.03	0.9	0.958542	2.57072	up-regulated
cg23281154	TSS200	-3.94635	-4.0721	0.980276	C6orf155;LINC00472	NR_026807	6.73	9.34	0.000545761	-0.07	0.81	0.924029	2.57072	up-regulated
cg22300282	TSS200	-3.2853	-3.20444	0.783152	C6orf155;LINC00472	NR_026807	6.73	9.34	0.000545761	0	1	1	2.57072	up-regulated
cg00201779	TSS1500	0.0907611	0.00528333	0.980276	C6orf155;LINC00472	NR_026807	6.73	9.34	0.000545761	0.13	0.65	0.847771	2.57072	up-regulated
cg25141674	TSS1500	-2.87765	-2.79679	0.875442	C6orf155;LINC00472	NR_026807	6.73	9.34	0.000545761	0.1	0.73	0.886518	2.57072	up-regulated
cg03318695	TSS1500	-2.59423	-2.38773	0.783152	C6orf155;LINC00472	NR_026807	6.73	9.34	0.000545761	0.18	0.52	0.769013	2.57072	up-regulated
cg11574469	TSS200	-3.18612	-3.2794	0.503623	C6orf155;LINC00472	NR_026807	6.73	9.34	0.000545761	-0.3	0.28	0.575592	2.57072	up-regulated
cg25722795	TSS1500	2.26086	2.1849	0.833183	NALCN-AS1;NALCN-AS1	NR_047687	5.75	8.09	0.000545761	-0.2	0.48	0.742927	2.5479	up-regulated
cg00525717	TSS1500	0.577051	2.19432	0.454184	NALCN-AS1;NALCN-AS1	NR_047687	5.75	8.09	0.000545761	0.34	0.21	0.493984	2.5479	up-regulated
cg21863200	TSS1500	-0.0373076	0.894511	0.302961	NALCN-AS1;NALCN-AS1	NR_047687	5.75	8.09	0.000545761	0.35	0.21	0.493984	2.5479	up-regulated
cg21367476	TSS200	0.680221	-0.602319	0.0137103	LOC151484;GCSIR	NR_038238	3.62	5.43	0.00198876	-0.84	0.00011	0.00528786	4.27775	up-regulated
cg03609354	TSS1500	2.53075	2.10432	0.948241	LOC151484;GCSIR	NR_038238	3.62	5.43	0.00198876	0.11	0.7	0.871538	4.27775	up-regulated
cg00006166	TSS1500	0.877438	-0.179682	0.095203	LOC151484;GCSIR	NR_038238	3.62	5.43	0.00198876	-0.41	0.13	0.386422	4.27775	up-regulated
cg09400847	TSS1500	-0.176868	-1.9694	0.0205553	LOC151484;GCSIR	NR_038238	3.62	5.43	0.00198876	-0.83	0.00012	0.00557458	4.27775	up-regulated
cg04759169	TSS200	-4.26586	-3.97122	0.737184	LINC01063;LINC01063	NR_132101	4.25	5.65	0.000996564	0.37	0.17	0.441869	2.05202	up-regulated
cg12318684	TSS200	-3.49055	-3.62734	0.783152	LINC01063;LINC01063	NR_132101	4.25	5.65	0.000996564	-0.02	0.94	0.972456	2.05202	up-regulated
cg11585288	TSS1500	-2.83215	-2.8006	0.875442	LINC01063;LINC01063	NR_132101	4.25	5.65	0.000996564	0.14	0.63	0.83835	2.05202	up-regulated
cg07872560	TSS200	-0.264832	-0.354455	0.948241	LINC01354;LINC01354	NR_038426	4.8	8.45	0.000545761	0.15	0.6	0.820903	3.89612	up-regulated
[truncated: 19,950 more rows]

## Sheet: Table S8B
Table S8B: List of probes located in the transcription regulating regions (TRR) and their annotated genes (n = 212) whose methylation levels (M-values) are correlated with the genes expression levels.
[truncated: 433 more rows]

[truncated: 1 more sheets: Table S8C]
