# Supplementary material for: Methylation and gene expression patterns in adamantinomatous craniopharyngioma highlight a panel of genes associated with disease progression-free survival
Source: Front Endocrinol (Lausanne). 2025 Jun 12;16:1585618. doi: 10.3389/fendo.2025.1585618 (PMC12197951; doi:10.3389/fendo.2025.1585618)
Supplement: Supplementary file 12 [file Table9.xlsx]

## Sheet: Table S9A
Table S9A: Key biological processes enriched in differentially methylated probes in ACP-A and ACP-B, as identified by
the gometh function.
ONTOLOGY	TERM	N	DE	P-value	FDR
Biological Process	anatomical structure morphogenesis	2627	1742	1.59268e-13	3.62765e-10
Biological Process	cell surface receptor signaling pathway	2677	1715	2.24693e-13	4.65256e-10
Biological Process	cell morphogenesis	887	652	1.14231e-11	9.6785e-09
Biological Process	regulation of signal transduction	2955	1858	4.10886e-09	1.41708e-06
Biological Process	actin cytoskeleton organization	686	491	1.61616e-08	5.04265e-06
Biological Process	cell-substrate adhesion	347	262	2.32178e-08	7.05109e-06
Biological Process	regulation of response to stimulus	3883	2373	2.67408e-08	7.80866e-06
Biological Process	central nervous system development	1020	698	9.73141e-08	2.40927e-05
Biological Process	synaptic signaling	744	516	1.46757e-07	3.48245e-05
Biological Process	Ras protein signal transduction	310	231	8.02516e-07	0.000142804

## Sheet: Table S9B
Table S9B: Thirty Biological pathways enriched from the list of genes with differential expression between the
ACP-B and ACP-A clusters through overrepresentation analyses. Furthermore, we represent the genes in each
pathway and their respective foldchange value.
Pathways	Gene	foldChange
homophilic cell adhesion via plasma membrane adhesion molecules	CDH10	5.23235
homophilic cell adhesion via plasma membrane adhesion molecules	PCDHB4	2.96386
homophilic cell adhesion via plasma membrane adhesion molecules	PCDHA6	2.49895
homophilic cell adhesion via plasma membrane adhesion molecules	PCDHGA2	2.23653
homophilic cell adhesion via plasma membrane adhesion molecules	CDH20	3.52417
homophilic cell adhesion via plasma membrane adhesion molecules	CADM4	2.59557
homophilic cell adhesion via plasma membrane adhesion molecules	PCDH17	2.6989
homophilic cell adhesion via plasma membrane adhesion molecules	VSTM2L	2.27505
homophilic cell adhesion via plasma membrane adhesion molecules	PCDH10	6.5042
homophilic cell adhesion via plasma membrane adhesion molecules	HMCN1	-2.86139
homophilic cell adhesion via plasma membrane adhesion molecules	CNTN4	-2.35299
homophilic cell adhesion via plasma membrane adhesion molecules	IGSF11	5.62937
homophilic cell adhesion via plasma membrane adhesion molecules	CADM3	6.00651
homophilic cell adhesion via plasma membrane adhesion molecules	RET	2.03572
homophilic cell adhesion via plasma membrane adhesion molecules	CDH2	3.8547
homophilic cell adhesion via plasma membrane adhesion molecules	DSCAM	4.2591
homophilic cell adhesion via plasma membrane adhesion molecules	CADM2	6.02058
homophilic cell adhesion via plasma membrane adhesion molecules	CDH4	2.34457
homophilic cell adhesion via plasma membrane adhesion molecules	CNTN2	4.2883
homophilic cell adhesion via plasma membrane adhesion molecules	PCDH9	5.47099
homophilic cell adhesion via plasma membrane adhesion molecules	CDHR4	4.3126
homophilic cell adhesion via plasma membrane adhesion molecules	PLXNB3	2.28736
homophilic cell adhesion via plasma membrane adhesion molecules	L1CAM	2.4609
homophilic cell adhesion via plasma membrane adhesion molecules	PCDHGA1	2.24541
homophilic cell adhesion via plasma membrane adhesion molecules	PCDHA9	2.48978
homophilic cell adhesion via plasma membrane adhesion molecules	PCDHA8	2.49748
homophilic cell adhesion via plasma membrane adhesion molecules	PCDHA7	2.47898
homophilic cell adhesion via plasma membrane adhesion molecules	PCDHA5	2.47221
homophilic cell adhesion via plasma membrane adhesion molecules	PCDHA4	2.31244
homophilic cell adhesion via plasma membrane adhesion molecules	PCDHA2	2.47742
homophilic cell adhesion via plasma membrane adhesion molecules	PCDHA1	2.57114
homophilic cell adhesion via plasma membrane adhesion molecules	PCDHA13	2.4676
homophilic cell adhesion via plasma membrane adhesion molecules	PCDHGC3	2.35307
homophilic cell adhesion via plasma membrane adhesion molecules	PCDHGC5	2.27373
homophilic cell adhesion via plasma membrane adhesion molecules	PCDHGC4	2.24906
homophilic cell adhesion via plasma membrane adhesion molecules	PCDHAC2	2.48554
homophilic cell adhesion via plasma membrane adhesion molecules	PCDHAC1	2.47281
homophilic cell adhesion via plasma membrane adhesion molecules	PCDHA11	2.51962
homophilic cell adhesion via plasma membrane adhesion molecules	PCDHA10	2.4444
homophilic cell adhesion via plasma membrane adhesion molecules	PCDHA12	2.47493
homophilic cell adhesion via plasma membrane adhesion molecules	PCDHGA12	2.25407
homophilic cell adhesion via plasma membrane adhesion molecules	PCDHGB6	2.24611
homophilic cell adhesion via plasma membrane adhesion molecules	PCDHGA5	2.25103
homophilic cell adhesion via plasma membrane adhesion molecules	PCDHGA7	2.24934
homophilic cell adhesion via plasma membrane adhesion molecules	PCDHGA6	2.22796
homophilic cell adhesion via plasma membrane adhesion molecules	PCDHGA8	2.2324
homophilic cell adhesion via plasma membrane adhesion molecules	PCDHGA10	2.2472
homophilic cell adhesion via plasma membrane adhesion molecules	PCDHGA11	2.23775
homophilic cell adhesion via plasma membrane adhesion molecules	PCDHGB2	2.25186
homophilic cell adhesion via plasma membrane adhesion molecules	PCDHGB4	2.22554
homophilic cell adhesion via plasma membrane adhesion molecules	PCDHGB7	2.21369
homophilic cell adhesion via plasma membrane adhesion molecules	PCDHGB1	2.25993
homophilic cell adhesion via plasma membrane adhesion molecules	PCDHGA3	2.25326
homophilic cell adhesion via plasma membrane adhesion molecules	PCDHA3	2.40526
homophilic cell adhesion via plasma membrane adhesion molecules	PCDHGA9	2.21706
homophilic cell adhesion via plasma membrane adhesion molecules	PCDHGB3	2.24729
homophilic cell adhesion via plasma membrane adhesion molecules	PCDHGA4	2.25868
homophilic cell adhesion via plasma membrane adhesion molecules	PCDHGB5	2.20961
cell-cell adhesion via plasma-membrane adhesion molecules	CDH10	5.23235
cell-cell adhesion via plasma-membrane adhesion molecules	PCDHB4	2.96386
cell-cell adhesion via plasma-membrane adhesion molecules	PCDHA6	2.49895
cell-cell adhesion via plasma-membrane adhesion molecules	PCDHGA2	2.23653
cell-cell adhesion via plasma-membrane adhesion molecules	CDH20	3.52417
cell-cell adhesion via plasma-membrane adhesion molecules	MAG	5.40279
cell-cell adhesion via plasma-membrane adhesion molecules	CADM4	2.59557
cell-cell adhesion via plasma-membrane adhesion molecules	PCDH17	2.6989
cell-cell adhesion via plasma-membrane adhesion molecules	SLITRK3	8.25074
cell-cell adhesion via plasma-membrane adhesion molecules	LRRC4B	2.99009
cell-cell adhesion via plasma-membrane adhesion molecules	VSTM2L	2.27505
cell-cell adhesion via plasma-membrane adhesion molecules	CRB1	6.46535
cell-cell adhesion via plasma-membrane adhesion molecules	CLDN10	3.02904
cell-cell adhesion via plasma-membrane adhesion molecules	PCDH10	6.5042
cell-cell adhesion via plasma-membrane adhesion molecules	HMCN1	-2.86139
cell-cell adhesion via plasma-membrane adhesion molecules	CNTN4	-2.35299
cell-cell adhesion via plasma-membrane adhesion molecules	IGSF11	5.62937
cell-cell adhesion via plasma-membrane adhesion molecules	CRB2	4.03112
cell-cell adhesion via plasma-membrane adhesion molecules	LRRC4C	3.55675
cell-cell adhesion via plasma-membrane adhesion molecules	ADGRL3	2.54724
cell-cell adhesion via plasma-membrane adhesion molecules	GRID2	4.64975
cell-cell adhesion via plasma-membrane adhesion molecules	SPARCL1	2.81274
cell-cell adhesion via plasma-membrane adhesion molecules	NTNG1	4.83868
cell-cell adhesion via plasma-membrane adhesion molecules	CADM3	6.00651
cell-cell adhesion via plasma-membrane adhesion molecules	LRFN5	2.4788
cell-cell adhesion via plasma-membrane adhesion molecules	RET	2.03572
cell-cell adhesion via plasma-membrane adhesion molecules	NLGN1	3.08154
cell-cell adhesion via plasma-membrane adhesion molecules	CDH2	3.8547
cell-cell adhesion via plasma-membrane adhesion molecules	DSCAM	4.2591
cell-cell adhesion via plasma-membrane adhesion molecules	CADM2	6.02058
cell-cell adhesion via plasma-membrane adhesion molecules	CDH4	2.34457
cell-cell adhesion via plasma-membrane adhesion molecules	CLDN5	2.51496
cell-cell adhesion via plasma-membrane adhesion molecules	CNTN2	4.2883
cell-cell adhesion via plasma-membrane adhesion molecules	PCDH9	5.47099
cell-cell adhesion via plasma-membrane adhesion molecules	EFNA5	-2.03216
cell-cell adhesion via plasma-membrane adhesion molecules	SLITRK2	3.41872
cell-cell adhesion via plasma-membrane adhesion molecules	CDHR4	4.3126
cell-cell adhesion via plasma-membrane adhesion molecules	MBP	2.02222
cell-cell adhesion via plasma-membrane adhesion molecules	PLXNB3	2.28736
cell-cell adhesion via plasma-membrane adhesion molecules	L1CAM	2.4609
cell-cell adhesion via plasma-membrane adhesion molecules	PCDHGA1	2.24541
cell-cell adhesion via plasma-membrane adhesion molecules	PCDHA9	2.48978
cell-cell adhesion via plasma-membrane adhesion molecules	PCDHA8	2.49748
cell-cell adhesion via plasma-membrane adhesion molecules	PCDHA7	2.47898
cell-cell adhesion via plasma-membrane adhesion molecules	PCDHA5	2.47221
cell-cell adhesion via plasma-membrane adhesion molecules	PCDHA4	2.31244
cell-cell adhesion via plasma-membrane adhesion molecules	PCDHA2	2.47742
cell-cell adhesion via plasma-membrane adhesion molecules	PCDHA1	2.57114
cell-cell adhesion via plasma-membrane adhesion molecules	PCDHA13	2.4676
cell-cell adhesion via plasma-membrane adhesion molecules	PCDHGC3	2.35307
cell-cell adhesion via plasma-membrane adhesion molecules	PCDHGC5	2.27373
cell-cell adhesion via plasma-membrane adhesion molecules	PCDHGC4	2.24906
cell-cell adhesion via plasma-membrane adhesion molecules	PCDHAC2	2.48554
cell-cell adhesion via plasma-membrane adhesion molecules	PCDHAC1	2.47281
cell-cell adhesion via plasma-membrane adhesion molecules	PCDHA11	2.51962
cell-cell adhesion via plasma-membrane adhesion molecules	PCDHA10	2.4444
cell-cell adhesion via plasma-membrane adhesion molecules	PCDHA12	2.47493
cell-cell adhesion via plasma-membrane adhesion molecules	PCDHGA12	2.25407
cell-cell adhesion via plasma-membrane adhesion molecules	PCDHGB6	2.24611
cell-cell adhesion via plasma-membrane adhesion molecules	PCDHGA5	2.25103
cell-cell adhesion via plasma-membrane adhesion molecules	PCDHGA7	2.24934
cell-cell adhesion via plasma-membrane adhesion molecules	PCDHGA6	2.22796
cell-cell adhesion via plasma-membrane adhesion molecules	PCDHGA8	2.2324
cell-cell adhesion via plasma-membrane adhesion molecules	PCDHGA10	2.2472
cell-cell adhesion via plasma-membrane adhesion molecules	PCDHGA11	2.23775
cell-cell adhesion via plasma-membrane adhesion molecules	PCDHGB2	2.25186
cell-cell adhesion via plasma-membrane adhesion molecules	PCDHGB4	2.22554
cell-cell adhesion via plasma-membrane adhesion molecules	PCDHGB7	2.21369
cell-cell adhesion via plasma-membrane adhesion molecules	PCDHGB1	2.25993
cell-cell adhesion via plasma-membrane adhesion molecules	PCDHGA3	2.25326
cell-cell adhesion via plasma-membrane adhesion molecules	PCDHA3	2.40526
cell-cell adhesion via plasma-membrane adhesion molecules	PCDHGA9	2.21706
cell-cell adhesion via plasma-membrane adhesion molecules	PCDHGB3	2.24729
cell-cell adhesion via plasma-membrane adhesion molecules	PCDHGA4	2.25868
cell-cell adhesion via plasma-membrane adhesion molecules	PCDHGB5	2.20961
axoneme assembly	ZMYND10	5.2455
axoneme assembly	DNAH5	5.61758
axoneme assembly	DCX	2.95025
axoneme assembly	SPAG6	4.87614
axoneme assembly	DNAAF6	5.22701
axoneme assembly	SPEF1	5.42025
axoneme assembly	SPAG1	2.6889
axoneme assembly	ODAD1	2.76046
axoneme assembly	RSPH4A	4.52969
axoneme assembly	IQCG	2.18413
axoneme assembly	DNAH7	4.04834
axoneme assembly	DNAL1	2.29412
axoneme assembly	CFAP58	2.22355
axoneme assembly	DNAI1	3.88986
axoneme assembly	DAW1	7.74924
axoneme assembly	FOXJ1	7.45947
axoneme assembly	CCDC65	2.18071
axoneme assembly	CCDC40	2.26084
axoneme assembly	CFAP74	3.50534
axoneme assembly	DNAI4	2.75188
axoneme assembly	HYDIN	5.3587
axoneme assembly	DRC1	5.99331
axoneme assembly	DRC7	5.0004
axoneme assembly	RSPH1	4.05483
axoneme assembly	DNAI3	2.36011
axoneme assembly	CFAP100	5.04436
axoneme assembly	CFAP47	3.87604
axoneme assembly	DNAAF8	2.23987
axoneme assembly	CCDC103	3.4783
axoneme assembly	DNAAF3	2.72361
axoneme assembly	DNAI2	3.58221
axoneme assembly	CFAP46	3.3026
axoneme assembly	CFAP65	4.13619
axoneme assembly	HOATZ	5.04672
axoneme assembly	CFAP91	2.11182
axoneme assembly	DNAH2	3.03076
axoneme assembly	CFAP43	3.21492
axoneme assembly	ODAD4	2.18226
axoneme assembly	CFAP206	4.04958
microtubule bundle formation	ZMYND10	5.2455
microtubule bundle formation	DNAH5	5.61758
microtubule bundle formation	DCX	2.95025
microtubule bundle formation	SPAG6	4.87614
microtubule bundle formation	DNAAF6	5.22701
microtubule bundle formation	SPEF1	5.42025
microtubule bundle formation	SPAG1	2.6889
microtubule bundle formation	ODAD1	2.76046
microtubule bundle formation	RSPH4A	4.52969
microtubule bundle formation	IQCG	2.18413
microtubule bundle formation	DNAH7	4.04834
microtubule bundle formation	DNAL1	2.29412
microtubule bundle formation	CFAP58	2.22355
microtubule bundle formation	DNAI1	3.88986
microtubule bundle formation	DAW1	7.74924
microtubule bundle formation	FOXJ1	7.45947
microtubule bundle formation	MAP1B	2.84191
microtubule bundle formation	PSRC1	2.81381
microtubule bundle formation	CCDC65	2.18071
microtubule bundle formation	CCDC40	2.26084
microtubule bundle formation	CFAP74	3.50534
microtubule bundle formation	DNAI4	2.75188
microtubule bundle formation	HYDIN	5.3587
microtubule bundle formation	DRC1	5.99331
microtubule bundle formation	DRC7	5.0004
microtubule bundle formation	TPPP3	5.25193
microtubule bundle formation	RSPH1	4.05483
microtubule bundle formation	DNAI3	2.36011
microtubule bundle formation	CFAP100	5.04436
microtubule bundle formation	CFAP47	3.87604
microtubule bundle formation	DNAAF8	2.23987
microtubule bundle formation	CCDC103	3.4783
microtubule bundle formation	DNAAF3	2.72361
microtubule bundle formation	TPPP	3.68118
microtubule bundle formation	DNAI2	3.58221
microtubule bundle formation	CFAP46	3.3026
microtubule bundle formation	CFAP65	4.13619
microtubule bundle formation	HOATZ	5.04672
microtubule bundle formation	CFAP91	2.11182
microtubule bundle formation	DNAH2	3.03076
microtubule bundle formation	CFAP43	3.21492
microtubule bundle formation	ODAD4	2.18226
microtubule bundle formation	GAS2L2	4.73937
microtubule bundle formation	CFAP206	4.04958
modulation of chemical synaptic transmission	BAIAP3	2.64613
modulation of chemical synaptic transmission	ATP1A2	3.64364
modulation of chemical synaptic transmission	RNF19A	2.01187
modulation of chemical synaptic transmission	CYP46A1	3.35613
modulation of chemical synaptic transmission	SLC4A8	2.27732
modulation of chemical synaptic transmission	SCT	-3.10687
modulation of chemical synaptic transmission	ACHE	2.07123
modulation of chemical synaptic transmission	JPH4	2.95614
modulation of chemical synaptic transmission	SLC8A3	4.13771
modulation of chemical synaptic transmission	NALCN	3.056
modulation of chemical synaptic transmission	CACNG7	6.61242
modulation of chemical synaptic transmission	LGI1	3.54887
modulation of chemical synaptic transmission	SLC6A4	-3.84907
modulation of chemical synaptic transmission	MPP2	2.36073
modulation of chemical synaptic transmission	USP46	2.22092
modulation of chemical synaptic transmission	NR2E1	6.34897
modulation of chemical synaptic transmission	BCHE	6.34387
modulation of chemical synaptic transmission	CSPG5	4.65294
modulation of chemical synaptic transmission	TNR	6.87547
modulation of chemical synaptic transmission	PLPPR4	2.62234
modulation of chemical synaptic transmission	CNR1	2.36893
modulation of chemical synaptic transmission	PCDH17	2.6989
modulation of chemical synaptic transmission	ADRA1A	5.11172
modulation of chemical synaptic transmission	VGF	4.32122
modulation of chemical synaptic transmission	GFAP	4.59337
modulation of chemical synaptic transmission	SLC6A6	-2.21518
modulation of chemical synaptic transmission	MAP1B	2.84191
modulation of chemical synaptic transmission	SNAP25	2.44032
modulation of chemical synaptic transmission	SYT11	4.53092
modulation of chemical synaptic transmission	SYT4	2.86841
modulation of chemical synaptic transmission	NGF	-2.649
modulation of chemical synaptic transmission	KCNMB4	2.65203
modulation of chemical synaptic transmission	AGT	4.36489
modulation of chemical synaptic transmission	TUBB2B	3.71854
modulation of chemical synaptic transmission	CACNA1A	2.50031
modulation of chemical synaptic transmission	CACNG8	4.08389
modulation of chemical synaptic transmission	CNTN4	-2.35299
modulation of chemical synaptic transmission	IGSF11	5.62937
modulation of chemical synaptic transmission	SNCA	2.29561
modulation of chemical synaptic transmission	NTRK2	4.21971
modulation of chemical synaptic transmission	LRRC4C	3.55675
modulation of chemical synaptic transmission	SLC7A11	2.56026
modulation of chemical synaptic transmission	GRID2	4.64975
modulation of chemical synaptic transmission	CNTNAP4	3.97855
modulation of chemical synaptic transmission	GRIA1	5.20676
modulation of chemical synaptic transmission	SLC24A2	7.02804
modulation of chemical synaptic transmission	ADCY8	8.09216
modulation of chemical synaptic transmission	SORCS3	4.43041
modulation of chemical synaptic transmission	DGKI	2.19903
modulation of chemical synaptic transmission	KCNB1	4.40743
modulation of chemical synaptic transmission	S100B	5.50897
modulation of chemical synaptic transmission	GRIN2C	2.57803
modulation of chemical synaptic transmission	NTNG1	4.83868
modulation of chemical synaptic transmission	ADORA1	4.47148
modulation of chemical synaptic transmission	GRIK3	3.5974
modulation of chemical synaptic transmission	GRIK2	3.09555
modulation of chemical synaptic transmission	HCN1	3.72296
modulation of chemical synaptic transmission	MAP1A	2.64495
modulation of chemical synaptic transmission	FAM107A	4.19658
modulation of chemical synaptic transmission	CX3CR1	4.32477
modulation of chemical synaptic transmission	GRM5	4.79635
modulation of chemical synaptic transmission	ROR2	-2.54007
modulation of chemical synaptic transmission	NLGN1	3.08154
modulation of chemical synaptic transmission	P2RY1	2.14893
modulation of chemical synaptic transmission	CDH2	3.8547
modulation of chemical synaptic transmission	CALB2	3.94851
modulation of chemical synaptic transmission	HAP1	5.3171
modulation of chemical synaptic transmission	CNIH2	2.97575
modulation of chemical synaptic transmission	KCNJ10	7.13576
modulation of chemical synaptic transmission	NRXN1	3.87415
modulation of chemical synaptic transmission	PLCB1	2.15287
modulation of chemical synaptic transmission	GRID1	4.61776
modulation of chemical synaptic transmission	GRIN2A	5.47565
modulation of chemical synaptic transmission	CNTN2	4.2883
modulation of chemical synaptic transmission	NTF3	-2.96925
modulation of chemical synaptic transmission	SYN3	3.2527
modulation of chemical synaptic transmission	NRG3	4.53406
modulation of chemical synaptic transmission	MAPT	5.20175
modulation of chemical synaptic transmission	SHISA7	3.9798
modulation of chemical synaptic transmission	NLGN3	3.91375
modulation of chemical synaptic transmission	SLC6A9	2.54162
modulation of chemical synaptic transmission	NPTXR	2.20432
modulation of chemical synaptic transmission	NTF4	-3.13892
modulation of chemical synaptic transmission	SHISA9	5.3637
modulation of chemical synaptic transmission	GRIN2B	5.27175
regulation of trans-synaptic signaling	BAIAP3	2.64613
regulation of trans-synaptic signaling	ATP1A2	3.64364
regulation of trans-synaptic signaling	RNF19A	2.01187
regulation of trans-synaptic signaling	CYP46A1	3.35613
regulation of trans-synaptic signaling	SLC4A8	2.27732
regulation of trans-synaptic signaling	SCT	-3.10687
regulation of trans-synaptic signaling	ACHE	2.07123
regulation of trans-synaptic signaling	JPH4	2.95614
regulation of trans-synaptic signaling	SLC8A3	4.13771
regulation of trans-synaptic signaling	NALCN	3.056
regulation of trans-synaptic signaling	CACNG7	6.61242
regulation of trans-synaptic signaling	LGI1	3.54887
regulation of trans-synaptic signaling	SLC6A4	-3.84907
regulation of trans-synaptic signaling	MPP2	2.36073
regulation of trans-synaptic signaling	USP46	2.22092
regulation of trans-synaptic signaling	NR2E1	6.34897
regulation of trans-synaptic signaling	BCHE	6.34387
regulation of trans-synaptic signaling	CSPG5	4.65294
regulation of trans-synaptic signaling	TNR	6.87547
regulation of trans-synaptic signaling	PLPPR4	2.62234
regulation of trans-synaptic signaling	CNR1	2.36893
regulation of trans-synaptic signaling	PCDH17	2.6989
regulation of trans-synaptic signaling	ADRA1A	5.11172
regulation of trans-synaptic signaling	VGF	4.32122
regulation of trans-synaptic signaling	GFAP	4.59337
regulation of trans-synaptic signaling	SLC6A6	-2.21518
regulation of trans-synaptic signaling	MAP1B	2.84191
regulation of trans-synaptic signaling	SNAP25	2.44032
regulation of trans-synaptic signaling	SYT11	4.53092
regulation of trans-synaptic signaling	SYT4	2.86841
regulation of trans-synaptic signaling	NGF	-2.649
regulation of trans-synaptic signaling	KCNMB4	2.65203
regulation of trans-synaptic signaling	AGT	4.36489
regulation of trans-synaptic signaling	TUBB2B	3.71854
regulation of trans-synaptic signaling	CACNA1A	2.50031
regulation of trans-synaptic signaling	CACNG8	4.08389
regulation of trans-synaptic signaling	CNTN4	-2.35299
regulation of trans-synaptic signaling	IGSF11	5.62937
regulation of trans-synaptic signaling	SNCA	2.29561
regulation of trans-synaptic signaling	NTRK2	4.21971
regulation of trans-synaptic signaling	LRRC4C	3.55675
regulation of trans-synaptic signaling	SLC7A11	2.56026
regulation of trans-synaptic signaling	GRID2	4.64975
regulation of trans-synaptic signaling	CNTNAP4	3.97855
regulation of trans-synaptic signaling	GRIA1	5.20676
regulation of trans-synaptic signaling	SLC24A2	7.02804
regulation of trans-synaptic signaling	ADCY8	8.09216
regulation of trans-synaptic signaling	SORCS3	4.43041
regulation of trans-synaptic signaling	DGKI	2.19903
regulation of trans-synaptic signaling	KCNB1	4.40743
regulation of trans-synaptic signaling	S100B	5.50897
regulation of trans-synaptic signaling	GRIN2C	2.57803
regulation of trans-synaptic signaling	NTNG1	4.83868
regulation of trans-synaptic signaling	ADORA1	4.47148
regulation of trans-synaptic signaling	GRIK3	3.5974
regulation of trans-synaptic signaling	GRIK2	3.09555
regulation of trans-synaptic signaling	HCN1	3.72296
regulation of trans-synaptic signaling	MAP1A	2.64495
regulation of trans-synaptic signaling	FAM107A	4.19658
regulation of trans-synaptic signaling	CX3CR1	4.32477
regulation of trans-synaptic signaling	GRM5	4.79635
regulation of trans-synaptic signaling	ROR2	-2.54007
regulation of trans-synaptic signaling	NLGN1	3.08154
regulation of trans-synaptic signaling	P2RY1	2.14893
regulation of trans-synaptic signaling	CDH2	3.8547
regulation of trans-synaptic signaling	CALB2	3.94851
regulation of trans-synaptic signaling	HAP1	5.3171
regulation of trans-synaptic signaling	CNIH2	2.97575
regulation of trans-synaptic signaling	KCNJ10	7.13576
regulation of trans-synaptic signaling	NRXN1	3.87415
regulation of trans-synaptic signaling	PLCB1	2.15287
regulation of trans-synaptic signaling	GRID1	4.61776
regulation of trans-synaptic signaling	GRIN2A	5.47565
regulation of trans-synaptic signaling	CNTN2	4.2883
regulation of trans-synaptic signaling	NTF3	-2.96925
regulation of trans-synaptic signaling	SYN3	3.2527
regulation of trans-synaptic signaling	NRG3	4.53406
regulation of trans-synaptic signaling	MAPT	5.20175
regulation of trans-synaptic signaling	SHISA7	3.9798
regulation of trans-synaptic signaling	NLGN3	3.91375
regulation of trans-synaptic signaling	SLC6A9	2.54162
regulation of trans-synaptic signaling	NPTXR	2.20432
regulation of trans-synaptic signaling	NTF4	-3.13892
regulation of trans-synaptic signaling	SHISA9	5.3637
regulation of trans-synaptic signaling	GRIN2B	5.27175
cilium movement	SLC22A16	-2.56625
cilium movement	ZMYND10	5.2455
cilium movement	DNAH9	4.59845
cilium movement	DNAH5	5.61758
cilium movement	OFD1	2.03646
cilium movement	SPA17	2.51284
cilium movement	SPAG6	4.87614
cilium movement	DNAAF6	5.22701
cilium movement	CFAP61	3.08592
cilium movement	SPEF1	5.42025
cilium movement	ODAD1	2.76046
cilium movement	RSPH4A	4.52969
cilium movement	NME5	3.074
cilium movement	IQCG	2.18413
cilium movement	DNAH7	4.04834
cilium movement	CFAP58	2.22355
cilium movement	DNAI1	3.88986
cilium movement	DAW1	7.74924
cilium movement	RGN	2.61578
cilium movement	TTLL9	3.21374
cilium movement	CCDC65	2.18071
cilium movement	CCDC40	2.26084
cilium movement	ROPN1L	5.33165
cilium movement	ENKUR	5.58863
cilium movement	DNAI4	2.75188
cilium movement	HYDIN	5.3587
cilium movement	DRC1	5.99331
cilium movement	CFAP251	2.62681
cilium movement	DRC7	5.0004
cilium movement	DNAI3	2.36011
cilium movement	CFAP221	3.80291
cilium movement	CFAP100	5.04436
cilium movement	CFAP47	3.87604
cilium movement	CFAP52	5.98735
cilium movement	CCDC103	3.4783
cilium movement	TEKT1	7.72818
cilium movement	ZBBX	5.02871
cilium movement	DNAI2	3.58221
cilium movement	CFAP46	3.3026
cilium movement	AQP4	8.60476
cilium movement	CFAP53	2.51906
cilium movement	TPPP2	2.05923
cilium movement	CFAP65	4.13619
cilium movement	HOATZ	5.04672
cilium movement	CFAP91	2.11182
cilium movement	ENO4	2.6656
cilium movement	CFAP54	4.45243
cilium movement	CFAP43	3.21492
cilium movement	ODAD4	2.18226
cilium movement	CFAP45	5.32094
cilium movement	GAS2L2	4.73937
cilium movement	CFAP206	4.04958
glial cell differentiation	SOX8	3.9805
glial cell differentiation	PAX6	2.03418
glial cell differentiation	TP73	-2.66192
glial cell differentiation	MT3	5.48254
glial cell differentiation	SOX10	4.95497
glial cell differentiation	SLC8A3	4.13771
glial cell differentiation	FA2H	2.29061
glial cell differentiation	METRN	4.44526
glial cell differentiation	MAG	5.40279
glial cell differentiation	PTPRZ1	3.06619
glial cell differentiation	GLI3	-2.18024
glial cell differentiation	ABCA2	2.23575
glial cell differentiation	CNTNAP1	3.12168
glial cell differentiation	MDK	-2.34743
glial cell differentiation	SOX6	3.42171
glial cell differentiation	NR2E1	6.34897
glial cell differentiation	CSPG5	4.65294
glial cell differentiation	CLU	2.60728
glial cell differentiation	PLP1	6.6108
glial cell differentiation	NKX2-2	4.73823
glial cell differentiation	RNF112	4.17262
glial cell differentiation	GFAP	4.59337
glial cell differentiation	WASF3	3.31394
glial cell differentiation	CRB1	6.46535
glial cell differentiation	ZNF365	2.21117
glial cell differentiation	FGF2	2.37062
glial cell differentiation	ASCL1	5.51944
glial cell differentiation	NTRK3	2.40777
glial cell differentiation	GPR17	4.94215
glial cell differentiation	DAAM2	2.88098
glial cell differentiation	TTBK1	4.38823
glial cell differentiation	NTRK2	4.21971
glial cell differentiation	VAX1	4.97087
glial cell differentiation	LGI4	3.40193
glial cell differentiation	KLF15	2.4499
glial cell differentiation	ROR2	-2.54007
glial cell differentiation	GPR37L1	4.94442
glial cell differentiation	CDH2	3.8547
glial cell differentiation	TPPP	3.68118
glial cell differentiation	MAL	2.82404
glial cell differentiation	GAP43	4.27552
glial cell differentiation	ID4	2.48404
glial cell differentiation	KCNJ10	7.13576
glial cell differentiation	GSX2	5.53916
glial cell differentiation	SOX2	5.01078
glial cell differentiation	SOX1	3.99217
glial cell differentiation	CNTN2	4.2883
glial cell differentiation	OLIG1	7.29341
glial cell differentiation	POU3F2	7.15805
glial cell differentiation	MAPT	5.20175
glial cell differentiation	DNER	6.00997
glial cell differentiation	OPALIN	7.69361
glial cell differentiation	OLIG2	7.61429
glial cell differentiation	CNTF	4.97953
regulation of membrane potential	ATP1A2	3.64364
regulation of membrane potential	FHL1	2.46717
regulation of membrane potential	SLC4A8	2.27732
regulation of membrane potential	KCNH2	3.69826
regulation of membrane potential	ACTN2	2.59177
regulation of membrane potential	SLC4A4	3.65055
regulation of membrane potential	KCNN2	4.25679
regulation of membrane potential	NRCAM	3.98701
regulation of membrane potential	P2RX6	3.43852
regulation of membrane potential	SLC8A3	4.13771
regulation of membrane potential	SNTA1	2.63973
regulation of membrane potential	GLRA2	4.08304
regulation of membrane potential	NALCN	3.056
regulation of membrane potential	ATP1A3	3.3526
regulation of membrane potential	CNTNAP1	3.12168
regulation of membrane potential	MPP2	2.36073
regulation of membrane potential	GLRB	2.99059
regulation of membrane potential	KCNA1	2.85452
regulation of membrane potential	SOD2	2.25637
regulation of membrane potential	BVES	2.85508
regulation of membrane potential	FGF12	2.6982
regulation of membrane potential	CNR1	2.36893
regulation of membrane potential	KCNIP2	2.02622
regulation of membrane potential	KCNJ5	-2.08649
regulation of membrane potential	ADRA1A	5.11172
regulation of membrane potential	KCNK15	-2.08309
regulation of membrane potential	GRIA3	4.82276
regulation of membrane potential	ATP1B2	5.03639
regulation of membrane potential	KCNA5	3.70534
regulation of membrane potential	KCNMB4	2.65203
regulation of membrane potential	SCN7A	3.84048
regulation of membrane potential	SLC24A4	2.38258
regulation of membrane potential	SCN1A	5.3742
regulation of membrane potential	IGSF11	5.62937
regulation of membrane potential	SNCA	2.29561
regulation of membrane potential	ANK2	4.5246
regulation of membrane potential	NTRK2	4.21971
regulation of membrane potential	AKAP6	3.17854
regulation of membrane potential	GABRA2	4.03252
regulation of membrane potential	GRID2	4.64975
regulation of membrane potential	SCN3A	3.79954
regulation of membrane potential	PIEZO2	-3.43929
regulation of membrane potential	GRIA1	5.20676
regulation of membrane potential	KCNB1	4.40743
regulation of membrane potential	GRIN2C	2.57803
regulation of membrane potential	GABRG1	5.43784
regulation of membrane potential	GABRB1	3.92551
regulation of membrane potential	ADORA1	4.47148
regulation of membrane potential	GRIK3	3.5974
regulation of membrane potential	GRIK2	3.09555
regulation of membrane potential	HCN1	3.72296
regulation of membrane potential	GRM5	4.79635
regulation of membrane potential	NTSR2	7.21091
regulation of membrane potential	SCN9A	2.85808
regulation of membrane potential	NLGN1	3.08154
regulation of membrane potential	KCND3	2.15957
regulation of membrane potential	CNIH2	2.97575
regulation of membrane potential	KCNE5	4.84305
regulation of membrane potential	SCN4B	2.70432
regulation of membrane potential	KCNA2	3.46903
regulation of membrane potential	KCNJ10	7.13576
regulation of membrane potential	NRXN1	3.87415
regulation of membrane potential	KCNE1	-2.54975
regulation of membrane potential	GPR88	3.55023
regulation of membrane potential	GABRG3	2.6147
regulation of membrane potential	GRID1	4.61776
regulation of membrane potential	ABAT	3.72017
regulation of membrane potential	GRIN2A	5.47565
regulation of membrane potential	KCNQ3	2.90826
regulation of membrane potential	MAPT	5.20175
regulation of membrane potential	KCNJ11	2.15591
regulation of membrane potential	NLGN3	3.91375
regulation of membrane potential	BCO2	2.19024
regulation of membrane potential	NOS1AP	2.87573
regulation of membrane potential	DMD	2.05302
regulation of membrane potential	GABRQ	3.42712
regulation of membrane potential	GRIN2B	5.27175
microtubule-based movement	SLC22A16	-2.56625
microtubule-based movement	ZMYND10	5.2455
microtubule-based movement	DNAH9	4.59845
microtubule-based movement	DNAH5	5.61758
microtubule-based movement	OFD1	2.03646
microtubule-based movement	MAP4	2.51792
microtubule-based movement	SPA17	2.51284
microtubule-based movement	SPAG6	4.87614
microtubule-based movement	DNAAF6	5.22701
microtubule-based movement	CFAP61	3.08592
microtubule-based movement	SPEF1	5.42025
microtubule-based movement	CLIP3	3.10817
microtubule-based movement	ODAD1	2.76046
microtubule-based movement	RSPH4A	4.52969
microtubule-based movement	NME5	3.074
microtubule-based movement	IQCG	2.18413
microtubule-based movement	DNAH6	2.87618
microtubule-based movement	DNAH7	4.04834
microtubule-based movement	CFAP58	2.22355
microtubule-based movement	DNAI1	3.88986
microtubule-based movement	DAW1	7.74924
microtubule-based movement	KIF1A	4.16706
microtubule-based movement	RGN	2.61578
microtubule-based movement	TTLL9	3.21374
microtubule-based movement	MAP1B	2.84191
microtubule-based movement	CCDC65	2.18071
microtubule-based movement	CCDC40	2.26084
microtubule-based movement	ROPN1L	5.33165
microtubule-based movement	SYBU	2.78809
microtubule-based movement	FEZ1	4.94205
microtubule-based movement	ENKUR	5.58863
microtubule-based movement	DYNLT5	6.05665
microtubule-based movement	DNAI4	2.75188
microtubule-based movement	UCHL1	2.48158
microtubule-based movement	FMN2	5.81161
microtubule-based movement	KIF5A	2.73516
microtubule-based movement	HYDIN	5.3587
microtubule-based movement	DRC1	5.99331
microtubule-based movement	CFAP251	2.62681
microtubule-based movement	DRC7	5.0004
microtubule-based movement	DNAI3	2.36011
microtubule-based movement	CFAP221	3.80291
microtubule-based movement	CFAP100	5.04436
microtubule-based movement	KIF6	3.5277
microtubule-based movement	CFAP47	3.87604
microtubule-based movement	CFAP52	5.98735
microtubule-based movement	MAP1A	2.64495
microtubule-based movement	CCDC103	3.4783
microtubule-based movement	TEKT1	7.72818
microtubule-based movement	KIF5C	2.52244
microtubule-based movement	DYNLRB2	2.67173
microtubule-based movement	ZBBX	5.02871
microtubule-based movement	DNAI2	3.58221
microtubule-based movement	CFAP46	3.3026
microtubule-based movement	AQP4	8.60476
microtubule-based movement	CFAP53	2.51906
microtubule-based movement	HAP1	5.3171
microtubule-based movement	DNAH12	3.26856
microtubule-based movement	CNIH2	2.97575
microtubule-based movement	TPPP2	2.05923
microtubule-based movement	CFAP65	4.13619
microtubule-based movement	HOATZ	5.04672
microtubule-based movement	CFAP91	2.11182
microtubule-based movement	DNAH2	3.03076
microtubule-based movement	AGBL4	2.5113
microtubule-based movement	MAPT	5.20175
microtubule-based movement	ENO4	2.6656
microtubule-based movement	CFAP54	4.45243
microtubule-based movement	KIF19	2.49652
microtubule-based movement	TTC30A	2.3347
microtubule-based movement	CFAP43	3.21492
microtubule-based movement	ODAD4	2.18226
microtubule-based movement	CFAP45	5.32094
microtubule-based movement	GAS2L2	4.73937
microtubule-based movement	CFAP206	4.04958
gliogenesis	SOX8	3.9805
gliogenesis	PAX6	2.03418
gliogenesis	NTN1	4.21949
gliogenesis	TP73	-2.66192
gliogenesis	MT3	5.48254
gliogenesis	LAMB1	-2.16044
gliogenesis	SOX10	4.95497
gliogenesis	SLC8A3	4.13771
gliogenesis	FA2H	2.29061
gliogenesis	SLC7A5	2.02618
gliogenesis	METRN	4.44526
gliogenesis	MAG	5.40279
gliogenesis	PTPRZ1	3.06619
gliogenesis	GLI3	-2.18024
gliogenesis	ABCA2	2.23575
gliogenesis	CNTNAP1	3.12168
gliogenesis	MDK	-2.34743
gliogenesis	SOX6	3.42171
gliogenesis	NR2E1	6.34897
gliogenesis	CSPG5	4.65294
gliogenesis	CLU	2.60728
gliogenesis	PLP1	6.6108
gliogenesis	NKX2-2	4.73823
gliogenesis	RNF112	4.17262
gliogenesis	ATP1B2	5.03639
gliogenesis	GFAP	4.59337
gliogenesis	WASF3	3.31394
gliogenesis	CRB1	6.46535
gliogenesis	ZNF365	2.21117
gliogenesis	FGF2	2.37062
gliogenesis	ASCL1	5.51944
gliogenesis	NTRK3	2.40777
gliogenesis	GPR17	4.94215
gliogenesis	DAAM2	2.88098
gliogenesis	TTBK1	4.38823
gliogenesis	NTRK2	4.21971
gliogenesis	VAX1	4.97087
gliogenesis	LGI4	3.40193
gliogenesis	KLF15	2.4499
gliogenesis	CX3CR1	4.32477
gliogenesis	ROR2	-2.54007
gliogenesis	P2RY12	3.99097
gliogenesis	P2RY1	2.14893
gliogenesis	GPR37L1	4.94442
gliogenesis	CDH2	3.8547
gliogenesis	TPPP	3.68118
gliogenesis	MAL	2.82404
gliogenesis	GAP43	4.27552
gliogenesis	ID4	2.48404
gliogenesis	KCNJ10	7.13576
gliogenesis	GSX2	5.53916
gliogenesis	SOX2	5.01078
gliogenesis	SOX1	3.99217
gliogenesis	CNTN2	4.2883
gliogenesis	OLIG1	7.29341
gliogenesis	POU3F2	7.15805
gliogenesis	MAPT	5.20175
gliogenesis	DNER	6.00997
gliogenesis	OPALIN	7.69361
gliogenesis	OLIG2	7.61429
gliogenesis	CNTF	4.97953
axonemal dynein complex assembly	ZMYND10	5.2455
axonemal dynein complex assembly	DNAH5	5.61758
axonemal dynein complex assembly	DNAAF6	5.22701
axonemal dynein complex assembly	SPAG1	2.6889
axonemal dynein complex assembly	ODAD1	2.76046
axonemal dynein complex assembly	DNAH7	4.04834
axonemal dynein complex assembly	DNAL1	2.29412
axonemal dynein complex assembly	DNAI1	3.88986
axonemal dynein complex assembly	DAW1	7.74924
axonemal dynein complex assembly	CCDC65	2.18071
axonemal dynein complex assembly	CCDC40	2.26084
axonemal dynein complex assembly	DNAI4	2.75188
axonemal dynein complex assembly	DRC1	5.99331
axonemal dynein complex assembly	DNAI3	2.36011
axonemal dynein complex assembly	CFAP100	5.04436
axonemal dynein complex assembly	DNAAF8	2.23987
axonemal dynein complex assembly	CCDC103	3.4783
axonemal dynein complex assembly	DNAAF3	2.72361
axonemal dynein complex assembly	DNAI2	3.58221
axonemal dynein complex assembly	DNAH2	3.03076
axonemal dynein complex assembly	ODAD4	2.18226
cilium organization	ZMYND10	5.2455
cilium organization	DNAH5	5.61758
cilium organization	OFD1	2.03646
cilium organization	MAP4	2.51792
cilium organization	CLCN4	3.0757
cilium organization	DCX	2.95025
cilium organization	SPAG6	4.87614
cilium organization	DNAAF6	5.22701
cilium organization	CFAP61	3.08592
cilium organization	SPEF1	5.42025
cilium organization	CCDC113	3.06322
cilium organization	SPAG1	2.6889
cilium organization	ODAD1	2.76046
cilium organization	RFX4	6.77209
cilium organization	RSPH4A	4.52969
cilium organization	NME5	3.074
cilium organization	IQCG	2.18413
cilium organization	DNAH7	4.04834
cilium organization	DNAL1	2.29412
cilium organization	CFAP58	2.22355
cilium organization	DNAI1	3.88986
cilium organization	DAW1	7.74924
cilium organization	RAB3IP	2.09226
cilium organization	FOXJ1	7.45947
cilium organization	CCDC65	2.18071
cilium organization	CCDC40	2.26084
cilium organization	CFAP74	3.50534
cilium organization	DCDC2	2.98049
cilium organization	DNAI4	2.75188
cilium organization	CIBAR2	3.13567
cilium organization	CFAP161	4.63758
cilium organization	HYDIN	5.3587
cilium organization	DRC1	5.99331
cilium organization	CATIP	2.72943
cilium organization	DRC7	5.0004
cilium organization	RSPH1	4.05483
cilium organization	UBXN10	4.62007
cilium organization	DNAI3	2.36011
cilium organization	CFAP221	3.80291
cilium organization	CFAP100	5.04436
cilium organization	IQUB	2.19227
cilium organization	CFAP47	3.87604
cilium organization	DNAAF8	2.23987
cilium organization	CFAP52	5.98735
cilium organization	CCDC103	3.4783
cilium organization	DNAAF3	2.72361
cilium organization	TEKT1	7.72818
cilium organization	DNAI2	3.58221
cilium organization	CFAP46	3.3026
cilium organization	CFAP53	2.51906
cilium organization	CCDC96	2.35099
cilium organization	HAP1	5.3171
cilium organization	PIFO	4.54014
cilium organization	KCNJ10	7.13576
cilium organization	CFAP65	4.13619
cilium organization	HOATZ	5.04672
cilium organization	CFAP91	2.11182
cilium organization	DNAH2	3.03076
cilium organization	ENO4	2.6656
cilium organization	CFAP54	4.45243
cilium organization	CFAP126	3.6118
cilium organization	KIF19	2.49652
cilium organization	TTC30A	2.3347
cilium organization	CFAP43	3.21492
cilium organization	ODAD4	2.18226
cilium organization	TMEM231	2.27
cilium organization	GMNC	8.38627
cilium organization	CCDC13	3.47736
cilium organization	CFAP206	4.04958
synapse organization	NTN1	4.21949
synapse organization	CTNNA2	6.63139
synapse organization	NGEF	2.73209
synapse organization	PCDHB4	2.96386
synapse organization	ACHE	2.07123
synapse organization	NRCAM	3.98701
synapse organization	SIX4	-2.1498
synapse organization	SLC8A3	4.13771
synapse organization	SNTA1	2.63973
synapse organization	SYNDIG1	2.49475
synapse organization	ZDHHC15	2.15298
synapse organization	DRP2	3.29235
synapse organization	SPOCK2	3.75167
synapse organization	CNTNAP1	3.12168
synapse organization	GLRB	2.99059
synapse organization	NRXN2	3.77436
synapse organization	TNR	6.87547
synapse organization	PCDH17	2.6989
synapse organization	SLITRK3	8.25074
synapse organization	SIX1	-2.48233
synapse organization	KIF1A	4.16706
synapse organization	C1QL1	6.78501
synapse organization	LRRC4B	2.99009
synapse organization	MAP1B	2.84191
synapse organization	BCAN	7.52316
synapse organization	WASF3	3.31394
synapse organization	ZNF365	2.21117
synapse organization	PPFIA2	3.87869
synapse organization	NTRK3	2.40777
synapse organization	SNCA	2.29561
synapse organization	SYBU	2.78809
synapse organization	NTRK2	4.21971
synapse organization	LRRC4C	3.55675
synapse organization	CNKSR2	3.93421
synapse organization	CNTN5	3.67118
synapse organization	ADGRL3	2.54724
synapse organization	GPM6A	7.24383
synapse organization	SLC7A11	2.56026
synapse organization	GABRA2	4.03252
synapse organization	GRID2	4.64975
synapse organization	SPARCL1	2.81274
synapse organization	RAB39B	2.92545
synapse organization	NTNG1	4.83868
synapse organization	NFASC	4.58606
synapse organization	CAMKV	3.64633
synapse organization	LRFN5	2.4788
synapse organization	CX3CR1	4.32477
synapse organization	GRM5	4.79635
synapse organization	NLGN1	3.08154
synapse organization	CTNND2	7.49422
synapse organization	CDH2	3.8547
synapse organization	DSCAM	4.2591
synapse organization	GAP43	4.27552
synapse organization	LRRN3	2.71768
synapse organization	KY	3.95878
synapse organization	ERBB4	3.4542
synapse organization	NRXN1	3.87415
synapse organization	CNTN2	4.2883
synapse organization	EFNA5	-2.03216
synapse organization	SLITRK2	3.41872
synapse organization	MAPT	5.20175
synapse organization	SLIT1	3.19796
synapse organization	SHISA7	3.9798
synapse organization	DNER	6.00997
synapse organization	NLGN3	3.91375
synapse organization	DNM3	2.2254
synapse organization	LRRTM3	3.92919
synapse organization	L1CAM	2.4609
synapse organization	NOS1AP	2.87573
synapse organization	PCDHGC3	2.35307
synapse organization	PCDHGC5	2.27373
synapse organization	PCDHGC4	2.24906
synapse organization	GRIN2B	5.27175
oligodendrocyte differentiation	SOX8	3.9805
oligodendrocyte differentiation	PAX6	2.03418
oligodendrocyte differentiation	TP73	-2.66192
oligodendrocyte differentiation	SOX10	4.95497
oligodendrocyte differentiation	SLC8A3	4.13771
oligodendrocyte differentiation	FA2H	2.29061
oligodendrocyte differentiation	MAG	5.40279
oligodendrocyte differentiation	PTPRZ1	3.06619
oligodendrocyte differentiation	GLI3	-2.18024
oligodendrocyte differentiation	ABCA2	2.23575
oligodendrocyte differentiation	CNTNAP1	3.12168
oligodendrocyte differentiation	MDK	-2.34743
oligodendrocyte differentiation	SOX6	3.42171
oligodendrocyte differentiation	CLU	2.60728
oligodendrocyte differentiation	PLP1	6.6108
oligodendrocyte differentiation	NKX2-2	4.73823
oligodendrocyte differentiation	WASF3	3.31394
oligodendrocyte differentiation	ZNF365	2.21117
oligodendrocyte differentiation	ASCL1	5.51944
oligodendrocyte differentiation	GPR17	4.94215
oligodendrocyte differentiation	DAAM2	2.88098
oligodendrocyte differentiation	NTRK2	4.21971
oligodendrocyte differentiation	TPPP	3.68118
oligodendrocyte differentiation	MAL	2.82404
oligodendrocyte differentiation	ID4	2.48404
oligodendrocyte differentiation	KCNJ10	7.13576
oligodendrocyte differentiation	GSX2	5.53916
oligodendrocyte differentiation	SOX1	3.99217
oligodendrocyte differentiation	CNTN2	4.2883
oligodendrocyte differentiation	OLIG1	7.29341
oligodendrocyte differentiation	OPALIN	7.69361
oligodendrocyte differentiation	OLIG2	7.61429
regulation of neuron projection development	DGKG	3.20074
regulation of neuron projection development	NTN1	4.21949
regulation of neuron projection development	CTNNA2	6.63139
regulation of neuron projection development	NGEF	2.73209
regulation of neuron projection development	MT3	5.48254
regulation of neuron projection development	NRCAM	3.98701
regulation of neuron projection development	MCF2	2.79621
regulation of neuron projection development	ZDHHC15	2.15298
regulation of neuron projection development	NDRG4	3.13885
regulation of neuron projection development	METRN	4.44526
regulation of neuron projection development	SFRP1	-4.00616
regulation of neuron projection development	NOVA2	2.85572
regulation of neuron projection development	MAG	5.40279
regulation of neuron projection development	COBL	4.84147
regulation of neuron projection development	RND2	4.01167
regulation of neuron projection development	MDK	-2.34743
regulation of neuron projection development	UST	2.72045
regulation of neuron projection development	BMP5	-3.16065
regulation of neuron projection development	NR2E1	6.34897
regulation of neuron projection development	DPYSL3	2.68321
regulation of neuron projection development	TNR	6.87547
regulation of neuron projection development	PLPPR5	4.05072
regulation of neuron projection development	CNR1	2.36893
regulation of neuron projection development	BCL11A	-3.08472
regulation of neuron projection development	PACSIN1	2.77263
regulation of neuron projection development	ATP1B2	5.03639
regulation of neuron projection development	KIF1A	4.16706
regulation of neuron projection development	GFAP	4.59337
regulation of neuron projection development	MAP1B	2.84191
regulation of neuron projection development	SNAP25	2.44032
regulation of neuron projection development	NGF	-2.649
regulation of neuron projection development	AGT	4.36489
regulation of neuron projection development	ITM2C	3.22897
regulation of neuron projection development	KIAA0319	4.73022
regulation of neuron projection development	TUBB2B	3.71854
regulation of neuron projection development	ZNF365	2.21117
regulation of neuron projection development	PPFIA2	3.87869
regulation of neuron projection development	NTRK3	2.40777
regulation of neuron projection development	CRABP2	-2.30965
regulation of neuron projection development	NTRK2	4.21971
regulation of neuron projection development	SLC39A12	7.35288
regulation of neuron projection development	LRRC4C	3.55675
regulation of neuron projection development	FEZ1	4.94205
regulation of neuron projection development	GRID2	4.64975
regulation of neuron projection development	RIT2	7.55645
regulation of neuron projection development	TNIK	3.28625
regulation of neuron projection development	DPYSL5	4.41012
regulation of neuron projection development	NTNG1	4.83868
regulation of neuron projection development	CSMD3	4.9442
regulation of neuron projection development	RET	2.03572
regulation of neuron projection development	ROR2	-2.54007
regulation of neuron projection development	NLGN1	3.08154
regulation of neuron projection development	CDH2	3.8547
regulation of neuron projection development	MAP6	4.11801
regulation of neuron projection development	DSCAM	4.2591
regulation of neuron projection development	KNDC1	3.61443
regulation of neuron projection development	FUT9	7.25892
regulation of neuron projection development	CDH4	2.34457
regulation of neuron projection development	RGMA	3.68535
regulation of neuron projection development	EFHC2	3.7147
regulation of neuron projection development	CNTN2	4.2883
regulation of neuron projection development	PRKD1	2.30629
regulation of neuron projection development	EFNA5	-2.03216
regulation of neuron projection development	POU3F2	7.15805
regulation of neuron projection development	MAPT	5.20175
regulation of neuron projection development	SLIT1	3.19796
regulation of neuron projection development	MAGI2	2.35062
regulation of neuron projection development	DNM3	2.2254
regulation of neuron projection development	MBP	2.02222
regulation of neuron projection development	PLXNB3	2.28736
regulation of neuron projection development	TOX	2.0457
regulation of neuron projection development	L1CAM	2.4609
regulation of neuron projection development	CNTF	4.97953
axon development	ARX	4.52167
axon development	PAX6	2.03418
axon development	ANOS1	2.029
axon development	NRXN3	2.07908
axon development	NTN1	4.21949
axon development	CTNNA2	6.63139
axon development	MT3	5.48254
axon development	NRCAM	3.98701
axon development	DPYSL2	2.96165
axon development	MCF2	2.79621
axon development	METRN	4.44526
axon development	NOVA2	2.85572
axon development	APLP1	2.77277
axon development	MAG	5.40279
axon development	COBL	4.84147
axon development	PTPRZ1	3.06619
axon development	GLI3	-2.18024
axon development	LHX2	3.84699
axon development	LGI1	3.54887
axon development	CNTNAP1	3.12168
axon development	RND2	4.01167
axon development	UST	2.72045
axon development	NR2E1	6.34897
axon development	CSPG5	4.65294
axon development	TNR	6.87547
axon development	PLPPR4	2.62234
axon development	CNR1	2.36893
axon development	SLITRK3	8.25074
axon development	PLP1	6.6108
axon development	FEZF1	4.54078
axon development	MAP1B	2.84191
axon development	VSTM2L	2.27505
axon development	DCLK1	3.5968
axon development	NGF	-2.649
axon development	KIAA0319	4.73022
axon development	TUBB2B	3.71854
axon development	BMPR1B	3.95439
axon development	CRABP2	-2.30965
axon development	VASH2	-2.17157
axon development	CNTN4	-2.35299
axon development	NTRK2	4.21971
axon development	VAX1	4.97087
axon development	LRRC4C	3.55675
axon development	NCAM1	4.16085
axon development	FEZ1	4.94205
axon development	CNTN5	3.67118
axon development	UCHL1	2.48158
axon development	NCAM2	4.69212
axon development	KIF5A	2.73516
axon development	DPYSL5	4.41012
axon development	ISL2	-3.09816
axon development	S100B	5.50897
axon development	NTNG1	4.83868
axon development	NFASC	4.58606
axon development	RET	2.03572
axon development	MAP1A	2.64495
axon development	KIF5C	2.52244
axon development	GBX2	3.46542
axon development	CDH2	3.8547
axon development	MAP6	4.11801
axon development	DSCAM	4.2591
axon development	GAP43	4.27552
axon development	B4GAT1	2.11846
axon development	CDH4	2.34457
axon development	NRXN1	3.87415
axon development	RGMA	3.68535
axon development	CNTN2	4.2883
axon development	EFNA5	-2.03216
axon development	POU3F2	7.15805
axon development	SLITRK2	3.41872
axon development	MAPT	5.20175
axon development	SLIT1	3.19796
axon development	NLGN3	3.91375
axon development	MBP	2.02222
axon development	PLXNB3	2.28736
axon development	L1CAM	2.4609
axon development	CNTF	4.97953
regulation of neuron differentiation	SOX8	3.9805
regulation of neuron differentiation	PAX6	2.03418
regulation of neuron differentiation	BRINP1	2.90967
regulation of neuron differentiation	TP73	-2.66192
regulation of neuron differentiation	NRCAM	3.98701
regulation of neuron differentiation	DPYSL2	2.96165
regulation of neuron differentiation	EYA1	-3.4373
regulation of neuron differentiation	SFRP1	-4.00616
regulation of neuron differentiation	MAG	5.40279
regulation of neuron differentiation	GLI3	-2.18024
regulation of neuron differentiation	SLC6A4	-3.84907
regulation of neuron differentiation	NR2E1	6.34897
regulation of neuron differentiation	BCL11A	-3.08472
regulation of neuron differentiation	NKX2-2	4.73823
regulation of neuron differentiation	SIX1	-2.48233
regulation of neuron differentiation	RNF112	4.17262
regulation of neuron differentiation	FEZF1	4.54078
regulation of neuron differentiation	FOXA1	-4.78224
regulation of neuron differentiation	MAP1B	2.84191
regulation of neuron differentiation	NGF	-2.649
regulation of neuron differentiation	SOX3	3.9399
regulation of neuron differentiation	DTX1	2.06936
regulation of neuron differentiation	MMD2	4.77156
regulation of neuron differentiation	SIX3	4.47826
regulation of neuron differentiation	FGF2	2.37062
regulation of neuron differentiation	ASCL1	5.51944
regulation of neuron differentiation	CNTN4	-2.35299
regulation of neuron differentiation	ZEB1	2.30046
regulation of neuron differentiation	FEZ1	4.94205
regulation of neuron differentiation	ISL2	-3.09816
regulation of neuron differentiation	BRINP3	6.6112
regulation of neuron differentiation	RET	2.03572
regulation of neuron differentiation	GPRC5B	3.93483
regulation of neuron differentiation	NLGN1	3.08154
regulation of neuron differentiation	GPR37L1	4.94442
regulation of neuron differentiation	ID4	2.48404
regulation of neuron differentiation	SOX2	5.01078
regulation of neuron differentiation	CNTN2	4.2883
regulation of neuron differentiation	NTF3	-2.96925
regulation of neuron differentiation	VWC2	5.08782
regulation of neuron differentiation	BRINP2	4.35454
regulation of neuron differentiation	OLIG2	7.61429
regulation of neuron differentiation	NTF4	-3.13892
regulation of neuron differentiation	CNTF	4.97953
axonogenesis	ARX	4.52167
axonogenesis	PAX6	2.03418
axonogenesis	ANOS1	2.029
axonogenesis	NRXN3	2.07908
axonogenesis	NTN1	4.21949
axonogenesis	CTNNA2	6.63139
axonogenesis	MT3	5.48254
axonogenesis	NRCAM	3.98701
axonogenesis	DPYSL2	2.96165
axonogenesis	MCF2	2.79621
axonogenesis	METRN	4.44526
axonogenesis	NOVA2	2.85572
axonogenesis	APLP1	2.77277
axonogenesis	MAG	5.40279
axonogenesis	COBL	4.84147
axonogenesis	PTPRZ1	3.06619
axonogenesis	GLI3	-2.18024
axonogenesis	LHX2	3.84699
axonogenesis	LGI1	3.54887
axonogenesis	CNTNAP1	3.12168
axonogenesis	RND2	4.01167
axonogenesis	UST	2.72045
axonogenesis	NR2E1	6.34897
axonogenesis	TNR	6.87547
axonogenesis	PLPPR4	2.62234
axonogenesis	SLITRK3	8.25074
axonogenesis	FEZF1	4.54078
axonogenesis	MAP1B	2.84191
axonogenesis	VSTM2L	2.27505
axonogenesis	DCLK1	3.5968
axonogenesis	NGF	-2.649
axonogenesis	KIAA0319	4.73022
axonogenesis	TUBB2B	3.71854
axonogenesis	BMPR1B	3.95439
axonogenesis	CRABP2	-2.30965
axonogenesis	CNTN4	-2.35299
axonogenesis	NTRK2	4.21971
axonogenesis	VAX1	4.97087
axonogenesis	LRRC4C	3.55675
axonogenesis	NCAM1	4.16085
axonogenesis	FEZ1	4.94205
axonogenesis	CNTN5	3.67118
axonogenesis	UCHL1	2.48158
axonogenesis	KIF5A	2.73516
axonogenesis	DPYSL5	4.41012
axonogenesis	ISL2	-3.09816
axonogenesis	S100B	5.50897
axonogenesis	NTNG1	4.83868
axonogenesis	NFASC	4.58606
axonogenesis	RET	2.03572
axonogenesis	MAP1A	2.64495
axonogenesis	KIF5C	2.52244
axonogenesis	GBX2	3.46542
axonogenesis	CDH2	3.8547
axonogenesis	MAP6	4.11801
axonogenesis	DSCAM	4.2591
axonogenesis	GAP43	4.27552
axonogenesis	B4GAT1	2.11846
axonogenesis	CDH4	2.34457
axonogenesis	NRXN1	3.87415
axonogenesis	CNTN2	4.2883
axonogenesis	EFNA5	-2.03216
axonogenesis	POU3F2	7.15805
axonogenesis	SLITRK2	3.41872
axonogenesis	MAPT	5.20175
axonogenesis	SLIT1	3.19796
axonogenesis	NLGN3	3.91375
axonogenesis	MBP	2.02222
axonogenesis	PLXNB3	2.28736
axonogenesis	L1CAM	2.4609
cilium assembly	ZMYND10	5.2455
cilium assembly	DNAH5	5.61758
cilium assembly	OFD1	2.03646
cilium assembly	MAP4	2.51792
cilium assembly	CLCN4	3.0757
cilium assembly	DCX	2.95025
cilium assembly	SPAG6	4.87614
cilium assembly	DNAAF6	5.22701
cilium assembly	SPEF1	5.42025
cilium assembly	CCDC113	3.06322
cilium assembly	SPAG1	2.6889
cilium assembly	ODAD1	2.76046
cilium assembly	RFX4	6.77209
cilium assembly	RSPH4A	4.52969
cilium assembly	NME5	3.074
cilium assembly	IQCG	2.18413
cilium assembly	DNAH7	4.04834
cilium assembly	DNAL1	2.29412
cilium assembly	CFAP58	2.22355
cilium assembly	DNAI1	3.88986
cilium assembly	DAW1	7.74924
cilium assembly	RAB3IP	2.09226
cilium assembly	FOXJ1	7.45947
cilium assembly	CCDC65	2.18071
cilium assembly	CCDC40	2.26084
cilium assembly	CFAP74	3.50534
cilium assembly	DCDC2	2.98049
cilium assembly	DNAI4	2.75188
cilium assembly	CIBAR2	3.13567
cilium assembly	CFAP161	4.63758
cilium assembly	HYDIN	5.3587
cilium assembly	DRC1	5.99331
cilium assembly	DRC7	5.0004
cilium assembly	RSPH1	4.05483
cilium assembly	UBXN10	4.62007
cilium assembly	DNAI3	2.36011
cilium assembly	CFAP221	3.80291
cilium assembly	CFAP100	5.04436
cilium assembly	IQUB	2.19227
cilium assembly	CFAP47	3.87604
cilium assembly	DNAAF8	2.23987
cilium assembly	CFAP52	5.98735
cilium assembly	CCDC103	3.4783
cilium assembly	DNAAF3	2.72361
cilium assembly	TEKT1	7.72818
cilium assembly	DNAI2	3.58221
cilium assembly	CFAP46	3.3026
cilium assembly	CFAP53	2.51906
cilium assembly	CCDC96	2.35099
cilium assembly	HAP1	5.3171
cilium assembly	KCNJ10	7.13576
cilium assembly	CFAP65	4.13619
cilium assembly	HOATZ	5.04672
cilium assembly	CFAP91	2.11182
cilium assembly	DNAH2	3.03076
cilium assembly	CFAP54	4.45243
cilium assembly	CFAP43	3.21492
cilium assembly	ODAD4	2.18226
cilium assembly	TMEM231	2.27
cilium assembly	GMNC	8.38627
cilium assembly	CCDC13	3.47736
cilium assembly	CFAP206	4.04958
cilium or flagellum-dependent cell motility	SLC22A16	-2.56625
cilium or flagellum-dependent cell motility	DNAH5	5.61758
cilium or flagellum-dependent cell motility	SPAG6	4.87614
cilium or flagellum-dependent cell motility	DNAAF6	5.22701
cilium or flagellum-dependent cell motility	RSPH4A	4.52969
cilium or flagellum-dependent cell motility	IQCG	2.18413
cilium or flagellum-dependent cell motility	DNAH6	2.87618
cilium or flagellum-dependent cell motility	DNAH7	4.04834
cilium or flagellum-dependent cell motility	CFAP58	2.22355
cilium or flagellum-dependent cell motility	DNAI1	3.88986
cilium or flagellum-dependent cell motility	RGN	2.61578
cilium or flagellum-dependent cell motility	TTLL9	3.21374
cilium or flagellum-dependent cell motility	CCDC65	2.18071
cilium or flagellum-dependent cell motility	CCDC40	2.26084
cilium or flagellum-dependent cell motility	ROPN1L	5.33165
cilium or flagellum-dependent cell motility	ENKUR	5.58863
cilium or flagellum-dependent cell motility	DRC1	5.99331
cilium or flagellum-dependent cell motility	CFAP251	2.62681
cilium or flagellum-dependent cell motility	DRC7	5.0004
cilium or flagellum-dependent cell motility	DNAI3	2.36011
cilium or flagellum-dependent cell motility	CFAP221	3.80291
cilium or flagellum-dependent cell motility	CFAP47	3.87604
cilium or flagellum-dependent cell motility	CFAP52	5.98735
cilium or flagellum-dependent cell motility	TEKT1	7.72818
cilium or flagellum-dependent cell motility	CFAP46	3.3026
cilium or flagellum-dependent cell motility	TPPP2	2.05923
cilium or flagellum-dependent cell motility	CFAP65	4.13619
cilium or flagellum-dependent cell motility	HOATZ	5.04672
cilium or flagellum-dependent cell motility	EFHC2	3.7147
cilium or flagellum-dependent cell motility	DNAH2	3.03076
cilium or flagellum-dependent cell motility	ENO4	2.6656
cilium or flagellum-dependent cell motility	CFAP54	4.45243
cilium or flagellum-dependent cell motility	CFAP43	3.21492
cilium or flagellum-dependent cell motility	CFAP45	5.32094
cilium or flagellum-dependent cell motility	GAS2L2	4.73937
cilium or flagellum-dependent cell motility	CFAP206	4.04958
cilium-dependent cell motility	SLC22A16	-2.56625
cilium-dependent cell motility	DNAH5	5.61758
cilium-dependent cell motility	SPAG6	4.87614
cilium-dependent cell motility	DNAAF6	5.22701
cilium-dependent cell motility	RSPH4A	4.52969
cilium-dependent cell motility	IQCG	2.18413
cilium-dependent cell motility	DNAH6	2.87618
cilium-dependent cell motility	DNAH7	4.04834
cilium-dependent cell motility	CFAP58	2.22355
cilium-dependent cell motility	DNAI1	3.88986
cilium-dependent cell motility	RGN	2.61578
cilium-dependent cell motility	TTLL9	3.21374
cilium-dependent cell motility	CCDC65	2.18071
cilium-dependent cell motility	CCDC40	2.26084
cilium-dependent cell motility	ROPN1L	5.33165
cilium-dependent cell motility	ENKUR	5.58863
cilium-dependent cell motility	DRC1	5.99331
cilium-dependent cell motility	CFAP251	2.62681
cilium-dependent cell motility	DRC7	5.0004
cilium-dependent cell motility	DNAI3	2.36011
cilium-dependent cell motility	CFAP221	3.80291
cilium-dependent cell motility	CFAP47	3.87604
cilium-dependent cell motility	CFAP52	5.98735
cilium-dependent cell motility	TEKT1	7.72818
cilium-dependent cell motility	CFAP46	3.3026
cilium-dependent cell motility	TPPP2	2.05923
cilium-dependent cell motility	CFAP65	4.13619
cilium-dependent cell motility	HOATZ	5.04672
cilium-dependent cell motility	EFHC2	3.7147
cilium-dependent cell motility	DNAH2	3.03076
cilium-dependent cell motility	ENO4	2.6656
cilium-dependent cell motility	CFAP54	4.45243
cilium-dependent cell motility	CFAP43	3.21492
cilium-dependent cell motility	CFAP45	5.32094
cilium-dependent cell motility	GAS2L2	4.73937
cilium-dependent cell motility	CFAP206	4.04958
regulation of nervous system development	SOX8	3.9805
regulation of nervous system development	PAX6	2.03418
regulation of nervous system development	NTN1	4.21949
regulation of nervous system development	BRINP1	2.90967
regulation of nervous system development	TP73	-2.66192
regulation of nervous system development	MT3	5.48254
regulation of nervous system development	SOX10	4.95497
regulation of nervous system development	SYNDIG1	2.49475
regulation of nervous system development	MCF2	2.79621
regulation of nervous system development	SLC7A5	2.02618
regulation of nervous system development	METRN	4.44526
regulation of nervous system development	MAG	5.40279
regulation of nervous system development	PTPRZ1	3.06619
regulation of nervous system development	GLI3	-2.18024
regulation of nervous system development	LHX2	3.84699
regulation of nervous system development	RND2	4.01167
regulation of nervous system development	MDK	-2.34743
regulation of nervous system development	NR2E1	6.34897
regulation of nervous system development	TNR	6.87547
regulation of nervous system development	SLITRK3	8.25074
regulation of nervous system development	NKX2-2	4.73823
regulation of nervous system development	RNF112	4.17262
regulation of nervous system development	FEZF1	4.54078
regulation of nervous system development	GFAP	4.59337
regulation of nervous system development	LRRC4B	2.99009
regulation of nervous system development	MAP1B	2.84191
regulation of nervous system development	SYT4	2.86841
regulation of nervous system development	WASF3	3.31394
regulation of nervous system development	NGF	-2.649
regulation of nervous system development	KIAA0319	4.73022
regulation of nervous system development	ZNF365	2.21117
regulation of nervous system development	FGF2	2.37062
regulation of nervous system development	ASCL1	5.51944
regulation of nervous system development	NTRK3	2.40777
regulation of nervous system development	CRABP2	-2.30965
regulation of nervous system development	HES6	3.49139
regulation of nervous system development	DAAM2	2.88098
regulation of nervous system development	TTBK1	4.38823
regulation of nervous system development	NTRK2	4.21971
regulation of nervous system development	VAX1	4.97087
regulation of nervous system development	GRID2	4.64975
regulation of nervous system development	LGI4	3.40193
regulation of nervous system development	JAM2	2.41795
regulation of nervous system development	DPYSL5	4.41012
regulation of nervous system development	CX3CR1	4.32477
regulation of nervous system development	GBX2	3.46542
regulation of nervous system development	GRM5	4.79635
regulation of nervous system development	NLGN1	3.08154
regulation of nervous system development	GPR37L1	4.94442
regulation of nervous system development	TPPP	3.68118
regulation of nervous system development	MAP6	4.11801
regulation of nervous system development	DSCAM	4.2591
regulation of nervous system development	ID4	2.48404
regulation of nervous system development	LRRN3	2.71768
regulation of nervous system development	HAP1	5.3171
regulation of nervous system development	CDH4	2.34457
regulation of nervous system development	NRXN1	3.87415
regulation of nervous system development	GSX2	5.53916
regulation of nervous system development	EFNA5	-2.03216
regulation of nervous system development	SLITRK2	3.41872
regulation of nervous system development	MAPT	5.20175
regulation of nervous system development	SLIT1	3.19796
regulation of nervous system development	NLGN3	3.91375
regulation of nervous system development	MBP	2.02222
regulation of nervous system development	LRRTM3	3.92919
regulation of nervous system development	PLXNB3	2.28736
regulation of nervous system development	L1CAM	2.4609
regulation of nervous system development	OLIG2	7.61429
learning or memory	ATP1A2	3.64364
learning or memory	NRXN3	2.07908
learning or memory	BRINP1	2.90967
learning or memory	JPH4	2.95614
learning or memory	SLC8A3	4.13771
learning or memory	NDRG4	3.13885
learning or memory	PTPRZ1	3.06619
learning or memory	SLC6A4	-3.84907
learning or memory	B3GAT1	5.65587
learning or memory	NRXN2	3.77436
learning or memory	MDK	-2.34743
learning or memory	PDE8B	2.8277
learning or memory	BCHE	6.34387
learning or memory	TNR	6.87547
learning or memory	CNR1	2.36893
learning or memory	SPECC1	2.23862
learning or memory	TMOD2	3.37528
learning or memory	C1QL1	6.78501
learning or memory	PPP1R1B	3.427
learning or memory	SNAP25	2.44032
learning or memory	SYT11	4.53092
learning or memory	SYT4	2.86841
learning or memory	NGF	-2.649
learning or memory	AGT	4.36489
learning or memory	TTBK1	4.38823
learning or memory	NTRK2	4.21971
learning or memory	SLC7A11	2.56026
learning or memory	GRIA1	5.20676
learning or memory	ADCY8	8.09216
learning or memory	SORCS3	4.43041
learning or memory	S100B	5.50897
learning or memory	PTCHD1	3.94891
learning or memory	MAP1A	2.64495
learning or memory	CX3CR1	4.32477
learning or memory	GRM5	4.79635
learning or memory	GATM	2.77704
learning or memory	NRXN1	3.87415
learning or memory	GPR88	3.55023
learning or memory	PLCB1	2.15287
learning or memory	CSMD1	2.53302
learning or memory	GRIN2A	5.47565
learning or memory	CLDN5	2.51496
learning or memory	CNTN2	4.2883
learning or memory	NTF3	-2.96925
learning or memory	MAPT	5.20175
learning or memory	SHISA7	3.9798
learning or memory	NLGN3	3.91375
learning or memory	NTF4	-3.13892
learning or memory	GRIN2B	5.27175
epithelial cilium movement involved in extracellular fluid movement	DNAH9	4.59845
epithelial cilium movement involved in extracellular fluid movement	DNAH5	5.61758
epithelial cilium movement involved in extracellular fluid movement	OFD1	2.03646
epithelial cilium movement involved in extracellular fluid movement	SPA17	2.51284
epithelial cilium movement involved in extracellular fluid movement	SPAG6	4.87614
epithelial cilium movement involved in extracellular fluid movement	NME5	3.074
epithelial cilium movement involved in extracellular fluid movement	DNAI1	3.88986
epithelial cilium movement involved in extracellular fluid movement	DAW1	7.74924
epithelial cilium movement involved in extracellular fluid movement	CCDC40	2.26084
epithelial cilium movement involved in extracellular fluid movement	ROPN1L	5.33165
epithelial cilium movement involved in extracellular fluid movement	CFAP221	3.80291
epithelial cilium movement involved in extracellular fluid movement	CCDC103	3.4783
epithelial cilium movement involved in extracellular fluid movement	AQP4	8.60476
epithelial cilium movement involved in extracellular fluid movement	CFAP53	2.51906
epithelial cilium movement involved in extracellular fluid movement	CFAP54	4.45243
epithelial cilium movement involved in extracellular fluid movement	CFAP43	3.21492
epithelial cilium movement involved in extracellular fluid movement	ODAD4	2.18226
epithelial cilium movement involved in extracellular fluid movement	CFAP45	5.32094
cognition	ATP1A2	3.64364
cognition	NRXN3	2.07908
cognition	BRINP1	2.90967
cognition	JPH4	2.95614
cognition	SLC8A3	4.13771
cognition	NDRG4	3.13885
cognition	PTPRZ1	3.06619
cognition	SLC6A4	-3.84907
cognition	B3GAT1	5.65587
cognition	NRXN2	3.77436
cognition	MDK	-2.34743
cognition	PDE8B	2.8277
cognition	BCHE	6.34387
cognition	TNR	6.87547
cognition	CNR1	2.36893
cognition	SPECC1	2.23862
cognition	TMOD2	3.37528
cognition	C1QL1	6.78501
cognition	PPP1R1B	3.427
cognition	SNAP25	2.44032
cognition	SYT11	4.53092
cognition	SYT4	2.86841
cognition	NGF	-2.649
cognition	AGT	4.36489
cognition	TTBK1	4.38823
cognition	NTRK2	4.21971
cognition	SLC7A11	2.56026
cognition	JAKMIP1	3.31945
cognition	GRIA1	5.20676
cognition	ADCY8	8.09216
cognition	SORCS3	4.43041
cognition	S100B	5.50897
cognition	ADORA1	4.47148
cognition	PTCHD1	3.94891
cognition	MAP1A	2.64495
cognition	FAM107A	4.19658
cognition	CX3CR1	4.32477
cognition	GRM5	4.79635
cognition	GATM	2.77704
cognition	NRXN1	3.87415
cognition	GPR88	3.55023
cognition	PLCB1	2.15287
cognition	CSMD1	2.53302
cognition	GRIN2A	5.47565
cognition	CLDN5	2.51496
cognition	CNTN2	4.2883
cognition	NTF3	-2.96925
cognition	MAPT	5.20175
cognition	SHISA7	3.9798
cognition	NLGN3	3.91375
cognition	NTF4	-3.13892
cognition	GRIN2B	5.27175
extracellular transport	DNAH9	4.59845
extracellular transport	DNAH5	5.61758
extracellular transport	OFD1	2.03646
extracellular transport	SPA17	2.51284
extracellular transport	SPAG6	4.87614
extracellular transport	NME5	3.074
extracellular transport	DNAI1	3.88986
extracellular transport	DAW1	7.74924
extracellular transport	CCDC40	2.26084
extracellular transport	ROPN1L	5.33165
extracellular transport	CFAP221	3.80291
extracellular transport	CCDC103	3.4783
extracellular transport	AQP4	8.60476
extracellular transport	CFAP53	2.51906
extracellular transport	CFAP54	4.45243
extracellular transport	CFAP43	3.21492
extracellular transport	ODAD4	2.18226
extracellular transport	CFAP45	5.32094
potassium ion transmembrane transport	ATP1A2	3.64364
potassium ion transmembrane transport	FHL1	2.46717
potassium ion transmembrane transport	KCNG1	2.76641
potassium ion transmembrane transport	KCNH2	3.69826
potassium ion transmembrane transport	KCNQ2	4.04906
potassium ion transmembrane transport	ACTN2	2.59177
potassium ion transmembrane transport	KCNN2	4.25679
potassium ion transmembrane transport	KCND1	2.43261
potassium ion transmembrane transport	NALCN	3.056
potassium ion transmembrane transport	ATP1A3	3.3526
potassium ion transmembrane transport	KCNA1	2.85452
potassium ion transmembrane transport	KCNIP3	2.40475
potassium ion transmembrane transport	KCNIP2	2.02622
potassium ion transmembrane transport	KCNJ5	-2.08649
potassium ion transmembrane transport	KCNK15	-2.08309
potassium ion transmembrane transport	ATP1B2	5.03639
potassium ion transmembrane transport	KCNA5	3.70534
potassium ion transmembrane transport	DPP6	4.57823
potassium ion transmembrane transport	SNAP25	2.44032
potassium ion transmembrane transport	KCNMB4	2.65203
potassium ion transmembrane transport	FXYD2	-2.84408
potassium ion transmembrane transport	SLC24A4	2.38258
potassium ion transmembrane transport	KCNN3	4.28505
potassium ion transmembrane transport	ANK2	4.5246
potassium ion transmembrane transport	KCNA6	4.4543
potassium ion transmembrane transport	AKAP6	3.17854
potassium ion transmembrane transport	KCNJ16	7.11897
potassium ion transmembrane transport	SLC24A2	7.02804
potassium ion transmembrane transport	KCNJ15	-2.52853
potassium ion transmembrane transport	KCNB1	4.40743
potassium ion transmembrane transport	KCNJ9	7.30006
potassium ion transmembrane transport	SLC9C2	3.41394
potassium ion transmembrane transport	HCN1	3.72296
potassium ion transmembrane transport	KCND3	2.15957
potassium ion transmembrane transport	KCNE5	4.84305
potassium ion transmembrane transport	KCNA2	3.46903
potassium ion transmembrane transport	KCNJ10	7.13576
potassium ion transmembrane transport	KCNE1	-2.54975
potassium ion transmembrane transport	LRRC55	6.82847
potassium ion transmembrane transport	KCNQ3	2.90826
potassium ion transmembrane transport	KCNJ11	2.15591
potassium ion transmembrane transport	NOS1AP	2.87573
regulation of synaptic plasticity	CYP46A1	3.35613
regulation of synaptic plasticity	SCT	-3.10687
regulation of synaptic plasticity	JPH4	2.95614
regulation of synaptic plasticity	SLC8A3	4.13771
regulation of synaptic plasticity	MPP2	2.36073
regulation of synaptic plasticity	NR2E1	6.34897
regulation of synaptic plasticity	TNR	6.87547
regulation of synaptic plasticity	VGF	4.32122
regulation of synaptic plasticity	GFAP	4.59337
regulation of synaptic plasticity	MAP1B	2.84191
regulation of synaptic plasticity	SNAP25	2.44032
regulation of synaptic plasticity	SYT4	2.86841
regulation of synaptic plasticity	AGT	4.36489
regulation of synaptic plasticity	CNTN4	-2.35299
regulation of synaptic plasticity	IGSF11	5.62937
regulation of synaptic plasticity	SNCA	2.29561
regulation of synaptic plasticity	NTRK2	4.21971
regulation of synaptic plasticity	GRID2	4.64975
regulation of synaptic plasticity	GRIA1	5.20676
regulation of synaptic plasticity	SLC24A2	7.02804
regulation of synaptic plasticity	ADCY8	8.09216
regulation of synaptic plasticity	SORCS3	4.43041
regulation of synaptic plasticity	KCNB1	4.40743
regulation of synaptic plasticity	S100B	5.50897
regulation of synaptic plasticity	GRIN2C	2.57803
regulation of synaptic plasticity	ADORA1	4.47148
regulation of synaptic plasticity	GRIK2	3.09555
regulation of synaptic plasticity	MAP1A	2.64495
regulation of synaptic plasticity	FAM107A	4.19658
regulation of synaptic plasticity	CX3CR1	4.32477
regulation of synaptic plasticity	GRM5	4.79635
regulation of synaptic plasticity	CALB2	3.94851
regulation of synaptic plasticity	KCNJ10	7.13576
regulation of synaptic plasticity	GRIN2A	5.47565
regulation of synaptic plasticity	CNTN2	4.2883
regulation of synaptic plasticity	MAPT	5.20175
regulation of synaptic plasticity	SHISA7	3.9798
regulation of synaptic plasticity	SHISA9	5.3637
regulation of synaptic plasticity	GRIN2B	5.27175
potassium ion transport	ATP1A2	3.64364
potassium ion transport	FHL1	2.46717
potassium ion transport	KCNG1	2.76641
potassium ion transport	KCNH2	3.69826
potassium ion transport	KCNQ2	4.04906
potassium ion transport	ACTN2	2.59177
potassium ion transport	KCNN2	4.25679
potassium ion transport	KCND1	2.43261
potassium ion transport	NALCN	3.056
potassium ion transport	ATP1A3	3.3526
potassium ion transport	GCK	2.67738
potassium ion transport	KCNA1	2.85452
potassium ion transport	KCNIP3	2.40475
potassium ion transport	KCNIP2	2.02622
potassium ion transport	KCNJ5	-2.08649
potassium ion transport	KCNK15	-2.08309
potassium ion transport	ATP1B2	5.03639
potassium ion transport	KCNA5	3.70534
potassium ion transport	DPP6	4.57823
potassium ion transport	SNAP25	2.44032
potassium ion transport	KCNMB4	2.65203
potassium ion transport	FXYD2	-2.84408
potassium ion transport	SLC24A4	2.38258
potassium ion transport	KCNN3	4.28505
potassium ion transport	ANK2	4.5246
potassium ion transport	KCNA6	4.4543
potassium ion transport	AKAP6	3.17854
potassium ion transport	KCNJ16	7.11897
potassium ion transport	SLC24A2	7.02804
potassium ion transport	KCNJ15	-2.52853
potassium ion transport	KCNB1	4.40743
potassium ion transport	KCNJ9	7.30006
potassium ion transport	SLC9C2	3.41394
potassium ion transport	ADORA1	4.47148
potassium ion transport	HCN1	3.72296
potassium ion transport	KCND3	2.15957
potassium ion transport	KCNE5	4.84305
potassium ion transport	KCNA2	3.46903
potassium ion transport	KCNJ10	7.13576
potassium ion transport	KCNE1	-2.54975
potassium ion transport	LRRC55	6.82847
potassium ion transport	KCNQ3	2.90826
potassium ion transport	KCNJ11	2.15591
potassium ion transport	NOS1AP	2.87573

## Sheet: Table S9C
Table S9C: We summarize the number of genes with differential expression obtained
from the enriched biological pathways.
Pathways	Number of genes
axon development	77
axonemal dynein complex assembly	21
axoneme assembly	39
axonogenesis	70
cell-cell adhesion via plasma-membrane adhesion molecules	75
cilium assembly	62
cilium movement	52
cilium or flagellum-dependent cell motility	36
cilium organization	69
cilium-dependent cell motility	36
cognition	52
epithelial cilium movement involved in extracellular fluid movement	18
extracellular transport	18
glial cell differentiation	54
gliogenesis	61
homophilic cell adhesion via plasma membrane adhesion molecules	58
learning or memory	49
microtubule bundle formation	44
microtubule-based movement	75
modulation of chemical synaptic transmission	85
oligodendrocyte differentiation	32
potassium ion transmembrane transport	42
potassium ion transport	44
regulation of membrane potential	77
regulation of nervous system development	68
regulation of neuron differentiation	44
regulation of neuron projection development	73
regulation of synaptic plasticity	39
regulation of trans-synaptic signaling	85
synapse organization	73
